# Supplementary material for: Integrative Analysis of Differentially Expressed miRNAs and Noncoding RNA Networks Reveals Molecular Mechanisms Underlying Metritis in Postpartum Dairy Cows
Source: Curr Issues Mol Biol. 2025 Aug 11;47(8):643. doi: 10.3390/cimb47080643 (PMC12385158; doi:10.3390/cimb47080643)
Supplement: Supplementary file 1 [file cimb-47-00643-s001.zip]

Archive with 7 entries (7 files):
- TableS1.pdf
- Metritis_SupplementaryFileS1.xlsx
- Metritis_SupplementaryFileS2.xlsx
- Metritis_SupplementaryFileS3.xlsx
- Metritis_SupplementaryFileS4.xlsx
- Metritis_SupplementaryFileS5.xlsx
- Metritis_SupplementaryFileS6.xlsx
