# Supplementary material for: Integrative Analysis of Differentially Expressed miRNAs and Noncoding RNA Networks Reveals Molecular Mechanisms Underlying Metritis in Postpartum Dairy Cows
Source: Curr Issues Mol Biol. 2025 Aug 11;47(8):643. doi: 10.3390/cimb47080643 (PMC12385158; doi:10.3390/cimb47080643)
Supplement: Supplementary file 1 [file cimb-47-00643-s001.zip › Metritis_SupplementaryFileS1.xlsx]

## Sheet: MET_UPR_miRNAs
Upregulated miRNA	Fold regulation	P value	Bovine	Human
bta-miR-15b	84.3353	0.001637	UAGCAGCACAUCAUGGUUUACA	UAGCAGCACAUCAUGGUUUACA
bta-miR-17-3p	73.9288	0	ACUGCAGUGAAGGCACUUGU	ACUGCAGUGAAGGCACUUGUAG
bta-miR-16b	55.065	0.003596	UAGCAGCACGUAAAUAUUGGC	UAGCAGCACGUAAAUAUUGGCG
bta-miR-148a	51.7348	0.004212	UCAGUGCACUACAGAACUUUGU	UCAGUGCACUACAGAACUUUGU
bta-miR-26b	41.2998	2e-06	UUCAAGUAAUUCAGGAUAGGUU	UUCAAGUAAUUCAGGAUAGGU
bta-miR-101	32.4032	1e-06	UACAGUACUGUGAUAACUGAA	UACAGUACUGUGAUAACUGAA
bta-miR-29b	16.7149	0.002533	UAGCACCAUUUGAAAUCAGUGUU	UAGCACCAUUUGAAAUCAGUGUU
bta-miR-27b	11.2595	0.00015	UUCACAGUGGCUAAGUUCUGC	UUCACAGUGGCUAAGUUCUGC
bta-miR-215	11.066	4.9e-05	AUGACCUAUGAAUUGACAGACA	AUGACCUAUGAAUUGACAGAC
bta-miR-18b	9.1139	0.000814	UAAGGUGCAUCUAGUGCAGUUA	UAAGGUGCAUCUAGUGCAGUUAG
bta-miR-22-5p	7.7978	0.015375	AGUUCUUCAGUGGCAAGCUUUA	AGUUCUUCAGUGGCAAGCUUUA
bta-miR-218	5.5139	0.037113	UUGUGCUUGAUCUAACCAUGUG	UUGUGCUUGAUCUAACCAUGU
bta-miR-145	4.7176	0.000207	GUCCAGUUUUCCCAGGAAUCCCU	GUCCAGUUUUCCCAGGAAUCCCU
bta-miR-106a	2.3103	0.00801	AAAAGUGCUUACAGUGCAGGUA	AAAAGUGCUUACAGUGCAGGUAG
bta-miR-139	2.1039	0.011376	UCUACAGUGCACGUGUCUCCAGU	UCUACAGUGCACGUGUCUCCAGU
bta-miR-142-5p	2.0821	0.024574	CAUAAAGUAGAAAGCACUAC	CAUAAAGUAGAAAGCACUACU

## Sheet: miRNet-TargetGenes
ID	Accession	Target	TargetID	Experiment	Literature
hsa-mir-17-3p	MIMAT0000071	ABCB7	22	CLASH	23622248
hsa-mir-17-3p	MIMAT0000071	ABL1	25	PAR-CLIP	26701625
hsa-mir-17-3p	MIMAT0000071	MYRF	745	PAR-CLIP	22291592
hsa-mir-17-3p	MIMAT0000071	CAPN1	823	PAR-CLIP	22012620
hsa-mir-17-3p	MIMAT0000071	CCNG1	900	CLASH	23622248
hsa-mir-17-3p	MIMAT0000071	CRKL	1399	PAR-CLIP	23446348
hsa-mir-17-3p	MIMAT0000071	DCC	1630	HITS-CLIP	19536157
hsa-mir-17-3p	MIMAT0000071	DIAPH2	1730	CLASH	23622248
hsa-mir-17-3p	MIMAT0000071	DVL3	1857	CLASH	23622248
hsa-mir-17-3p	MIMAT0000071	EIF1AX	1964	PAR-CLIP	21572407
hsa-mir-17-3p	MIMAT0000071	MARK2	2011	PAR-CLIP	26701625
hsa-mir-17-3p	MIMAT0000071	FAT2	2196	CLASH	23622248
hsa-mir-17-3p	MIMAT0000071	GPC4	2239	PAR-CLIP	21572407|20371350
hsa-mir-17-3p	MIMAT0000071	GAPDH	2597	CLASH	23622248
hsa-mir-17-3p	MIMAT0000071	NR6A1	2649	PAR-CLIP	23592263|26701625
hsa-mir-17-3p	MIMAT0000071	GOT2	2806	CLASH	23622248
hsa-mir-17-3p	MIMAT0000071	GPX2	2877	Luciferase reporter assay//Quantitative proteomic approach//Western blot	21203553
hsa-mir-17-3p	MIMAT0000071	GRPR	2925	CLASH	23622248
hsa-mir-17-3p	MIMAT0000071	GSR	2936	HITS-CLIP	23706177
hsa-mir-17-3p	MIMAT0000071	HOXA13	3209	PAR-CLIP	21572407
hsa-mir-17-3p	MIMAT0000071	HOXB2	3212	CLASH	23622248
hsa-mir-17-3p	MIMAT0000071	HOXD3	3232	CLASH	23622248
hsa-mir-17-3p	MIMAT0000071	PRMT2	3275	CLASH	23622248
hsa-mir-17-3p	MIMAT0000071	HSP90AB1	3326	PAR-CLIP	26701625
hsa-mir-17-3p	MIMAT0000071	ICAM1	3383	Immunocytochemistry//Luciferase reporter assay//Northern blot//qRT-PCR//Western blot	19949084|26935986
hsa-mir-17-3p	MIMAT0000071	IMPDH2	3615	CLASH	23622248
hsa-mir-17-3p	MIMAT0000071	ITGA5	3678	Luciferase reporter assay//qRT-PCR//Western blot	27499367
hsa-mir-17-3p	MIMAT0000071	ITGB3	3690	Luciferase reporter assay//qRT-PCR//Western blot	27499367
hsa-mir-17-3p	MIMAT0000071	KDR	3791	Luciferase reporter assay//qRT-PCR//Western blot	23258273
hsa-mir-17-3p	MIMAT0000071	KPNA2	3838	CLASH	23622248
hsa-mir-17-3p	MIMAT0000071	LGALS3BP	3959	PAR-CLIP	23592263
hsa-mir-17-3p	MIMAT0000071	MDM4	4194	PAR-CLIP	23592263
hsa-mir-17-3p	MIMAT0000071	MTHFD1	4522	CLASH	23622248
hsa-mir-17-3p	MIMAT0000071	NACA	4666	CLASH	23622248
hsa-mir-17-3p	MIMAT0000071	NDUFV3	4731	CLASH	23622248
hsa-mir-17-3p	MIMAT0000071	NUP98	4928	PAR-CLIP	26701625
hsa-mir-17-3p	MIMAT0000071	ENPP2	5168	PAR-CLIP	22012620
hsa-mir-17-3p	MIMAT0000071	PKM	5315	PAR-CLIP	23592263
hsa-mir-17-3p	MIMAT0000071	PLCD1	5333	PAR-CLIP	26701625
hsa-mir-17-3p	MIMAT0000071	POLR2A	5430	CLASH	23622248
hsa-mir-17-3p	MIMAT0000071	PPIA	5478	CLASH	23622248
hsa-mir-17-3p	MIMAT0000071	PPP2R5D	5528	PAR-CLIP	26701625
hsa-mir-17-3p	MIMAT0000071	PRKAR2A	5576	HITS-CLIP	27418678
hsa-mir-17-3p	MIMAT0000071	PRKCA	5578	CLASH	23622248
hsa-mir-17-3p	MIMAT0000071	PTBP1	5725	CLASH	23622248
hsa-mir-17-3p	MIMAT0000071	PTEN	5728	Immunohistochemistry//Luciferase reporter assay//qRT-PCR//Western blot	26318586
hsa-mir-17-3p	MIMAT0000071	RAB1A	5861	PAR-CLIP	21572407
hsa-mir-17-3p	MIMAT0000071	RGS2	5997	HITS-CLIP	28735896
hsa-mir-17-3p	MIMAT0000071	RPL27A	6157	HITS-CLIP	23706177
hsa-mir-17-3p	MIMAT0000071	RPL28	6158	HITS-CLIP	23824327
hsa-mir-17-3p	MIMAT0000071	RPL36A	6173	CLASH	23622248
hsa-mir-17-3p	MIMAT0000071	RPS16	6217	CLASH	23622248
hsa-mir-17-3p	MIMAT0000071	SELE	6401	Luciferase reporter assay	19949084
hsa-mir-17-3p	MIMAT0000071	SLC6A4	6532	HITS-CLIP	23824327
hsa-mir-17-3p	MIMAT0000071	SMARCE1	6605	PAR-CLIP	23446348|21572407|20371350
hsa-mir-17-3p	MIMAT0000071	SNAPC4	6621	CLASH	23622248
hsa-mir-17-3p	MIMAT0000071	FSCN1	6624	CLASH	23622248
hsa-mir-17-3p	MIMAT0000071	SOD2	6648	Luciferase reporter assay//qRT-PCR//Quantitative proteomic approach//Western blot	21203553|27505139
hsa-mir-17-3p	MIMAT0000071	STIM1	6786	CLASH	23622248
hsa-mir-17-3p	MIMAT0000071	STX4	6810	HITS-CLIP	27418678
hsa-mir-17-3p	MIMAT0000071	TFRC	7037	HITS-CLIP	23313552
hsa-mir-17-3p	MIMAT0000071	TIMP3	7078	Immunohistochemistry//Luciferase reporter assay//qRT-PCR//Western blot	23990326|28255358
hsa-mir-17-3p	MIMAT0000071	TNFAIP1	7126	PAR-CLIP	23592263
hsa-mir-17-3p	MIMAT0000071	HIRA	7290	CLASH	23622248
hsa-mir-17-3p	MIMAT0000071	UBA1	7317	CLASH	23622248
hsa-mir-17-3p	MIMAT0000071	UBE2G1	7326	PAR-CLIP	23592263
hsa-mir-17-3p	MIMAT0000071	UBE2H	7328	HITS-CLIP	23824327|19536157
hsa-mir-17-3p	MIMAT0000071	VIM	7431	CLASH//Luciferase reporter assay//qRT-PCR//Western blot	19771525|23418359|23622248
hsa-mir-17-3p	MIMAT0000071	WNT10B	7480	PAR-CLIP	23592263
hsa-mir-17-3p	MIMAT0000071	XPO1	7514	CLASH	23622248
hsa-mir-17-3p	MIMAT0000071	YWHAZ	7534	PAR-CLIP	26701625
hsa-mir-17-3p	MIMAT0000071	SF1	7536	PAR-CLIP	20371350
hsa-mir-17-3p	MIMAT0000071	ZFP36	7538	HITS-CLIP	23313552
hsa-mir-17-3p	MIMAT0000071	ZNF33A	7581	HITS-CLIP	23313552
hsa-mir-17-3p	MIMAT0000071	ZNF221	7638	PAR-CLIP	26701625
hsa-mir-17-3p	MIMAT0000071	BTG2	7832	PAR-CLIP	24398324
hsa-mir-17-3p	MIMAT0000071	MALL	7851	PAR-CLIP	26701625
hsa-mir-17-3p	MIMAT0000071	BRPF1	7862	CLASH	23622248
hsa-mir-17-3p	MIMAT0000071	HMGA2	8091	PAR-CLIP	26701625
hsa-mir-17-3p	MIMAT0000071	NCOA3	8202	Luciferase reporter assay//qRT-PCR//Western blot	27831559
hsa-mir-17-3p	MIMAT0000071	PICALM	8301	PAR-CLIP	21572407
hsa-mir-17-3p	MIMAT0000071	DNAH17	8632	HITS-CLIP	23824327
hsa-mir-17-3p	MIMAT0000071	STX16	8675	HITS-CLIP	23313552
hsa-mir-17-3p	MIMAT0000071	PEA15	8682	PAR-CLIP	26701625
hsa-mir-17-3p	MIMAT0000071	MTA1	9112	HITS-CLIP	23313552
hsa-mir-17-3p	MIMAT0000071	P2RX6	9127	CLASH	23622248
hsa-mir-17-3p	MIMAT0000071	ATG12	9140	PAR-CLIP	23446348|20371350
hsa-mir-17-3p	MIMAT0000071	MDC1	9656	CLASH	23622248
hsa-mir-17-3p	MIMAT0000071	VGLL4	9686	PAR-CLIP	23592263|22012620
hsa-mir-17-3p	MIMAT0000071	SEMA3E	9723	HITS-CLIP	23824327|19536157
hsa-mir-17-3p	MIMAT0000071	IP6K1	9807	PAR-CLIP	23592263
hsa-mir-17-3p	MIMAT0000071	HDAC5	10014	PAR-CLIP	26701625
hsa-mir-17-3p	MIMAT0000071	OPTN	10133	CLASH	23622248
hsa-mir-17-3p	MIMAT0000071	RBM5	10181	CLASH	23622248
hsa-mir-17-3p	MIMAT0000071	BPNT1	10380	HITS-CLIP	23313552
hsa-mir-17-3p	MIMAT0000071	TUBB4B	10383	CLASH	23622248
hsa-mir-17-3p	MIMAT0000071	TXNRD2	10587	Luciferase reporter assay//qRT-PCR//Quantitative proteomic approach//Western blot	21203553|27505139
hsa-mir-17-3p	MIMAT0000071	HEXIM1	10614	CLASH	23622248
hsa-mir-17-3p	MIMAT0000071	TXNIP	10628	PAR-CLIP	24398324|23446348|20371350
hsa-mir-17-3p	MIMAT0000071	NFAT5	10725	PAR-CLIP	27292025
hsa-mir-17-3p	MIMAT0000071	SRCAP	10847	CLASH	23622248
hsa-mir-17-3p	MIMAT0000071	KDELR1	10945	HITS-CLIP	23824327
hsa-mir-17-3p	MIMAT0000071	TMED10	10972	HITS-CLIP	23313552
hsa-mir-17-3p	MIMAT0000071	PDCD11	22984	CLASH	23622248
hsa-mir-17-3p	MIMAT0000071	SMG1	23049	CLASH	23622248
hsa-mir-17-3p	MIMAT0000071	GGA2	23062	HITS-CLIP	23824327|27418678
hsa-mir-17-3p	MIMAT0000071	SETD1B	23067	PAR-CLIP	23592263
hsa-mir-17-3p	MIMAT0000071	ZNF423	23090	CLASH	23622248
hsa-mir-17-3p	MIMAT0000071	FAM98A	25940	PAR-CLIP	24398324|23446348|21572407|20371350
hsa-mir-17-3p	MIMAT0000071	ZNF500	26048	PAR-CLIP	23592263
hsa-mir-17-3p	MIMAT0000071	LSM14A	26065	PAR-CLIP	20371350
hsa-mir-17-3p	MIMAT0000071	POLDIP2	26073	PAR-CLIP	20371350
hsa-mir-17-3p	MIMAT0000071	NOC2L	26155	PAR-CLIP	26701625
hsa-mir-17-3p	MIMAT0000071	ARL5A	26225	HITS-CLIP	23824327
hsa-mir-17-3p	MIMAT0000071	SLC13A4	26266	PAR-CLIP	22291592
hsa-mir-17-3p	MIMAT0000071	HBP1	26959	CLASH//PAR-CLIP	23622248|23592263
hsa-mir-17-3p	MIMAT0000071	PABPC1	26986	HITS-CLIP	23706177
hsa-mir-17-3p	MIMAT0000071	RNF11	26994	PAR-CLIP	21572407
hsa-mir-17-3p	MIMAT0000071	ATAD2	29028	CLASH	23622248
hsa-mir-17-3p	MIMAT0000071	PYCARD	29108	PAR-CLIP	23446348
hsa-mir-17-3p	MIMAT0000071	GPSM2	29899	HITS-CLIP	19536157
hsa-mir-17-3p	MIMAT0000071	SOCS7	30837	PAR-CLIP	26701625
hsa-mir-17-3p	MIMAT0000071	POLR1D	51082	PAR-CLIP	23446348
hsa-mir-17-3p	MIMAT0000071	TIMMDC1	51300	CLASH	23622248
hsa-mir-17-3p	MIMAT0000071	THEM6	51337	PAR-CLIP	23592263
hsa-mir-17-3p	MIMAT0000071	ARID4B	51742	CLASH	23622248
hsa-mir-17-3p	MIMAT0000071	GALNT7	51809	Luciferase reporter assay	23418359
hsa-mir-17-3p	MIMAT0000071	RNF111	54778	PAR-CLIP	23592263|26701625
hsa-mir-17-3p	MIMAT0000071	BNC2	54796	HITS-CLIP	23824327
hsa-mir-17-3p	MIMAT0000071	ELOVL2	54898	CLASH	23622248
hsa-mir-17-3p	MIMAT0000071	PDPR	55066	PAR-CLIP	23592263
hsa-mir-17-3p	MIMAT0000071	TRIM68	55128	HITS-CLIP	23706177
hsa-mir-17-3p	MIMAT0000071	SBNO1	55206	PAR-CLIP	26701625
hsa-mir-17-3p	MIMAT0000071	FEM1A	55527	PAR-CLIP	23592263|26701625
hsa-mir-17-3p	MIMAT0000071	PNO1	56902	HITS-CLIP	23313552
hsa-mir-17-3p	MIMAT0000071	PRDM11	56981	HITS-CLIP	28735896
hsa-mir-17-3p	MIMAT0000071	JPH2	57158	HITS-CLIP	23824327|19536157
hsa-mir-17-3p	MIMAT0000071	SELENON	57190	PAR-CLIP	26701625
hsa-mir-17-3p	MIMAT0000071	MRS2	57380	HITS-CLIP	23824327
hsa-mir-17-3p	MIMAT0000071	SCAF4	57466	PAR-CLIP	23446348
hsa-mir-17-3p	MIMAT0000071	TXNDC16	57544	HITS-CLIP	23313552
hsa-mir-17-3p	MIMAT0000071	SFMBT2	57713	PAR-CLIP	22012620
hsa-mir-17-3p	MIMAT0000071	GPATCH3	63906	PAR-CLIP	26701625
hsa-mir-17-3p	MIMAT0000071	ZDHHC6	64429	PAR-CLIP	23592263
hsa-mir-17-3p	MIMAT0000071	C16orf58	64755	PAR-CLIP	26701625
hsa-mir-17-3p	MIMAT0000071	RMND5A	64795	PAR-CLIP	22100165
hsa-mir-17-3p	MIMAT0000071	LY6G6E	79136	HITS-CLIP	23824327|23313552|27418678|28735896
hsa-mir-17-3p	MIMAT0000071	ZNF557	79230	HITS-CLIP	23824327
hsa-mir-17-3p	MIMAT0000071	GCC1	79571	HITS-CLIP	23824327
hsa-mir-17-3p	MIMAT0000071	WDR59	79726	CLASH	23622248
hsa-mir-17-3p	MIMAT0000071	ZNF442	79973	PAR-CLIP	23446348
hsa-mir-17-3p	MIMAT0000071	TRABD	80305	CLASH	23622248
hsa-mir-17-3p	MIMAT0000071	SESN2	83667	PAR-CLIP	23446348
hsa-mir-17-3p	MIMAT0000071	RBM4B	83759	PAR-CLIP	27292025
hsa-mir-17-3p	MIMAT0000071	NLRC5	84166	HITS-CLIP	19536157
hsa-mir-17-3p	MIMAT0000071	FYTTD1	84248	PAR-CLIP	27292025
hsa-mir-17-3p	MIMAT0000071	HOOK3	84376	HITS-CLIP//PAR-CLIP	23313552|27292025
hsa-mir-17-3p	MIMAT0000071	ATOH8	84913	PAR-CLIP	27292025
hsa-mir-17-3p	MIMAT0000071	FBXL20	84961	HITS-CLIP	19536157
hsa-mir-17-3p	MIMAT0000071	HIST1H2BK	85236	PAR-CLIP	23592263|27292025
hsa-mir-17-3p	MIMAT0000071	PPIL4	85313	HITS-CLIP	23313552
hsa-mir-17-3p	MIMAT0000071	UNK	85451	CLASH	23622248
hsa-mir-17-3p	MIMAT0000071	H2AFV	94239	CLASH	23622248
hsa-mir-17-3p	MIMAT0000071	NACC1	112939	PAR-CLIP	26701625
hsa-mir-17-3p	MIMAT0000071	MRPL53	116540	CLASH	23622248
hsa-mir-17-3p	MIMAT0000071	GSTO2	119391	HITS-CLIP	23706177
hsa-mir-17-3p	MIMAT0000071	QSOX2	169714	CLASH	23622248
hsa-mir-17-3p	MIMAT0000071	FOXK1	221937	HITS-CLIP	23824327
hsa-mir-17-3p	MIMAT0000071	UBN2	254048	PAR-CLIP	23592263
hsa-mir-17-3p	MIMAT0000071	RAB37	326624	HITS-CLIP//PAR-CLIP	22012620|23824327
hsa-mir-17-3p	MIMAT0000071	ZNF710	374655	CLASH	23622248
hsa-mir-17-3p	MIMAT0000071	ARL5C	390790	HITS-CLIP//PAR-CLIP	23592263|24398324|23446348|21572407|20371350|23706177|26701625|27292025
hsa-mir-17-3p	MIMAT0000071	TMPPE	643853	PAR-CLIP	23592263
hsa-mir-142-5p	MIMAT0000433	ACTC1	70	HITS-CLIP	27418678
hsa-mir-142-5p	MIMAT0000433	ACTN4	81	PAR-CLIP	23446348|21572407|20371350
hsa-mir-142-5p	MIMAT0000433	RHOC	389	PAR-CLIP	21572407
hsa-mir-142-5p	MIMAT0000433	ZFHX3	463	PAR-CLIP	23592263
hsa-mir-142-5p	MIMAT0000433	ATP5G3	518	PAR-CLIP	21572407
hsa-mir-142-5p	MIMAT0000433	B2M	567	PAR-CLIP	23592263|24398324|23446348|21572407|20371350
hsa-mir-142-5p	MIMAT0000433	BAAT	570	PAR-CLIP	20371350
hsa-mir-142-5p	MIMAT0000433	CCND1	595	HITS-CLIP//PAR-CLIP	23592263|24398324|23446348|22012620|21572407|20371350|26701625|27292025
hsa-mir-142-5p	MIMAT0000433	CALM1	801	PAR-CLIP	23446348|21572407|20371350
hsa-mir-142-5p	MIMAT0000433	CAPZA1	829	PAR-CLIP	24398324|23446348|21572407|20371350
hsa-mir-142-5p	MIMAT0000433	SCARB2	950	PAR-CLIP	23592263
hsa-mir-142-5p	MIMAT0000433	CD47	961	PAR-CLIP	27292025
hsa-mir-142-5p	MIMAT0000433	KLF6	1316	PAR-CLIP	21572407
hsa-mir-142-5p	MIMAT0000433	CRK	1398	PAR-CLIP	20371350
hsa-mir-142-5p	MIMAT0000433	CSE1L	1434	PAR-CLIP	22012620|21572407
hsa-mir-142-5p	MIMAT0000433	CD55	1604	HITS-CLIP//PAR-CLIP	23446348|21572407
hsa-mir-142-5p	MIMAT0000433	DDX5	1655	PAR-CLIP	21572407|20371350
hsa-mir-142-5p	MIMAT0000433	DHODH	1723	PAR-CLIP	21572407
hsa-mir-142-5p	MIMAT0000433	DSPP	1834	PAR-CLIP	20371350
hsa-mir-142-5p	MIMAT0000433	DUSP2	1844	PAR-CLIP	23592263|22012620
hsa-mir-142-5p	MIMAT0000433	EFNA5	1946	PAR-CLIP	22012620
hsa-mir-142-5p	MIMAT0000433	ELK4	2005	PAR-CLIP	23446348|20371350
hsa-mir-142-5p	MIMAT0000433	ERH	2079	PAR-CLIP	23592263|21572407
hsa-mir-142-5p	MIMAT0000433	FOXO3	2309	PAR-CLIP	21572407|20371350
hsa-mir-142-5p	MIMAT0000433	GLO1	2739	PAR-CLIP	21572407
hsa-mir-142-5p	MIMAT0000433	MSH6	2956	PAR-CLIP	20371350
hsa-mir-142-5p	MIMAT0000433	GTF2B	2959	PAR-CLIP	21572407
hsa-mir-142-5p	MIMAT0000433	HIF1A	3091	Luciferase reporter assay//Western blot	28069592
hsa-mir-142-5p	MIMAT0000433	HOXA10	3206	PAR-CLIP	23446348|21572407|20371350
hsa-mir-142-5p	MIMAT0000433	HSPA8	3312	PAR-CLIP	23592263|23446348|20371350|26701625
hsa-mir-142-5p	MIMAT0000433	LRPAP1	4043	PAR-CLIP	20371350
hsa-mir-142-5p	MIMAT0000433	SMAD3	4088	Luciferase reporter assay//qRT-PCR//Western blot	27683030|26572508
hsa-mir-142-5p	MIMAT0000433	MAT2A	4144	PAR-CLIP	21572407|20371350
hsa-mir-142-5p	MIMAT0000433	MCAM	4162	HITS-CLIP	21572407
hsa-mir-142-5p	MIMAT0000433	MKLN1	4289	PAR-CLIP	21572407
hsa-mir-142-5p	MIMAT0000433	NARS	4677	PAR-CLIP	23446348|21572407|20371350
hsa-mir-142-5p	MIMAT0000433	NFE2L2	4780	Luciferase reporter assay	23236440
hsa-mir-142-5p	MIMAT0000433	PEBP1	5037	PAR-CLIP	23592263|21572407
hsa-mir-142-5p	MIMAT0000433	PCBP1	5093	PAR-CLIP	23592263|23446348|20371350
hsa-mir-142-5p	MIMAT0000433	PCBP2	5094	PAR-CLIP	23446348|20371350
hsa-mir-142-5p	MIMAT0000433	PDE4D	5144	PAR-CLIP	23592263|21572407
hsa-mir-142-5p	MIMAT0000433	PFKP	5214	HITS-CLIP//PAR-CLIP	23446348|22012620|21572407|20371350
hsa-mir-142-5p	MIMAT0000433	PLS1	5357	PAR-CLIP	21572407
hsa-mir-142-5p	MIMAT0000433	PRKCB	5579	HITS-CLIP	24906430|27418678
hsa-mir-142-5p	MIMAT0000433	MAPK1	5594	PAR-CLIP	23446348|21572407
hsa-mir-142-5p	MIMAT0000433	MAP2K1	5604	PAR-CLIP	20371350
hsa-mir-142-5p	MIMAT0000433	PTEN	5728	Luciferase reporter assay//qRT-PCR//Western blot	27796281
hsa-mir-142-5p	MIMAT0000433	TWF1	5756	PAR-CLIP	20371350
hsa-mir-142-5p	MIMAT0000433	PTPN4	5775	PAR-CLIP	24398324|23446348|21572407|20371350|26701625
hsa-mir-142-5p	MIMAT0000433	PVR	5817	PAR-CLIP	21572407|20371350
hsa-mir-142-5p	MIMAT0000433	PEX2	5828	PAR-CLIP	22100165
hsa-mir-142-5p	MIMAT0000433	RAC1	5879	Luciferase reporter assay//Western blot	25530132
hsa-mir-142-5p	MIMAT0000433	REST	5978	PAR-CLIP	22012620|21572407|20371350
hsa-mir-142-5p	MIMAT0000433	ROBO1	6091	PAR-CLIP	21572407
hsa-mir-142-5p	MIMAT0000433	ATXN1	6310	PAR-CLIP	21572407
hsa-mir-142-5p	MIMAT0000433	SCD	6319	PAR-CLIP	21572407
hsa-mir-142-5p	MIMAT0000433	TRAPPC2	6399	PAR-CLIP	21572407
hsa-mir-142-5p	MIMAT0000433	SRSF7	6432	PAR-CLIP	21572407
hsa-mir-142-5p	MIMAT0000433	SLC6A4	6532	HITS-CLIP	23824327
hsa-mir-142-5p	MIMAT0000433	SNRPD3	6634	PAR-CLIP	21572407
hsa-mir-142-5p	MIMAT0000433	SOD2	6648	PAR-CLIP	22012620
hsa-mir-142-5p	MIMAT0000433	CAPN15	6650	PAR-CLIP	23592263
hsa-mir-142-5p	MIMAT0000433	SON	6651	PAR-CLIP	20371350
hsa-mir-142-5p	MIMAT0000433	TAF13	6884	PAR-CLIP	23592263|21572407
hsa-mir-142-5p	MIMAT0000433	ZEB1	6935	Luciferase reporter assay//qRT-PCR	23342264
hsa-mir-142-5p	MIMAT0000433	TFAM	7019	HITS-CLIP//PAR-CLIP	23592263|23446348|20371350|21572407
hsa-mir-142-5p	MIMAT0000433	TGFB2	7042	Western blot	25586666
hsa-mir-142-5p	MIMAT0000433	TGFBR2	7048	Luciferase reporter assay//PAR-CLIP//qRT-PCR//Western blot	22012620|21572407|20371350|26572508
hsa-mir-142-5p	MIMAT0000433	TNS1	7145	PAR-CLIP	27292025
hsa-mir-142-5p	MIMAT0000433	UBE2H	7328	PAR-CLIP	21572407
hsa-mir-142-5p	MIMAT0000433	YY1	7528	PAR-CLIP	20371350
hsa-mir-142-5p	MIMAT0000433	ZNF711	7552	PAR-CLIP	23446348
hsa-mir-142-5p	MIMAT0000433	PTP4A1	7803	PAR-CLIP	23592263|21572407|27292025
hsa-mir-142-5p	MIMAT0000433	SEM1	7979	PAR-CLIP	22100165
hsa-mir-142-5p	MIMAT0000433	ULK1	8408	HITS-CLIP//PAR-CLIP	21572407
hsa-mir-142-5p	MIMAT0000433	SEMA7A	8482	PAR-CLIP	22291592
hsa-mir-142-5p	MIMAT0000433	DEGS1	8560	PAR-CLIP	20371350
hsa-mir-142-5p	MIMAT0000433	SOCS1	8651	ChIP-seq//ELISA//EMSA//Immunofluorescence//Luciferase reporter assay//Microarray//qRT-PCR//Western blot	26436920
hsa-mir-142-5p	MIMAT0000433	TNFRSF10A	8797	PAR-CLIP	20371350
hsa-mir-142-5p	MIMAT0000433	CDKL2	8999	PAR-CLIP	27292025
hsa-mir-142-5p	MIMAT0000433	CLDN1	9076	Luciferase reporter assay//qRT-PCR	27277258
hsa-mir-142-5p	MIMAT0000433	DDX21	9188	PAR-CLIP	20371350
hsa-mir-142-5p	MIMAT0000433	RPS6KA5	9252	PAR-CLIP	22012620|21572407
hsa-mir-142-5p	MIMAT0000433	AIMP1	9255	PAR-CLIP	21572407
hsa-mir-142-5p	MIMAT0000433	TRIP10	9322	PAR-CLIP	23592263
hsa-mir-142-5p	MIMAT0000433	PPIG	9360	PAR-CLIP	23446348|22012620|21572407|20371350
hsa-mir-142-5p	MIMAT0000433	ZNF264	9422	PAR-CLIP	21572407
hsa-mir-142-5p	MIMAT0000433	MED17	9440	PAR-CLIP	21572407
hsa-mir-142-5p	MIMAT0000433	SPTLC2	9517	PAR-CLIP	22012620
hsa-mir-142-5p	MIMAT0000433	BAG2	9532	PAR-CLIP	22100165
hsa-mir-142-5p	MIMAT0000433	BZW1	9689	PAR-CLIP	23592263
hsa-mir-142-5p	MIMAT0000433	LAPTM4A	9741	PAR-CLIP	23592263|24398324|23446348|22012620|21572407|20371350
hsa-mir-142-5p	MIMAT0000433	EFCAB14	9813	PAR-CLIP	21572407|20371350
hsa-mir-142-5p	MIMAT0000433	TRIM66	9866	PAR-CLIP	21572407
hsa-mir-142-5p	MIMAT0000433	RBM8A	9939	PAR-CLIP	23446348|22012620|21572407|20371350
hsa-mir-142-5p	MIMAT0000433	TSPAN3	10099	PAR-CLIP	21572407
hsa-mir-142-5p	MIMAT0000433	GDF11	10220	PAR-CLIP	21572407
hsa-mir-142-5p	MIMAT0000433	RCAN2	10231	PAR-CLIP	21572407
hsa-mir-142-5p	MIMAT0000433	DLC1	10395	PAR-CLIP	20371350
hsa-mir-142-5p	MIMAT0000433	SIVA1	10572	PAR-CLIP	20371350
hsa-mir-142-5p	MIMAT0000433	IGF2BP3	10643	Microarray//qRT-PCR	28296904
hsa-mir-142-5p	MIMAT0000433	ZNF275	10838	PAR-CLIP	21572407
hsa-mir-142-5p	MIMAT0000433	RAB10	10890	PAR-CLIP	21572407
hsa-mir-142-5p	MIMAT0000433	KIF2C	11004	PAR-CLIP	23592263
hsa-mir-142-5p	MIMAT0000433	FGFR1OP	11116	PAR-CLIP	21572407|20371350
hsa-mir-142-5p	MIMAT0000433	KIF3A	11127	PAR-CLIP	20371350
hsa-mir-142-5p	MIMAT0000433	AKAP11	11215	HITS-CLIP//PAR-CLIP	23592263|24398324|23446348|22012620|21572407|20371350|26701625
hsa-mir-142-5p	MIMAT0000433	RRAS2	22800	PAR-CLIP	20371350
hsa-mir-142-5p	MIMAT0000433	ZBTB43	23099	PAR-CLIP	20371350
hsa-mir-142-5p	MIMAT0000433	ANKRD28	23243	PAR-CLIP	22012620
hsa-mir-142-5p	MIMAT0000433	U2SURP	23350	HITS-CLIP//PAR-CLIP	22012620|21572407|20371350
hsa-mir-142-5p	MIMAT0000433	KIAA0895	23366	PAR-CLIP	20371350
hsa-mir-142-5p	MIMAT0000433	PPWD1	23398	PAR-CLIP	20371350
hsa-mir-142-5p	MIMAT0000433	FRAT2	23401	PAR-CLIP	24398324|21572407|20371350
hsa-mir-142-5p	MIMAT0000433	SIRT1	23411	Immunofluorescence//In situ hybridization//Luciferase reporter assay//qRT-PCR//Western blot	23752207
hsa-mir-142-5p	MIMAT0000433	RYBP	23429	HITS-CLIP	19536157
hsa-mir-142-5p	MIMAT0000433	ZFYVE26	23503	PAR-CLIP	23592263|22012620
hsa-mir-142-5p	MIMAT0000433	ZNF281	23528	PAR-CLIP	20371350
hsa-mir-142-5p	MIMAT0000433	SMUG1	23583	PAR-CLIP	23446348
hsa-mir-142-5p	MIMAT0000433	PRKD3	23683	PAR-CLIP	23446348
hsa-mir-142-5p	MIMAT0000433	FJX1	24147	PAR-CLIP	21572407|20371350
hsa-mir-142-5p	MIMAT0000433	SLC24A2	25769	HITS-CLIP//PAR-CLIP	23446348|20371350|21572407
hsa-mir-142-5p	MIMAT0000433	ATL3	25923	PAR-CLIP	23592263
hsa-mir-142-5p	MIMAT0000433	TMEM98	26022	PAR-CLIP	20371350
hsa-mir-142-5p	MIMAT0000433	SZRD1	26099	PAR-CLIP	21572407|20371350
hsa-mir-142-5p	MIMAT0000433	ZBTB20	26137	PAR-CLIP	22291592
hsa-mir-142-5p	MIMAT0000433	SNX5	27131	PAR-CLIP	21572407
hsa-mir-142-5p	MIMAT0000433	PRELID1	27166	PAR-CLIP	21572407
hsa-mir-142-5p	MIMAT0000433	SIGLEC9	27180	PAR-CLIP	21572407
hsa-mir-142-5p	MIMAT0000433	SLCO1B3	28234	HITS-CLIP	21572407
hsa-mir-142-5p	MIMAT0000433	SNX24	28966	PAR-CLIP	22012620
hsa-mir-142-5p	MIMAT0000433	PDZRN4	29951	PAR-CLIP	21572407
hsa-mir-142-5p	MIMAT0000433	RLIM	51132	PAR-CLIP	21572407
hsa-mir-142-5p	MIMAT0000433	CERCAM	51148	HITS-CLIP	21572407
hsa-mir-142-5p	MIMAT0000433	GDE1	51573	PAR-CLIP	22012620|21572407
hsa-mir-142-5p	MIMAT0000433	SLC38A2	54407	PAR-CLIP	23592263|21572407
hsa-mir-142-5p	MIMAT0000433	RRN3	54700	PAR-CLIP	21572407
hsa-mir-142-5p	MIMAT0000433	LEPROT	54741	PAR-CLIP	20371350
hsa-mir-142-5p	MIMAT0000433	BCOR	54880	PAR-CLIP	20371350
hsa-mir-142-5p	MIMAT0000433	RETSAT	54884	PAR-CLIP	27292025
hsa-mir-142-5p	MIMAT0000433	DNAJC28	54943	PAR-CLIP	21572407|20371350
hsa-mir-142-5p	MIMAT0000433	FIGN	55137	HITS-CLIP//PAR-CLIP	23446348|21572407|20371350|23706177
hsa-mir-142-5p	MIMAT0000433	MTPAP	55149	PAR-CLIP	22012620|21572407
hsa-mir-142-5p	MIMAT0000433	SDAD1	55153	HITS-CLIP	19536157
hsa-mir-142-5p	MIMAT0000433	ADI1	55256	HITS-CLIP	19536157
hsa-mir-142-5p	MIMAT0000433	BRIX1	55299	PAR-CLIP	23446348
hsa-mir-142-5p	MIMAT0000433	ACER3	55331	HITS-CLIP//PAR-CLIP	23446348|22012620|21572407|20371350
hsa-mir-142-5p	MIMAT0000433	ETNK1	55500	PAR-CLIP	22012620
hsa-mir-142-5p	MIMAT0000433	NAGK	55577	PAR-CLIP	23446348|21572407|20371350
hsa-mir-142-5p	MIMAT0000433	TSR1	55720	PAR-CLIP	22100165|23446348|21572407
hsa-mir-142-5p	MIMAT0000433	ZNF701	55762	HITS-CLIP//PAR-CLIP	23446348|20371350|23313552
hsa-mir-142-5p	MIMAT0000433	FOXJ2	55810	PAR-CLIP	21572407
hsa-mir-142-5p	MIMAT0000433	Becn1	56208	Luciferase reporter assay	26784440
hsa-mir-142-5p	MIMAT0000433	NRIP3	56675	PAR-CLIP	22100165
hsa-mir-142-5p	MIMAT0000433	FEM1C	56929	PAR-CLIP	22100165|22291592|23446348|22012620|20371350
hsa-mir-142-5p	MIMAT0000433	STOX2	56977	PAR-CLIP	22100165
hsa-mir-142-5p	MIMAT0000433	ZNFX1	57169	PAR-CLIP	23592263|26701625|27292025
hsa-mir-142-5p	MIMAT0000433	MYORG	57462	PAR-CLIP	22012620
hsa-mir-142-5p	MIMAT0000433	CC2D2A	57545	PAR-CLIP	21572407
hsa-mir-142-5p	MIMAT0000433	RAP2C	57826	PAR-CLIP	21572407
hsa-mir-142-5p	MIMAT0000433	ENPP5	59084	PAR-CLIP	21572407
hsa-mir-142-5p	MIMAT0000433	BACH2	60468	Luciferase reporter assay	28123644
hsa-mir-142-5p	MIMAT0000433	SLC22A23	63027	PAR-CLIP	23592263
hsa-mir-142-5p	MIMAT0000433	SMOC1	64093	HITS-CLIP	23824327
hsa-mir-142-5p	MIMAT0000433	MRPL36	64979	PAR-CLIP	20371350
hsa-mir-142-5p	MIMAT0000433	CAPRIN2	65981	PAR-CLIP	22012620|21572407
hsa-mir-142-5p	MIMAT0000433	ZFYVE21	79038	HITS-CLIP//PAR-CLIP	23592263|23446348|21572407|20371350
hsa-mir-142-5p	MIMAT0000433	ELOVL6	79071	PAR-CLIP	22012620
hsa-mir-142-5p	MIMAT0000433	CHAC1	79094	PAR-CLIP	21572407|20371350
hsa-mir-142-5p	MIMAT0000433	TNIP2	79155	PAR-CLIP	20371350
hsa-mir-142-5p	MIMAT0000433	TMEM43	79188	HITS-CLIP	23824327
hsa-mir-142-5p	MIMAT0000433	ATP13A3	79572	PAR-CLIP	20371350
hsa-mir-142-5p	MIMAT0000433	CEP97	79598	PAR-CLIP	23446348
hsa-mir-142-5p	MIMAT0000433	BBS10	79738	PAR-CLIP	20371350
hsa-mir-142-5p	MIMAT0000433	ALG9	79796	PAR-CLIP	23592263
hsa-mir-142-5p	MIMAT0000433	PIP4K2C	79837	PAR-CLIP	21572407
hsa-mir-142-5p	MIMAT0000433	APOL6	80830	HITS-CLIP	23824327
hsa-mir-142-5p	MIMAT0000433	SLC38A1	81539	PAR-CLIP	22100165
hsa-mir-142-5p	MIMAT0000433	ZNF93	81931	PAR-CLIP	22012620
hsa-mir-142-5p	MIMAT0000433	FAM107B	83641	PAR-CLIP	23592263|21572407|20371350
hsa-mir-142-5p	MIMAT0000433	RAB34	83871	PAR-CLIP	21572407
hsa-mir-142-5p	MIMAT0000433	EIF2A	83939	PAR-CLIP	22100165
hsa-mir-142-5p	MIMAT0000433	RPF2	84154	PAR-CLIP	21572407|20371350
hsa-mir-142-5p	MIMAT0000433	USP48	84196	PAR-CLIP	21572407|20371350
hsa-mir-142-5p	MIMAT0000433	LLPH	84298	PAR-CLIP	22100165
hsa-mir-142-5p	MIMAT0000433	LZIC	84328	PAR-CLIP	23446348|20371350
hsa-mir-142-5p	MIMAT0000433	C15orf41	84529	HITS-CLIP	23824327
hsa-mir-142-5p	MIMAT0000433	FUT10	84750	PAR-CLIP	22100165
hsa-mir-142-5p	MIMAT0000433	MFSD9	84804	PAR-CLIP	20371350
hsa-mir-142-5p	MIMAT0000433	SPPL2A	84888	PAR-CLIP	24398324|21572407
hsa-mir-142-5p	MIMAT0000433	SLC25A46	91137	PAR-CLIP	21572407
hsa-mir-142-5p	MIMAT0000433	HAUS8	93323	PAR-CLIP	20371350
hsa-mir-142-5p	MIMAT0000433	TP53INP1	94241	Immunohistochemistry//Luciferase reporter assay//Microarray//PAR-CLIP//qRT-PCR//Western blot	23209550|22100165
hsa-mir-142-5p	MIMAT0000433	EGLN3	112399	PAR-CLIP	21572407
hsa-mir-142-5p	MIMAT0000433	SPIC	121599	PAR-CLIP	22012620
hsa-mir-142-5p	MIMAT0000433	TTC8	123016	PAR-CLIP	21572407
hsa-mir-142-5p	MIMAT0000433	CCSAP	126731	PAR-CLIP	22012620
hsa-mir-142-5p	MIMAT0000433	UHMK1	127933	PAR-CLIP	26701625|27292025
hsa-mir-142-5p	MIMAT0000433	TPRA1	131601	PAR-CLIP	27292025
hsa-mir-142-5p	MIMAT0000433	PTPDC1	138639	HITS-CLIP//PAR-CLIP	21572407|23313552
hsa-mir-142-5p	MIMAT0000433	SLITRK4	139065	PAR-CLIP	23592263
hsa-mir-142-5p	MIMAT0000433	RIMS4	140730	HITS-CLIP	23824327
hsa-mir-142-5p	MIMAT0000433	SLC30A7	148867	PAR-CLIP	20371350
hsa-mir-142-5p	MIMAT0000433	CREBRF	153222	PAR-CLIP	20371350
hsa-mir-142-5p	MIMAT0000433	CEP120	153241	PAR-CLIP	23592263
hsa-mir-142-5p	MIMAT0000433	RASEF	158158	PAR-CLIP	20371350
hsa-mir-142-5p	MIMAT0000433	TMEM30B	161291	PAR-CLIP	24398324
hsa-mir-142-5p	MIMAT0000433	UBXN2A	165324	PAR-CLIP	21572407|20371350
hsa-mir-142-5p	MIMAT0000433	RNASEH1	246243	PAR-CLIP	22012620|21572407
hsa-mir-142-5p	MIMAT0000433	LCLAT1	253558	PAR-CLIP	20371350
hsa-mir-142-5p	MIMAT0000433	GXYLT1	283464	PAR-CLIP	23592263|24398324
hsa-mir-142-5p	MIMAT0000433	LINC00346	283487	PAR-CLIP	20371350
hsa-mir-142-5p	MIMAT0000433	PROX2	283571	PAR-CLIP	22100165
hsa-mir-142-5p	MIMAT0000433	FAM126B	285172	HITS-CLIP	23824327
hsa-mir-142-5p	MIMAT0000433	RGPD4	285190	PAR-CLIP	21572407
hsa-mir-142-5p	MIMAT0000433	ZNF619	285267	HITS-CLIP	19536157
hsa-mir-142-5p	MIMAT0000433	RGMB	285704	PAR-CLIP	21572407|20371350
hsa-mir-142-5p	MIMAT0000433	TRIM59	286827	PAR-CLIP	22100165|22291592
hsa-mir-142-5p	MIMAT0000433	FFAR4	338557	HITS-CLIP	23824327
hsa-mir-142-5p	MIMAT0000433	LUZP2	338645	PAR-CLIP	21572407
hsa-mir-142-5p	MIMAT0000433	FAM71F2	346653	PAR-CLIP	24398324|23446348|22012620|20371350
hsa-mir-142-5p	MIMAT0000433	ZNF324B	388569	PAR-CLIP	20371350
hsa-mir-142-5p	MIMAT0000433	ZNF805	390980	PAR-CLIP	21572407
hsa-mir-142-5p	MIMAT0000433	SAMD12	401474	PAR-CLIP	21572407
hsa-mir-142-5p	MIMAT0000433	ATXN7L3B	552889	PAR-CLIP	23592263
hsa-mir-142-5p	MIMAT0000433	ANKRD33B	651746	PAR-CLIP	23592263|23446348|22012620|21572407|20371350
hsa-mir-22-5p	MIMAT0004495	ADSS	159	PAR-CLIP	21572407|20371350
hsa-mir-22-5p	MIMAT0004495	BSG	682	qRT-PCR//Western blot	26943814
hsa-mir-22-5p	MIMAT0004495	CCNT2	905	PAR-CLIP	24398324
hsa-mir-22-5p	MIMAT0004495	CDH7	1005	HITS-CLIP//PAR-CLIP	22291592|19536157
hsa-mir-22-5p	MIMAT0004495	CEBPB	1051	PAR-CLIP	20371350
hsa-mir-22-5p	MIMAT0004495	RCAN1	1827	HITS-CLIP	23824327
hsa-mir-22-5p	MIMAT0004495	DUSP1	1843	PAR-CLIP	21572407
hsa-mir-22-5p	MIMAT0004495	EPHA4	2043	PAR-CLIP	21572407
hsa-mir-22-5p	MIMAT0004495	ERBB2	2064	HITS-CLIP	24906430
hsa-mir-22-5p	MIMAT0004495	F2RL2	2151	PAR-CLIP	22100165
hsa-mir-22-5p	MIMAT0004495	AFF2	2334	HITS-CLIP	23824327
hsa-mir-22-5p	MIMAT0004495	GDNF	2668	PAR-CLIP	20371350
hsa-mir-22-5p	MIMAT0004495	NCKAP1L	3071	HITS-CLIP	19536157
hsa-mir-22-5p	MIMAT0004495	HLA-DRB1	3123	PAR-CLIP	27292025
hsa-mir-22-5p	MIMAT0004495	HNRNPA1	3178	CLASH	23622248
hsa-mir-22-5p	MIMAT0004495	TNPO1	3842	HITS-CLIP	19536157
hsa-mir-22-5p	MIMAT0004495	CAPRIN1	4076	HITS-CLIP	23824327|19536157
hsa-mir-22-5p	MIMAT0004495	NCAM2	4685	PAR-CLIP	27292025
hsa-mir-22-5p	MIMAT0004495	PDE3A	5139	PAR-CLIP	20371350
hsa-mir-22-5p	MIMAT0004495	PMAIP1	5366	PAR-CLIP	20371350
hsa-mir-22-5p	MIMAT0004495	RAN	5901	CLASH	23622248
hsa-mir-22-5p	MIMAT0004495	RPL10	6134	CLASH	23622248
hsa-mir-22-5p	MIMAT0004495	RPN2	6185	PAR-CLIP	22100165
hsa-mir-22-5p	MIMAT0004495	RPS24	6229	HITS-CLIP//PAR-CLIP	23313552|27292025
hsa-mir-22-5p	MIMAT0004495	SRD5A1	6715	HITS-CLIP	23824327
hsa-mir-22-5p	MIMAT0004495	ST13	6767	PAR-CLIP	22100165
hsa-mir-22-5p	MIMAT0004495	TNS1	7145	HITS-CLIP	23824327
hsa-mir-22-5p	MIMAT0004495	TPI1	7167	HITS-CLIP	23824327
hsa-mir-22-5p	MIMAT0004495	VCAM1	7412	PAR-CLIP	22012620
hsa-mir-22-5p	MIMAT0004495	YWHAZ	7534	Luciferase reporter assay//qRT-PCR//Western blot	27811373
hsa-mir-22-5p	MIMAT0004495	ZNF99	7652	HITS-CLIP	23313552
hsa-mir-22-5p	MIMAT0004495	HIST1H2BF	8343	PAR-CLIP	27292025
hsa-mir-22-5p	MIMAT0004495	AP3B1	8546	HITS-CLIP	19536157
hsa-mir-22-5p	MIMAT0004495	VGLL4	9686	HITS-CLIP	19536157
hsa-mir-22-5p	MIMAT0004495	BCLAF1	9774	CLASH	23622248
hsa-mir-22-5p	MIMAT0004495	TRIM66	9866	PAR-CLIP	22100165
hsa-mir-22-5p	MIMAT0004495	SEC16A	9919	PAR-CLIP	26701625
hsa-mir-22-5p	MIMAT0004495	KIF14	9928	PAR-CLIP	23446348|21572407|20371350
hsa-mir-22-5p	MIMAT0004495	YAF2	10138	PAR-CLIP	21572407
hsa-mir-22-5p	MIMAT0004495	B3GALT5	10317	HITS-CLIP	23824327
hsa-mir-22-5p	MIMAT0004495	STAMBP	10617	PAR-CLIP	21572407
hsa-mir-22-5p	MIMAT0004495	SEC24A	10802	HITS-CLIP	23313552
hsa-mir-22-5p	MIMAT0004495	LMAN2	10960	PAR-CLIP	20371350
hsa-mir-22-5p	MIMAT0004495	SYNRG	11276	HITS-CLIP	19536157
hsa-mir-22-5p	MIMAT0004495	RAB3GAP1	22930	PAR-CLIP	22100165
hsa-mir-22-5p	MIMAT0004495	FAM208A	23272	HITS-CLIP	23824327
hsa-mir-22-5p	MIMAT0004495	POLDIP2	26073	PAR-CLIP	20371350
hsa-mir-22-5p	MIMAT0004495	CCDC113	29070	CLASH	23622248
hsa-mir-22-5p	MIMAT0004495	PNMA3	29944	HITS-CLIP	19536157
hsa-mir-22-5p	MIMAT0004495	GOLT1B	51026	PAR-CLIP	23592263
hsa-mir-22-5p	MIMAT0004495	CPA4	51200	HITS-CLIP	23706177
hsa-mir-22-5p	MIMAT0004495	AZIN1	51582	PAR-CLIP	23592263|21572407
hsa-mir-22-5p	MIMAT0004495	MIEF1	54471	CLASH	23622248
hsa-mir-22-5p	MIMAT0004495	TMCO1	54499	HITS-CLIP	23824327
hsa-mir-22-5p	MIMAT0004495	CCDC93	54520	HITS-CLIP	23824327
hsa-mir-22-5p	MIMAT0004495	STYK1	55359	HITS-CLIP	19536157
hsa-mir-22-5p	MIMAT0004495	UBE2Q1	55585	PAR-CLIP	22100165
hsa-mir-22-5p	MIMAT0004495	CAND1	55832	HITS-CLIP	23824327
hsa-mir-22-5p	MIMAT0004495	SLC45A4	57210	PAR-CLIP	22100165
hsa-mir-22-5p	MIMAT0004495	ARFGEF3	57221	HITS-CLIP	23824327
hsa-mir-22-5p	MIMAT0004495	ARHGAP21	57584	HITS-CLIP//PAR-CLIP	23446348|21572407
hsa-mir-22-5p	MIMAT0004495	TNRC6C	57690	HITS-CLIP	19536157
hsa-mir-22-5p	MIMAT0004495	MAGEF1	64110	HITS-CLIP	23824327
hsa-mir-22-5p	MIMAT0004495	LMBR1	64327	HITS-CLIP	19536157
hsa-mir-22-5p	MIMAT0004495	ZNF747	65988	PAR-CLIP	26701625|27292025
hsa-mir-22-5p	MIMAT0004495	SH3TC2	79628	HITS-CLIP	23824327|27418678
hsa-mir-22-5p	MIMAT0004495	ARSJ	79642	PAR-CLIP	21572407
hsa-mir-22-5p	MIMAT0004495	ADAMTS20	80070	HITS-CLIP	19536157
hsa-mir-22-5p	MIMAT0004495	LNPK	80856	PAR-CLIP	27292025
hsa-mir-22-5p	MIMAT0004495	CRISPLD2	83716	HITS-CLIP	23824327
hsa-mir-22-5p	MIMAT0004495	SLC41A2	84102	HITS-CLIP	23824327
hsa-mir-22-5p	MIMAT0004495	NBPF3	84224	PAR-CLIP	22100165
hsa-mir-22-5p	MIMAT0004495	SLC25A33	84275	HITS-CLIP	19536157
hsa-mir-22-5p	MIMAT0004495	YTHDC1	91746	HITS-CLIP	19536157
hsa-mir-22-5p	MIMAT0004495	SYAP1	94056	HITS-CLIP	23824327
hsa-mir-22-5p	MIMAT0004495	GRPEL2	134266	PAR-CLIP	20371350
hsa-mir-22-5p	MIMAT0004495	WFDC6	140870	HITS-CLIP	27418678
hsa-mir-22-5p	MIMAT0004495	XRRA1	143570	PAR-CLIP	22100165
hsa-mir-22-5p	MIMAT0004495	C1orf52	148423	HITS-CLIP	19536157
hsa-mir-22-5p	MIMAT0004495	MB21D2	151963	PAR-CLIP	21572407
hsa-mir-22-5p	MIMAT0004495	UBXN2A	165324	HITS-CLIP//PAR-CLIP	23706177|27292025
hsa-mir-22-5p	MIMAT0004495	TAS2R30	259293	HITS-CLIP	23824327|27418678
hsa-mir-22-5p	MIMAT0004495	FAM89A	375061	HITS-CLIP	23824327
hsa-mir-22-5p	MIMAT0004495	MTRNR2L7	100288485	PAR-CLIP	22012620|21572407|20371350
hsa-mir-22-5p	MIMAT0004495	MTRNR2L3	100462983	PAR-CLIP	22012620|20371350
hsa-mir-22-5p	MIMAT0004495	MTRNR2L10	100463488	PAR-CLIP	22012620|20371350
hsa-mir-22-5p	MIMAT0004495	MTRNR2L11	100463489	PAR-CLIP	22012620|21572407|20371350
hsa-mir-26b-5p	MIMAT0000083	NAT1	9	Microarray	19088304
hsa-mir-26b-5p	MIMAT0000083	ABCA1	19	Immunoblot//Luciferase reporter assay//Microarray//qRT-PCR	22673513|19088304
hsa-mir-26b-5p	MIMAT0000083	ABCF1	23	Microarray	19088304
hsa-mir-26b-5p	MIMAT0000083	ACADM	34	Microarray	19088304
hsa-mir-26b-5p	MIMAT0000083	ACADS	35	Microarray	19088304
hsa-mir-26b-5p	MIMAT0000083	ACADSB	36	Microarray	19088304
hsa-mir-26b-5p	MIMAT0000083	ACVR1B	91	CLASH	23622248
hsa-mir-26b-5p	MIMAT0000083	ADARB1	104	Sequencing	20371350
hsa-mir-26b-5p	MIMAT0000083	ADM	133	PAR-CLIP//Sequencing	20371350|23592263|23446348|22012620|21572407|26701625
hsa-mir-26b-5p	MIMAT0000083	PARP4	143	Microarray	19088304
hsa-mir-26b-5p	MIMAT0000083	ADRA2A	150	Microarray	19088304
hsa-mir-26b-5p	MIMAT0000083	GRK2	156	PAR-CLIP	27292025
hsa-mir-26b-5p	MIMAT0000083	AGL	178	Microarray	19088304
hsa-mir-26b-5p	MIMAT0000083	JAG1	182	Luciferase reporter assay	28203521
hsa-mir-26b-5p	MIMAT0000083	AGT	183	Microarray	19088304
hsa-mir-26b-5p	MIMAT0000083	AGTR1	185	Microarray	19088304
hsa-mir-26b-5p	MIMAT0000083	AK4	205	Microarray	19088304
hsa-mir-26b-5p	MIMAT0000083	AKT1	207	Microarray	19088304
hsa-mir-26b-5p	MIMAT0000083	ABCD1	215	Microarray	19088304
hsa-mir-26b-5p	MIMAT0000083	ALPI	248	Microarray	19088304
hsa-mir-26b-5p	MIMAT0000083	ANXA1	301	Microarray	19088304
hsa-mir-26b-5p	MIMAT0000083	ANXA3	306	Microarray	19088304
hsa-mir-26b-5p	MIMAT0000083	ANXA5	308	Microarray	19088304
hsa-mir-26b-5p	MIMAT0000083	AOX1	316	Microarray	19088304
hsa-mir-26b-5p	MIMAT0000083	APOF	319	Microarray	19088304
hsa-mir-26b-5p	MIMAT0000083	APBB2	323	Microarray	19088304
hsa-mir-26b-5p	MIMAT0000083	FASLG	356	Microarray	19088304
hsa-mir-26b-5p	MIMAT0000083	ARF1	375	PAR-CLIP	20371350
hsa-mir-26b-5p	MIMAT0000083	ARRB1	408	Microarray	19088304
hsa-mir-26b-5p	MIMAT0000083	ASNA1	439	Microarray	19088304
hsa-mir-26b-5p	MIMAT0000083	ASNS	440	Microarray	19088304
hsa-mir-26b-5p	MIMAT0000083	ATF3	467	Microarray	19088304
hsa-mir-26b-5p	MIMAT0000083	ATP1A1	476	Microarray	19088304
hsa-mir-26b-5p	MIMAT0000083	ATP1A3	478	Microarray	19088304
hsa-mir-26b-5p	MIMAT0000083	ATP2A2	488	Microarray	19088304
hsa-mir-26b-5p	MIMAT0000083	ATP2B1	490	PAR-CLIP	20371350
hsa-mir-26b-5p	MIMAT0000083	ATP6V1A	523	Microarray	19088304
hsa-mir-26b-5p	MIMAT0000083	ATP6AP1	537	Microarray	19088304
hsa-mir-26b-5p	MIMAT0000083	ATP7B	540	Microarray	19088304
hsa-mir-26b-5p	MIMAT0000083	AUP1	550	Microarray	19088304
hsa-mir-26b-5p	MIMAT0000083	NKX3-2	579	Microarray	19088304
hsa-mir-26b-5p	MIMAT0000083	BCHE	590	Microarray	19088304
hsa-mir-26b-5p	MIMAT0000083	CCND1	595	Microarray	19088304
hsa-mir-26b-5p	MIMAT0000083	BCL3	602	Microarray	19088304
hsa-mir-26b-5p	MIMAT0000083	BGLAP	632	Microarray	19088304
hsa-mir-26b-5p	MIMAT0000083	BID	637	HITS-CLIP	22473208
hsa-mir-26b-5p	MIMAT0000083	BLVRB	645	Microarray	19088304
hsa-mir-26b-5p	MIMAT0000083	BNC1	646	Microarray	19088304
hsa-mir-26b-5p	MIMAT0000083	BMP2	650	Microarray	19088304
hsa-mir-26b-5p	MIMAT0000083	BMP8B	656	Microarray	19088304
hsa-mir-26b-5p	MIMAT0000083	BMPR1A	657	HITS-CLIP//PAR-CLIP	23824327|27292025
hsa-mir-26b-5p	MIMAT0000083	BMPR2	659	Microarray//Sequencing	20371350|19088304
hsa-mir-26b-5p	MIMAT0000083	BRCA1	672	PAR-CLIP	23446348
hsa-mir-26b-5p	MIMAT0000083	BRDT	676	Microarray	19088304
hsa-mir-26b-5p	MIMAT0000083	BTG1	694	Microarray	19088304
hsa-mir-26b-5p	MIMAT0000083	C1QB	713	Microarray	19088304
hsa-mir-26b-5p	MIMAT0000083	C3	718	Microarray//PAR-CLIP	19088304|27292025
hsa-mir-26b-5p	MIMAT0000083	C5AR1	728	Microarray	19088304
hsa-mir-26b-5p	MIMAT0000083	ZNHIT2	741	Microarray	19088304
hsa-mir-26b-5p	MIMAT0000083	TMEM50B	757	Microarray	19088304
hsa-mir-26b-5p	MIMAT0000083	CA1	759	Microarray	19088304
hsa-mir-26b-5p	MIMAT0000083	CA2	760	Microarray//Sequencing	20371350|19088304
hsa-mir-26b-5p	MIMAT0000083	CA9	768	Microarray	19088304
hsa-mir-26b-5p	MIMAT0000083	CA11	770	Microarray	19088304
hsa-mir-26b-5p	MIMAT0000083	CACNA1S	779	Microarray	19088304
hsa-mir-26b-5p	MIMAT0000083	CACNB2	783	Microarray	19088304
hsa-mir-26b-5p	MIMAT0000083	CACNB4	785	Sequencing	20371350
hsa-mir-26b-5p	MIMAT0000083	CAD	790	Microarray	19088304
hsa-mir-26b-5p	MIMAT0000083	CAMK4	814	Microarray	19088304
hsa-mir-26b-5p	MIMAT0000083	CAPZA1	829	PAR-CLIP	27292025
hsa-mir-26b-5p	MIMAT0000083	CASP3	836	Microarray	19088304
hsa-mir-26b-5p	MIMAT0000083	CASP4	837	Microarray	19088304
hsa-mir-26b-5p	MIMAT0000083	CASP7	840	Microarray	19088304
hsa-mir-26b-5p	MIMAT0000083	CASP8	841	Microarray	19088304
hsa-mir-26b-5p	MIMAT0000083	CASP9	842	Microarray	19088304
hsa-mir-26b-5p	MIMAT0000083	CASQ1	844	Microarray	19088304
hsa-mir-26b-5p	MIMAT0000083	CAV1	857	Microarray	19088304
hsa-mir-26b-5p	MIMAT0000083	CAV2	858	Microarray	19088304
hsa-mir-26b-5p	MIMAT0000083	SERPINH1	871	Microarray	19088304
hsa-mir-26b-5p	MIMAT0000083	CCND2	894	PAR-CLIP	23446348|22012620|21572407|20371350
hsa-mir-26b-5p	MIMAT0000083	CCNE1	898	HITS-CLIP//Luciferase reporter assay//Western blot	22210897|22473208
hsa-mir-26b-5p	MIMAT0000083	CD28	940	Microarray	19088304
hsa-mir-26b-5p	MIMAT0000083	CD36	948	Microarray	19088304
hsa-mir-26b-5p	MIMAT0000083	ADGRE5	976	Microarray	19088304
hsa-mir-26b-5p	MIMAT0000083	2022-09-07	989	Microarray	19088304
hsa-mir-26b-5p	MIMAT0000083	CDC25B	994	Microarray	19088304
hsa-mir-26b-5p	MIMAT0000083	CDH1	999	Microarray	19088304
hsa-mir-26b-5p	MIMAT0000083	CDH5	1003	Microarray	19088304
hsa-mir-26b-5p	MIMAT0000083	CDH9	1007	Microarray	19088304
hsa-mir-26b-5p	MIMAT0000083	CDK2	1017	Microarray	19088304
hsa-mir-26b-5p	MIMAT0000083	CDK6	1021	Luciferase reporter assay//Western blot	22210897
hsa-mir-26b-5p	MIMAT0000083	CDK9	1025	HITS-CLIP	23824327
hsa-mir-26b-5p	MIMAT0000083	CDKN2D	1032	Microarray	19088304
hsa-mir-26b-5p	MIMAT0000083	RCBTB2	1102	Microarray	19088304
hsa-mir-26b-5p	MIMAT0000083	CHM	1121	Microarray	19088304
hsa-mir-26b-5p	MIMAT0000083	CISH	1154	Microarray	19088304
hsa-mir-26b-5p	MIMAT0000083	ERCC8	1161	Microarray	19088304
hsa-mir-26b-5p	MIMAT0000083	CKS2	1164	PAR-CLIP	23592263
hsa-mir-26b-5p	MIMAT0000083	CLIC2	1193	Microarray	19088304
hsa-mir-26b-5p	MIMAT0000083	CLTA	1211	Microarray	19088304
hsa-mir-26b-5p	MIMAT0000083	CCR6	1235	Microarray	19088304
hsa-mir-26b-5p	MIMAT0000083	CNTFR	1271	Microarray	19088304
hsa-mir-26b-5p	MIMAT0000083	COL1A2	1278	Luciferase reporter assay//qRT-PCR//Western blot	28079129
hsa-mir-26b-5p	MIMAT0000083	COL4A2	1284	Microarray	19088304
hsa-mir-26b-5p	MIMAT0000083	COL4A4	1286	Microarray	19088304
hsa-mir-26b-5p	MIMAT0000083	COL4A5	1287	Microarray	19088304
hsa-mir-26b-5p	MIMAT0000083	COL5A1	1289	Microarray	19088304
hsa-mir-26b-5p	MIMAT0000083	COL12A1	1303	pSILAC	23939832
hsa-mir-26b-5p	MIMAT0000083	COL15A1	1306	Microarray	19088304
hsa-mir-26b-5p	MIMAT0000083	SLC31A1	1317	HITS-CLIP	23824327
hsa-mir-26b-5p	MIMAT0000083	COX8A	1351	Microarray	19088304
hsa-mir-26b-5p	MIMAT0000083	CPA1	1357	Microarray	19088304
hsa-mir-26b-5p	MIMAT0000083	CPB2	1361	Microarray	19088304
hsa-mir-26b-5p	MIMAT0000083	CPM	1368	Microarray	19088304
hsa-mir-26b-5p	MIMAT0000083	CPN2	1370	Microarray	19088304
hsa-mir-26b-5p	MIMAT0000083	CRIP2	1397	Microarray	19088304
hsa-mir-26b-5p	MIMAT0000083	CRYAA	1409	Microarray	19088304
hsa-mir-26b-5p	MIMAT0000083	CRYGC	1420	Microarray	19088304
hsa-mir-26b-5p	MIMAT0000083	CRYZ	1429	Microarray	19088304
hsa-mir-26b-5p	MIMAT0000083	CSN3	1448	Microarray	19088304
hsa-mir-26b-5p	MIMAT0000083	CSNK1A1	1452	HITS-CLIP	19536157
hsa-mir-26b-5p	MIMAT0000083	CST2	1470	Microarray	19088304
hsa-mir-26b-5p	MIMAT0000083	CST3	1471	Microarray	19088304
hsa-mir-26b-5p	MIMAT0000083	CSTF2	1478	PAR-CLIP	20371350
hsa-mir-26b-5p	MIMAT0000083	NKX2-5	1482	Microarray	19088304
hsa-mir-26b-5p	MIMAT0000083	CTGF	1490	Luciferase reporter assay//qRT-PCR//Western blot	28079129
hsa-mir-26b-5p	MIMAT0000083	CTH	1491	Microarray	19088304
hsa-mir-26b-5p	MIMAT0000083	CTNS	1497	Microarray//PAR-CLIP	19088304|23592263
hsa-mir-26b-5p	MIMAT0000083	CTSD	1509	Microarray	19088304
hsa-mir-26b-5p	MIMAT0000083	CTSV	1515	Microarray	19088304
hsa-mir-26b-5p	MIMAT0000083	CTSZ	1522	Microarray	19088304
hsa-mir-26b-5p	MIMAT0000083	CXADR	1525	Microarray	19088304
hsa-mir-26b-5p	MIMAT0000083	CYLC2	1539	Microarray	19088304
hsa-mir-26b-5p	MIMAT0000083	CYP2D7	1564	Microarray	19088304
hsa-mir-26b-5p	MIMAT0000083	CYP2D6	1565	Microarray	19088304
hsa-mir-26b-5p	MIMAT0000083	CYP2F1	1572	Microarray	19088304
hsa-mir-26b-5p	MIMAT0000083	CYP4A11	1579	Microarray	19088304|27756246
hsa-mir-26b-5p	MIMAT0000083	CYP11B2	1585	Microarray	19088304
hsa-mir-26b-5p	MIMAT0000083	CYP24A1	1591	Microarray	19088304
hsa-mir-26b-5p	MIMAT0000083	CYP27B1	1594	Microarray	19088304
hsa-mir-26b-5p	MIMAT0000083	DAB2	1601	Microarray	19088304
hsa-mir-26b-5p	MIMAT0000083	CD55	1604	PAR-CLIP	23592263
hsa-mir-26b-5p	MIMAT0000083	DCTD	1635	Microarray	19088304
hsa-mir-26b-5p	MIMAT0000083	DDB2	1643	Microarray	19088304
hsa-mir-26b-5p	MIMAT0000083	GADD45A	1647	Microarray	19088304
hsa-mir-26b-5p	MIMAT0000083	DDX3X	1654	PAR-CLIP//Sequencing	20371350|21572407
hsa-mir-26b-5p	MIMAT0000083	DDX6	1656	Sequencing	20371350
hsa-mir-26b-5p	MIMAT0000083	DEFA1	1667	Microarray	19088304
hsa-mir-26b-5p	MIMAT0000083	DEFA3	1668	Microarray	19088304
hsa-mir-26b-5p	MIMAT0000083	DEFB4A	1673	Microarray	19088304
hsa-mir-26b-5p	MIMAT0000083	DFNA5	1687	Microarray	19088304
hsa-mir-26b-5p	MIMAT0000083	DHODH	1723	Microarray	19088304
hsa-mir-26b-5p	MIMAT0000083	DPYSL3	1809	Microarray	19088304
hsa-mir-26b-5p	MIMAT0000083	DRD3	1814	Microarray	19088304
hsa-mir-26b-5p	MIMAT0000083	DSC1	1823	Microarray	19088304
hsa-mir-26b-5p	MIMAT0000083	SLC26A2	1836	PAR-CLIP	23592263
hsa-mir-26b-5p	MIMAT0000083	DTNB	1838	Microarray	19088304
hsa-mir-26b-5p	MIMAT0000083	DUSP1	1843	Microarray	19088304
hsa-mir-26b-5p	MIMAT0000083	DUSP7	1849	Microarray	19088304
hsa-mir-26b-5p	MIMAT0000083	DUT	1854	Microarray	19088304
hsa-mir-26b-5p	MIMAT0000083	DVL3	1857	Microarray	19088304
hsa-mir-26b-5p	MIMAT0000083	DYRK1A	1859	HITS-CLIP	22473208
hsa-mir-26b-5p	MIMAT0000083	GPR183	1880	Microarray	19088304
hsa-mir-26b-5p	MIMAT0000083	ECH1	1891	Microarray	19088304
hsa-mir-26b-5p	MIMAT0000083	ECT2	1894	Microarray	19088304
hsa-mir-26b-5p	MIMAT0000083	EDN2	1907	Microarray	19088304
hsa-mir-26b-5p	MIMAT0000083	EEF1A1	1915	CLASH	23622248
hsa-mir-26b-5p	MIMAT0000083	EFNA2	1943	Microarray	19088304
hsa-mir-26b-5p	MIMAT0000083	EFNA4	1945	Microarray	19088304
hsa-mir-26b-5p	MIMAT0000083	MEGF8	1954	Microarray	19088304
hsa-mir-26b-5p	MIMAT0000083	EGR3	1960	Microarray	19088304
hsa-mir-26b-5p	MIMAT0000083	EIF1AX	1964	Microarray	19088304
hsa-mir-26b-5p	MIMAT0000083	EIF2B1	1967	Microarray	19088304
hsa-mir-26b-5p	MIMAT0000083	EPHA2	1969	Luciferase reporter assay//qRT-PCR//Western blot	21264258|26843134|26191168|27746866
hsa-mir-26b-5p	MIMAT0000083	EIF4A1	1973	Microarray	19088304
hsa-mir-26b-5p	MIMAT0000083	EIF4G2	1982	HITS-CLIP	22473208
hsa-mir-26b-5p	MIMAT0000083	EIF5	1983	HITS-CLIP	22473208
hsa-mir-26b-5p	MIMAT0000083	SERPINB1	1992	Microarray	19088304
hsa-mir-26b-5p	MIMAT0000083	ELAVL2	1993	HITS-CLIP//Sequencing	20371350|22473208
hsa-mir-26b-5p	MIMAT0000083	ELAVL3	1995	Microarray	19088304
hsa-mir-26b-5p	MIMAT0000083	ELF4	2000	Microarray	19088304
hsa-mir-26b-5p	MIMAT0000083	EMP3	2014	Microarray	19088304
hsa-mir-26b-5p	MIMAT0000083	ENDOG	2021	Microarray	19088304
hsa-mir-26b-5p	MIMAT0000083	EP300	2033	HITS-CLIP//Microarray	19569050|27418678
hsa-mir-26b-5p	MIMAT0000083	EPHX1	2052	Microarray	19088304
hsa-mir-26b-5p	MIMAT0000083	ETF1	2107	PAR-CLIP	23592263|23446348|27292025
hsa-mir-26b-5p	MIMAT0000083	ETV4	2118	Microarray	19088304
hsa-mir-26b-5p	MIMAT0000083	EVI2A	2123	Microarray	19088304
hsa-mir-26b-5p	MIMAT0000083	EXT2	2132	Microarray	19088304
hsa-mir-26b-5p	MIMAT0000083	EZH2	2146	Luciferase reporter assay//Microarray//QRTPCR//Western blotting	24815696
hsa-mir-26b-5p	MIMAT0000083	F3	2152	Microarray	19088304
hsa-mir-26b-5p	MIMAT0000083	F13B	2165	Microarray	19088304
hsa-mir-26b-5p	MIMAT0000083	FANCC	2176	Microarray	19088304
hsa-mir-26b-5p	MIMAT0000083	ACSL3	2181	HITS-CLIP	22473208
hsa-mir-26b-5p	MIMAT0000083	FCGR1B	2210	Microarray	19088304
hsa-mir-26b-5p	MIMAT0000083	FKTN	2218	HITS-CLIP//Microarray	19088304|23824327
hsa-mir-26b-5p	MIMAT0000083	FCN2	2220	Microarray	19088304
hsa-mir-26b-5p	MIMAT0000083	FDFT1	2222	Microarray	19088304
hsa-mir-26b-5p	MIMAT0000083	FDXR	2232	Microarray	19088304
hsa-mir-26b-5p	MIMAT0000083	GPC4	2239	Microarray	19088304
hsa-mir-26b-5p	MIMAT0000083	FES	2242	Microarray	19088304
hsa-mir-26b-5p	MIMAT0000083	FGF9	2254	Microarray	19088304
hsa-mir-26b-5p	MIMAT0000083	FGFR3	2261	Microarray	19088304
hsa-mir-26b-5p	MIMAT0000083	FH	2271	Luciferase reporter assay//qRT-PCR//Western blot	26078955
hsa-mir-26b-5p	MIMAT0000083	VEGFD	2277	Microarray	19088304
hsa-mir-26b-5p	MIMAT0000083	FKBP1B	2281	Sequencing	20371350
hsa-mir-26b-5p	MIMAT0000083	FKBP2	2286	Microarray	19088304
hsa-mir-26b-5p	MIMAT0000083	FOXG1	2290	Microarray	19088304
hsa-mir-26b-5p	MIMAT0000083	FOXF2	2295	Microarray	19088304
hsa-mir-26b-5p	MIMAT0000083	FOXE1	2304	Microarray	19088304
hsa-mir-26b-5p	MIMAT0000083	FOXM1	2305	Microarray	19088304
hsa-mir-26b-5p	MIMAT0000083	FOXD2	2306	Microarray	19088304
hsa-mir-26b-5p	MIMAT0000083	FMO3	2328	Microarray	19088304
hsa-mir-26b-5p	MIMAT0000083	FN1	2335	Microarray	19088304
hsa-mir-26b-5p	MIMAT0000083	FOLH1	2346	Microarray	19088304
hsa-mir-26b-5p	MIMAT0000083	FOLR2	2350	Microarray	19088304
hsa-mir-26b-5p	MIMAT0000083	FPR1	2357	HITS-CLIP	23824327
hsa-mir-26b-5p	MIMAT0000083	FTH1	2495	Microarray	19088304
hsa-mir-26b-5p	MIMAT0000083	FUT8	2530	Microarray	19088304
hsa-mir-26b-5p	MIMAT0000083	G6PD	2539	Microarray	19088304
hsa-mir-26b-5p	MIMAT0000083	GABBR1	2550	Microarray	19088304
hsa-mir-26b-5p	MIMAT0000083	GABRA3	2556	Microarray	19088304
hsa-mir-26b-5p	MIMAT0000083	GABRB3	2562	Microarray	19088304
hsa-mir-26b-5p	MIMAT0000083	GABRE	2564	Microarray	19088304
hsa-mir-26b-5p	MIMAT0000083	GABRG3	2567	Microarray	19088304
hsa-mir-26b-5p	MIMAT0000083	GALK1	2584	Microarray	19088304
hsa-mir-26b-5p	MIMAT0000083	GALNT3	2591	PAR-CLIP	22012620
hsa-mir-26b-5p	MIMAT0000083	GALT	2592	Microarray	19088304
hsa-mir-26b-5p	MIMAT0000083	GAS2	2620	Microarray	19088304
hsa-mir-26b-5p	MIMAT0000083	GATA2	2624	Microarray	19088304
hsa-mir-26b-5p	MIMAT0000083	GATA4	2626	Immunocytochemistry//Luciferase reporter assay//Northern blot//qRT-PCR//Western blot	22219180
hsa-mir-26b-5p	MIMAT0000083	GBP2	2634	Microarray	19088304
hsa-mir-26b-5p	MIMAT0000083	GCH1	2643	Microarray	19088304
hsa-mir-26b-5p	MIMAT0000083	GCNT2	2651	Microarray	19088304
hsa-mir-26b-5p	MIMAT0000083	GDF10	2662	Microarray	19088304
hsa-mir-26b-5p	MIMAT0000083	GDI1	2664	Microarray	19088304
hsa-mir-26b-5p	MIMAT0000083	GEM	2669	Microarray	19088304
hsa-mir-26b-5p	MIMAT0000083	GHSR	2693	Microarray	19088304
hsa-mir-26b-5p	MIMAT0000083	GJA5	2702	Microarray	19088304
hsa-mir-26b-5p	MIMAT0000083	GLI2	2736	Microarray	19088304
hsa-mir-26b-5p	MIMAT0000083	GLRX	2745	Microarray	19088304
hsa-mir-26b-5p	MIMAT0000083	GNB3	2784	Microarray	19088304
hsa-mir-26b-5p	MIMAT0000083	GNRHR	2798	Microarray	19088304
hsa-mir-26b-5p	MIMAT0000083	GP1BB	2812	Microarray	19088304
hsa-mir-26b-5p	MIMAT0000083	GPR1	2825	Microarray	19088304
hsa-mir-26b-5p	MIMAT0000083	GPR17	2840	Microarray	19088304
hsa-mir-26b-5p	MIMAT0000083	GPR22	2845	Microarray	19088304
hsa-mir-26b-5p	MIMAT0000083	GPR27	2850	Microarray	19088304
hsa-mir-26b-5p	MIMAT0000083	MLNR	2862	Microarray	19088304
hsa-mir-26b-5p	MIMAT0000083	GPR39	2863	Microarray	19088304
hsa-mir-26b-5p	MIMAT0000083	GPX4	2879	Microarray	19088304
hsa-mir-26b-5p	MIMAT0000083	GRB7	2886	Microarray	19088304
hsa-mir-26b-5p	MIMAT0000083	GRB14	2888	Microarray	19088304
hsa-mir-26b-5p	MIMAT0000083	GRIK2	2898	Microarray	19088304
hsa-mir-26b-5p	MIMAT0000083	GRM8	2918	Microarray	19088304
hsa-mir-26b-5p	MIMAT0000083	GSK3B	2932	PAR-CLIP	21572407|20371350
hsa-mir-26b-5p	MIMAT0000083	GSR	2936	Sequencing	20371350
hsa-mir-26b-5p	MIMAT0000083	GSTA1	2938	Microarray	19088304
hsa-mir-26b-5p	MIMAT0000083	GSTP1	2950	Microarray	19088304
hsa-mir-26b-5p	MIMAT0000083	GSTT2	2953	Microarray	19088304
hsa-mir-26b-5p	MIMAT0000083	GTF2A1	2957	PAR-CLIP	23592263|24398324|22012620|20371350
hsa-mir-26b-5p	MIMAT0000083	GTF2A2	2958	Microarray	19088304
hsa-mir-26b-5p	MIMAT0000083	GUSB	2990	Microarray	19088304
hsa-mir-26b-5p	MIMAT0000083	GYS1	2997	Microarray	19088304
hsa-mir-26b-5p	MIMAT0000083	HIST1H1D	3007	Microarray	19088304
hsa-mir-26b-5p	MIMAT0000083	HAGH	3029	Microarray	19088304
hsa-mir-26b-5p	MIMAT0000083	HADH	3033	Microarray	19088304
hsa-mir-26b-5p	MIMAT0000083	HAS2	3037	Luciferase reporter assay	26887530
hsa-mir-26b-5p	MIMAT0000083	HTT	3064	Microarray	19088304
hsa-mir-26b-5p	MIMAT0000083	HEXA	3073	Microarray	19088304
hsa-mir-26b-5p	MIMAT0000083	HEXB	3074	Microarray	19088304
hsa-mir-26b-5p	MIMAT0000083	HGD	3081	Microarray	19088304
hsa-mir-26b-5p	MIMAT0000083	HGF	3082	ELISA//Immunohistochemistry//Luciferase reporter assay//qRT-PCR//Western blot	28393839
hsa-mir-26b-5p	MIMAT0000083	UBE2K	3093	Microarray	19088304
hsa-mir-26b-5p	MIMAT0000083	HLA-DQB2	3120	Microarray	19088304
hsa-mir-26b-5p	MIMAT0000083	HMGB1	3146	CLASH	23622248
hsa-mir-26b-5p	MIMAT0000083	HMOX1	3162	Microarray	19088304
hsa-mir-26b-5p	MIMAT0000083	TLX1	3195	Microarray	19088304
hsa-mir-26b-5p	MIMAT0000083	HOXA9	3205	Sequencing	20371350
hsa-mir-26b-5p	MIMAT0000083	HOXB1	3211	Microarray	19088304
hsa-mir-26b-5p	MIMAT0000083	HOXB7	3217	Microarray	19088304
hsa-mir-26b-5p	MIMAT0000083	HOXC4	3221	Microarray	19088304
hsa-mir-26b-5p	MIMAT0000083	HSD3B1	3283	Microarray	19088304
hsa-mir-26b-5p	MIMAT0000083	HSD11B1	3290	Microarray	19088304
hsa-mir-26b-5p	MIMAT0000083	HSD17B2	3294	Microarray	19088304
hsa-mir-26b-5p	MIMAT0000083	HSF1	3297	Microarray	19088304
hsa-mir-26b-5p	MIMAT0000083	HSF2	3298	Microarray	19088304
hsa-mir-26b-5p	MIMAT0000083	HSF4	3299	Microarray	19088304
hsa-mir-26b-5p	MIMAT0000083	HSPA1L	3305	Microarray	19088304
hsa-mir-26b-5p	MIMAT0000083	HSPA4	3308	Microarray	19088304
hsa-mir-26b-5p	MIMAT0000083	HSPA8	3312	PAR-CLIP	26701625
hsa-mir-26b-5p	MIMAT0000083	IGSF3	3321	Microarray	19088304
hsa-mir-26b-5p	MIMAT0000083	HSPD1	3329	HITS-CLIP	23824327
hsa-mir-26b-5p	MIMAT0000083	IAPP	3375	Microarray	19088304
hsa-mir-26b-5p	MIMAT0000083	IBSP	3381	Microarray	19088304
hsa-mir-26b-5p	MIMAT0000083	MRPL58	3396	Microarray	19088304
hsa-mir-26b-5p	MIMAT0000083	ID1	3397	Microarray	19088304
hsa-mir-26b-5p	MIMAT0000083	IDH2	3418	Microarray	19088304
hsa-mir-26b-5p	MIMAT0000083	IDI1	3422	Microarray	19088304
hsa-mir-26b-5p	MIMAT0000083	CFI	3426	Microarray	19088304
hsa-mir-26b-5p	MIMAT0000083	IFI16	3428	Microarray	19088304
hsa-mir-26b-5p	MIMAT0000083	IFNG	3458	Microarray	19088304
hsa-mir-26b-5p	MIMAT0000083	IFNGR2	3460	Microarray	19088304
hsa-mir-26b-5p	MIMAT0000083	IFRD1	3475	Microarray	19088304
hsa-mir-26b-5p	MIMAT0000083	IGF1	3479	Luciferase reporter assay	26847596
hsa-mir-26b-5p	MIMAT0000083	IGF1R	3480	Luciferase reporter assay	24161401
hsa-mir-26b-5p	MIMAT0000083	IGF2R	3482	Microarray	19088304
hsa-mir-26b-5p	MIMAT0000083	IGFBP4	3487	Microarray	19088304
hsa-mir-26b-5p	MIMAT0000083	CYR61	3491	Microarray	19088304
hsa-mir-26b-5p	MIMAT0000083	IGHMBP2	3508	Microarray	19088304
hsa-mir-26b-5p	MIMAT0000083	IL3	3562	Microarray	19088304
hsa-mir-26b-5p	MIMAT0000083	IL7R	3575	Microarray	19088304
hsa-mir-26b-5p	MIMAT0000083	CXCR1	3577	Microarray	19088304
hsa-mir-26b-5p	MIMAT0000083	IL12A	3592	Microarray	19088304
hsa-mir-26b-5p	MIMAT0000083	IL13RA2	3598	Microarray	19088304
hsa-mir-26b-5p	MIMAT0000083	IMPG1	3617	Microarray	19088304
hsa-mir-26b-5p	MIMAT0000083	ING2	3622	Microarray	19088304
hsa-mir-26b-5p	MIMAT0000083	INHA	3623	Microarray	19088304
hsa-mir-26b-5p	MIMAT0000083	INPP5A	3632	Microarray	19088304
hsa-mir-26b-5p	MIMAT0000083	INPP5B	3633	Microarray	19088304
hsa-mir-26b-5p	MIMAT0000083	INPP5D	3635	Microarray	19088304
hsa-mir-26b-5p	MIMAT0000083	INSL4	3641	Microarray	19088304
hsa-mir-26b-5p	MIMAT0000083	INSR	3643	Microarray	19088304
hsa-mir-26b-5p	MIMAT0000083	IRF4	3662	HITS-CLIP	22473208
hsa-mir-26b-5p	MIMAT0000083	ITGA2	3673	PAR-CLIP	27292025
hsa-mir-26b-5p	MIMAT0000083	ITGA3	3675	Microarray	19088304
hsa-mir-26b-5p	MIMAT0000083	ITGAX	3687	Microarray	19088304
hsa-mir-26b-5p	MIMAT0000083	ITGB2	3689	Microarray	19088304
hsa-mir-26b-5p	MIMAT0000083	JARID2	3720	Sequencing	20371350
hsa-mir-26b-5p	MIMAT0000083	JUN	3725	Microarray	19088304
hsa-mir-26b-5p	MIMAT0000083	KCNA5	3741	Microarray	19088304
hsa-mir-26b-5p	MIMAT0000083	KCND1	3750	Microarray	19088304
hsa-mir-26b-5p	MIMAT0000083	KCNF1	3754	Microarray	19088304
hsa-mir-26b-5p	MIMAT0000083	KCNN2	3781	Microarray	19088304
hsa-mir-26b-5p	MIMAT0000083	KCNQ2	3785	Microarray	19088304
hsa-mir-26b-5p	MIMAT0000083	KHK	3795	Microarray	19088304
hsa-mir-26b-5p	MIMAT0000083	KIFC3	3801	Microarray	19088304
hsa-mir-26b-5p	MIMAT0000083	KLRC1	3821	Microarray	19088304
hsa-mir-26b-5p	MIMAT0000083	KLRC2	3822	Microarray	19088304
hsa-mir-26b-5p	MIMAT0000083	KPNA2	3838	Immunohistochemistry//Luciferase reporter assay//PAR-CLIP//qRT-PCR//Western blot	23592263|24398324|22012620|21572407|20371350|26204489|27078844|27292025
hsa-mir-26b-5p	MIMAT0000083	KRT4	3851	Microarray	19088304
hsa-mir-26b-5p	MIMAT0000083	KRT8	3856	Microarray	19088304
hsa-mir-26b-5p	MIMAT0000083	KRT18	3875	Microarray	19088304
hsa-mir-26b-5p	MIMAT0000083	KRT32	3882	Microarray	19088304
hsa-mir-26b-5p	MIMAT0000083	L1CAM	3897	Microarray	19088304
hsa-mir-26b-5p	MIMAT0000083	LAMA3	3909	Microarray	19088304
hsa-mir-26b-5p	MIMAT0000083	LCAT	3931	Microarray	19088304
hsa-mir-26b-5p	MIMAT0000083	LETM1	3954	Microarray	19088304
hsa-mir-26b-5p	MIMAT0000083	LIF	3976	Microarray	19088304
hsa-mir-26b-5p	MIMAT0000083	LIG1	3978	Microarray	19088304
hsa-mir-26b-5p	MIMAT0000083	LIG4	3981	Microarray	19088304
hsa-mir-26b-5p	MIMAT0000083	LMNB1	4001	Microarray	19088304
hsa-mir-26b-5p	MIMAT0000083	PRICKLE3	4007	Microarray	19088304
hsa-mir-26b-5p	MIMAT0000083	LOXL2	4017	PAR-CLIP	23592263
hsa-mir-26b-5p	MIMAT0000083	LRP4	4038	Microarray	19088304
hsa-mir-26b-5p	MIMAT0000083	LRPAP1	4043	Microarray	19088304
hsa-mir-26b-5p	MIMAT0000083	LSAMP	4045	Microarray	19088304
hsa-mir-26b-5p	MIMAT0000083	LTA4H	4048	Microarray	19088304
hsa-mir-26b-5p	MIMAT0000083	LYZ	4069	Microarray	19088304
hsa-mir-26b-5p	MIMAT0000083	MAD2L1	4085	PAR-CLIP	22012620
hsa-mir-26b-5p	MIMAT0000083	SMAD1	4086	Luciferase reporter assay	27027434
hsa-mir-26b-5p	MIMAT0000083	SMAD6	4091	Microarray	19088304
hsa-mir-26b-5p	MIMAT0000083	SMAD7	4092	Microarray	19088304
hsa-mir-26b-5p	MIMAT0000083	MAFG	4097	Microarray	19088304
hsa-mir-26b-5p	MIMAT0000083	MAGEA9	4108	Microarray	19088304
hsa-mir-26b-5p	MIMAT0000083	MAGEA11	4110	Microarray	19088304
hsa-mir-26b-5p	MIMAT0000083	MAN2A1	4124	HITS-CLIP//PAR-CLIP	22473208|21572407
hsa-mir-26b-5p	MIMAT0000083	MAP1B	4131	PAR-CLIP	22012620
hsa-mir-26b-5p	MIMAT0000083	MAT2A	4144	HITS-CLIP//PAR-CLIP//Sequencing	20371350|22473208|24398324|23446348|22012620|21572407
hsa-mir-26b-5p	MIMAT0000083	MATN3	4148	Microarray	19088304
hsa-mir-26b-5p	MIMAT0000083	MB	4151	Microarray	19088304
hsa-mir-26b-5p	MIMAT0000083	MCC	4163	Microarray	19088304
hsa-mir-26b-5p	MIMAT0000083	MCL1	4170	Sequencing	20371350
hsa-mir-26b-5p	MIMAT0000083	MCM3	4172	Microarray	19088304
hsa-mir-26b-5p	MIMAT0000083	MDH1	4190	Microarray	19088304
hsa-mir-26b-5p	MIMAT0000083	MDM2	4193	HITS-CLIP//PAR-CLIP//Sequencing	20371350|23592263|24398324|23446348|21572407
hsa-mir-26b-5p	MIMAT0000083	MEF2C	4208	Microarray	19088304
hsa-mir-26b-5p	MIMAT0000083	MEF2D	4209	Microarray	19088304
hsa-mir-26b-5p	MIMAT0000083	RAB8A	4218	Microarray	19088304
hsa-mir-26b-5p	MIMAT0000083	MEP1A	4224	Microarray	19088304
hsa-mir-26b-5p	MIMAT0000083	MGP	4256	Microarray	19088304
hsa-mir-26b-5p	MIMAT0000083	MGST3	4259	Microarray	19088304
hsa-mir-26b-5p	MIMAT0000083	CXCL9	4283	Microarray	19088304
hsa-mir-26b-5p	MIMAT0000083	TRPM1	4308	Microarray	19088304
hsa-mir-26b-5p	MIMAT0000083	MME	4311	Microarray	19088304
hsa-mir-26b-5p	MIMAT0000083	MMP8	4317	Microarray	19088304
hsa-mir-26b-5p	MIMAT0000083	MMP10	4319	Microarray	19088304
hsa-mir-26b-5p	MIMAT0000083	ALDH6A1	4329	HITS-CLIP	23824327
hsa-mir-26b-5p	MIMAT0000083	MNAT1	4331	Microarray	19088304
hsa-mir-26b-5p	MIMAT0000083	MNDA	4332	Microarray	19088304
hsa-mir-26b-5p	MIMAT0000083	MPI	4351	Microarray	19088304
hsa-mir-26b-5p	MIMAT0000083	MPV17	4358	Microarray	19088304
hsa-mir-26b-5p	MIMAT0000083	MT1M	4499	Microarray	19088304
hsa-mir-26b-5p	MIMAT0000083	COX2	4513	Luciferase reporter assay//qRT-PCR//Western blot	25483152
hsa-mir-26b-5p	MIMAT0000083	MTCP1	4515	Microarray	19088304
hsa-mir-26b-5p	MIMAT0000083	MTX1	4580	Microarray	19088304
hsa-mir-26b-5p	MIMAT0000083	MUC7	4589	Microarray	19088304
hsa-mir-26b-5p	MIMAT0000083	MVD	4597	Microarray	19088304
hsa-mir-26b-5p	MIMAT0000083	MXI1	4601	Microarray	19088304
hsa-mir-26b-5p	MIMAT0000083	MYBPC1	4604	Microarray	19088304
hsa-mir-26b-5p	MIMAT0000083	MYOG	4656	Microarray	19088304
hsa-mir-26b-5p	MIMAT0000083	HNRNPM	4670	Microarray	19088304
hsa-mir-26b-5p	MIMAT0000083	NAP1L1	4673	CLASH	23622248
hsa-mir-26b-5p	MIMAT0000083	NCAM2	4685	Microarray	19088304
hsa-mir-26b-5p	MIMAT0000083	NCBP1	4686	Microarray	19088304
hsa-mir-26b-5p	MIMAT0000083	NDUFA1	4694	Microarray	19088304
hsa-mir-26b-5p	MIMAT0000083	NDUFA5	4698	Microarray	19088304
hsa-mir-26b-5p	MIMAT0000083	NDUFB1	4707	Microarray	19088304
hsa-mir-26b-5p	MIMAT0000083	NDUFB4	4710	Microarray	19088304
hsa-mir-26b-5p	MIMAT0000083	NDUFB5	4711	Microarray	19088304
hsa-mir-26b-5p	MIMAT0000083	NDUFS8	4728	Microarray	19088304
hsa-mir-26b-5p	MIMAT0000083	NFE2L2	4780	Microarray	19088304
hsa-mir-26b-5p	MIMAT0000083	NFKB1	4790	Microarray	19088304
hsa-mir-26b-5p	MIMAT0000083	NFKBIE	4794	Microarray	19088304
hsa-mir-26b-5p	MIMAT0000083	NKX2-2	4821	Microarray	19088304
hsa-mir-26b-5p	MIMAT0000083	NOP2	4839	Microarray	19088304
hsa-mir-26b-5p	MIMAT0000083	CNOT4	4850	Sequencing	20371350
hsa-mir-26b-5p	MIMAT0000083	NRDC	4898	Microarray	19088304
hsa-mir-26b-5p	MIMAT0000083	NSF	4905	Microarray	19088304
hsa-mir-26b-5p	MIMAT0000083	NTSR1	4923	Microarray	19088304
hsa-mir-26b-5p	MIMAT0000083	NUCB2	4925	Microarray	19088304
hsa-mir-26b-5p	MIMAT0000083	NVL	4931	Microarray	19088304
hsa-mir-26b-5p	MIMAT0000083	OAZ1	4946	Microarray	19088304
hsa-mir-26b-5p	MIMAT0000083	OAZ2	4947	Microarray	19088304
hsa-mir-26b-5p	MIMAT0000083	ODF2	4957	Microarray	19088304
hsa-mir-26b-5p	MIMAT0000083	OTC	5009	Microarray	19088304
hsa-mir-26b-5p	MIMAT0000083	OXA1L	5018	Microarray	19088304
hsa-mir-26b-5p	MIMAT0000083	OXCT1	5019	Microarray	19088304
hsa-mir-26b-5p	MIMAT0000083	P2RY6	5031	Microarray	19088304
hsa-mir-26b-5p	MIMAT0000083	SERPINB2	5055	Microarray	19088304
hsa-mir-26b-5p	MIMAT0000083	PAK1	5058	Microarray	19088304
hsa-mir-26b-5p	MIMAT0000083	PAPPA	5069	Microarray	19088304
hsa-mir-26b-5p	MIMAT0000083	PRKN	5071	Microarray	19088304
hsa-mir-26b-5p	MIMAT0000083	PBX3	5090	Microarray	19088304
hsa-mir-26b-5p	MIMAT0000083	PCCA	5095	Microarray	19088304
hsa-mir-26b-5p	MIMAT0000083	PCCB	5096	Microarray	19088304
hsa-mir-26b-5p	MIMAT0000083	PCK1	5105	HITS-CLIP	28735896
hsa-mir-26b-5p	MIMAT0000083	PCNA	5111	Microarray	19088304
hsa-mir-26b-5p	MIMAT0000083	PCNT	5116	Microarray	19088304
hsa-mir-26b-5p	MIMAT0000083	PCSK1	5122	Microarray	19088304
hsa-mir-26b-5p	MIMAT0000083	CDK18	5129	Microarray	19088304
hsa-mir-26b-5p	MIMAT0000083	PDE4A	5141	Luciferase reporter assay//qRT-PCR//Western blot	26493444
hsa-mir-26b-5p	MIMAT0000083	PDE4B	5142	HITS-CLIP	22473208
hsa-mir-26b-5p	MIMAT0000083	PDE4C	5143	HITS-CLIP	23824327
hsa-mir-26b-5p	MIMAT0000083	PDGFB	5155	Microarray	19088304
hsa-mir-26b-5p	MIMAT0000083	PDGFRA	5156	Microarray	19088304
hsa-mir-26b-5p	MIMAT0000083	PDGFRL	5157	Microarray	19088304
hsa-mir-26b-5p	MIMAT0000083	PDHA2	5161	Microarray	19088304
hsa-mir-26b-5p	MIMAT0000083	PDK1	5163	Microarray	19088304
hsa-mir-26b-5p	MIMAT0000083	PDK4	5166	Microarray	19088304
hsa-mir-26b-5p	MIMAT0000083	SLC26A4	5172	Microarray	19088304
hsa-mir-26b-5p	MIMAT0000083	PFDN5	5204	Microarray	19088304
hsa-mir-26b-5p	MIMAT0000083	PFKFB3	5209	Microarray	19088304
hsa-mir-26b-5p	MIMAT0000083	PFKP	5214	Microarray	19088304
hsa-mir-26b-5p	MIMAT0000083	PFN2	5217	Microarray	19088304
hsa-mir-26b-5p	MIMAT0000083	CDK14	5218	Microarray	19088304
hsa-mir-26b-5p	MIMAT0000083	PHKA2	5256	Microarray	19088304
hsa-mir-26b-5p	MIMAT0000083	SERPINB5	5268	Microarray	19088304
hsa-mir-26b-5p	MIMAT0000083	SERPINI2	5276	Microarray	19088304
hsa-mir-26b-5p	MIMAT0000083	PIGA	5277	Microarray	19088304
hsa-mir-26b-5p	MIMAT0000083	PIM1	5292	HITS-CLIP	22473208
hsa-mir-26b-5p	MIMAT0000083	PIK3CG	5294	Microarray	19088304
hsa-mir-26b-5p	MIMAT0000083	PKD2	5311	Microarray	19088304
hsa-mir-26b-5p	MIMAT0000083	PLAG1	5324	Microarray	19088304
hsa-mir-26b-5p	MIMAT0000083	PLCB2	5330	Microarray	19088304
hsa-mir-26b-5p	MIMAT0000083	PLCB4	5332	Microarray	19088304
hsa-mir-26b-5p	MIMAT0000083	PLOD2	5352	Luciferase reporter assay//Microarray	19088304|27310702
hsa-mir-26b-5p	MIMAT0000083	PLS1	5357	Microarray	19088304
hsa-mir-26b-5p	MIMAT0000083	PLXNA2	5362	Microarray	19088304
hsa-mir-26b-5p	MIMAT0000083	PMAIP1	5366	PAR-CLIP//Sequencing	20371350|23446348|22012620|21572407
hsa-mir-26b-5p	MIMAT0000083	PNOC	5368	Microarray	19088304
hsa-mir-26b-5p	MIMAT0000083	PMP22	5376	Microarray	19088304
hsa-mir-26b-5p	MIMAT0000083	PNMT	5409	Microarray	19088304
hsa-mir-26b-5p	MIMAT0000083	UBL3	5412	Microarray	19088304
hsa-mir-26b-5p	MIMAT0000083	PODXL	5420	Microarray	19088304
hsa-mir-26b-5p	MIMAT0000083	POLA1	5422	Microarray	19088304
hsa-mir-26b-5p	MIMAT0000083	POLG	5428	Microarray	19088304
hsa-mir-26b-5p	MIMAT0000083	POLR2E	5434	HITS-CLIP	19536157
hsa-mir-26b-5p	MIMAT0000083	POLR2F	5435	Microarray	19088304
hsa-mir-26b-5p	MIMAT0000083	POLR2G	5436	Microarray	19088304
hsa-mir-26b-5p	MIMAT0000083	POLR2H	5437	Microarray	19088304
hsa-mir-26b-5p	MIMAT0000083	POU2F1	5451	Microarray	19088304
hsa-mir-26b-5p	MIMAT0000083	POU4F1	5457	Microarray	19088304
hsa-mir-26b-5p	MIMAT0000083	POU4F3	5459	Microarray	19088304
hsa-mir-26b-5p	MIMAT0000083	PPAT	5471	Microarray	19088304
hsa-mir-26b-5p	MIMAT0000083	PPIC	5480	Microarray	19088304
hsa-mir-26b-5p	MIMAT0000083	PPP1CC	5501	CLASH	23622248
hsa-mir-26b-5p	MIMAT0000083	PPP2R2A	5520	Microarray	19088304
hsa-mir-26b-5p	MIMAT0000083	PPP2R5D	5528	PAR-CLIP	22012620|20371350
hsa-mir-26b-5p	MIMAT0000083	PPP3R1	5534	Sequencing	20371350
hsa-mir-26b-5p	MIMAT0000083	PPT1	5538	Microarray	19088304
hsa-mir-26b-5p	MIMAT0000083	SRGN	5552	Microarray	19088304
hsa-mir-26b-5p	MIMAT0000083	PRKAA1	5562	HITS-CLIP	22473208
hsa-mir-26b-5p	MIMAT0000083	PKIA	5569	Microarray	19088304
hsa-mir-26b-5p	MIMAT0000083	PRKCD	5580	HITS-CLIP	22473208
hsa-mir-26b-5p	MIMAT0000083	PKN1	5585	Microarray	19088304
hsa-mir-26b-5p	MIMAT0000083	MAPK6	5597	PAR-CLIP	22100165
hsa-mir-26b-5p	MIMAT0000083	PRKX	5613	HITS-CLIP	19536157
hsa-mir-26b-5p	MIMAT0000083	PRPS2	5634	Microarray	19088304
hsa-mir-26b-5p	MIMAT0000083	LGMN	5641	Microarray	19088304
hsa-mir-26b-5p	MIMAT0000083	HTRA1	5654	Microarray	19088304
hsa-mir-26b-5p	MIMAT0000083	PSMB7	5695	Microarray	19088304
hsa-mir-26b-5p	MIMAT0000083	PSMB8	5696	Microarray	19088304
hsa-mir-26b-5p	MIMAT0000083	PSMC1	5700	Microarray	19088304
hsa-mir-26b-5p	MIMAT0000083	PSMC4	5704	Microarray	19088304
hsa-mir-26b-5p	MIMAT0000083	PSMC6	5706	Microarray	19088304
hsa-mir-26b-5p	MIMAT0000083	PSMD5	5711	Microarray	19088304
hsa-mir-26b-5p	MIMAT0000083	PSMD7	5713	Microarray	19088304
hsa-mir-26b-5p	MIMAT0000083	PSME1	5720	Microarray	19088304
hsa-mir-26b-5p	MIMAT0000083	PTEN	5728	Luciferase reporter assay//qRT-PCR	24161401|24140453|26538296
hsa-mir-26b-5p	MIMAT0000083	PTGS2	5743	Luciferase reporter assay//qRT-PCR//Reporter assay//Western blot	20100477|23374284|27769043
hsa-mir-26b-5p	MIMAT0000083	PTPN1	5770	Microarray	19088304
hsa-mir-26b-5p	MIMAT0000083	PTPRJ	5795	Microarray	19088304
hsa-mir-26b-5p	MIMAT0000083	PTPRO	5800	Microarray	19088304
hsa-mir-26b-5p	MIMAT0000083	PVALB	5816	Microarray	19088304
hsa-mir-26b-5p	MIMAT0000083	ABCD4	5826	Microarray	19088304
hsa-mir-26b-5p	MIMAT0000083	QARS	5859	Microarray	19088304
hsa-mir-26b-5p	MIMAT0000083	QDPR	5860	Microarray	19088304
hsa-mir-26b-5p	MIMAT0000083	RAB3A	5864	Microarray	19088304
hsa-mir-26b-5p	MIMAT0000083	RAB27A	5873	Microarray	19088304
hsa-mir-26b-5p	MIMAT0000083	RABGGTA	5875	Microarray	19088304
hsa-mir-26b-5p	MIMAT0000083	RAD51C	5889	Microarray	19088304
hsa-mir-26b-5p	MIMAT0000083	RAD51D	5892	Microarray	19088304
hsa-mir-26b-5p	MIMAT0000083	RAP1B	5908	Microarray	19088304
hsa-mir-26b-5p	MIMAT0000083	RASGRF1	5923	Microarray	19088304
hsa-mir-26b-5p	MIMAT0000083	RB1	5925	Luciferase reporter assay//qRT-PCR//Western blot	24027266
hsa-mir-26b-5p	MIMAT0000083	RBM3	5935	Microarray	19088304
hsa-mir-26b-5p	MIMAT0000083	RBMS2	5939	Microarray	19088304
hsa-mir-26b-5p	MIMAT0000083	RBMY1HP	5944	Microarray	19088304
hsa-mir-26b-5p	MIMAT0000083	RCN2	5955	Microarray	19088304
hsa-mir-26b-5p	MIMAT0000083	RECQL	5965	Microarray	19088304
hsa-mir-26b-5p	MIMAT0000083	RELB	5971	Microarray	19088304
hsa-mir-26b-5p	MIMAT0000083	RGS3	5998	Microarray	19088304
hsa-mir-26b-5p	MIMAT0000083	RLF	6018	HITS-CLIP	22473208
hsa-mir-26b-5p	MIMAT0000083	RNASE1	6035	Microarray	19088304
hsa-mir-26b-5p	MIMAT0000083	RNASE6	6039	Microarray	19088304
hsa-mir-26b-5p	MIMAT0000083	RNF2	6045	Microarray	19088304
hsa-mir-26b-5p	MIMAT0000083	RNF6	6049	PAR-CLIP//Sequencing	20371350|24398324|21572407
hsa-mir-26b-5p	MIMAT0000083	ROM1	6094	Microarray	19088304
hsa-mir-26b-5p	MIMAT0000083	RORB	6096	Microarray	19088304
hsa-mir-26b-5p	MIMAT0000083	RORC	6097	Microarray	19088304
hsa-mir-26b-5p	MIMAT0000083	ROS1	6098	Microarray	19088304
hsa-mir-26b-5p	MIMAT0000083	RPA3	6119	Microarray	19088304
hsa-mir-26b-5p	MIMAT0000083	RPL6	6128	Microarray	19088304
hsa-mir-26b-5p	MIMAT0000083	RPL28	6158	Microarray	19088304
hsa-mir-26b-5p	MIMAT0000083	RPL37	6167	HITS-CLIP	23824327
hsa-mir-26b-5p	MIMAT0000083	RPL39	6170	Microarray	19088304
hsa-mir-26b-5p	MIMAT0000083	RPLP1	6176	Microarray	19088304
hsa-mir-26b-5p	MIMAT0000083	RPN1	6184	Microarray	19088304
hsa-mir-26b-5p	MIMAT0000083	RPS6KB2	6199	Microarray	19088304
hsa-mir-26b-5p	MIMAT0000083	RXRB	6257	Microarray	19088304
hsa-mir-26b-5p	MIMAT0000083	RYR3	6263	Microarray	19088304
hsa-mir-26b-5p	MIMAT0000083	S100A1	6271	Microarray	19088304
hsa-mir-26b-5p	MIMAT0000083	S100A2	6273	Microarray	19088304
hsa-mir-26b-5p	MIMAT0000083	S100A7	6278	Microarray	19088304
hsa-mir-26b-5p	MIMAT0000083	S100P	6286	Microarray	19088304
hsa-mir-26b-5p	MIMAT0000083	SAFB	6294	Microarray	19088304
hsa-mir-26b-5p	MIMAT0000083	SALL1	6299	Microarray	19088304
hsa-mir-26b-5p	MIMAT0000083	MSMO1	6307	Microarray	19088304
hsa-mir-26b-5p	MIMAT0000083	SCN2A	6326	Microarray	19088304
hsa-mir-26b-5p	MIMAT0000083	SCP2	6342	Microarray	19088304
hsa-mir-26b-5p	MIMAT0000083	CCL2	6347	Microarray	19088304
hsa-mir-26b-5p	MIMAT0000083	CCL7	6354	Microarray	19088304
hsa-mir-26b-5p	MIMAT0000083	CXCL6	6372	Microarray	19088304
hsa-mir-26b-5p	MIMAT0000083	SDHB	6390	Microarray	19088304
hsa-mir-26b-5p	MIMAT0000083	MAP2K4	6416	Microarray	19088304
hsa-mir-26b-5p	MIMAT0000083	SFPQ	6421	PAR-CLIP	21572407
hsa-mir-26b-5p	MIMAT0000083	SFRP4	6424	Microarray	19088304
hsa-mir-26b-5p	MIMAT0000083	SRSF6	6431	Sequencing	20371350
hsa-mir-26b-5p	MIMAT0000083	SH3GL2	6456	Microarray	19088304
hsa-mir-26b-5p	MIMAT0000083	SI	6476	Microarray	19088304
hsa-mir-26b-5p	MIMAT0000083	STIL	6491	Microarray	19088304
hsa-mir-26b-5p	MIMAT0000083	SIPA1	6494	Microarray	19088304
hsa-mir-26b-5p	MIMAT0000083	SIX1	6495	Microarray	19088304
hsa-mir-26b-5p	MIMAT0000083	SKIL	6498	Microarray	19088304
hsa-mir-26b-5p	MIMAT0000083	SLAMF1	6504	Microarray	19088304
hsa-mir-26b-5p	MIMAT0000083	SLC1A6	6511	Microarray	19088304
hsa-mir-26b-5p	MIMAT0000083	SLC3A2	6520	Microarray	19088304
hsa-mir-26b-5p	MIMAT0000083	SLC5A3	6526	PAR-CLIP//Sequencing	20371350|21572407
hsa-mir-26b-5p	MIMAT0000083	SLC6A9	6536	Microarray	19088304
hsa-mir-26b-5p	MIMAT0000083	SLC7A1	6541	HITS-CLIP	22473208
hsa-mir-26b-5p	MIMAT0000083	SMARCE1	6605	Microarray	19088304
hsa-mir-26b-5p	MIMAT0000083	SMN1	6606	Microarray	19088304
hsa-mir-26b-5p	MIMAT0000083	SMN2	6607	Microarray	19088304
hsa-mir-26b-5p	MIMAT0000083	SMS	6611	Microarray	19088304
hsa-mir-26b-5p	MIMAT0000083	SNAI1	6615	Microarray	19088304
hsa-mir-26b-5p	MIMAT0000083	SNRNP70	6625	Microarray	19088304
hsa-mir-26b-5p	MIMAT0000083	SNRPC	6631	Microarray	19088304
hsa-mir-26b-5p	MIMAT0000083	SNRPD1	6632	Microarray	19088304
hsa-mir-26b-5p	MIMAT0000083	SNRPN	6638	Microarray	19088304
hsa-mir-26b-5p	MIMAT0000083	SNX2	6643	Microarray	19088304
hsa-mir-26b-5p	MIMAT0000083	SOX3	6658	Microarray	19088304
hsa-mir-26b-5p	MIMAT0000083	SOX5	6660	Microarray	19088304
hsa-mir-26b-5p	MIMAT0000083	SP4	6671	Microarray	19088304
hsa-mir-26b-5p	MIMAT0000083	SPAG1	6674	Microarray	19088304
hsa-mir-26b-5p	MIMAT0000083	SPRR1A	6698	Microarray	19088304
hsa-mir-26b-5p	MIMAT0000083	SRF	6722	Microarray	19088304
hsa-mir-26b-5p	MIMAT0000083	SRP9	6726	Microarray	19088304
hsa-mir-26b-5p	MIMAT0000083	SRP14	6727	Microarray	19088304
hsa-mir-26b-5p	MIMAT0000083	SRPRA	6734	CLASH	23622248
hsa-mir-26b-5p	MIMAT0000083	SSR1	6745	HITS-CLIP	23824327
hsa-mir-26b-5p	MIMAT0000083	SSR3	6747	HITS-CLIP	23824327
hsa-mir-26b-5p	MIMAT0000083	STAT6	6778	Microarray	19088304
hsa-mir-26b-5p	MIMAT0000083	HSPA13	6782	HITS-CLIP	22473208
hsa-mir-26b-5p	MIMAT0000083	STX1A	6804	Microarray	19088304
hsa-mir-26b-5p	MIMAT0000083	STXBP3	6814	Microarray	19088304
hsa-mir-26b-5p	MIMAT0000083	SUPT5H	6829	Microarray	19088304
hsa-mir-26b-5p	MIMAT0000083	MED22	6837	Microarray	19088304
hsa-mir-26b-5p	MIMAT0000083	VAMP7	6845	Microarray	19088304
hsa-mir-26b-5p	MIMAT0000083	TAC3	6866	Microarray	19088304
hsa-mir-26b-5p	MIMAT0000083	ADAM17	6868	PAR-CLIP	24398324
hsa-mir-26b-5p	MIMAT0000083	TAF4B	6875	Microarray	19088304
hsa-mir-26b-5p	MIMAT0000083	TAGLN	6876	Microarray	19088304
hsa-mir-26b-5p	MIMAT0000083	TAF9	6880	Microarray	19088304
hsa-mir-26b-5p	MIMAT0000083	TAF13	6884	PAR-CLIP	23592263|21572407
hsa-mir-26b-5p	MIMAT0000083	TARBP2	6895	Microarray	19088304
hsa-mir-26b-5p	MIMAT0000083	TAZ	6901	Microarray	19088304
hsa-mir-26b-5p	MIMAT0000083	TCF12	6938	Microarray	19088304
hsa-mir-26b-5p	MIMAT0000083	TCN1	6947	Microarray	19088304
hsa-mir-26b-5p	MIMAT0000083	TCTA	6988	Microarray	19088304
hsa-mir-26b-5p	MIMAT0000083	TEAD3	7005	Microarray	19088304
hsa-mir-26b-5p	MIMAT0000083	TERF2	7014	Microarray	19088304
hsa-mir-26b-5p	MIMAT0000083	TESK1	7016	Microarray	19088304
hsa-mir-26b-5p	MIMAT0000083	TGFB1I1	7041	Microarray	19088304
hsa-mir-26b-5p	MIMAT0000083	TGFBI	7045	Microarray	19088304
hsa-mir-26b-5p	MIMAT0000083	TGM1	7051	Microarray	19088304
hsa-mir-26b-5p	MIMAT0000083	TIA1	7072	Microarray	19088304
hsa-mir-26b-5p	MIMAT0000083	TIMP1	7076	Microarray	19088304
hsa-mir-26b-5p	MIMAT0000083	TK1	7083	Microarray	19088304
hsa-mir-26b-5p	MIMAT0000083	ICAM5	7087	Microarray	19088304
hsa-mir-26b-5p	MIMAT0000083	TLE4	7091	Microarray	19088304
hsa-mir-26b-5p	MIMAT0000083	TLR1	7096	Microarray	19088304
hsa-mir-26b-5p	MIMAT0000083	TLR4	7099	Luciferase reporter assay//qRT-PCR	26222045
hsa-mir-26b-5p	MIMAT0000083	NR2E1	7101	Microarray	19088304
hsa-mir-26b-5p	MIMAT0000083	TNFAIP3	7128	Microarray	19088304
hsa-mir-26b-5p	MIMAT0000083	TNP2	7142	Microarray	19088304
hsa-mir-26b-5p	MIMAT0000083	TOP1	7150	Microarray	19088304
hsa-mir-26b-5p	MIMAT0000083	TOP2B	7155	Microarray	19088304
hsa-mir-26b-5p	MIMAT0000083	TPD52L2	7165	Microarray	19088304
hsa-mir-26b-5p	MIMAT0000083	TPM3	7170	Microarray	19088304
hsa-mir-26b-5p	MIMAT0000083	TPMT	7172	PAR-CLIP	27292025
hsa-mir-26b-5p	MIMAT0000083	TPO	7173	Microarray	19088304
hsa-mir-26b-5p	MIMAT0000083	NR2C2	7182	Immunofluorescence//Luciferase reporter assay//qRT-PCR//Western blot	24565101
hsa-mir-26b-5p	MIMAT0000083	TRAF1	7185	Microarray	19088304
hsa-mir-26b-5p	MIMAT0000083	TRAF3	7187	Microarray	19088304
hsa-mir-26b-5p	MIMAT0000083	TRAF5	7188	Luciferase reporter assay	26872428
hsa-mir-26b-5p	MIMAT0000083	TRIP6	7205	Microarray	19088304
hsa-mir-26b-5p	MIMAT0000083	TRPC4	7223	Microarray	19088304
hsa-mir-26b-5p	MIMAT0000083	TRPS1	7227	Microarray	19088304
hsa-mir-26b-5p	MIMAT0000083	TSHB	7252	Microarray	19088304
hsa-mir-26b-5p	MIMAT0000083	PHLDA2	7262	Microarray	19088304
hsa-mir-26b-5p	MIMAT0000083	TSTA3	7264	Microarray	19088304
hsa-mir-26b-5p	MIMAT0000083	TTK	7272	HITS-CLIP	22473208
hsa-mir-26b-5p	MIMAT0000083	TUB	7275	PAR-CLIP	21572407|20371350
hsa-mir-26b-5p	MIMAT0000083	TULP2	7288	Microarray	19088304
hsa-mir-26b-5p	MIMAT0000083	TXK	7294	Microarray	19088304
hsa-mir-26b-5p	MIMAT0000083	TXNRD1	7296	Microarray	19088304
hsa-mir-26b-5p	MIMAT0000083	TYMS	7298	Microarray	19088304
hsa-mir-26b-5p	MIMAT0000083	UBB	7314	Microarray	19088304
hsa-mir-26b-5p	MIMAT0000083	UBE2E1	7324	Microarray	19088304
hsa-mir-26b-5p	MIMAT0000083	UBE2H	7328	HITS-CLIP	23313552
hsa-mir-26b-5p	MIMAT0000083	UBE2V2	7336	Microarray	19088304
hsa-mir-26b-5p	MIMAT0000083	UGDH	7358	Microarray	19088304
hsa-mir-26b-5p	MIMAT0000083	UQCRC2	7385	Microarray	19088304
hsa-mir-26b-5p	MIMAT0000083	VAV1	7409	Microarray	19088304
hsa-mir-26b-5p	MIMAT0000083	VCP	7415	Microarray	19088304
hsa-mir-26b-5p	MIMAT0000083	VIM	7431	Microarray	19088304
hsa-mir-26b-5p	MIMAT0000083	VPREB1	7441	Microarray	19088304
hsa-mir-26b-5p	MIMAT0000083	VTN	7448	Microarray	19088304
hsa-mir-26b-5p	MIMAT0000083	WARS	7453	Microarray	19088304
hsa-mir-26b-5p	MIMAT0000083	WNT5A	7474	HITS-CLIP	22473208
hsa-mir-26b-5p	MIMAT0000083	WRB	7485	Microarray	19088304
hsa-mir-26b-5p	MIMAT0000083	XDH	7498	Microarray	19088304
hsa-mir-26b-5p	MIMAT0000083	XK	7504	Microarray	19088304
hsa-mir-26b-5p	MIMAT0000083	XRCC2	7516	Microarray	19088304
hsa-mir-26b-5p	MIMAT0000083	XRCC5	7520	CLASH	23622248
hsa-mir-26b-5p	MIMAT0000083	ZFY	7544	Microarray	19088304
hsa-mir-26b-5p	MIMAT0000083	ZNF23	7571	Microarray	19088304
hsa-mir-26b-5p	MIMAT0000083	ZNF35	7584	Microarray	19088304
hsa-mir-26b-5p	MIMAT0000083	ZKSCAN1	7586	HITS-CLIP	23824327
hsa-mir-26b-5p	MIMAT0000083	ZBTB25	7597	Microarray	19088304
hsa-mir-26b-5p	MIMAT0000083	ZNF84	7637	Microarray	19088304
hsa-mir-26b-5p	MIMAT0000083	ZNF85	7639	Microarray	19088304
hsa-mir-26b-5p	MIMAT0000083	ZNF133	7692	Microarray	19088304
hsa-mir-26b-5p	MIMAT0000083	ZNF134	7693	HITS-CLIP	27418678
hsa-mir-26b-5p	MIMAT0000083	ZNF136	7695	Microarray	19088304
hsa-mir-26b-5p	MIMAT0000083	ZNF140	7699	Microarray	19088304
hsa-mir-26b-5p	MIMAT0000083	ZNF141	7700	Microarray	19088304
hsa-mir-26b-5p	MIMAT0000083	ZNF195	7748	Microarray	19088304
hsa-mir-26b-5p	MIMAT0000083	ZNF207	7756	Sequencing	20371350
hsa-mir-26b-5p	MIMAT0000083	MAP3K12	7786	Microarray	19088304
hsa-mir-26b-5p	MIMAT0000083	PTP4A1	7803	Sequencing	20371350
hsa-mir-26b-5p	MIMAT0000083	BTG2	7832	Microarray	19088304
hsa-mir-26b-5p	MIMAT0000083	IL1R2	7850	Microarray	19088304
hsa-mir-26b-5p	MIMAT0000083	CXCR4	7852	Microarray	19088304
hsa-mir-26b-5p	MIMAT0000083	FZD5	7855	Microarray	19088304
hsa-mir-26b-5p	MIMAT0000083	IFRD2	7866	Microarray	19088304
hsa-mir-26b-5p	MIMAT0000083	MANF	7873	CLASH	23622248
hsa-mir-26b-5p	MIMAT0000083	SLBP	7884	Microarray	19088304
hsa-mir-26b-5p	MIMAT0000083	ST8SIA4	7903	Immunofluorescence//Luciferase reporter assay//qRT-PCR//Western blot	28032858
hsa-mir-26b-5p	MIMAT0000083	NELFE	7936	Microarray	19088304
hsa-mir-26b-5p	MIMAT0000083	TFEB	7942	Microarray	19088304
hsa-mir-26b-5p	MIMAT0000083	MTERF1	7978	Microarray	19088304
hsa-mir-26b-5p	MIMAT0000083	SEM1	7979	Microarray	19088304
hsa-mir-26b-5p	MIMAT0000083	ARHGEF5	7984	Microarray	19088304
hsa-mir-26b-5p	MIMAT0000083	TUSC3	7991	Microarray	19088304
hsa-mir-26b-5p	MIMAT0000083	NR4A3	8013	Microarray	19088304
hsa-mir-26b-5p	MIMAT0000083	BRD3	8019	Microarray	19088304
hsa-mir-26b-5p	MIMAT0000083	SHOC2	8036	Microarray	19088304
hsa-mir-26b-5p	MIMAT0000083	PDHX	8050	Microarray	19088304
hsa-mir-26b-5p	MIMAT0000083	FGF23	8074	Microarray	19088304
hsa-mir-26b-5p	MIMAT0000083	ALX1	8092	Microarray	19088304
hsa-mir-26b-5p	MIMAT0000083	DPF3	8110	Microarray	19088304
hsa-mir-26b-5p	MIMAT0000083	ST8SIA2	8128	Microarray	19088304
hsa-mir-26b-5p	MIMAT0000083	USP9X	8239	Luciferase reporter assay//qRT-PCR//Western blot	24890815
hsa-mir-26b-5p	MIMAT0000083	TMEM187	8269	Microarray	19088304
hsa-mir-26b-5p	MIMAT0000083	SLC10A3	8273	Microarray	19088304
hsa-mir-26b-5p	MIMAT0000083	KDM5D	8284	Microarray	19088304
hsa-mir-26b-5p	MIMAT0000083	KLRC4	8302	Microarray	19088304
hsa-mir-26b-5p	MIMAT0000083	ACOX2	8309	Microarray	19088304
hsa-mir-26b-5p	MIMAT0000083	HIST1H2BI	8346	Microarray	19088304
hsa-mir-26b-5p	MIMAT0000083	HIST1H2BC	8347	Microarray	19088304
hsa-mir-26b-5p	MIMAT0000083	HIST2H4A	8370	Microarray	19088304
hsa-mir-26b-5p	MIMAT0000083	NME5	8382	Microarray	19088304
hsa-mir-26b-5p	MIMAT0000083	SRPX	8406	Microarray	19088304
hsa-mir-26b-5p	MIMAT0000083	UXT	8409	Microarray	19088304
hsa-mir-26b-5p	MIMAT0000083	NR0B2	8431	Microarray	19088304
hsa-mir-26b-5p	MIMAT0000083	RAD54L	8438	Microarray	19088304
hsa-mir-26b-5p	MIMAT0000083	NSMAF	8439	Microarray	19088304
hsa-mir-26b-5p	MIMAT0000083	DYRK3	8444	Microarray	19088304
hsa-mir-26b-5p	MIMAT0000083	SUPT3H	8464	Microarray	19088304
hsa-mir-26b-5p	MIMAT0000083	RAE1	8480	Microarray	19088304
hsa-mir-26b-5p	MIMAT0000083	OFD1	8481	Microarray	19088304
hsa-mir-26b-5p	MIMAT0000083	GALR3	8484	Microarray	19088304
hsa-mir-26b-5p	MIMAT0000083	MAP4K3	8491	Microarray	19088304
hsa-mir-26b-5p	MIMAT0000083	PPM1D	8493	Microarray	19088304
hsa-mir-26b-5p	MIMAT0000083	ELP1	8518	Microarray	19088304
hsa-mir-26b-5p	MIMAT0000083	DGKZ	8525	Microarray	19088304
hsa-mir-26b-5p	MIMAT0000083	CDC14B	8555	Microarray	19088304
hsa-mir-26b-5p	MIMAT0000083	MADD	8567	Microarray	19088304
hsa-mir-26b-5p	MIMAT0000083	MKNK1	8569	Microarray	19088304
hsa-mir-26b-5p	MIMAT0000083	STK16	8576	Microarray	19088304
hsa-mir-26b-5p	MIMAT0000083	LY6D	8581	Microarray	19088304
hsa-mir-26b-5p	MIMAT0000083	RGS20	8601	Microarray	19088304
hsa-mir-26b-5p	MIMAT0000083	FAM193A	8603	Microarray	19088304
hsa-mir-26b-5p	MIMAT0000083	RUVBL1	8607	Microarray	19088304
hsa-mir-26b-5p	MIMAT0000083	PLPP1	8611	Microarray	19088304
hsa-mir-26b-5p	MIMAT0000083	RNASET2	8635	Microarray	19088304
hsa-mir-26b-5p	MIMAT0000083	TNKS	8658	Microarray	19088304
hsa-mir-26b-5p	MIMAT0000083	DGAT1	8694	Microarray	19088304
hsa-mir-26b-5p	MIMAT0000083	B3GALT1	8708	Microarray	19088304
hsa-mir-26b-5p	MIMAT0000083	EED	8726	Microarray	19088304
hsa-mir-26b-5p	MIMAT0000083	CRADD	8738	Microarray	19088304
hsa-mir-26b-5p	MIMAT0000083	TNFSF10	8743	HITS-CLIP	27418678
hsa-mir-26b-5p	MIMAT0000083	TNFSF9	8744	Microarray	19088304
hsa-mir-26b-5p	MIMAT0000083	ADAM18	8749	Microarray	19088304
hsa-mir-26b-5p	MIMAT0000083	ADAM9	8754	Microarray	19088304
hsa-mir-26b-5p	MIMAT0000083	MPDZ	8777	Microarray	19088304
hsa-mir-26b-5p	MIMAT0000083	TNFRSF11A	8792	Microarray	19088304
hsa-mir-26b-5p	MIMAT0000083	PEX11A	8800	Microarray	19088304
hsa-mir-26b-5p	MIMAT0000083	CREG1	8804	Microarray	19088304
hsa-mir-26b-5p	MIMAT0000083	GALR2	8811	Microarray	19088304
hsa-mir-26b-5p	MIMAT0000083	DPM1	8813	Microarray	19088304
hsa-mir-26b-5p	MIMAT0000083	CES2	8824	PAR-CLIP	23592263
hsa-mir-26b-5p	MIMAT0000083	GGH	8836	Microarray	19088304
hsa-mir-26b-5p	MIMAT0000083	WISP3	8838	Microarray	19088304
hsa-mir-26b-5p	MIMAT0000083	KAT2B	8850	Microarray	19088304
hsa-mir-26b-5p	MIMAT0000083	CDK5R1	8851	Microarray	19088304
hsa-mir-26b-5p	MIMAT0000083	PER3	8863	Microarray	19088304
hsa-mir-26b-5p	MIMAT0000083	VNN2	8875	Microarray	19088304
hsa-mir-26b-5p	MIMAT0000083	NAE1	8883	Microarray	19088304
hsa-mir-26b-5p	MIMAT0000083	BUD31	8896	Microarray	19088304
hsa-mir-26b-5p	MIMAT0000083	SNURF	8926	Microarray	19088304
hsa-mir-26b-5p	MIMAT0000083	SELENBP1	8991	Microarray	19088304
hsa-mir-26b-5p	MIMAT0000083	CDKL2	8999	Microarray	19088304
hsa-mir-26b-5p	MIMAT0000083	CH25H	9023	Microarray	19088304
hsa-mir-26b-5p	MIMAT0000083	BRSK2	9024	Microarray	19088304
hsa-mir-26b-5p	MIMAT0000083	PSTPIP2	9050	Microarray	19088304
hsa-mir-26b-5p	MIMAT0000083	GPRC5A	9052	Microarray	19088304
hsa-mir-26b-5p	MIMAT0000083	PIAS2	9063	Microarray	19088304
hsa-mir-26b-5p	MIMAT0000083	LDB2	9079	Microarray	19088304
hsa-mir-26b-5p	MIMAT0000083	PRY	9081	Microarray	19088304
hsa-mir-26b-5p	MIMAT0000083	EIF1AY	9086	Microarray	19088304
hsa-mir-26b-5p	MIMAT0000083	DNAJA3	9093	Microarray	19088304
hsa-mir-26b-5p	MIMAT0000083	USP14	9097	Microarray	19088304
hsa-mir-26b-5p	MIMAT0000083	USP6	9098	Microarray	19088304
hsa-mir-26b-5p	MIMAT0000083	ATP6V0D1	9114	Microarray	19088304
hsa-mir-26b-5p	MIMAT0000083	SLC16A4	9122	Microarray	19088304
hsa-mir-26b-5p	MIMAT0000083	PDLIM1	9124	Microarray	19088304
hsa-mir-26b-5p	MIMAT0000083	AIFM1	9131	Microarray	19088304
hsa-mir-26b-5p	MIMAT0000083	SLC28A1	9154	Microarray	19088304
hsa-mir-26b-5p	MIMAT0000083	DGKI	9162	Microarray	19088304
hsa-mir-26b-5p	MIMAT0000083	COX7A2L	9167	Microarray	19088304
hsa-mir-26b-5p	MIMAT0000083	IL1RL1	9173	Microarray	19088304
hsa-mir-26b-5p	MIMAT0000083	RASSF9	9182	Microarray	19088304
hsa-mir-26b-5p	MIMAT0000083	ZBED1	9189	Microarray	19088304
hsa-mir-26b-5p	MIMAT0000083	CRLF1	9244	Microarray	19088304
hsa-mir-26b-5p	MIMAT0000083	MFHAS1	9258	HITS-CLIP//Microarray	19088304|27418678
hsa-mir-26b-5p	MIMAT0000083	CYTH2	9266	Microarray	19088304
hsa-mir-26b-5p	MIMAT0000083	CYTH1	9267	Microarray	19088304
hsa-mir-26b-5p	MIMAT0000083	BCL7B	9275	HITS-CLIP	22473208
hsa-mir-26b-5p	MIMAT0000083	SOCS6	9306	Next Generation Sequencing (NGS)//qRT-PCR	27570566
hsa-mir-26b-5p	MIMAT0000083	TCEAL1	9338	Microarray	19088304
hsa-mir-26b-5p	MIMAT0000083	LONP1	9361	Microarray	19088304
hsa-mir-26b-5p	MIMAT0000083	SLC22A8	9376	Microarray	19088304
hsa-mir-26b-5p	MIMAT0000083	COX5A	9377	HITS-CLIP	22473208
hsa-mir-26b-5p	MIMAT0000083	SLC22A13	9390	Microarray	19088304
hsa-mir-26b-5p	MIMAT0000083	CIAO1	9391	Microarray	19088304
hsa-mir-26b-5p	MIMAT0000083	FADS2	9415	Microarray	19088304
hsa-mir-26b-5p	MIMAT0000083	ABCG2	9429	Microarray	19088304
hsa-mir-26b-5p	MIMAT0000083	MED23	9439	Microarray	19088304
hsa-mir-26b-5p	MIMAT0000083	EIF2AK3	9451	Microarray	19088304
hsa-mir-26b-5p	MIMAT0000083	ITM2A	9452	Microarray	19088304
hsa-mir-26b-5p	MIMAT0000083	FHL5	9457	Microarray	19088304
hsa-mir-26b-5p	MIMAT0000083	RASAL2	9462	Microarray	19088304
hsa-mir-26b-5p	MIMAT0000083	AKAP5	9495	Microarray	19088304
hsa-mir-26b-5p	MIMAT0000083	ADAMTS1	9510	Microarray	19088304
hsa-mir-26b-5p	MIMAT0000083	GAL3ST1	9514	Microarray	19088304
hsa-mir-26b-5p	MIMAT0000083	MPDU1	9526	Microarray	19088304
hsa-mir-26b-5p	MIMAT0000083	BAG3	9531	Microarray	19088304
hsa-mir-26b-5p	MIMAT0000083	ZNF254	9534	HITS-CLIP	22473208
hsa-mir-26b-5p	MIMAT0000083	EI24	9538	Microarray	19088304
hsa-mir-26b-5p	MIMAT0000083	TP53I3	9540	Microarray	19088304
hsa-mir-26b-5p	MIMAT0000083	C14orf2	9556	Microarray	19088304
hsa-mir-26b-5p	MIMAT0000083	CLOCK	9575	Microarray	19088304
hsa-mir-26b-5p	MIMAT0000083	CYTIP	9595	Microarray	19088304
hsa-mir-26b-5p	MIMAT0000083	RAB36	9609	Microarray	19088304
hsa-mir-26b-5p	MIMAT0000083	PLCH2	9651	Microarray	19088304
hsa-mir-26b-5p	MIMAT0000083	PDE4DIP	9659	HITS-CLIP	19536157
hsa-mir-26b-5p	MIMAT0000083	IPO13	9670	CLASH	23622248
hsa-mir-26b-5p	MIMAT0000083	SDC3	9672	Microarray	19088304
hsa-mir-26b-5p	MIMAT0000083	SLC25A44	9673	Sequencing	20371350
hsa-mir-26b-5p	MIMAT0000083	KDM4A	9682	Microarray	19088304
hsa-mir-26b-5p	MIMAT0000083	CLINT1	9685	Microarray	19088304
hsa-mir-26b-5p	MIMAT0000083	GREB1	9687	Microarray	19088304
hsa-mir-26b-5p	MIMAT0000083	UBE3C	9690	Microarray	19088304
hsa-mir-26b-5p	MIMAT0000083	TRAM2	9697	Microarray	19088304
hsa-mir-26b-5p	MIMAT0000083	ST18	9705	Microarray	19088304
hsa-mir-26b-5p	MIMAT0000083	ULK2	9706	Luciferase reporter assay	26920049
hsa-mir-26b-5p	MIMAT0000083	HERPUD1	9709	Microarray	19088304
hsa-mir-26b-5p	MIMAT0000083	AQR	9716	HITS-CLIP	23824327
hsa-mir-26b-5p	MIMAT0000083	CCDC144A	9720	Microarray	19088304
hsa-mir-26b-5p	MIMAT0000083	KIAA0408	9729	HITS-CLIP//PAR-CLIP	21572407|23824327|23313552|27418678
hsa-mir-26b-5p	MIMAT0000083	TOX	9760	Microarray	19088304
hsa-mir-26b-5p	MIMAT0000083	PCLAF	9768	Microarray	19088304
hsa-mir-26b-5p	MIMAT0000083	BCLAF1	9774	CLASH	23622248
hsa-mir-26b-5p	MIMAT0000083	EIF4A3	9775	Microarray	19088304
hsa-mir-26b-5p	MIMAT0000083	KIAA0232	9778	Microarray	19088304
hsa-mir-26b-5p	MIMAT0000083	RNF144A	9781	Microarray	19088304
hsa-mir-26b-5p	MIMAT0000083	MATR3	9782	Microarray	19088304
hsa-mir-26b-5p	MIMAT0000083	EFCAB14	9813	HITS-CLIP	23824327
hsa-mir-26b-5p	MIMAT0000083	URB2	9816	Microarray	19088304
hsa-mir-26b-5p	MIMAT0000083	KEAP1	9817	Microarray	19088304
hsa-mir-26b-5p	MIMAT0000083	TSC22D2	9819	Microarray//PAR-CLIP	19088304|21572407
hsa-mir-26b-5p	MIMAT0000083	ARMCX2	9823	Microarray	19088304
hsa-mir-26b-5p	MIMAT0000083	DNAJC6	9829	Microarray	19088304
hsa-mir-26b-5p	MIMAT0000083	GINS1	9837	Microarray	19088304
hsa-mir-26b-5p	MIMAT0000083	ZBTB24	9841	PAR-CLIP	21572407
hsa-mir-26b-5p	MIMAT0000083	TRANK1	9881	Microarray	19088304
hsa-mir-26b-5p	MIMAT0000083	SNAP91	9892	Microarray	19088304
hsa-mir-26b-5p	MIMAT0000083	FIG4	9896	Microarray	19088304
hsa-mir-26b-5p	MIMAT0000083	SV2B	9899	Microarray	19088304
hsa-mir-26b-5p	MIMAT0000083	KLHL21	9903	Microarray	19088304
hsa-mir-26b-5p	MIMAT0000083	RBM19	9904	Microarray	19088304
hsa-mir-26b-5p	MIMAT0000083	G3BP2	9908	Sequencing	20371350
hsa-mir-26b-5p	MIMAT0000083	RABGAP1L	9910	PAR-CLIP	27292025
hsa-mir-26b-5p	MIMAT0000083	TMCC2	9911	Microarray	19088304
hsa-mir-26b-5p	MIMAT0000083	ARHGAP44	9912	Microarray	19088304
hsa-mir-26b-5p	MIMAT0000083	ARNT2	9915	Microarray	19088304
hsa-mir-26b-5p	MIMAT0000083	FAM20B	9917	Microarray	19088304
hsa-mir-26b-5p	MIMAT0000083	JOSD1	9929	Microarray	19088304
hsa-mir-26b-5p	MIMAT0000083	OXSR1	9943	Microarray	19088304
hsa-mir-26b-5p	MIMAT0000083	USP3	9960	HITS-CLIP//Microarray	19088304|22473208
hsa-mir-26b-5p	MIMAT0000083	TNFSF15	9966	Microarray	19088304
hsa-mir-26b-5p	MIMAT0000083	NUP153	9972	Microarray	19088304
hsa-mir-26b-5p	MIMAT0000083	CLEC2B	9976	Microarray	19088304
hsa-mir-26b-5p	MIMAT0000083	SCO2	9997	Microarray	19088304
hsa-mir-26b-5p	MIMAT0000083	HDAC5	10014	Microarray	19088304
hsa-mir-26b-5p	MIMAT0000083	SH2B3	10019	Microarray	19088304
hsa-mir-26b-5p	MIMAT0000083	CHAF1A	10036	HITS-CLIP	22473208
hsa-mir-26b-5p	MIMAT0000083	SMC4	10051	Microarray	19088304
hsa-mir-26b-5p	MIMAT0000083	ABCB6	10058	Microarray	19088304
hsa-mir-26b-5p	MIMAT0000083	PQBP1	10084	Microarray	19088304
hsa-mir-26b-5p	MIMAT0000083	ARPC5	10092	Microarray	19088304
hsa-mir-26b-5p	MIMAT0000083	TSPAN3	10099	Microarray	19088304
hsa-mir-26b-5p	MIMAT0000083	NUBP2	10101	Microarray	19088304
hsa-mir-26b-5p	MIMAT0000083	TSFM	10102	Microarray	19088304
hsa-mir-26b-5p	MIMAT0000083	ARL4C	10123	Immunoblot//Luciferase reporter assay//qRT-PCR	22673513
hsa-mir-26b-5p	MIMAT0000083	ARL4A	10124	Microarray	19088304
hsa-mir-26b-5p	MIMAT0000083	DNAL4	10126	Microarray	19088304
hsa-mir-26b-5p	MIMAT0000083	NAMPT	10135	Luciferase reporter assay//qRT-PCR//Western blot	23922874
hsa-mir-26b-5p	MIMAT0000083	ARFRP1	10139	Microarray	19088304
hsa-mir-26b-5p	MIMAT0000083	TOB1	10140	HITS-CLIP//PAR-CLIP	22473208|22012620|21572407|20371350
hsa-mir-26b-5p	MIMAT0000083	PLXNC1	10154	Microarray	19088304
hsa-mir-26b-5p	MIMAT0000083	ATP6AP2	10159	Microarray	19088304
hsa-mir-26b-5p	MIMAT0000083	FARP1	10160	Microarray	19088304
hsa-mir-26b-5p	MIMAT0000083	WASF2	10163	Microarray	19088304
hsa-mir-26b-5p	MIMAT0000083	CHST4	10164	Microarray	19088304
hsa-mir-26b-5p	MIMAT0000083	TSHZ1	10194	PAR-CLIP	20371350
hsa-mir-26b-5p	MIMAT0000083	ALG3	10195	Microarray	19088304
hsa-mir-26b-5p	MIMAT0000083	TRIM13	10206	Microarray	19088304
hsa-mir-26b-5p	MIMAT0000083	GDF11	10220	Microarray	19088304
hsa-mir-26b-5p	MIMAT0000083	TRIB1	10221	Microarray	19088304
hsa-mir-26b-5p	MIMAT0000083	LRRC17	10234	Microarray	19088304
hsa-mir-26b-5p	MIMAT0000083	SPRY1	10252	Microarray	19088304
hsa-mir-26b-5p	MIMAT0000083	SPRY2	10253	Microarray	19088304
hsa-mir-26b-5p	MIMAT0000083	IGSF6	10261	Microarray	19088304
hsa-mir-26b-5p	MIMAT0000083	CDK2AP2	10263	Microarray	19088304
hsa-mir-26b-5p	MIMAT0000083	STUB1	10273	Microarray	19088304
hsa-mir-26b-5p	MIMAT0000083	STAG1	10274	Microarray	19088304
hsa-mir-26b-5p	MIMAT0000083	NET1	10276	Microarray	19088304
hsa-mir-26b-5p	MIMAT0000083	PRSS16	10279	Microarray	19088304
hsa-mir-26b-5p	MIMAT0000083	SMNDC1	10285	Microarray	19088304
hsa-mir-26b-5p	MIMAT0000083	DNAJA2	10294	Microarray	19088304
hsa-mir-26b-5p	MIMAT0000083	SNAPC5	10302	Microarray	19088304
hsa-mir-26b-5p	MIMAT0000083	B3GALT5	10317	PAR-CLIP	22012620
hsa-mir-26b-5p	MIMAT0000083	IKZF1	10320	Microarray	19088304
hsa-mir-26b-5p	MIMAT0000083	TRIM22	10346	Microarray	19088304
hsa-mir-26b-5p	MIMAT0000083	CACNG3	10368	Microarray	19088304
hsa-mir-26b-5p	MIMAT0000083	BTN3A3	10384	Microarray	19088304
hsa-mir-26b-5p	MIMAT0000083	IFITM3	10410	Microarray	19088304
hsa-mir-26b-5p	MIMAT0000083	NSA2	10412	PAR-CLIP	20371350
hsa-mir-26b-5p	MIMAT0000083	YAP1	10413	Microarray	19088304
hsa-mir-26b-5p	MIMAT0000083	CDIPT	10423	Microarray	19088304
hsa-mir-26b-5p	MIMAT0000083	C1D	10438	Microarray	19088304
hsa-mir-26b-5p	MIMAT0000083	ACAA2	10449	Microarray	19088304
hsa-mir-26b-5p	MIMAT0000083	TAB1	10454	Immunofluorescence//Luciferase reporter assay//qRT-PCR//Western blot	24565101
hsa-mir-26b-5p	MIMAT0000083	GPNMB	10457	Microarray	19088304
hsa-mir-26b-5p	MIMAT0000083	ZNHIT1	10467	Microarray	19088304
hsa-mir-26b-5p	MIMAT0000083	ZBTB18	10472	Microarray//PAR-CLIP//Sequencing	19088304|20371350|23446348|21572407
hsa-mir-26b-5p	MIMAT0000083	TADA3	10474	Microarray	19088304
hsa-mir-26b-5p	MIMAT0000083	SYNCRIP	10492	Microarray	19088304
hsa-mir-26b-5p	MIMAT0000083	MYBBP1A	10514	Microarray	19088304
hsa-mir-26b-5p	MIMAT0000083	FBLN5	10516	Microarray	19088304
hsa-mir-26b-5p	MIMAT0000083	CIB1	10519	Microarray	19088304
hsa-mir-26b-5p	MIMAT0000083	CHERP	10523	Sequencing	20371350
hsa-mir-26b-5p	MIMAT0000083	BATF	10538	Microarray	19088304
hsa-mir-26b-5p	MIMAT0000083	SLC19A2	10560	Sequencing	20371350
hsa-mir-26b-5p	MIMAT0000083	IFI44	10561	Microarray	19088304
hsa-mir-26b-5p	MIMAT0000083	CXCL13	10563	Microarray	19088304
hsa-mir-26b-5p	MIMAT0000083	SLC34A2	10568	Microarray	19088304
hsa-mir-26b-5p	MIMAT0000083	CCT7	10574	Microarray	19088304
hsa-mir-26b-5p	MIMAT0000083	MTHFS	10588	Microarray	19088304
hsa-mir-26b-5p	MIMAT0000083	SLCO1B1	10599	Microarray	19088304
hsa-mir-26b-5p	MIMAT0000083	ARID3B	10620	Microarray	19088304
hsa-mir-26b-5p	MIMAT0000083	POLR3G	10622	HITS-CLIP//Microarray//Sequencing	20371350|19088304|22473208
hsa-mir-26b-5p	MIMAT0000083	IVNS1ABP	10625	Microarray	19088304
hsa-mir-26b-5p	MIMAT0000083	NPRL2	10641	Microarray	19088304
hsa-mir-26b-5p	MIMAT0000083	SCGB1D2	10647	Microarray	19088304
hsa-mir-26b-5p	MIMAT0000083	SCGB1D1	10648	Microarray	19088304
hsa-mir-26b-5p	MIMAT0000083	CXCR6	10663	Microarray	19088304
hsa-mir-26b-5p	MIMAT0000083	GNA13	10672	Microarray	19088304
hsa-mir-26b-5p	MIMAT0000083	CSPG5	10675	Microarray	19088304
hsa-mir-26b-5p	MIMAT0000083	GNB5	10681	Microarray	19088304
hsa-mir-26b-5p	MIMAT0000083	CNPY3	10695	Microarray	19088304
hsa-mir-26b-5p	MIMAT0000083	NUDC	10726	Microarray	19088304
hsa-mir-26b-5p	MIMAT0000083	KIF1C	10749	Microarray	19088304
hsa-mir-26b-5p	MIMAT0000083	CAPN9	10753	Microarray	19088304
hsa-mir-26b-5p	MIMAT0000083	POP4	10775	Microarray	19088304
hsa-mir-26b-5p	MIMAT0000083	ARPP19	10776	HITS-CLIP	22473208
hsa-mir-26b-5p	MIMAT0000083	WDR4	10785	Microarray	19088304
hsa-mir-26b-5p	MIMAT0000083	FRS3	10817	Microarray	19088304
hsa-mir-26b-5p	MIMAT0000083	FAM114A2	10827	Microarray	19088304
hsa-mir-26b-5p	MIMAT0000083	CCL27	10850	Microarray	19088304
hsa-mir-26b-5p	MIMAT0000083	HPSE	10855	HITS-CLIP	23824327|23313552
hsa-mir-26b-5p	MIMAT0000083	USP20	10868	Microarray	19088304
hsa-mir-26b-5p	MIMAT0000083	FGL2	10875	Microarray	19088304
hsa-mir-26b-5p	MIMAT0000083	YIF1A	10897	Microarray	19088304
hsa-mir-26b-5p	MIMAT0000083	BRD8	10902	Microarray	19088304
hsa-mir-26b-5p	MIMAT0000083	TRAFD1	10906	Microarray	19088304
hsa-mir-26b-5p	MIMAT0000083	SMPDL3A	10924	Microarray	19088304
hsa-mir-26b-5p	MIMAT0000083	EHD1	10938	HITS-CLIP	22473208
hsa-mir-26b-5p	MIMAT0000083	UGT2A1	10941	Microarray	19088304
hsa-mir-26b-5p	MIMAT0000083	KDELR1	10945	HITS-CLIP	23824327
hsa-mir-26b-5p	MIMAT0000083	AP3M2	10947	Microarray	19088304
hsa-mir-26b-5p	MIMAT0000083	HNRNPA0	10949	HITS-CLIP	22473208
hsa-mir-26b-5p	MIMAT0000083	PDIA5	10954	Microarray	19088304
hsa-mir-26b-5p	MIMAT0000083	PNRC1	10957	HITS-CLIP	22473208
hsa-mir-26b-5p	MIMAT0000083	RAB40B	10966	Microarray	19088304
hsa-mir-26b-5p	MIMAT0000083	EBNA1BP2	10969	Microarray	19088304
hsa-mir-26b-5p	MIMAT0000083	UQCR11	10975	PAR-CLIP	23592263
hsa-mir-26b-5p	MIMAT0000083	RAB32	10981	Microarray	19088304
hsa-mir-26b-5p	MIMAT0000083	CCNI	10983	Microarray	19088304
hsa-mir-26b-5p	MIMAT0000083	METAP2	10988	HITS-CLIP	22473208
hsa-mir-26b-5p	MIMAT0000083	SF3B2	10992	Microarray	19088304
hsa-mir-26b-5p	MIMAT0000083	TMSB15A	11013	Microarray	19088304
hsa-mir-26b-5p	MIMAT0000083	LIAS	11019	Microarray	19088304
hsa-mir-26b-5p	MIMAT0000083	PIM2	11040	Microarray	19088304
hsa-mir-26b-5p	MIMAT0000083	SLC35D2	11046	Microarray	19088304
hsa-mir-26b-5p	MIMAT0000083	ABHD2	11057	HITS-CLIP	22473208
hsa-mir-26b-5p	MIMAT0000083	CNTRL	11064	Microarray	19088304
hsa-mir-26b-5p	MIMAT0000083	CYB561D2	11068	Microarray	19088304
hsa-mir-26b-5p	MIMAT0000083	RAPGEF4	11069	Microarray	19088304
hsa-mir-26b-5p	MIMAT0000083	DUSP14	11072	Microarray	19088304
hsa-mir-26b-5p	MIMAT0000083	TPPP	11076	Microarray	19088304
hsa-mir-26b-5p	MIMAT0000083	TRIOBP	11078	Microarray	19088304
hsa-mir-26b-5p	MIMAT0000083	DNAJB4	11080	Microarray	19088304
hsa-mir-26b-5p	MIMAT0000083	ADAM29	11086	Microarray	19088304
hsa-mir-26b-5p	MIMAT0000083	NUPL2	11097	PAR-CLIP	27292025
hsa-mir-26b-5p	MIMAT0000083	FAF1	11124	Microarray	19088304
hsa-mir-26b-5p	MIMAT0000083	KIF3A	11127	PAR-CLIP	27292025
hsa-mir-26b-5p	MIMAT0000083	ZWINT	11130	Microarray	19088304
hsa-mir-26b-5p	MIMAT0000083	HHLA3	11147	Microarray	19088304
hsa-mir-26b-5p	MIMAT0000083	FICD	11153	Microarray	19088304
hsa-mir-26b-5p	MIMAT0000083	FSTL1	11167	Microarray	19088304
hsa-mir-26b-5p	MIMAT0000083	WDHD1	11169	Microarray	19088304
hsa-mir-26b-5p	MIMAT0000083	SLC2A6	11182	Microarray	19088304
hsa-mir-26b-5p	MIMAT0000083	CHEK2	11200	PAR-CLIP	24398324|21572407|20371350
hsa-mir-26b-5p	MIMAT0000083	PDCD10	11235	PAR-CLIP	21572407
hsa-mir-26b-5p	MIMAT0000083	RNF24	11237	Microarray	19088304
hsa-mir-26b-5p	MIMAT0000083	PMF1	11243	Microarray	19088304
hsa-mir-26b-5p	MIMAT0000083	NXPH4	11247	Microarray	19088304
hsa-mir-26b-5p	MIMAT0000083	SLC6A14	11254	Microarray	19088304
hsa-mir-26b-5p	MIMAT0000083	DCTN3	11258	Microarray	19088304
hsa-mir-26b-5p	MIMAT0000083	DUSP12	11266	Microarray	19088304
hsa-mir-26b-5p	MIMAT0000083	PRR4	11272	Microarray	19088304
hsa-mir-26b-5p	MIMAT0000083	ATXN2L	11273	Microarray	19088304
hsa-mir-26b-5p	MIMAT0000083	USP18	11274	Microarray	19088304
hsa-mir-26b-5p	MIMAT0000083	CYP4F8	11283	Microarray	19088304
hsa-mir-26b-5p	MIMAT0000083	PNKP	11284	Microarray	19088304
hsa-mir-26b-5p	MIMAT0000083	PARK7	11315	Microarray	19088304
hsa-mir-26b-5p	MIMAT0000083	FKBP9	11328	Microarray	19088304
hsa-mir-26b-5p	MIMAT0000083	GABARAP	11337	Microarray	19088304
hsa-mir-26b-5p	MIMAT0000083	RRAS2	22800	Microarray	19088304
hsa-mir-26b-5p	MIMAT0000083	PHLDA1	22822	PAR-CLIP	26701625
hsa-mir-26b-5p	MIMAT0000083	ZNF652	22834	Microarray	19088304
hsa-mir-26b-5p	MIMAT0000083	DLGAP4	22839	Microarray	19088304
hsa-mir-26b-5p	MIMAT0000083	NTNG1	22854	Microarray	19088304
hsa-mir-26b-5p	MIMAT0000083	MLXIP	22877	Microarray	19088304
hsa-mir-26b-5p	MIMAT0000083	CLSTN1	22883	Microarray	19088304
hsa-mir-26b-5p	MIMAT0000083	BAHD1	22893	Microarray	19088304
hsa-mir-26b-5p	MIMAT0000083	DIS3	22894	Microarray	19088304
hsa-mir-26b-5p	MIMAT0000083	DHX30	22907	Microarray	19088304
hsa-mir-26b-5p	MIMAT0000083	SACM1L	22908	Microarray	19088304
hsa-mir-26b-5p	MIMAT0000083	RAB3GAP1	22930	Microarray	19088304
hsa-mir-26b-5p	MIMAT0000083	P2RX2	22953	Microarray	19088304
hsa-mir-26b-5p	MIMAT0000083	SORCS3	22986	Microarray	19088304
hsa-mir-26b-5p	MIMAT0000083	KLHDC10	23008	HITS-CLIP	22473208
hsa-mir-26b-5p	MIMAT0000083	TMCC1	23023	HITS-CLIP	22473208
hsa-mir-26b-5p	MIMAT0000083	UNC13A	23025	Microarray	19088304
hsa-mir-26b-5p	MIMAT0000083	PHLPP2	23035	Microarray	19088304
hsa-mir-26b-5p	MIMAT0000083	MYT1L	23040	Microarray	19088304
hsa-mir-26b-5p	MIMAT0000083	KIF21B	23046	Microarray	19088304
hsa-mir-26b-5p	MIMAT0000083	ERC1	23085	Microarray	19088304
hsa-mir-26b-5p	MIMAT0000083	ZNF423	23090	Microarray	19088304
hsa-mir-26b-5p	MIMAT0000083	KIF1B	23095	Microarray	19088304
hsa-mir-26b-5p	MIMAT0000083	CDK19	23097	Microarray	19088304
hsa-mir-26b-5p	MIMAT0000083	TBC1D2B	23102	Microarray	19088304
hsa-mir-26b-5p	MIMAT0000083	TNRC6B	23112	HITS-CLIP//PAR-CLIP	22473208|23446348|21572407
hsa-mir-26b-5p	MIMAT0000083	RAD54L2	23132	Microarray	19088304
hsa-mir-26b-5p	MIMAT0000083	EPB41L3	23136	PAR-CLIP	21572407
hsa-mir-26b-5p	MIMAT0000083	GGA3	23163	Sequencing	20371350
hsa-mir-26b-5p	MIMAT0000083	RTF1	23168	HITS-CLIP//Sequencing	20371350|22473208
hsa-mir-26b-5p	MIMAT0000083	TTLL12	23170	HITS-CLIP	23824327
hsa-mir-26b-5p	MIMAT0000083	DIP2A	23181	HITS-CLIP	19536157
hsa-mir-26b-5p	MIMAT0000083	MESD	23184	Sequencing	20371350
hsa-mir-26b-5p	MIMAT0000083	RCOR1	23186	HITS-CLIP	22473208
hsa-mir-26b-5p	MIMAT0000083	PMPCA	23203	Microarray	19088304
hsa-mir-26b-5p	MIMAT0000083	ZC3H4	23211	Microarray	19088304
hsa-mir-26b-5p	MIMAT0000083	RRS1	23212	Microarray	19088304
hsa-mir-26b-5p	MIMAT0000083	FBXO28	23219	Microarray	19088304
hsa-mir-26b-5p	MIMAT0000083	SYNE2	23224	Microarray	19088304
hsa-mir-26b-5p	MIMAT0000083	EXOC6B	23233	Microarray	19088304
hsa-mir-26b-5p	MIMAT0000083	TMEM131L	23240	Microarray	19088304
hsa-mir-26b-5p	MIMAT0000083	ASTN2	23245	Microarray	19088304
hsa-mir-26b-5p	MIMAT0000083	RPRD2	23248	Microarray	19088304
hsa-mir-26b-5p	MIMAT0000083	KIAA1024	23251	Microarray	19088304
hsa-mir-26b-5p	MIMAT0000083	ADGRL2	23266	Microarray	19088304
hsa-mir-26b-5p	MIMAT0000083	DNMBP	23268	HITS-CLIP//Microarray	19088304|22473208
hsa-mir-26b-5p	MIMAT0000083	POFUT2	23275	Microarray	19088304
hsa-mir-26b-5p	MIMAT0000083	KIAA1107	23285	Microarray	19088304
hsa-mir-26b-5p	MIMAT0000083	AGTPBP1	23287	HITS-CLIP//PAR-CLIP	23824327|27292025
hsa-mir-26b-5p	MIMAT0000083	SMG6	23293	Microarray	19088304
hsa-mir-26b-5p	MIMAT0000083	DMXL2	23312	Microarray	19088304
hsa-mir-26b-5p	MIMAT0000083	WASHC4	23325	Microarray	19088304
hsa-mir-26b-5p	MIMAT0000083	DPY19L1	23333	Microarray	19088304
hsa-mir-26b-5p	MIMAT0000083	SYNE1	23345	Microarray	19088304
hsa-mir-26b-5p	MIMAT0000083	PHF24	23349	Microarray	19088304
hsa-mir-26b-5p	MIMAT0000083	UBR4	23352	HITS-CLIP	22473208
hsa-mir-26b-5p	MIMAT0000083	SUN1	23353	Microarray	19088304
hsa-mir-26b-5p	MIMAT0000083	LARP1	23367	Immunohistochemistry//Luciferase reporter assay//qRT-PCR//Western blot	26063484
hsa-mir-26b-5p	MIMAT0000083	TNS2	23371	Microarray	19088304
hsa-mir-26b-5p	MIMAT0000083	ICE1	23379	Microarray	19088304
hsa-mir-26b-5p	MIMAT0000083	SPECC1L	23384	Microarray	19088304
hsa-mir-26b-5p	MIMAT0000083	KIAA0368	23392	Microarray	19088304
hsa-mir-26b-5p	MIMAT0000083	ADNP	23394	Microarray	19088304
hsa-mir-26b-5p	MIMAT0000083	PIP5K1C	23396	Microarray	19088304
hsa-mir-26b-5p	MIMAT0000083	CTDNEP1	23399	Microarray	19088304
hsa-mir-26b-5p	MIMAT0000083	FRAT2	23401	PAR-CLIP	24398324|21572407|20371350
hsa-mir-26b-5p	MIMAT0000083	SIRT4	23409	Sequencing	20371350
hsa-mir-26b-5p	MIMAT0000083	COMMD3	23412	Microarray	19088304
hsa-mir-26b-5p	MIMAT0000083	ZFPM2	23414	Microarray	19088304
hsa-mir-26b-5p	MIMAT0000083	KCNH4	23415	Microarray	19088304
hsa-mir-26b-5p	MIMAT0000083	TDRD7	23424	Microarray	19088304
hsa-mir-26b-5p	MIMAT0000083	RHOQ	23433	PAR-CLIP	21572407
hsa-mir-26b-5p	MIMAT0000083	CELA3B	23436	Microarray	19088304
hsa-mir-26b-5p	MIMAT0000083	SF3B3	23450	Microarray	19088304
hsa-mir-26b-5p	MIMAT0000083	ABCA6	23460	Microarray	19088304
hsa-mir-26b-5p	MIMAT0000083	ICMT	23463	Sequencing	20371350
hsa-mir-26b-5p	MIMAT0000083	CBX6	23466	Microarray	19088304
hsa-mir-26b-5p	MIMAT0000083	NPTXR	23467	Microarray	19088304
hsa-mir-26b-5p	MIMAT0000083	TRAM1	23471	Sequencing	20371350
hsa-mir-26b-5p	MIMAT0000083	QPRT	23475	Microarray	19088304
hsa-mir-26b-5p	MIMAT0000083	BRD4	23476	Microarray	19088304
hsa-mir-26b-5p	MIMAT0000083	SEC61G	23480	Microarray	19088304
hsa-mir-26b-5p	MIMAT0000083	CES3	23491	Microarray	19088304
hsa-mir-26b-5p	MIMAT0000083	SKIV2L2	23517	Microarray	19088304
hsa-mir-26b-5p	MIMAT0000083	SRRM2	23524	Microarray	19088304
hsa-mir-26b-5p	MIMAT0000083	MMD	23531	Microarray	19088304
hsa-mir-26b-5p	MIMAT0000083	LILRA4	23547	Microarray	19088304
hsa-mir-26b-5p	MIMAT0000083	TSPAN12	23554	Microarray	19088304
hsa-mir-26b-5p	MIMAT0000083	GTPBP4	23560	Microarray	19088304
hsa-mir-26b-5p	MIMAT0000083	CCNDBP1	23582	Microarray	19088304
hsa-mir-26b-5p	MIMAT0000083	TMEM50A	23585	Microarray	19088304
hsa-mir-26b-5p	MIMAT0000083	ORC6	23594	HITS-CLIP	23824327
hsa-mir-26b-5p	MIMAT0000083	SH3BP1	23616	Microarray	19088304
hsa-mir-26b-5p	MIMAT0000083	BACE1	23621	Microarray	19088304
hsa-mir-26b-5p	MIMAT0000083	CBLC	23624	Microarray	19088304
hsa-mir-26b-5p	MIMAT0000083	KPNA6	23633	HITS-CLIP	22473208
hsa-mir-26b-5p	MIMAT0000083	SSBP2	23635	HITS-CLIP	23824327
hsa-mir-26b-5p	MIMAT0000083	ARFIP2	23647	Microarray	19088304
hsa-mir-26b-5p	MIMAT0000083	SLC7A11	23657	Sequencing	20371350
hsa-mir-26b-5p	MIMAT0000083	TMEM2	23670	HITS-CLIP//Microarray	19088304|23313552
hsa-mir-26b-5p	MIMAT0000083	STX12	23673	Microarray	19088304
hsa-mir-26b-5p	MIMAT0000083	CADM1	23705	Microarray	19088304
hsa-mir-26b-5p	MIMAT0000083	GSPT2	23708	Microarray	19088304
hsa-mir-26b-5p	MIMAT0000083	MTCH2	23788	Microarray	19088304
hsa-mir-26b-5p	MIMAT0000083	KIF4A	24137	Microarray	19088304
hsa-mir-26b-5p	MIMAT0000083	CBY1	25776	Microarray	19088304
hsa-mir-26b-5p	MIMAT0000083	RASGRP3	25780	HITS-CLIP	22473208
hsa-mir-26b-5p	MIMAT0000083	SLC39A6	25800	Microarray	19088304
hsa-mir-26b-5p	MIMAT0000083	POM121L1P	25812	Microarray	19088304
hsa-mir-26b-5p	MIMAT0000083	POU2F3	25833	Microarray	19088304
hsa-mir-26b-5p	MIMAT0000083	ANAPC13	25847	Microarray	19088304
hsa-mir-26b-5p	MIMAT0000083	ARMC8	25852	Microarray	19088304
hsa-mir-26b-5p	MIMAT0000083	MPC2	25874	Microarray	19088304
hsa-mir-26b-5p	MIMAT0000083	TRIM58	25893	Microarray	19088304
hsa-mir-26b-5p	MIMAT0000083	INTS7	25896	Microarray	19088304
hsa-mir-26b-5p	MIMAT0000083	CCDC28A	25901	Microarray	19088304
hsa-mir-26b-5p	MIMAT0000083	NSL1	25936	Microarray	19088304
hsa-mir-26b-5p	MIMAT0000083	FAM98A	25940	Microarray	19088304
hsa-mir-26b-5p	MIMAT0000083	KANK2	25959	Microarray	19088304
hsa-mir-26b-5p	MIMAT0000083	TIPARP	25976	Microarray	19088304
hsa-mir-26b-5p	MIMAT0000083	TSKU	25987	Microarray	19088304
hsa-mir-26b-5p	MIMAT0000083	TKFC	26007	Microarray	19088304
hsa-mir-26b-5p	MIMAT0000083	SUSD5	26032	Microarray	19088304
hsa-mir-26b-5p	MIMAT0000083	ZNF451	26036	PAR-CLIP	22012620
hsa-mir-26b-5p	MIMAT0000083	RAI14	26064	Microarray	19088304
hsa-mir-26b-5p	MIMAT0000083	RTL8A	26071	Microarray	19088304
hsa-mir-26b-5p	MIMAT0000083	ZBTB20	26137	Microarray	19088304
hsa-mir-26b-5p	MIMAT0000083	OR1A2	26189	Microarray	19088304
hsa-mir-26b-5p	MIMAT0000083	PITPNC1	26207	Microarray	19088304
hsa-mir-26b-5p	MIMAT0000083	ARL5A	26225	Microarray	19088304
hsa-mir-26b-5p	MIMAT0000083	PHGDH	26227	Microarray	19088304
hsa-mir-26b-5p	MIMAT0000083	FBXL6	26233	Microarray	19088304
hsa-mir-26b-5p	MIMAT0000083	FBXO24	26261	Microarray	19088304
hsa-mir-26b-5p	MIMAT0000083	SLC13A4	26266	Microarray	19088304
hsa-mir-26b-5p	MIMAT0000083	FBXO5	26271	Microarray	19088304
hsa-mir-26b-5p	MIMAT0000083	FBXO3	26273	Microarray	19088304
hsa-mir-26b-5p	MIMAT0000083	TINF2	26277	Microarray	19088304
hsa-mir-26b-5p	MIMAT0000083	SACS	26278	HITS-CLIP//PAR-CLIP//Sequencing	20371350|22473208|23592263|23446348|22012620|21572407
hsa-mir-26b-5p	MIMAT0000083	GNL3	26354	Microarray	19088304
hsa-mir-26b-5p	MIMAT0000083	LHX6	26468	Microarray	19088304
hsa-mir-26b-5p	MIMAT0000083	PPP1R14B	26472	Microarray	19088304
hsa-mir-26b-5p	MIMAT0000083	SLC17A5	26503	Microarray	19088304
hsa-mir-26b-5p	MIMAT0000083	TIMM10	26519	Microarray	19088304
hsa-mir-26b-5p	MIMAT0000083	IL36RN	26525	Microarray	19088304
hsa-mir-26b-5p	MIMAT0000083	OR10H2	26538	Microarray	19088304
hsa-mir-26b-5p	MIMAT0000083	OR10H1	26539	Microarray	19088304
hsa-mir-26b-5p	MIMAT0000083	RGS17	26575	HITS-CLIP	23824327
hsa-mir-26b-5p	MIMAT0000083	PCOLCE2	26577	Microarray	19088304
hsa-mir-26b-5p	MIMAT0000083	OSTF1	26578	Microarray	19088304
hsa-mir-26b-5p	MIMAT0000083	OR2W1	26692	Microarray	19088304
hsa-mir-26b-5p	MIMAT0000083	RPS6KC1	26750	Microarray	19088304
hsa-mir-26b-5p	MIMAT0000083	SNORA70	26778	Microarray	19088304
hsa-mir-26b-5p	MIMAT0000083	CHORDC1	26973	HITS-CLIP//Immunoblot//Luciferase reporter assay//Microarray//qRT-PCR	19088304|25342750|22473208
hsa-mir-26b-5p	MIMAT0000083	SEC22A	26984	Microarray	19088304
hsa-mir-26b-5p	MIMAT0000083	RNF11	26994	HITS-CLIP	23824327
hsa-mir-26b-5p	MIMAT0000083	DNAJC2	27000	Microarray	19088304
hsa-mir-26b-5p	MIMAT0000083	NPTN	27020	Microarray	19088304
hsa-mir-26b-5p	MIMAT0000083	TRMT2A	27037	Microarray	19088304
hsa-mir-26b-5p	MIMAT0000083	SND1	27044	Microarray	19088304
hsa-mir-26b-5p	MIMAT0000083	LAMP3	27074	Microarray	19088304
hsa-mir-26b-5p	MIMAT0000083	TSPAN13	27075	Microarray	19088304
hsa-mir-26b-5p	MIMAT0000083	TRAPPC3	27095	Microarray	19088304
hsa-mir-26b-5p	MIMAT0000083	INPP5J	27124	Microarray	19088304
hsa-mir-26b-5p	MIMAT0000083	HSPB7	27129	Microarray	19088304
hsa-mir-26b-5p	MIMAT0000083	TUBGCP4	27229	Microarray	19088304
hsa-mir-26b-5p	MIMAT0000083	SERP1	27230	PAR-CLIP	23592263
hsa-mir-26b-5p	MIMAT0000083	NMRK2	27231	Microarray	19088304
hsa-mir-26b-5p	MIMAT0000083	COQ2	27235	Microarray	19088304
hsa-mir-26b-5p	MIMAT0000083	SESN1	27244	Microarray	19088304
hsa-mir-26b-5p	MIMAT0000083	LSM1	27257	Microarray	19088304
hsa-mir-26b-5p	MIMAT0000083	LSM3	27258	Microarray	19088304
hsa-mir-26b-5p	MIMAT0000083	SULT1B1	27284	Microarray	19088304
hsa-mir-26b-5p	MIMAT0000083	TP53TG5	27296	Microarray	19088304
hsa-mir-26b-5p	MIMAT0000083	RAB30	27314	Microarray	19088304
hsa-mir-26b-5p	MIMAT0000083	TNRC6A	27327	HITS-CLIP//PAR-CLIP	22473208|23592263|23446348|21572407
hsa-mir-26b-5p	MIMAT0000083	RPS6KA6	27330	Microarray	19088304
hsa-mir-26b-5p	MIMAT0000083	TOR1B	27348	Microarray	19088304
hsa-mir-26b-5p	MIMAT0000083	MAT2B	27430	Microarray	19088304
hsa-mir-26b-5p	MIMAT0000083	MRPS28	28957	Microarray	19088304
hsa-mir-26b-5p	MIMAT0000083	OSTM1	28962	Microarray	19088304
hsa-mir-26b-5p	MIMAT0000083	SLC27A6	28965	Microarray	19088304
hsa-mir-26b-5p	MIMAT0000083	SLC6A16	28968	Microarray	19088304
hsa-mir-26b-5p	MIMAT0000083	AAMDC	28971	Microarray	19088304
hsa-mir-26b-5p	MIMAT0000083	MRPS18B	28973	Microarray	19088304
hsa-mir-26b-5p	MIMAT0000083	TMPRSS11E	28983	Microarray	19088304
hsa-mir-26b-5p	MIMAT0000083	RGCC	28984	Microarray	19088304
hsa-mir-26b-5p	MIMAT0000083	DBNL	28988	Microarray	19088304
hsa-mir-26b-5p	MIMAT0000083	TMEM230	29058	Microarray	19088304
hsa-mir-26b-5p	MIMAT0000083	WDR91	29062	Microarray	19088304
hsa-mir-26b-5p	MIMAT0000083	C1GALT1C1	29071	Microarray	19088304
hsa-mir-26b-5p	MIMAT0000083	MRPL18	29074	Microarray	19088304
hsa-mir-26b-5p	MIMAT0000083	BABAM1	29086	Microarray	19088304
hsa-mir-26b-5p	MIMAT0000083	MRPL22	29093	Microarray	19088304
hsa-mir-26b-5p	MIMAT0000083	LGALSL	29094	Microarray	19088304
hsa-mir-26b-5p	MIMAT0000083	CNIH4	29097	Microarray	19088304
hsa-mir-26b-5p	MIMAT0000083	TMEM208	29100	Microarray	19088304
hsa-mir-26b-5p	MIMAT0000083	N6AMT1	29104	Microarray	19088304
hsa-mir-26b-5p	MIMAT0000083	C6orf15	29113	Microarray	19088304
hsa-mir-26b-5p	MIMAT0000083	TAGLN3	29114	Microarray	19088304
hsa-mir-26b-5p	MIMAT0000083	DDX25	29118	Microarray	19088304
hsa-mir-26b-5p	MIMAT0000083	RACGAP1	29127	Microarray	19088304
hsa-mir-26b-5p	MIMAT0000083	BLNK	29760	Microarray	19088304
hsa-mir-26b-5p	MIMAT0000083	REPIN1	29803	Microarray	19088304
hsa-mir-26b-5p	MIMAT0000083	TFPT	29844	Microarray	19088304
hsa-mir-26b-5p	MIMAT0000083	NRBP1	29959	Microarray	19088304
hsa-mir-26b-5p	MIMAT0000083	PSAT1	29968	Microarray//PAR-CLIP	19088304|23592263|23446348|20371350|26701625
hsa-mir-26b-5p	MIMAT0000083	DONSON	29980	Microarray	19088304
hsa-mir-26b-5p	MIMAT0000083	LMCD1	29995	Microarray	19088304
hsa-mir-26b-5p	MIMAT0000083	TLX3	30012	Microarray	19088304
hsa-mir-26b-5p	MIMAT0000083	PIK3R4	30849	HITS-CLIP	22473208
hsa-mir-26b-5p	MIMAT0000083	TAX1BP3	30851	Microarray	19088304
hsa-mir-26b-5p	MIMAT0000083	STOML2	30968	Microarray	19088304
hsa-mir-26b-5p	MIMAT0000083	WRAP73	49856	Microarray	19088304
hsa-mir-26b-5p	MIMAT0000083	NOX3	50508	Microarray	19088304
hsa-mir-26b-5p	MIMAT0000083	2022-12-01	50514	Microarray	19088304
hsa-mir-26b-5p	MIMAT0000083	UBQLN3	50613	Microarray	19088304
hsa-mir-26b-5p	MIMAT0000083	DCAF8	50717	Sequencing	20371350
hsa-mir-26b-5p	MIMAT0000083	MYEF2	50804	Microarray	19088304
hsa-mir-26b-5p	MIMAT0000083	TAS2R9	50835	Microarray	19088304
hsa-mir-26b-5p	MIMAT0000083	TAS2R13	50838	Microarray	19088304
hsa-mir-26b-5p	MIMAT0000083	TAS2R10	50839	Microarray	19088304
hsa-mir-26b-5p	MIMAT0000083	PDE11A	50940	Microarray	19088304
hsa-mir-26b-5p	MIMAT0000083	TMED5	50999	Microarray	19088304
hsa-mir-26b-5p	MIMAT0000083	SLC35B3	51000	HITS-CLIP	23824327
hsa-mir-26b-5p	MIMAT0000083	TPRKB	51002	Microarray	19088304
hsa-mir-26b-5p	MIMAT0000083	MED31	51003	Microarray	19088304
hsa-mir-26b-5p	MIMAT0000083	AMDHD2	51005	Microarray	19088304
hsa-mir-26b-5p	MIMAT0000083	FAHD2A	51011	Microarray	19088304
hsa-mir-26b-5p	MIMAT0000083	RRP15	51018	Microarray	19088304
hsa-mir-26b-5p	MIMAT0000083	WASHC3	51019	Microarray	19088304
hsa-mir-26b-5p	MIMAT0000083	MRPS16	51021	Microarray	19088304
hsa-mir-26b-5p	MIMAT0000083	GLRX2	51022	Microarray	19088304
hsa-mir-26b-5p	MIMAT0000083	GMNN	51053	Microarray	19088304
hsa-mir-26b-5p	MIMAT0000083	NMD3	51068	Microarray	19088304
hsa-mir-26b-5p	MIMAT0000083	DERA	51071	Microarray	19088304
hsa-mir-26b-5p	MIMAT0000083	CRYL1	51084	Microarray	19088304
hsa-mir-26b-5p	MIMAT0000083	METTL9	51108	Microarray	19088304
hsa-mir-26b-5p	MIMAT0000083	LACTB2	51110	Microarray	19088304
hsa-mir-26b-5p	MIMAT0000083	MRPS2	51116	Microarray	19088304
hsa-mir-26b-5p	MIMAT0000083	TRIM17	51127	Microarray	19088304
hsa-mir-26b-5p	MIMAT0000083	CEP83	51134	Microarray	19088304
hsa-mir-26b-5p	MIMAT0000083	DCTN4	51164	HITS-CLIP	22473208
hsa-mir-26b-5p	MIMAT0000083	CYB5R4	51167	Microarray	19088304
hsa-mir-26b-5p	MIMAT0000083	HSD17B11	51170	Microarray	19088304
hsa-mir-26b-5p	MIMAT0000083	HSD17B14	51171	Microarray	19088304
hsa-mir-26b-5p	MIMAT0000083	TUBD1	51174	Microarray	19088304
hsa-mir-26b-5p	MIMAT0000083	TCEAL9	51186	Microarray	19088304
hsa-mir-26b-5p	MIMAT0000083	CPA4	51200	Microarray	19088304
hsa-mir-26b-5p	MIMAT0000083	ELOA2	51224	Microarray	19088304
hsa-mir-26b-5p	MIMAT0000083	COPZ2	51226	Microarray	19088304
hsa-mir-26b-5p	MIMAT0000083	GLTP	51228	HITS-CLIP	23824327
hsa-mir-26b-5p	MIMAT0000083	CRIM1	51232	Microarray	19088304
hsa-mir-26b-5p	MIMAT0000083	IER5	51278	Microarray	19088304
hsa-mir-26b-5p	MIMAT0000083	CEND1	51286	Microarray	19088304
hsa-mir-26b-5p	MIMAT0000083	COA4	51287	Microarray	19088304
hsa-mir-26b-5p	MIMAT0000083	RXFP3	51289	Microarray	19088304
hsa-mir-26b-5p	MIMAT0000083	NRN1	51299	Microarray	19088304
hsa-mir-26b-5p	MIMAT0000083	FAM198B	51313	Microarray	19088304
hsa-mir-26b-5p	MIMAT0000083	PLAC8	51316	HITS-CLIP	23313552
hsa-mir-26b-5p	MIMAT0000083	ARL17A	51326	Microarray	19088304
hsa-mir-26b-5p	MIMAT0000083	CHST15	51363	Microarray	19088304
hsa-mir-26b-5p	MIMAT0000083	POMP	51371	Microarray	19088304
hsa-mir-26b-5p	MIMAT0000083	NIP7	51388	PAR-CLIP//Sequencing	20371350|26701625
hsa-mir-26b-5p	MIMAT0000083	WDR83OS	51398	Microarray	19088304
hsa-mir-26b-5p	MIMAT0000083	SUCO	51430	Microarray	19088304
hsa-mir-26b-5p	MIMAT0000083	SCARA3	51435	Microarray	19088304
hsa-mir-26b-5p	MIMAT0000083	PCYOX1	51449	Microarray	19088304
hsa-mir-26b-5p	MIMAT0000083	RHCG	51458	HITS-CLIP	23824327
hsa-mir-26b-5p	MIMAT0000083	SFMBT1	51460	Microarray	19088304
hsa-mir-26b-5p	MIMAT0000083	SPOUT1	51490	Microarray	19088304
hsa-mir-26b-5p	MIMAT0000083	RTCB	51493	Microarray	19088304
hsa-mir-26b-5p	MIMAT0000083	NELFCD	51497	Microarray	19088304
hsa-mir-26b-5p	MIMAT0000083	UFC1	51506	Microarray	19088304
hsa-mir-26b-5p	MIMAT0000083	DTL	51514	Microarray	19088304
hsa-mir-26b-5p	MIMAT0000083	VPS54	51542	Microarray	19088304
hsa-mir-26b-5p	MIMAT0000083	PEX5L	51555	Microarray	19088304
hsa-mir-26b-5p	MIMAT0000083	MBIP	51562	Microarray	19088304
hsa-mir-26b-5p	MIMAT0000083	FAM49B	51571	Sequencing	20371350
hsa-mir-26b-5p	MIMAT0000083	GDE1	51573	Microarray	19088304
hsa-mir-26b-5p	MIMAT0000083	TAF9B	51616	Microarray	19088304
hsa-mir-26b-5p	MIMAT0000083	DYNC2LI1	51626	Microarray	19088304
hsa-mir-26b-5p	MIMAT0000083	LUC7L2	51631	HITS-CLIP	23824327
hsa-mir-26b-5p	MIMAT0000083	PTRH2	51651	Microarray	19088304
hsa-mir-26b-5p	MIMAT0000083	CHMP3	51652	Microarray	19088304
hsa-mir-26b-5p	MIMAT0000083	MPC1	51660	Microarray	19088304
hsa-mir-26b-5p	MIMAT0000083	HECA	51696	Microarray	19088304
hsa-mir-26b-5p	MIMAT0000083	RAB23	51715	Microarray	19088304
hsa-mir-26b-5p	MIMAT0000083	CMPK1	51727	Microarray	19088304
hsa-mir-26b-5p	MIMAT0000083	ERAP1	51752	Microarray	19088304
hsa-mir-26b-5p	MIMAT0000083	INPP5K	51763	Microarray	19088304
hsa-mir-26b-5p	MIMAT0000083	STK26	51765	Microarray	19088304
hsa-mir-26b-5p	MIMAT0000083	PHAX	51808	HITS-CLIP	23824327
hsa-mir-26b-5p	MIMAT0000083	GALNT7	51809	Microarray	19088304
hsa-mir-26b-5p	MIMAT0000083	LRP1B	53353	Microarray	19088304
hsa-mir-26b-5p	MIMAT0000083	IL20RA	53832	Microarray	19088304
hsa-mir-26b-5p	MIMAT0000083	CSNK1G1	53944	Microarray	19088304
hsa-mir-26b-5p	MIMAT0000083	CPSF2	53981	HITS-CLIP	22473208
hsa-mir-26b-5p	MIMAT0000083	PCBP3	54039	Microarray	19088304
hsa-mir-26b-5p	MIMAT0000083	RIPK4	54101	Microarray	19088304
hsa-mir-26b-5p	MIMAT0000083	POLE3	54107	Microarray	19088304
hsa-mir-26b-5p	MIMAT0000083	GDAP1	54332	Microarray	19088304
hsa-mir-26b-5p	MIMAT0000083	SLC38A2	54407	HITS-CLIP	22473208
hsa-mir-26b-5p	MIMAT0000083	SSH1	54434	Microarray	19088304
hsa-mir-26b-5p	MIMAT0000083	GFOD1	54438	Sequencing	20371350
hsa-mir-26b-5p	MIMAT0000083	ATAD2B	54454	Microarray	19088304
hsa-mir-26b-5p	MIMAT0000083	CCSER2	54462	Microarray	19088304
hsa-mir-26b-5p	MIMAT0000083	RNF216	54476	HITS-CLIP	23824327
hsa-mir-26b-5p	MIMAT0000083	FAM105A	54491	Microarray	19088304
hsa-mir-26b-5p	MIMAT0000083	PUS7	54517	Microarray	19088304
hsa-mir-26b-5p	MIMAT0000083	NDUFB11	54539	Microarray	19088304
hsa-mir-26b-5p	MIMAT0000083	DDIT4	54541	PAR-CLIP	23592263
hsa-mir-26b-5p	MIMAT0000083	MTMR12	54545	HITS-CLIP	23313552
hsa-mir-26b-5p	MIMAT0000083	SPATA6	54558	Microarray	19088304
hsa-mir-26b-5p	MIMAT0000083	SCAND2P	54581	Microarray	19088304
hsa-mir-26b-5p	MIMAT0000083	PAF1	54623	Microarray	19088304
hsa-mir-26b-5p	MIMAT0000083	TBC1D13	54662	PAR-CLIP//Sequencing	20371350
hsa-mir-26b-5p	MIMAT0000083	MANSC1	54682	Microarray	19088304
hsa-mir-26b-5p	MIMAT0000083	OTUD4	54726	PAR-CLIP	22100165
hsa-mir-26b-5p	MIMAT0000083	MPHOSPH8	54737	Microarray	19088304
hsa-mir-26b-5p	MIMAT0000083	TRIM44	54765	Microarray	19088304
hsa-mir-26b-5p	MIMAT0000083	RNF111	54778	Microarray	19088304
hsa-mir-26b-5p	MIMAT0000083	ALKBH4	54784	Microarray	19088304
hsa-mir-26b-5p	MIMAT0000083	BORCS6	54785	Microarray	19088304
hsa-mir-26b-5p	MIMAT0000083	KCTD9	54793	Microarray	19088304
hsa-mir-26b-5p	MIMAT0000083	BNC2	54796	Microarray	19088304
hsa-mir-26b-5p	MIMAT0000083	DCHS2	54798	Microarray	19088304
hsa-mir-26b-5p	MIMAT0000083	KLHL24	54800	Microarray//Sequencing	19088304|20371350
hsa-mir-26b-5p	MIMAT0000083	CNNM2	54805	Microarray	19088304
hsa-mir-26b-5p	MIMAT0000083	ERCC6L	54821	Microarray	19088304
hsa-mir-26b-5p	MIMAT0000083	ASPN	54829	Microarray	19088304
hsa-mir-26b-5p	MIMAT0000083	VPS13C	54832	Microarray	19088304
hsa-mir-26b-5p	MIMAT0000083	SIDT1	54847	Microarray	19088304
hsa-mir-26b-5p	MIMAT0000083	TOR4A	54863	Microarray	19088304
hsa-mir-26b-5p	MIMAT0000083	CNTLN	54875	Microarray	19088304
hsa-mir-26b-5p	MIMAT0000083	DCAF16	54876	Microarray	19088304
hsa-mir-26b-5p	MIMAT0000083	NCAPG2	54892	Microarray	19088304
hsa-mir-26b-5p	MIMAT0000083	ELOVL2	54898	Microarray	19088304
hsa-mir-26b-5p	MIMAT0000083	FAM208B	54906	Microarray	19088304
hsa-mir-26b-5p	MIMAT0000083	CMTM6	54918	Microarray	19088304
hsa-mir-26b-5p	MIMAT0000083	RASIP1	54922	Microarray	19088304
hsa-mir-26b-5p	MIMAT0000083	RNF125	54941	Microarray	19088304
hsa-mir-26b-5p	MIMAT0000083	ODAM	54959	Microarray	19088304
hsa-mir-26b-5p	MIMAT0000083	TMEM132A	54972	Microarray	19088304
hsa-mir-26b-5p	MIMAT0000083	NMRK1	54981	Microarray	19088304
hsa-mir-26b-5p	MIMAT0000083	2022-03-02	54996	Microarray	19088304
hsa-mir-26b-5p	MIMAT0000083	TMCO3	55002	Microarray	19088304
hsa-mir-26b-5p	MIMAT0000083	FAM118A	55007	Microarray	19088304
hsa-mir-26b-5p	MIMAT0000083	MCUB	55013	Microarray	19088304
hsa-mir-26b-5p	MIMAT0000083	2022-03-01	55016	Microarray	19088304
hsa-mir-26b-5p	MIMAT0000083	LINC00483	55018	Microarray	19088304
hsa-mir-26b-5p	MIMAT0000083	FKBP14	55033	Microarray	19088304
hsa-mir-26b-5p	MIMAT0000083	PTCD3	55037	Microarray	19088304
hsa-mir-26b-5p	MIMAT0000083	ENOX1	55068	Microarray	19088304
hsa-mir-26b-5p	MIMAT0000083	TMEM248	55069	Microarray	19088304
hsa-mir-26b-5p	MIMAT0000083	MED9	55090	Microarray	19088304
hsa-mir-26b-5p	MIMAT0000083	DMAC2	55101	Microarray	19088304
hsa-mir-26b-5p	MIMAT0000083	GPATCH2	55105	Microarray	19088304
hsa-mir-26b-5p	MIMAT0000083	SLFN12	55106	Microarray	19088304
hsa-mir-26b-5p	MIMAT0000083	WDR60	55112	Microarray	19088304
hsa-mir-26b-5p	MIMAT0000083	TRIM68	55128	Microarray	19088304
hsa-mir-26b-5p	MIMAT0000083	LRRC8D	55144	Microarray	19088304
hsa-mir-26b-5p	MIMAT0000083	ARMC1	55156	Microarray	19088304
hsa-mir-26b-5p	MIMAT0000083	CENPQ	55166	Microarray	19088304
hsa-mir-26b-5p	MIMAT0000083	TBCCD1	55171	Microarray	19088304
hsa-mir-26b-5p	MIMAT0000083	SEC61A2	55176	Microarray	19088304
hsa-mir-26b-5p	MIMAT0000083	SLC25A36	55186	PAR-CLIP	21572407
hsa-mir-26b-5p	MIMAT0000083	ARL8B	55207	Microarray	19088304
hsa-mir-26b-5p	MIMAT0000083	DCUN1D2	55208	Microarray	19088304
hsa-mir-26b-5p	MIMAT0000083	SETD5	55209	Microarray	19088304
hsa-mir-26b-5p	MIMAT0000083	DPPA4	55211	Microarray	19088304
hsa-mir-26b-5p	MIMAT0000083	RCBTB1	55213	Microarray	19088304
hsa-mir-26b-5p	MIMAT0000083	LRRC20	55222	Microarray	19088304
hsa-mir-26b-5p	MIMAT0000083	CCDC25	55246	Microarray	19088304
hsa-mir-26b-5p	MIMAT0000083	TMEM206	55248	Sequencing	20371350
hsa-mir-26b-5p	MIMAT0000083	ADI1	55256	Microarray	19088304
hsa-mir-26b-5p	MIMAT0000083	TMEM19	55266	PAR-CLIP	21572407
hsa-mir-26b-5p	MIMAT0000083	IMP3	55272	Microarray	19088304
hsa-mir-26b-5p	MIMAT0000083	FGGY	55277	Microarray	19088304
hsa-mir-26b-5p	MIMAT0000083	RBM41	55285	Microarray	19088304
hsa-mir-26b-5p	MIMAT0000083	TMEM74B	55321	Microarray	19088304
hsa-mir-26b-5p	MIMAT0000083	UFSP2	55325	Microarray	19088304
hsa-mir-26b-5p	MIMAT0000083	AGPAT5	55326	PAR-CLIP	23592263
hsa-mir-26b-5p	MIMAT0000083	SLC35C1	55343	Microarray	19088304
hsa-mir-26b-5p	MIMAT0000083	PIDD1	55367	Microarray	19088304
hsa-mir-26b-5p	MIMAT0000083	GPALPP1	55425	Microarray	19088304
hsa-mir-26b-5p	MIMAT0000083	YOD1	55432	Microarray	19088304
hsa-mir-26b-5p	MIMAT0000083	STRADB	55437	PAR-CLIP	20371350
hsa-mir-26b-5p	MIMAT0000083	CSGALNACT2	55454	Microarray	19088304
hsa-mir-26b-5p	MIMAT0000083	CHST12	55501	Microarray	19088304
hsa-mir-26b-5p	MIMAT0000083	TRPV6	55503	Microarray	19088304
hsa-mir-26b-5p	MIMAT0000083	NOP10	55505	Microarray	19088304
hsa-mir-26b-5p	MIMAT0000083	BATF3	55509	Microarray	19088304
hsa-mir-26b-5p	MIMAT0000083	SMPD3	55512	Microarray	19088304
hsa-mir-26b-5p	MIMAT0000083	TRIM36	55521	CLASH	23622248
hsa-mir-26b-5p	MIMAT0000083	SLC30A10	55532	Microarray	19088304
hsa-mir-26b-5p	MIMAT0000083	IL17RB	55540	Microarray	19088304
hsa-mir-26b-5p	MIMAT0000083	ENOSF1	55556	Microarray	19088304
hsa-mir-26b-5p	MIMAT0000083	CDV3	55573	PAR-CLIP	20371350
hsa-mir-26b-5p	MIMAT0000083	NAGK	55577	Microarray	19088304
hsa-mir-26b-5p	MIMAT0000083	BMP2K	55589	PAR-CLIP	20371350
hsa-mir-26b-5p	MIMAT0000083	ZCCHC8	55596	Microarray	19088304
hsa-mir-26b-5p	MIMAT0000083	DDX60	55601	Microarray	19088304
hsa-mir-26b-5p	MIMAT0000083	TASP1	55617	Microarray	19088304
hsa-mir-26b-5p	MIMAT0000083	DOCK10	55619	Microarray	19088304
hsa-mir-26b-5p	MIMAT0000083	ZDHHC7	55625	Microarray	19088304
hsa-mir-26b-5p	MIMAT0000083	LRRC40	55631	Microarray	19088304
hsa-mir-26b-5p	MIMAT0000083	DEPDC1	55635	HITS-CLIP//PAR-CLIP	23446348|21572407|20371350
hsa-mir-26b-5p	MIMAT0000083	PPP4R3A	55671	HITS-CLIP	22473208
hsa-mir-26b-5p	MIMAT0000083	KANSL3	55683	Microarray	19088304
hsa-mir-26b-5p	MIMAT0000083	MREG	55686	Microarray	19088304
hsa-mir-26b-5p	MIMAT0000083	LUC7L	55692	Microarray	19088304
hsa-mir-26b-5p	MIMAT0000083	ASF1B	55723	Microarray	19088304
hsa-mir-26b-5p	MIMAT0000083	DNAJC11	55735	Sequencing	20371350
hsa-mir-26b-5p	MIMAT0000083	TMEM30A	55754	HITS-CLIP//Microarray	19088304|22473208
hsa-mir-26b-5p	MIMAT0000083	ZNF839	55778	Microarray	19088304
hsa-mir-26b-5p	MIMAT0000083	MCTP2	55784	Microarray	19088304
hsa-mir-26b-5p	MIMAT0000083	MINDY1	55793	PAR-CLIP	27292025
hsa-mir-26b-5p	MIMAT0000083	METTL2B	55798	PAR-CLIP	27292025
hsa-mir-26b-5p	MIMAT0000083	DCP1A	55802	HITS-CLIP//PAR-CLIP	23824327|27292025
hsa-mir-26b-5p	MIMAT0000083	ADAP2	55803	Microarray	19088304
hsa-mir-26b-5p	MIMAT0000083	EMC3	55831	Microarray	19088304
hsa-mir-26b-5p	MIMAT0000083	EAF2	55840	Microarray	19088304
hsa-mir-26b-5p	MIMAT0000083	PLGRKT	55848	Microarray	19088304
hsa-mir-26b-5p	MIMAT0000083	TEX2	55852	Microarray	19088304
hsa-mir-26b-5p	MIMAT0000083	TMEM165	55858	Microarray	19088304
hsa-mir-26b-5p	MIMAT0000083	ZKSCAN7	55888	Microarray	19088304
hsa-mir-26b-5p	MIMAT0000083	ERBIN	55914	Microarray	19088304
hsa-mir-26b-5p	MIMAT0000083	FAM212B	55924	Microarray	19088304
hsa-mir-26b-5p	MIMAT0000083	ALG1	56052	PAR-CLIP	21572407
hsa-mir-26b-5p	MIMAT0000083	PCDHB8	56128	Microarray	19088304
hsa-mir-26b-5p	MIMAT0000083	PCDHA11	56138	Microarray	19088304
hsa-mir-26b-5p	MIMAT0000083	PCDHA6	56142	Microarray	19088304
hsa-mir-26b-5p	MIMAT0000083	PCDHA4	56144	Microarray	19088304
hsa-mir-26b-5p	MIMAT0000083	CRTAM	56253	Microarray	19088304
hsa-mir-26b-5p	MIMAT0000083	TMX4	56255	Microarray	19088304
hsa-mir-26b-5p	MIMAT0000083	IRGC	56269	Microarray	19088304
hsa-mir-26b-5p	MIMAT0000083	GKN1	56287	Microarray	19088304
hsa-mir-26b-5p	MIMAT0000083	DNAJC12	56521	Microarray	19088304
hsa-mir-26b-5p	MIMAT0000083	CHST7	56548	Microarray	19088304
hsa-mir-26b-5p	MIMAT0000083	DIABLO	56616	Microarray	19088304
hsa-mir-26b-5p	MIMAT0000083	OR2S2	56656	Microarray	19088304
hsa-mir-26b-5p	MIMAT0000083	C11orf16	56673	Microarray	19088304
hsa-mir-26b-5p	MIMAT0000083	SLC2A4RG	56731	Microarray	19088304
hsa-mir-26b-5p	MIMAT0000083	EMC7	56851	Microarray	19088304
hsa-mir-26b-5p	MIMAT0000083	UGGT1	56886	HITS-CLIP	23824327
hsa-mir-26b-5p	MIMAT0000083	TM9SF3	56889	Microarray	19088304
hsa-mir-26b-5p	MIMAT0000083	MDM1	56890	Microarray	19088304
hsa-mir-26b-5p	MIMAT0000083	AGPAT3	56894	Sequencing	20371350
hsa-mir-26b-5p	MIMAT0000083	THAP10	56906	Microarray	19088304
hsa-mir-26b-5p	MIMAT0000083	STARD7	56910	Microarray	19088304
hsa-mir-26b-5p	MIMAT0000083	PAK6	56924	Microarray	19088304
hsa-mir-26b-5p	MIMAT0000083	ARNTL2	56938	PAR-CLIP	20371350
hsa-mir-26b-5p	MIMAT0000083	DUSP22	56940	Microarray	19088304
hsa-mir-26b-5p	MIMAT0000083	CMC2	56942	Microarray	19088304
hsa-mir-26b-5p	MIMAT0000083	EMSY	56946	Microarray	19088304
hsa-mir-26b-5p	MIMAT0000083	SMYD2	56950	Microarray	19088304
hsa-mir-26b-5p	MIMAT0000083	PARP6	56965	Microarray	19088304
hsa-mir-26b-5p	MIMAT0000083	SDHAF3	57001	Microarray	19088304
hsa-mir-26b-5p	MIMAT0000083	COQ9	57017	Microarray	19088304
hsa-mir-26b-5p	MIMAT0000083	RSRP1	57035	Microarray	19088304
hsa-mir-26b-5p	MIMAT0000083	RARS2	57038	Sequencing	20371350
hsa-mir-26b-5p	MIMAT0000083	SLC17A6	57084	Microarray	19088304
hsa-mir-26b-5p	MIMAT0000083	ENTPD7	57089	Microarray	19088304
hsa-mir-26b-5p	MIMAT0000083	RPGRIP1	57096	Microarray	19088304
hsa-mir-26b-5p	MIMAT0000083	PARP11	57097	CLASH	23622248
hsa-mir-26b-5p	MIMAT0000083	ANO2	57101	Microarray	19088304
hsa-mir-26b-5p	MIMAT0000083	TIGAR	57103	Microarray	19088304
hsa-mir-26b-5p	MIMAT0000083	PDSS2	57107	Microarray	19088304
hsa-mir-26b-5p	MIMAT0000083	TRPC7	57113	Microarray	19088304
hsa-mir-26b-5p	MIMAT0000083	EPPIN	57119	Microarray	19088304
hsa-mir-26b-5p	MIMAT0000083	CD248	57124	Microarray	19088304
hsa-mir-26b-5p	MIMAT0000083	ADGRG6	57211	Microarray	19088304
hsa-mir-26b-5p	MIMAT0000083	VANGL2	57216	PAR-CLIP//Sequencing	20371350|21572407
hsa-mir-26b-5p	MIMAT0000083	PBXIP1	57326	Microarray	19088304
hsa-mir-26b-5p	MIMAT0000083	SPC25	57405	Microarray	19088304
hsa-mir-26b-5p	MIMAT0000083	NLGN4X	57502	Microarray	19088304
hsa-mir-26b-5p	MIMAT0000083	MTA3	57504	HITS-CLIP	23824327
hsa-mir-26b-5p	MIMAT0000083	ZNF608	57507	PAR-CLIP	21572407
hsa-mir-26b-5p	MIMAT0000083	NUFIP2	57532	HITS-CLIP//PAR-CLIP//Sequencing	20371350|22473208|22100165
hsa-mir-26b-5p	MIMAT0000083	KIAA1324	57535	Microarray	19088304
hsa-mir-26b-5p	MIMAT0000083	ALPK3	57538	Microarray	19088304
hsa-mir-26b-5p	MIMAT0000083	KLHL42	57542	HITS-CLIP	22473208
hsa-mir-26b-5p	MIMAT0000083	FAM135A	57579	Microarray	19088304
hsa-mir-26b-5p	MIMAT0000083	JCAD	57608	Microarray	19088304
hsa-mir-26b-5p	MIMAT0000083	EP400	57634	HITS-CLIP	22473208
hsa-mir-26b-5p	MIMAT0000083	ZSWIM6	57688	HITS-CLIP	22473208
hsa-mir-26b-5p	MIMAT0000083	GPR107	57720	Microarray	19088304
hsa-mir-26b-5p	MIMAT0000083	ANKRD36B	57730	Microarray	19088304
hsa-mir-26b-5p	MIMAT0000083	TRIB3	57761	Microarray	19088304
hsa-mir-26b-5p	MIMAT0000083	POLD4	57804	Microarray	19088304
[truncated: 29,124 more rows]

## Sheet: miRNet_PredGenes
mirnet	mir_id	mir_acc	symbol	embl	entrez	experiment
mirnet-hsa-776952	hsa-mir-145	MIMAT0000437	ACBD3	ENSG00000182827	64746	other
mirnet-hsa-776014	hsa-mir-26b	MIMAT0000083	ALS2CR2	other	20831567	0
mirnet-hsa-776125	hsa-mir-106a	MIMAT0000103	APP	ENSG00000142192	351	Western
mirnet-hsa-776095	hsa-mir-101	MIMAT0000099	ATM	ENSG00000149311	472	other
mirnet-hsa-776090	hsa-mir-101	MIMAT0000099	ATXN1	ENSG00000124788	6310	Western
mirnet-hsa-776098	hsa-mir-29b	MIMAT0000100	BACE1	ENSG00000186318	23621	Western
mirnet-hsa-776515	hsa-mir-15b	MIMAT0000417	BCL2	ENSG00000171791	596	Western
mirnet-hsa-776519	hsa-mir-15b	MIMAT0000417	BMI1	ENSG00000168283	648	Western
mirnet-hsa-776956	hsa-mir-145	MIMAT0000437	C11orf58	ENSG00000110696	10944	other
mirnet-hsa-776949	hsa-mir-145	MIMAT0000437	CBFB	ENSG00000067955	865	other
mirnet-hsa-776955	hsa-mir-145	MIMAT0000437	CCDC25	ENSG00000147419	55246	other
mirnet-hsa-776946	hsa-mir-145	MIMAT0000437	CCNA2	ENSG00000145386	890	other
mirnet-hsa-776516	hsa-mir-15b	MIMAT0000417	CCNE1	ENSG00000105173	898	other
mirnet-hsa-776101	hsa-mir-29b	MIMAT0000100	CDC42	ENSG00000070831	998	Western
mirnet-hsa-776111	hsa-mir-29b	MIMAT0000100	CDK6	ENSG00000105810	1021	Western
mirnet-hsa-776126	hsa-mir-106a	MIMAT0000103	CDKN1A	ENSG00000124762	1026	Western
mirnet-hsa-776156	hsa-mir-148a	MIMAT0000243	CDNK1B	Western	blot	21552422
mirnet-hsa-776013	hsa-mir-26b	MIMAT0000083	CHFR	ENSG00000072609	55743	other
mirnet-hsa-776948	hsa-mir-145	MIMAT0000437	CLINT1	ENSG00000113282	9685	other
mirnet-hsa-776107	hsa-mir-29b	MIMAT0000100	COL1A1	ENSG00000108821	1277	Western
mirnet-hsa-776305	hsa-mir-218	MIMAT0000275	COL1A1	ENSG00000108821	1277	Western
mirnet-hsa-776112	hsa-mir-29b	MIMAT0000100	col2a1	Western	blot	21665270
mirnet-hsa-776106	hsa-mir-29b	MIMAT0000100	COL3A1	ENSG00000168542	1281	other
mirnet-hsa-776110	hsa-mir-29b	MIMAT0000100	CXXC6	Western	blot	19850741
mirnet-hsa-776523	hsa-mir-27b	MIMAT0000419	CYP1B1	ENSG00000138061	1545	Western
mirnet-hsa-776294	hsa-mir-215	MIMAT0000272	DHFR	ENSG00000228716	1719	Western
mirnet-hsa-776114	hsa-mir-29b	MIMAT0000100	DNAJB11	ENSG00000090520	51726	other
mirnet-hsa-776154	hsa-mir-148a	MIMAT0000243	DNMT1	ENSG00000130816	1786	Western
mirnet-hsa-776099	hsa-mir-29b	MIMAT0000100	DNMT3A	ENSG00000119772	1788	other
mirnet-hsa-776103	hsa-mir-29b	MIMAT0000100	DNMT3A	ENSG00000119772	1788	Western
mirnet-hsa-776100	hsa-mir-29b	MIMAT0000100	DNMT3B	ENSG00000088305	1789	other
mirnet-hsa-776105	hsa-mir-29b	MIMAT0000100	DNMT3B	ENSG00000088305	1789	Western
mirnet-hsa-776151	hsa-mir-148a	MIMAT0000243	DNMT3B	ENSG00000088305	1789	Western
mirnet-hsa-776152	hsa-mir-148a	MIMAT0000243	DNMT3B	ENSG00000088305	1789	other
mirnet-hsa-776296	hsa-mir-215	MIMAT0000272	DTL	ENSG00000143476	51514	Western
mirnet-hsa-776300	hsa-mir-218	MIMAT0000275	ECOP	N/A	19168627	0
mirnet-hsa-776307	hsa-mir-218	MIMAT0000275	ECOP	other	19890957	0
mirnet-hsa-776093	hsa-mir-101	MIMAT0000099	EZH2	ENSG00000106462	2146	Immunoblot
mirnet-hsa-776094	hsa-mir-101	MIMAT0000099	EZH2	ENSG00000106462	2146	other
mirnet-hsa-776951	hsa-mir-145	MIMAT0000437	FBXO28	ENSG00000143756	23219	other
mirnet-hsa-776945	hsa-mir-145	MIMAT0000437	FSCN1	ENSG00000075618	6624	phenotypic
mirnet-hsa-776089	hsa-mir-101	MIMAT0000099	ICOS	ENSG00000163600	29851	other
mirnet-hsa-776957	hsa-mir-145	MIMAT0000437	IGF-IR	Western	blot	19502786
mirnet-hsa-776943	hsa-mir-145	MIMAT0000437	IRS1	ENSG00000169047	3667	Western
mirnet-hsa-776958	hsa-mir-145	MIMAT0000437	KRT7	ENSG00000135480	3855	Western
mirnet-hsa-776299	hsa-mir-218	MIMAT0000275	LAMB3	ENSG00000196878	3914	other
mirnet-hsa-776302	hsa-mir-218	MIMAT0000275	LASP1	ENSG00000002834	3927	N/A
mirnet-hsa-776303	hsa-mir-218	MIMAT0000275	MAFG	ENSG00000197063	4097	N/A
mirnet-hsa-776091	hsa-mir-101	MIMAT0000099	MCL1	ENSG00000143384	4170	other
mirnet-hsa-776097	hsa-mir-29b	MIMAT0000100	MCL1	ENSG00000143384	4170	Immunofluorescence
mirnet-hsa-776109	hsa-mir-29b	MIMAT0000100	MCL1	ENSG00000143384	4170	Western
mirnet-hsa-776518	hsa-mir-15b	MIMAT0000417	MKK4	Western	blot	19861690
mirnet-hsa-776113	hsa-mir-29b	MIMAT0000100	MMP-2	other	21793034	0
mirnet-hsa-776525	hsa-mir-27b	MIMAT0000419	MMP13	ENSG00000137745	4322	ELISA
mirnet-hsa-776155	hsa-mir-148a	MIMAT0000243	MSK1	Western	blot	20406806
mirnet-hsa-776947	hsa-mir-145	MIMAT0000437	MUC1	ENSG00000185499	4582	Western
mirnet-hsa-776944	hsa-mir-145	MIMAT0000437	MYC	ENSG00000136997	4609	Immunostaining
mirnet-hsa-776088	hsa-mir-101	MIMAT0000099	MYCN	ENSG00000134323	4613	other
mirnet-hsa-776301	hsa-mir-218	MIMAT0000275	NACC1	ENSG00000160877	112939	N/A
mirnet-hsa-776304	hsa-mir-218	MIMAT0000275	NFE2L1	ENSG00000082641	4779	N/A
mirnet-hsa-776528	hsa-mir-27b	MIMAT0000419	NOTCH1	ENSG00000148400	4851	other
mirnet-hsa-776153	hsa-mir-148a	MIMAT0000243	NR1I2	ENSG00000144852	8856	Western
mirnet-hsa-776942	hsa-mir-145	MIMAT0000437	PARP8	ENSG00000151883	79668	other
mirnet-hsa-776102	hsa-mir-29b	MIMAT0000100	PIK3R1	ENSG00000145675	5295	Western
mirnet-hsa-776524	hsa-mir-27b	MIMAT0000419	PPARG	ENSG00000132170	5468	other
mirnet-hsa-776526	hsa-mir-27b	MIMAT0000419	PPARG	ENSG00000132170	5468	other
mirnet-hsa-776950	hsa-mir-145	MIMAT0000437	PPP3CA	ENSG00000138814	5530	other
mirnet-hsa-776092	hsa-mir-101	MIMAT0000099	PTGS2	ENSG00000073756	5743	Western
mirnet-hsa-776012	hsa-mir-26b	MIMAT0000083	PTP4A1	ENSG00000112245	7803	other
mirnet-hsa-776954	hsa-mir-145	MIMAT0000437	RASA1	ENSG00000145715	5921	other
mirnet-hsa-776123	hsa-mir-106a	MIMAT0000103	RB1	ENSG00000139687	5925	activity
mirnet-hsa-776127	hsa-mir-106a	MIMAT0000103	RB1	ENSG00000139687	5925	Western
mirnet-hsa-776517	hsa-mir-15b	MIMAT0000417	RECK	ENSG00000122707	8434	Western							Unspecified
mirnet-hsa-776959	hsa-mir-145	MIMAT0000437	RTKN	ENSG00000114993	6242	Western
mirnet-hsa-776124	hsa-mir-106a	MIMAT0000103	RUNX1	ENSG00000159216	861	Western
mirnet-hsa-776015	hsa-mir-26b	MIMAT0000083	SERBP1	ENSG00000142864	26135	other
mirnet-hsa-776115	hsa-mir-29b	MIMAT0000100	SFPQ	ENSG00000116560	6421	other
mirnet-hsa-776104	hsa-mir-29b	MIMAT0000100	SP1	ENSG00000185591	6667	other
mirnet-hsa-776108	hsa-mir-29b	MIMAT0000100	SP1	ENSG00000185591	6667	Western
mirnet-hsa-776306	hsa-mir-218	MIMAT0000275	SP1	ENSG00000185591	6667	Western
mirnet-hsa-776527	hsa-mir-27b	MIMAT0000419	ST14	ENSG00000149418	6768	Western
mirnet-hsa-776011	hsa-mir-26b	MIMAT0000083	TAF12	ENSG00000120656	6883	other
mirnet-hsa-776096	hsa-mir-29b	MIMAT0000100	TCL1A	ENSG00000100721	8115	Western
mirnet-hsa-776295	hsa-mir-215	MIMAT0000272	TYMS	ENSG00000176890	7298	Western
mirnet-hsa-776953	hsa-mir-145	MIMAT0000437	USP46	ENSG00000109189	64854	other
mirnet-hsa-776128	hsa-mir-106a	MIMAT0000103	VEGFA	ENSG00000112715	7422	other
mirnet-hsa-776297	hsa-mir-215	MIMAT0000272	WNK1	ENSG00000060237	65125	Western

## Sheet: HubGenes
Upregulated miRNAs	TopHubGene
hsa-miR-15b-5p	AKT3,
hsa-miR-17-3p	MAML3, TGFBR1, TSHZ3
hsa-miR-16-5p	VEGFA
hsa-miR-148a-3p	CDK19, DDX6, LDLR, MXD1, SOS2
hsa-miR-26b-5p	USP9X
hsa-miR-101-3p	TSHZ3
hsa-miR-29b-3p	BRWD3, COL3A1, DNMT3A, ELN, FBN1, FBXW9, TET1, VEGFA
hsa-miR-27b-3p	AFF4, GAB1, PPARG
hsa-miR-215-5p	ARFGEF1, CCNT2, DICER1
hsa-miR-18b-5p	BBX, CNOT2, CTGF, DICER1, HIF1A, INADL, NCOA1
