# Supplementary material for: Integrative Analysis of Differentially Expressed miRNAs and Noncoding RNA Networks Reveals Molecular Mechanisms Underlying Metritis in Postpartum Dairy Cows
Source: Curr Issues Mol Biol. 2025 Aug 11;47(8):643. doi: 10.3390/cimb47080643 (PMC12385158; doi:10.3390/cimb47080643)
Supplement: Supplementary file 1 [file cimb-47-00643-s001.zip › Metritis_SupplementaryFileS2.xlsx]

## Sheet: Metritis_DR_miRNAs
Downregulated miRNA	Fold regulation	P value	Bovine	Human
bta-miR-148b	−31.7115	0.006327	UCAGUGCAUCACAGAACUUUGU	UCAGUGCAUCACAGAACUUUGU
bta-miR-199a-3p	−30.4197	0.001416	ACAGUAGUCUGCACAUUGGUUA	ACAGUAGUCUGCACAUUGGUUA
bta-miR-122	−24.7943	0	UGGAGUGUGACAAUGGUGUUUG	UGGAGUGUGACAAUGGUGUUUG
bta-miR-200b	−24.2000	0.000762	UAAUACUGCCUGGUAAUGAUG	UAAUACUGCCUGGUAAUGAUGA
bta-miR-10a	−18.4677	0	UACCCUGUAGAUCCGAAUUUGUG	UACCCUGUAGAUCCGAAUUUGUG
bta-miR-17-5p	−4.7963	0.000768	CAAAGUGCUUACAGUGCAGGUAGU	CAAAGUGCUUACAGUGCAGGUAG
bta-let-7g	−4.2337	0.001229	UGAGGUAGUAGUUUGUACAGUU	UGAGGUAGUAGUUUGUACAGUU
bta-miR-214	−3.3448	0.025404	ACAGCAGGCACAGACAGGCAGU	ACAGCAGGCACAGACAGGCAGU
bta-miR-31	−3.1864	2.7e-05	AGGCAAGAUGCUGGCAUAGCU	AGGCAAGAUGCUGGCAUAGCU
bta-miR-205	−2.9627	0	UCCUUCAUUCCACCGGAGUCUG	UCCUUCAUUCCACCGGAGUCUG
bta-let-7d	−2.7263	0.036396	AGAGGUAGUAGGUUGCAUAGUU	AGAGGUAGUAGGUUGCAUAGUU
bta-miR-192	−2.4656	0.000352	CUGACCUAUGAAUUGACAGCCAG	CUGACCUAUGAAUUGACAGCC
bta-miR-30b-5p	−2.1539	0.043542	UGUAAACAUCCUACACUCAGCU	UGUAAACAUCCUACACUCAGCU
bta-let-7a-5p	−2.0236	0.04519	UGAGGUAGUAGGUUGUAUAGUU	UGAGGUAGUAGGUUGUAUAGUU

## Sheet: miRNet_DR_TargetGenes
ID	Accession	Target	TargetID	Experiment	Literature
hsa-let-7a-5p	MIMAT0000062	ACTA1	58	PAR-CLIP	21572407
hsa-let-7a-5p	MIMAT0000062	ACTB	60	CLASH	23622248
hsa-let-7a-5p	MIMAT0000062	ACVR1B	91	CLASH	23622248
hsa-let-7a-5p	MIMAT0000062	ADH5	128	HITS-CLIP//PAR-CLIP	23313552|26701625|27292025
hsa-let-7a-5p	MIMAT0000062	PARP1	142	Luciferase reporter assay//qRT-PCR//Western blot	28031413
hsa-let-7a-5p	MIMAT0000062	ADSL	158	CLASH	23622248
hsa-let-7a-5p	MIMAT0000062	AHR	196	PAR-CLIP	23592263
hsa-let-7a-5p	MIMAT0000062	AK4	205	PAR-CLIP	23446348|20371350
hsa-let-7a-5p	MIMAT0000062	AMD1	262	HITS-CLIP	23313552
hsa-let-7a-5p	MIMAT0000062	AMPD2	271	CLASH	23622248
hsa-let-7a-5p	MIMAT0000062	AOC2	314	CLASH	23622248
hsa-let-7a-5p	MIMAT0000062	APP	351	Luciferase reporter assay	19110058
hsa-let-7a-5p	MIMAT0000062	AQP6	363	PAR-CLIP	27292025
hsa-let-7a-5p	MIMAT0000062	ARG2	384	Flow//Luciferase reporter assay//qRT-PCR//Western blot	26989813
hsa-let-7a-5p	MIMAT0000062	ATP2A2	488	CLASH	23622248
hsa-let-7a-5p	MIMAT0000062	ATP2B1	490	CLASH	23622248
hsa-let-7a-5p	MIMAT0000062	ALDH7A1	501	CLASH	23622248
hsa-let-7a-5p	MIMAT0000062	ATP6V1B2	526	CLASH	23622248
hsa-let-7a-5p	MIMAT0000062	BACH1	571	PAR-CLIP	20371350
hsa-let-7a-5p	MIMAT0000062	BCAT1	586	CLASH	23622248
hsa-let-7a-5p	MIMAT0000062	CCND1	595	PAR-CLIP	23592263|26701625
hsa-let-7a-5p	MIMAT0000062	BCL2	596	Microarray//qRT-PCR	17260024
hsa-let-7a-5p	MIMAT0000062	PRDM1	639	Immunohistochemistry//Luciferase reporter assay//qRT-PCR//Western blot	18583325|20651244
hsa-let-7a-5p	MIMAT0000062	BMPR1B	658	CLASH	23622248
hsa-let-7a-5p	MIMAT0000062	POLR3D	661	HITS-CLIP	23313552
hsa-let-7a-5p	MIMAT0000062	BNIP3L	665	CLASH	23622248
hsa-let-7a-5p	MIMAT0000062	ZFP36L1	677	qRT-PCR	17942906
hsa-let-7a-5p	MIMAT0000062	CALU	813	PAR-CLIP	20371350
hsa-let-7a-5p	MIMAT0000062	CAMK2D	817	CLASH	23622248
hsa-let-7a-5p	MIMAT0000062	CASP3	836	Luciferase reporter assay//Western blot	18758960
hsa-let-7a-5p	MIMAT0000062	CASP8	841	Western blot	18758960
hsa-let-7a-5p	MIMAT0000062	CASP9	842	Western blot	18758960
hsa-let-7a-5p	MIMAT0000062	CCND2	894	Luciferase reporter assay//qRT-PCR//Western blot	20418948|26393798
hsa-let-7a-5p	MIMAT0000062	CCNG1	900	CLASH	23622248
hsa-let-7a-5p	MIMAT0000062	CCNT2	905	PAR-CLIP	21572407
hsa-let-7a-5p	MIMAT0000062	CD59	966	PAR-CLIP	23446348|20371350
hsa-let-7a-5p	MIMAT0000062	CDC25B	994	CLASH	23622248
hsa-let-7a-5p	MIMAT0000062	CDC34	997	Immunoblot//qRT-PCR//Western blot	21252116
hsa-let-7a-5p	MIMAT0000062	CDK6	1021	CLASH//Luciferase reporter assay//Western blot	23622248|24383407
hsa-let-7a-5p	MIMAT0000062	CDKN1A	1026	PAR-CLIP//Western blot	19818775|21572407
hsa-let-7a-5p	MIMAT0000062	CFL2	1073	CLASH	23622248
hsa-let-7a-5p	MIMAT0000062	AP1S1	1174	PAR-CLIP	23592263|26701625
hsa-let-7a-5p	MIMAT0000062	CCR7	1236	Luciferase reporter assay//Northern blot//qRT-PCR//Western blot	22251626
hsa-let-7a-5p	MIMAT0000062	COL8A1	1295	PAR-CLIP	23592263
hsa-let-7a-5p	MIMAT0000062	COX6B1	1340	HITS-CLIP	23706177
hsa-let-7a-5p	MIMAT0000062	CRX	1406	PAR-CLIP	26701625
hsa-let-7a-5p	MIMAT0000062	CRY2	1408	PAR-CLIP	23592263|26701625
hsa-let-7a-5p	MIMAT0000062	CS	1431	CLASH	23622248
hsa-let-7a-5p	MIMAT0000062	CSNK2A1	1457	CLASH	23622248
hsa-let-7a-5p	MIMAT0000062	CTPS1	1503	HITS-CLIP	23313552
hsa-let-7a-5p	MIMAT0000062	CD55	1604	CLASH	23622248
hsa-let-7a-5p	MIMAT0000062	DHX9	1660	CLASH	23622248
hsa-let-7a-5p	MIMAT0000062	DNA2	1763	PAR-CLIP	23446348
hsa-let-7a-5p	MIMAT0000062	DNAH9	1770	HITS-CLIP	23706177
hsa-let-7a-5p	MIMAT0000062	ARID3A	1820	PAR-CLIP	23592263
hsa-let-7a-5p	MIMAT0000062	DSC3	1825	CLASH	23622248
hsa-let-7a-5p	MIMAT0000062	DUSP1	1843	PAR-CLIP	21572407
hsa-let-7a-5p	MIMAT0000062	DVL3	1857	PAR-CLIP	23446348
hsa-let-7a-5p	MIMAT0000062	E2F1	1869	Western blot	19110058
hsa-let-7a-5p	MIMAT0000062	E2F2	1870	Luciferase reporter assay//qRT-PCR//Western blot	20418948
hsa-let-7a-5p	MIMAT0000062	E2F6	1876	PAR-CLIP	20371350
hsa-let-7a-5p	MIMAT0000062	EDN1	1906	PAR-CLIP	23592263
hsa-let-7a-5p	MIMAT0000062	EEF2	1938	CLASH	23622248
hsa-let-7a-5p	MIMAT0000062	EGFR	1956	Luciferase reporter assay	23032975
hsa-let-7a-5p	MIMAT0000062	EGR3	1960	qRT-PCR	17942906
hsa-let-7a-5p	MIMAT0000062	EIF4G2	1982	PAR-CLIP	23592263|21572407|27292025
hsa-let-7a-5p	MIMAT0000062	EPHA4	2043	PAR-CLIP	21572407
hsa-let-7a-5p	MIMAT0000062	ERN1	2081	CLASH	23622248
hsa-let-7a-5p	MIMAT0000062	EWSR1	2130	Luciferase reporter assay//Microarray//qRT-PCR//Western blot	21853155
hsa-let-7a-5p	MIMAT0000062	EZH2	2146	CLASH//Luciferase reporter assay//qRT-PCR//Western blot	23622248|22972404
hsa-let-7a-5p	MIMAT0000062	F2R	2149	CLASH	23622248
hsa-let-7a-5p	MIMAT0000062	BPTF	2186	CLASH	23622248
hsa-let-7a-5p	MIMAT0000062	FARSA	2193	CLASH	23622248
hsa-let-7a-5p	MIMAT0000062	FMO4	2329	HITS-CLIP	23824327
hsa-let-7a-5p	MIMAT0000062	FPR1	2357	HITS-CLIP	23313552
hsa-let-7a-5p	MIMAT0000062	FXN	2395	PAR-CLIP	23592263
hsa-let-7a-5p	MIMAT0000062	GABPB1	2553	HITS-CLIP//PAR-CLIP	23592263|23313552
hsa-let-7a-5p	MIMAT0000062	GATM	2628	PAR-CLIP	26701625
hsa-let-7a-5p	MIMAT0000062	NR6A1	2649	PAR-CLIP	23592263
hsa-let-7a-5p	MIMAT0000062	GLO1	2739	PAR-CLIP	23592263
hsa-let-7a-5p	MIMAT0000062	GLUL	2752	CLASH	23622248
hsa-let-7a-5p	MIMAT0000062	GNG5	2787	PAR-CLIP	20371350|27292025
hsa-let-7a-5p	MIMAT0000062	GOLGA4	2803	PAR-CLIP	20371350
hsa-let-7a-5p	MIMAT0000062	GP5	2814	CLASH	23622248
hsa-let-7a-5p	MIMAT0000062	GPM6B	2824	CLASH	23622248
hsa-let-7a-5p	MIMAT0000062	GTF2I	2969	CLASH	23622248
hsa-let-7a-5p	MIMAT0000062	GTF3C1	2975	CLASH	23622248
hsa-let-7a-5p	MIMAT0000062	H1F0	3005	CLASH	23622248
hsa-let-7a-5p	MIMAT0000062	HIST1H1D	3007	CLASH	23622248
hsa-let-7a-5p	MIMAT0000062	HIST1H2BD	3017	PAR-CLIP	24398324|23446348
hsa-let-7a-5p	MIMAT0000062	HAS2	3037	Luciferase reporter assay	22871741
hsa-let-7a-5p	MIMAT0000062	HMGN2	3151	CLASH	23622248
hsa-let-7a-5p	MIMAT0000062	HMGA1	3159	CLASH//HITS-CLIP//Luciferase reporter assay//PAR-CLIP//qRT-PCR//Western blot	19179606|22139073|23622248|23592263|23313552|25846193
hsa-let-7a-5p	MIMAT0000062	FOXA1	3169	Luciferase reporter assay	17890240
hsa-let-7a-5p	MIMAT0000062	HOXA6	3203	CLASH	23622248
hsa-let-7a-5p	MIMAT0000062	HOXB4	3214	CLASH	23622248
hsa-let-7a-5p	MIMAT0000062	HOXC4	3221	CLASH	23622248
hsa-let-7a-5p	MIMAT0000062	HRAS	3265	Immunoblot//Luciferase reporter assay//qRT-PCR//Western blot	18083101|21252116|24092860
hsa-let-7a-5p	MIMAT0000062	HSF2	3298	CLASH	23622248
hsa-let-7a-5p	MIMAT0000062	IARS	3376	CLASH	23622248
hsa-let-7a-5p	MIMAT0000062	IGF1R	3480	PAR-CLIP	23592263|24398324|23446348|21572407
hsa-let-7a-5p	MIMAT0000062	IGF2	3481	Luciferase reporter assay	17974952
hsa-let-7a-5p	MIMAT0000062	IL6	3569	Luciferase reporter assay//qRT-PCR//Western blot	19878981
hsa-let-7a-5p	MIMAT0000062	IL6R	3570	PAR-CLIP	27292025
hsa-let-7a-5p	MIMAT0000062	CXCL8	3576	PAR-CLIP	26701625
hsa-let-7a-5p	MIMAT0000062	ITGA3	3675	HITS-CLIP	23706177|23313552
hsa-let-7a-5p	MIMAT0000062	ITGB3	3690	Luciferase reporter assay//qRT-PCR//Western blot	18679415
hsa-let-7a-5p	MIMAT0000062	IVD	3712	CLASH	23622248
hsa-let-7a-5p	MIMAT0000062	KPNA5	3841	HITS-CLIP//PAR-CLIP	24398324|23446348|21572407|20371350
hsa-let-7a-5p	MIMAT0000062	KRAS	3845	Immunohistochemistry//Luciferase reporter assay//Microarray//qRT-PCR//Western blot	15766527|20033209|16651716|25955298
hsa-let-7a-5p	MIMAT0000062	RPSA	3921	CLASH	23622248
hsa-let-7a-5p	MIMAT0000062	LMNA	4000	CLASH	23622248
hsa-let-7a-5p	MIMAT0000062	LTA4H	4048	CLASH	23622248
hsa-let-7a-5p	MIMAT0000062	LYN	4067	PAR-CLIP	23592263
hsa-let-7a-5p	MIMAT0000062	MXD1	4084	PAR-CLIP	21572407
hsa-let-7a-5p	MIMAT0000062	MAGEA3	4102	PAR-CLIP	27292025
hsa-let-7a-5p	MIMAT0000062	MAGEA6	4105	PAR-CLIP	27292025
hsa-let-7a-5p	MIMAT0000062	MAGEA12	4111	PAR-CLIP	27292025
hsa-let-7a-5p	MIMAT0000062	MDM4	4194	PAR-CLIP	23592263|24398324
hsa-let-7a-5p	MIMAT0000062	MEF2D	4209	PAR-CLIP	26701625
hsa-let-7a-5p	MIMAT0000062	MEIS1	4211	qRT-PCR	17942906
hsa-let-7a-5p	MIMAT0000062	MEIS3P1	4213	PAR-CLIP	23592263
hsa-let-7a-5p	MIMAT0000062	MAP3K1	4214	CLASH	23622248
hsa-let-7a-5p	MIMAT0000062	MPL	4352	Luciferase reporter assay	20445018
hsa-let-7a-5p	MIMAT0000062	ATP6	4508	CLASH	23622248
hsa-let-7a-5p	MIMAT0000062	COX1	4512	CLASH	23622248
hsa-let-7a-5p	MIMAT0000062	COX2	4513	CLASH	23622248
hsa-let-7a-5p	MIMAT0000062	MTHFD1	4522	CLASH	23622248
hsa-let-7a-5p	MIMAT0000062	ND1	4535	CLASH	23622248
hsa-let-7a-5p	MIMAT0000062	ND2	4536	CLASH	23622248
hsa-let-7a-5p	MIMAT0000062	ND5	4540	CLASH	23622248
hsa-let-7a-5p	MIMAT0000062	MYC	4609	qRT-PCR//TRAP//Western blot	20033209|17942906|16651716|24510096
hsa-let-7a-5p	MIMAT0000062	MYO9A	4649	CLASH	23622248
hsa-let-7a-5p	MIMAT0000062	NAP1L1	4673	HITS-CLIP	19536157
hsa-let-7a-5p	MIMAT0000062	NCBP1	4686	CLASH	23622248
hsa-let-7a-5p	MIMAT0000062	NDUFS2	4720	CLASH	23622248
hsa-let-7a-5p	MIMAT0000062	NEFM	4741	qRT-PCR	17942906
hsa-let-7a-5p	MIMAT0000062	NF2	4771	Luciferase reporter assay//Microarray//qRT-PCR//Reporter assay//Western blot	17220301
hsa-let-7a-5p	MIMAT0000062	NFKB1	4790	Microarray//qRT-PCR	17260024
hsa-let-7a-5p	MIMAT0000062	NME4	4833	CLASH	23622248
hsa-let-7a-5p	MIMAT0000062	NPC1	4864	CLASH	23622248
hsa-let-7a-5p	MIMAT0000062	NPTX1	4884	CLASH	23622248
hsa-let-7a-5p	MIMAT0000062	SLC11A2	4891	HITS-CLIP//PAR-CLIP	23592263|23313552
hsa-let-7a-5p	MIMAT0000062	NRAS	4893	Luciferase reporter assay//Microarray//Western blot	19110058|15766527
hsa-let-7a-5p	MIMAT0000062	NUCB2	4925	PAR-CLIP	23592263
hsa-let-7a-5p	MIMAT0000062	OPRL1	4987	PAR-CLIP	22012620
hsa-let-7a-5p	MIMAT0000062	PAFAH2	5051	HITS-CLIP	19536157
hsa-let-7a-5p	MIMAT0000062	PAK1	5058	Immunofluorescence//Luciferase reporter assay//qRT-PCR//Western blot	23339187
hsa-let-7a-5p	MIMAT0000062	PBX2	5089	PAR-CLIP	26701625
hsa-let-7a-5p	MIMAT0000062	PDGFB	5155	PAR-CLIP	27292025
hsa-let-7a-5p	MIMAT0000062	PEX14	5195	CLASH	23622248
hsa-let-7a-5p	MIMAT0000062	PIK3R1	5295	CLASH	23622248
hsa-let-7a-5p	MIMAT0000062	PKM	5315	Immunohistochemistry//Luciferase reporter assay//qRT-PCR//Western blot	26745603|28415668
hsa-let-7a-5p	MIMAT0000062	PLAGL2	5326	PAR-CLIP	23592263|26701625
hsa-let-7a-5p	MIMAT0000062	PLCG2	5336	PAR-CLIP	24398324|23446348
hsa-let-7a-5p	MIMAT0000062	PLOD1	5351	CLASH	23622248
hsa-let-7a-5p	MIMAT0000062	PMAIP1	5366	PAR-CLIP	23592263
hsa-let-7a-5p	MIMAT0000062	POLR2D	5433	PAR-CLIP	23592263|21572407|26701625
hsa-let-7a-5p	MIMAT0000062	POU3F2	5454	CLASH	23622248
hsa-let-7a-5p	MIMAT0000062	PPP2R2A	5520	CLASH//PAR-CLIP	23622248|23446348
hsa-let-7a-5p	MIMAT0000062	PRIM2	5558	HITS-CLIP	23706177
hsa-let-7a-5p	MIMAT0000062	MAPK6	5597	PAR-CLIP	21572407
hsa-let-7a-5p	MIMAT0000062	MAPK11	5600	CLASH	23622248
hsa-let-7a-5p	MIMAT0000062	MAP2K7	5609	PAR-CLIP	23592263|26701625
hsa-let-7a-5p	MIMAT0000062	PSMA2	5683	CLASH	23622248
hsa-let-7a-5p	MIMAT0000062	QDPR	5860	PAR-CLIP	23592263
hsa-let-7a-5p	MIMAT0000062	RAB13	5872	CLASH	23622248
hsa-let-7a-5p	MIMAT0000062	RAD21	5885	CLASH	23622248
hsa-let-7a-5p	MIMAT0000062	RANBP2	5903	CLASH	23622248
hsa-let-7a-5p	MIMAT0000062	RDX	5962	PAR-CLIP	23446348|21572407|26701625
hsa-let-7a-5p	MIMAT0000062	RFC2	5982	HITS-CLIP	23706177
hsa-let-7a-5p	MIMAT0000062	RHD	6007	HITS-CLIP//PAR-CLIP	23592263|23706177|23313552
hsa-let-7a-5p	MIMAT0000062	RPL4	6124	CLASH	23622248
hsa-let-7a-5p	MIMAT0000062	RPL9	6133	CLASH	23622248
hsa-let-7a-5p	MIMAT0000062	RPL30	6156	CLASH	23622248
hsa-let-7a-5p	MIMAT0000062	RPL35A	6165	CLASH	23622248
hsa-let-7a-5p	MIMAT0000062	MRPL12	6182	PAR-CLIP	23592263
hsa-let-7a-5p	MIMAT0000062	RPS3A	6189	CLASH	23622248
hsa-let-7a-5p	MIMAT0000062	RPS4X	6191	CLASH	23622248
hsa-let-7a-5p	MIMAT0000062	RPS10	6204	CLASH	23622248
hsa-let-7a-5p	MIMAT0000062	RPS13	6207	CLASH	23622248
hsa-let-7a-5p	MIMAT0000062	RPS15A	6210	CLASH	23622248
hsa-let-7a-5p	MIMAT0000062	RPS24	6229	CLASH	23622248
hsa-let-7a-5p	MIMAT0000062	RRAD	6236	PAR-CLIP	22012620
hsa-let-7a-5p	MIMAT0000062	RRM1	6240	PAR-CLIP	23592263
hsa-let-7a-5p	MIMAT0000062	RRM2	6241	CLASH//Luciferase reporter assay//PAR-CLIP//qRT-PCR//Western blot	23622248|21572407|23335963
hsa-let-7a-5p	MIMAT0000062	ATXN2	6311	HITS-CLIP	23313552
hsa-let-7a-5p	MIMAT0000062	SRSF2	6427	CLASH	23622248
hsa-let-7a-5p	MIMAT0000062	SFSWAP	6433	CLASH	23622248
hsa-let-7a-5p	MIMAT0000062	SHMT2	6472	CLASH	23622248
hsa-let-7a-5p	MIMAT0000062	SLC20A1	6574	PAR-CLIP//qRT-PCR	17942906|23592263|20371350
hsa-let-7a-5p	MIMAT0000062	SNRPC	6631	CLASH	23622248
hsa-let-7a-5p	MIMAT0000062	SNX2	6643	CLASH	23622248
hsa-let-7a-5p	MIMAT0000062	SOD2	6648	PAR-CLIP	22012620
hsa-let-7a-5p	MIMAT0000062	SP1	6667	CLASH	23622248
hsa-let-7a-5p	MIMAT0000062	SPTBN1	6711	CLASH	23622248
hsa-let-7a-5p	MIMAT0000062	STAT2	6773	HITS-CLIP	23706177
hsa-let-7a-5p	MIMAT0000062	STAT3	6774	qRT-PCR//Western blot	27932893
hsa-let-7a-5p	MIMAT0000062	STK4	6789	PAR-CLIP	23446348
hsa-let-7a-5p	MIMAT0000062	STRN	6801	PAR-CLIP	24398324|20371350
hsa-let-7a-5p	MIMAT0000062	STX3	6809	PAR-CLIP	27292025
hsa-let-7a-5p	MIMAT0000062	SUOX	6821	PAR-CLIP	21572407
hsa-let-7a-5p	MIMAT0000062	SURF4	6836	PAR-CLIP	20371350
hsa-let-7a-5p	MIMAT0000062	SYT1	6857	PAR-CLIP	26701625
hsa-let-7a-5p	MIMAT0000062	TAF5	6877	CLASH	23622248
hsa-let-7a-5p	MIMAT0000062	TARS	6897	CLASH	23622248
hsa-let-7a-5p	MIMAT0000062	TGFBR3	7049	PAR-CLIP//qRT-PCR//Western blot	21572407|27223264
hsa-let-7a-5p	MIMAT0000062	THBS1	7057	PAR-CLIP//qRT-PCR	17942906|24398324
hsa-let-7a-5p	MIMAT0000062	TRAPPC10	7109	PAR-CLIP	26701625
hsa-let-7a-5p	MIMAT0000062	TNFAIP3	7128	Luciferase reporter assay//Western blot	26110642
hsa-let-7a-5p	MIMAT0000062	TRIO	7204	CLASH	23622248
hsa-let-7a-5p	MIMAT0000062	TUBB2A	7280	PAR-CLIP	23592263
hsa-let-7a-5p	MIMAT0000062	SUMO1	7341	PAR-CLIP	24398324
hsa-let-7a-5p	MIMAT0000062	VAV2	7410	CLASH	23622248
hsa-let-7a-5p	MIMAT0000062	VCL	7414	PAR-CLIP	23592263
hsa-let-7a-5p	MIMAT0000062	VDR	7421	Luciferase reporter assay	17890240
hsa-let-7a-5p	MIMAT0000062	WNT1	7471	Immunofluorescence//Luciferase reporter assay//Western blot	27821157
hsa-let-7a-5p	MIMAT0000062	YWHAZ	7534	PAR-CLIP	23592263
hsa-let-7a-5p	MIMAT0000062	ZNF8	7554	PAR-CLIP	23592263
hsa-let-7a-5p	MIMAT0000062	CNBP	7555	CLASH	23622248
hsa-let-7a-5p	MIMAT0000062	ZNF28	7576	PAR-CLIP	23592263
hsa-let-7a-5p	MIMAT0000062	ZNF200	7752	PAR-CLIP	21572407|20371350
hsa-let-7a-5p	MIMAT0000062	PTP4A1	7803	CLASH	23622248
hsa-let-7a-5p	MIMAT0000062	MLLT10	8028	PAR-CLIP	23592263|27292025
hsa-let-7a-5p	MIMAT0000062	KMT2D	8085	PAR-CLIP	24398324|21572407
hsa-let-7a-5p	MIMAT0000062	HMGA2	8091	CLASH//HITS-CLIP//Immunofluorescence//Immunohistochemistry//Luciferase reporter assay//PAR-CLIP//qRT-PCR//Western blot	17600087|18083101|17322030|18413822|19179606|22139073|23622248|24617339|20371350|21572407|26428358|25884389|26701625
hsa-let-7a-5p	MIMAT0000062	COIL	8161	PAR-CLIP	23446348|21572407|20371350
hsa-let-7a-5p	MIMAT0000062	NCOA3	8202	PAR-CLIP	24398324|26701625
hsa-let-7a-5p	MIMAT0000062	AKAP17A	8227	CLASH	23622248
hsa-let-7a-5p	MIMAT0000062	SMC1A	8243	PAR-CLIP	23446348|21572407|20371350|26701625
hsa-let-7a-5p	MIMAT0000062	TRRAP	8295	CLASH	23622248
hsa-let-7a-5p	MIMAT0000062	CDC7	8317	CLASH	23622248
hsa-let-7a-5p	MIMAT0000062	FZD9	8326	PAR-CLIP	23446348|21572407
hsa-let-7a-5p	MIMAT0000062	HIST2H2BE	8349	CLASH	23622248
hsa-let-7a-5p	MIMAT0000062	HIST1H4D	8360	CLASH	23622248
hsa-let-7a-5p	MIMAT0000062	DYRK3	8444	PAR-CLIP	26701625
hsa-let-7a-5p	MIMAT0000062	DEGS1	8560	CLASH	23622248
hsa-let-7a-5p	MIMAT0000062	SOCS1	8651	PAR-CLIP	23592263
hsa-let-7a-5p	MIMAT0000062	EIF3C	8663	CLASH	23622248
hsa-let-7a-5p	MIMAT0000062	GBF1	8729	CLASH	23622248
hsa-let-7a-5p	MIMAT0000062	TNFSF9	8744	PAR-CLIP	23592263|26701625
hsa-let-7a-5p	MIMAT0000062	RIOK3	8780	CLASH	23622248
hsa-let-7a-5p	MIMAT0000062	TNFRSF10B	8795	qRT-PCR//Western blot	24120475
hsa-let-7a-5p	MIMAT0000062	PEX11B	8799	PAR-CLIP	21572407
hsa-let-7a-5p	MIMAT0000062	NR1I2	8856	Luciferase reporter assay	17890240
hsa-let-7a-5p	MIMAT0000062	SLC5A6	8884	PAR-CLIP	24398324|21572407
hsa-let-7a-5p	MIMAT0000062	DDX18	8886	CLASH	23622248
hsa-let-7a-5p	MIMAT0000062	MCM3AP	8888	CLASH	23622248
hsa-let-7a-5p	MIMAT0000062	MBD2	8932	PAR-CLIP	24398324|23446348|21572407|20371350
hsa-let-7a-5p	MIMAT0000062	WASL	8976	PAR-CLIP	22012620|21572407|20371350
hsa-let-7a-5p	MIMAT0000062	BAZ1B	9031	CLASH	23622248
hsa-let-7a-5p	MIMAT0000062	CLDN12	9069	PAR-CLIP	24398324|23446348|20371350|27292025
hsa-let-7a-5p	MIMAT0000062	USP14	9097	CLASH	23622248
hsa-let-7a-5p	MIMAT0000062	CNOT9	9125	CLASH	23622248
hsa-let-7a-5p	MIMAT0000062	CCNB2	9133	CLASH	23622248
hsa-let-7a-5p	MIMAT0000062	ATG12	9140	PAR-CLIP	23592263
hsa-let-7a-5p	MIMAT0000062	CTDP1	9150	CLASH	23622248
hsa-let-7a-5p	MIMAT0000062	ZMYM3	9203	CLASH	23622248
hsa-let-7a-5p	MIMAT0000062	AURKB	9212	Luciferase reporter assay//Western blot	23769985
hsa-let-7a-5p	MIMAT0000062	TIAF1	9220	PAR-CLIP	26701625
hsa-let-7a-5p	MIMAT0000062	NOLC1	9221	CLASH	23622248
hsa-let-7a-5p	MIMAT0000062	WDR46	9277	CLASH	23622248
hsa-let-7a-5p	MIMAT0000062	ATP6V1F	9296	PAR-CLIP	23592263|24398324|26701625|27292025
hsa-let-7a-5p	MIMAT0000062	GTF3C5	9328	CLASH	23622248
hsa-let-7a-5p	MIMAT0000062	HAND1	9421	PAR-CLIP	21572407
hsa-let-7a-5p	MIMAT0000062	ZNF264	9422	CLASH//PAR-CLIP	23622248|21572407
hsa-let-7a-5p	MIMAT0000062	QKI	9444	CLASH	23622248
hsa-let-7a-5p	MIMAT0000062	ITM2B	9445	CLASH	23622248
hsa-let-7a-5p	MIMAT0000062	MAP4K4	9448	Luciferase reporter assay//qRT-PCR//Western blot	26197270
hsa-let-7a-5p	MIMAT0000062	GGPS1	9453	CLASH	23622248
hsa-let-7a-5p	MIMAT0000062	ONECUT2	9480	PAR-CLIP	23446348
hsa-let-7a-5p	MIMAT0000062	ATP6V1G1	9550	PAR-CLIP	22100165|22291592|23446348
hsa-let-7a-5p	MIMAT0000062	NUP155	9631	PAR-CLIP	23446348|21572407|20371350
hsa-let-7a-5p	MIMAT0000062	PDE4DIP	9659	CLASH	23622248
hsa-let-7a-5p	MIMAT0000062	CEP135	9662	PAR-CLIP	24398324
hsa-let-7a-5p	MIMAT0000062	VGLL4	9686	CLASH	23622248
hsa-let-7a-5p	MIMAT0000062	BZW1	9689	PAR-CLIP	23592263|20371350|26701625
hsa-let-7a-5p	MIMAT0000062	UBE3C	9690	CLASH	23622248
hsa-let-7a-5p	MIMAT0000062	KIAA0391	9692	PAR-CLIP	21572407
hsa-let-7a-5p	MIMAT0000062	ESPL1	9700	PAR-CLIP	23446348|21572407
hsa-let-7a-5p	MIMAT0000062	HERPUD1	9709	HITS-CLIP//PAR-CLIP	23592263|23706177
hsa-let-7a-5p	MIMAT0000062	EIF4A3	9775	HITS-CLIP	23706177
hsa-let-7a-5p	MIMAT0000062	SNX17	9784	PAR-CLIP	22291592
hsa-let-7a-5p	MIMAT0000062	NUP58	9818	CLASH	23622248
hsa-let-7a-5p	MIMAT0000062	TSC22D2	9819	PAR-CLIP	23592263|24398324
hsa-let-7a-5p	MIMAT0000062	DNAJC6	9829	CLASH	23622248
hsa-let-7a-5p	MIMAT0000062	AREL1	9870	PAR-CLIP	23592263
hsa-let-7a-5p	MIMAT0000062	SMG7	9887	CLASH	23622248
hsa-let-7a-5p	MIMAT0000062	UBAP2L	9898	CLASH	23622248
hsa-let-7a-5p	MIMAT0000062	ZBTB5	9925	PAR-CLIP	23592263|24398324|21572407|20371350
hsa-let-7a-5p	MIMAT0000062	AMMECR1	9949	qRT-PCR	17942906
hsa-let-7a-5p	MIMAT0000062	HNRNPDL	9987	qRT-PCR	17942906
hsa-let-7a-5p	MIMAT0000062	HDAC5	10014	CLASH	23622248
hsa-let-7a-5p	MIMAT0000062	BCL2L11	10018	CLASH	23622248
hsa-let-7a-5p	MIMAT0000062	HUWE1	10075	CLASH	23622248
hsa-let-7a-5p	MIMAT0000062	TSPAN3	10099	CLASH	23622248
hsa-let-7a-5p	MIMAT0000062	PREB	10113	CLASH	23622248
hsa-let-7a-5p	MIMAT0000062	RBM6	10180	CLASH	23622248
hsa-let-7a-5p	MIMAT0000062	LHFPL2	10184	CLASH	23622248
hsa-let-7a-5p	MIMAT0000062	ZNF443	10224	HITS-CLIP	23313552
hsa-let-7a-5p	MIMAT0000062	AKAP8	10270	PAR-CLIP	21572407|20371350
hsa-let-7a-5p	MIMAT0000062	SF3A1	10291	CLASH	23622248
hsa-let-7a-5p	MIMAT0000062	PCGF3	10336	PAR-CLIP	23592263|23446348|20371350
hsa-let-7a-5p	MIMAT0000062	TUBB4A	10382	PAR-CLIP	26701625
hsa-let-7a-5p	MIMAT0000062	IPO7	10527	CLASH	23622248
hsa-let-7a-5p	MIMAT0000062	PDLIM5	10611	PAR-CLIP	26701625
hsa-let-7a-5p	MIMAT0000062	TGOLN2	10618	PAR-CLIP	20371350
hsa-let-7a-5p	MIMAT0000062	ARID3B	10620	CLASH//PAR-CLIP	23622248|23446348|21572407|20371350
hsa-let-7a-5p	MIMAT0000062	LEFTY1	10637	PAR-CLIP	22012620
hsa-let-7a-5p	MIMAT0000062	IGF2BP1	10642	Immunoblot//PAR-CLIP//qRT-PCR//Western blot	21252116|21572407
hsa-let-7a-5p	MIMAT0000062	IGF2BP3	10643	PAR-CLIP	21572407|20371350
hsa-let-7a-5p	MIMAT0000062	CELF1	10658	PAR-CLIP	24398324
hsa-let-7a-5p	MIMAT0000062	SLC12A7	10723	PAR-CLIP	22291592
hsa-let-7a-5p	MIMAT0000062	ZNF460	10794	PAR-CLIP	21572407|20371350
hsa-let-7a-5p	MIMAT0000062	NEU3	10825	CLASH	23622248
hsa-let-7a-5p	MIMAT0000062	PGRMC1	10857	PAR-CLIP	21572407
hsa-let-7a-5p	MIMAT0000062	TCERG1	10915	CLASH	23622248
hsa-let-7a-5p	MIMAT0000062	PNRC1	10957	CLASH	23622248
hsa-let-7a-5p	MIMAT0000062	ASCC3	10973	CLASH	23622248
hsa-let-7a-5p	MIMAT0000062	GCN1	10985	CLASH	23622248
hsa-let-7a-5p	MIMAT0000062	LILRB4	11006	CLASH	23622248
hsa-let-7a-5p	MIMAT0000062	WWP2	11060	CLASH	23622248
hsa-let-7a-5p	MIMAT0000062	CNTRL	11064	CLASH	23622248
hsa-let-7a-5p	MIMAT0000062	HNRNPUL1	11100	CLASH	23622248
hsa-let-7a-5p	MIMAT0000062	RABL2B	11158	PAR-CLIP	23592263|26701625
hsa-let-7a-5p	MIMAT0000062	RABL2A	11159	PAR-CLIP	23592263|26701625
hsa-let-7a-5p	MIMAT0000062	NUDT4	11163	CLASH	23622248
hsa-let-7a-5p	MIMAT0000062	NUDT5	11164	CLASH	23622248
hsa-let-7a-5p	MIMAT0000062	BAZ2A	11176	CLASH	23622248
hsa-let-7a-5p	MIMAT0000062	WDR6	11180	CLASH	23622248
hsa-let-7a-5p	MIMAT0000062	ATXN2L	11273	CLASH	23622248
hsa-let-7a-5p	MIMAT0000062	GPN1	11321	CLASH	23622248
hsa-let-7a-5p	MIMAT0000062	TUSC2	11334	qRT-PCR	17942906
hsa-let-7a-5p	MIMAT0000062	NID2	22795	CLASH	23622248
hsa-let-7a-5p	MIMAT0000062	IKZF3	22806	HITS-CLIP//PAR-CLIP	23446348|23706177
hsa-let-7a-5p	MIMAT0000062	COPZ1	22818	CLASH	23622248
hsa-let-7a-5p	MIMAT0000062	RNF44	22838	PAR-CLIP	24398324|20371350|27292025
hsa-let-7a-5p	MIMAT0000062	FNDC3A	22862	CLASH//PAR-CLIP	23622248|23592263
hsa-let-7a-5p	MIMAT0000062	FOXJ3	22887	CLASH	23622248
hsa-let-7a-5p	MIMAT0000062	UBOX5	22888	CLASH	23622248
hsa-let-7a-5p	MIMAT0000062	ZNF609	23060	CLASH//PAR-CLIP	23622248|26701625
hsa-let-7a-5p	MIMAT0000062	CAND2	23066	CLASH	23622248
hsa-let-7a-5p	MIMAT0000062	EXPH5	23086	CLASH	23622248
hsa-let-7a-5p	MIMAT0000062	PEG10	23089	PAR-CLIP	20371350
hsa-let-7a-5p	MIMAT0000062	MCF2L2	23101	HITS-CLIP//PAR-CLIP	21572407|20371350|23706177
hsa-let-7a-5p	MIMAT0000062	TAB2	23118	CLASH	23622248
hsa-let-7a-5p	MIMAT0000062	PLXND1	23129	PAR-CLIP	23592263
hsa-let-7a-5p	MIMAT0000062	KDM6B	23135	CLASH	23622248
hsa-let-7a-5p	MIMAT0000062	GGA3	23163	PAR-CLIP	24398324
hsa-let-7a-5p	MIMAT0000062	PMPCA	23203	PAR-CLIP	21572407|20371350
hsa-let-7a-5p	MIMAT0000062	SEL1L3	23231	CLASH	23622248
hsa-let-7a-5p	MIMAT0000062	ICOSLG	23308	PAR-CLIP	23592263
hsa-let-7a-5p	MIMAT0000062	KIAA0930	23313	PAR-CLIP	23592263
hsa-let-7a-5p	MIMAT0000062	ZNF629	23361	CLASH	23622248
hsa-let-7a-5p	MIMAT0000062	LARP1	23367	CLASH	23622248
hsa-let-7a-5p	MIMAT0000062	AHCYL2	23382	PAR-CLIP	23592263
hsa-let-7a-5p	MIMAT0000062	MED13L	23389	CLASH	23622248
hsa-let-7a-5p	MIMAT0000062	DICER1	23405	CLASH//Luciferase reporter assay//Northern blot//Western blot	18700235|23622248
hsa-let-7a-5p	MIMAT0000062	CBX5	23468	PAR-CLIP	21572407
hsa-let-7a-5p	MIMAT0000062	RBFOX2	23543	CLASH//PAR-CLIP	23622248|24398324|23446348|22012620|21572407|20371350
hsa-let-7a-5p	MIMAT0000062	PIGN	23556	CLASH	23622248
hsa-let-7a-5p	MIMAT0000062	CARHSP1	23589	CLASH	23622248
hsa-let-7a-5p	MIMAT0000062	ACOT9	23597	PAR-CLIP	23592263|23446348
hsa-let-7a-5p	MIMAT0000062	CD2AP	23607	CLASH	23622248
hsa-let-7a-5p	MIMAT0000062	KPNA6	23633	CLASH	23622248
hsa-let-7a-5p	MIMAT0000062	PLD3	23646	PAR-CLIP	26701625
hsa-let-7a-5p	MIMAT0000062	FKBP8	23770	CLASH	23622248
hsa-let-7a-5p	MIMAT0000062	ARIH1	25820	PAR-CLIP	21572407
hsa-let-7a-5p	MIMAT0000062	NIPBL	25836	CLASH	23622248
hsa-let-7a-5p	MIMAT0000062	INTS7	25896	HITS-CLIP	23706177
hsa-let-7a-5p	MIMAT0000062	NDUFAF3	25915	CLASH	23622248
hsa-let-7a-5p	MIMAT0000062	GORASP2	26003	CLASH	23622248
hsa-let-7a-5p	MIMAT0000062	ANKRD17	26057	CLASH	23622248
hsa-let-7a-5p	MIMAT0000062	CHTOP	26097	HITS-CLIP	23313552
hsa-let-7a-5p	MIMAT0000062	WIPI2	26100	CLASH	23622248
hsa-let-7a-5p	MIMAT0000062	FBXW2	26190	CLASH//PAR-CLIP	23622248|23446348|20371350
hsa-let-7a-5p	MIMAT0000062	AGO1	26523	CLASH//Immunohistochemistry//Immunoprecipitaion//Luciferase reporter assay//Northern blot//qRT-PCR//Western blot	23622248|23426184
hsa-let-7a-5p	MIMAT0000062	ACAD8	27034	CLASH	23622248
hsa-let-7a-5p	MIMAT0000062	TAF5L	27097	CLASH	23622248
hsa-let-7a-5p	MIMAT0000062	PALD1	27143	CLASH	23622248
hsa-let-7a-5p	MIMAT0000062	AGO2	27161	CLASH	23622248
hsa-let-7a-5p	MIMAT0000062	SALL3	27164	PAR-CLIP	21572407
hsa-let-7a-5p	MIMAT0000062	DISC1	27185	PAR-CLIP	23592263|26701625|27292025
hsa-let-7a-5p	MIMAT0000062	SESN1	27244	CLASH	23622248
hsa-let-7a-5p	MIMAT0000062	SMPDL3B	27293	CLASH	23622248
hsa-let-7a-5p	MIMAT0000062	POLL	27343	PAR-CLIP	26701625
hsa-let-7a-5p	MIMAT0000062	NKIRAS2	28511	ELISA//Luciferase reporter assay//qRT-PCR//Western blot	20351193
hsa-let-7a-5p	MIMAT0000062	C19orf53	28974	PAR-CLIP	23592263|26701625
hsa-let-7a-5p	MIMAT0000062	THYN1	29087	PAR-CLIP	20371350
hsa-let-7a-5p	MIMAT0000062	MRPL15	29088	CLASH	23622248
hsa-let-7a-5p	MIMAT0000062	UHRF1	29128	CLASH//Luciferase reporter assay//qRT-PCR//Western blot	23622248|26049093
hsa-let-7a-5p	MIMAT0000062	ABT1	29777	HITS-CLIP//PAR-CLIP	23592263|24398324|21572407|23313552|27292025
hsa-let-7a-5p	MIMAT0000062	ERO1A	30001	PAR-CLIP	26701625
hsa-let-7a-5p	MIMAT0000062	SOCS7	30837	PAR-CLIP	26701625
hsa-let-7a-5p	MIMAT0000062	TMED5	50999	HITS-CLIP//PAR-CLIP	23592263|24906430
hsa-let-7a-5p	MIMAT0000062	TMED7	51014	Western blot	19818775
hsa-let-7a-5p	MIMAT0000062	TMX2	51075	CLASH	23622248
hsa-let-7a-5p	MIMAT0000062	MRPS2	51116	CLASH	23622248
hsa-let-7a-5p	MIMAT0000062	NAA20	51126	PAR-CLIP	23592263
hsa-let-7a-5p	MIMAT0000062	RNFT1	51136	PAR-CLIP	24398324
hsa-let-7a-5p	MIMAT0000062	PLEKHO1	51177	PAR-CLIP	22291592|20371350
hsa-let-7a-5p	MIMAT0000062	CPA4	51200	HITS-CLIP	23706177
hsa-let-7a-5p	MIMAT0000062	C1RL	51279	PAR-CLIP	23592263
hsa-let-7a-5p	MIMAT0000062	THEM6	51337	PAR-CLIP	23592263|24398324
hsa-let-7a-5p	MIMAT0000062	RWDD1	51389	HITS-CLIP	23824327
hsa-let-7a-5p	MIMAT0000062	NCKIPSD	51517	HITS-CLIP//PAR-CLIP	23446348|23706177
hsa-let-7a-5p	MIMAT0000062	TRMO	51531	PAR-CLIP	23446348
hsa-let-7a-5p	MIMAT0000062	DPH5	51611	CLASH	23622248
hsa-let-7a-5p	MIMAT0000062	TAF9B	51616	CLASH	23622248
hsa-let-7a-5p	MIMAT0000062	BTBD1	53339	CLASH	23622248
hsa-let-7a-5p	MIMAT0000062	MIEF1	54471	PAR-CLIP	23592263|24398324|21572407|20371350
hsa-let-7a-5p	MIMAT0000062	FAM105A	54491	HITS-CLIP//PAR-CLIP	23592263|23446348|23706177
hsa-let-7a-5p	MIMAT0000062	PAQR5	54852	CLASH	23622248
hsa-let-7a-5p	MIMAT0000062	BCOR	54880	CLASH	23622248
hsa-let-7a-5p	MIMAT0000062	CDKAL1	54901	HITS-CLIP	23706177
hsa-let-7a-5p	MIMAT0000062	SEMA4C	54910	PAR-CLIP	24398324|23446348|20371350
hsa-let-7a-5p	MIMAT0000062	DNAJC28	54943	HITS-CLIP	23313552
hsa-let-7a-5p	MIMAT0000062	PARP16	54956	PAR-CLIP	20371350
hsa-let-7a-5p	MIMAT0000062	TTC22	55001	CLASH	23622248
hsa-let-7a-5p	MIMAT0000062	USP47	55031	PAR-CLIP	27292025
hsa-let-7a-5p	MIMAT0000062	SAMD4B	55095	CLASH	23622248
hsa-let-7a-5p	MIMAT0000062	BSDC1	55108	CLASH	23622248
hsa-let-7a-5p	MIMAT0000062	FIGN	55137	HITS-CLIP//PAR-CLIP	23446348|21572407|20371350|23706177
hsa-let-7a-5p	MIMAT0000062	ARL8B	55207	HITS-CLIP	23706177
hsa-let-7a-5p	MIMAT0000062	C11orf57	55216	CLASH//PAR-CLIP	23622248|23592263|21572407
hsa-let-7a-5p	MIMAT0000062	LRRC20	55222	PAR-CLIP	23592263
hsa-let-7a-5p	MIMAT0000062	RAVER2	55225	Immunoprecipitaion//Luciferase reporter assay//Western blot	17637574
hsa-let-7a-5p	MIMAT0000062	UBA6	55236	CLASH	23622248
hsa-let-7a-5p	MIMAT0000062	SLC38A7	55238	HITS-CLIP	23706177
hsa-let-7a-5p	MIMAT0000062	TMEM39A	55254	CLASH	23622248
hsa-let-7a-5p	MIMAT0000062	TBC1D19	55296	PAR-CLIP	22291592
hsa-let-7a-5p	MIMAT0000062	SYNJ2BP	55333	PAR-CLIP	23592263|26701625
hsa-let-7a-5p	MIMAT0000062	SLC35C1	55343	CLASH	23622248
hsa-let-7a-5p	MIMAT0000062	YOD1	55432	PAR-CLIP	23446348|21572407|20371350
hsa-let-7a-5p	MIMAT0000062	NDUFAF7	55471	CLASH	23622248
hsa-let-7a-5p	MIMAT0000062	CDV3	55573	PAR-CLIP	21572407
hsa-let-7a-5p	MIMAT0000062	KIF27	55582	PAR-CLIP	22100165
hsa-let-7a-5p	MIMAT0000062	UBE2Q1	55585	CLASH	23622248
hsa-let-7a-5p	MIMAT0000062	G2E3	55632	CLASH	23622248
hsa-let-7a-5p	MIMAT0000062	IPO9	55705	HITS-CLIP	23313552
hsa-let-7a-5p	MIMAT0000062	FAM222B	55731	PAR-CLIP	21572407
hsa-let-7a-5p	MIMAT0000062	TXLNG	55787	PAR-CLIP	21572407
hsa-let-7a-5p	MIMAT0000062	UBAP2	55833	CLASH	23622248
hsa-let-7a-5p	MIMAT0000062	TMEM165	55858	CLASH	23622248
hsa-let-7a-5p	MIMAT0000062	ECHDC1	55862	PAR-CLIP	21572407
hsa-let-7a-5p	MIMAT0000062	MTFR1L	56181	CLASH	23622248
hsa-let-7a-5p	MIMAT0000062	MEPCE	56257	CLASH	23622248
hsa-let-7a-5p	MIMAT0000062	DIABLO	56616	PAR-CLIP	23446348|20371350
hsa-let-7a-5p	MIMAT0000062	SAR1A	56681	HITS-CLIP	23706177
hsa-let-7a-5p	MIMAT0000062	RAD18	56852	PAR-CLIP	21572407
hsa-let-7a-5p	MIMAT0000062	C1GALT1	56913	CLASH	23622248
hsa-let-7a-5p	MIMAT0000062	SMARCAD1	56916	CLASH//PAR-CLIP	23622248|24398324|20371350
hsa-let-7a-5p	MIMAT0000062	ATXN7L3	56970	PAR-CLIP	23592263
hsa-let-7a-5p	MIMAT0000062	YAE1D1	57002	PAR-CLIP	23592263
hsa-let-7a-5p	MIMAT0000062	C12orf4	57102	PAR-CLIP	23446348
hsa-let-7a-5p	MIMAT0000062	INTS12	57117	CLASH	23622248
hsa-let-7a-5p	MIMAT0000062	PHTF2	57157	CLASH	23622248
hsa-let-7a-5p	MIMAT0000062	KIAA1147	57189	CLASH	23622248
hsa-let-7a-5p	MIMAT0000062	MRS2	57380	CLASH	23622248
hsa-let-7a-5p	MIMAT0000062	BIRC6	57448	CLASH	23622248
hsa-let-7a-5p	MIMAT0000062	KIAA1143	57456	PAR-CLIP	26701625
hsa-let-7a-5p	MIMAT0000062	MTUS1	57509	CLASH//PAR-CLIP	23622248|23592263|24398324|23446348|26701625
hsa-let-7a-5p	MIMAT0000062	MIB1	57534	CLASH	23622248
hsa-let-7a-5p	MIMAT0000062	KIAA1328	57536	HITS-CLIP	23313552
hsa-let-7a-5p	MIMAT0000062	PDP2	57546	PAR-CLIP	23592263
hsa-let-7a-5p	MIMAT0000062	USP35	57558	qRT-PCR	26348204
hsa-let-7a-5p	MIMAT0000062	ARRDC3	57561	CLASH	23622248
hsa-let-7a-5p	MIMAT0000062	IGDCC4	57722	PAR-CLIP	23446348|21572407|20371350|26701625
hsa-let-7a-5p	MIMAT0000062	RAB40C	57799	Immunohistochemistry//Luciferase reporter assay//PAR-CLIP//qRT-PCR//Western blot	21349817|23592263
hsa-let-7a-5p	MIMAT0000062	ABHD17C	58489	PAR-CLIP	20371350
hsa-let-7a-5p	MIMAT0000062	SNX6	58533	CLASH	23622248
hsa-let-7a-5p	MIMAT0000062	NAA35	60560	CLASH	23622248
hsa-let-7a-5p	MIMAT0000062	PCIF1	63935	CLASH	23622248
hsa-let-7a-5p	MIMAT0000062	PRSS22	64063	HITS-CLIP	23313552
hsa-let-7a-5p	MIMAT0000062	NSD1	64324	PAR-CLIP	24398324
hsa-let-7a-5p	MIMAT0000062	NOM1	64434	PAR-CLIP	23592263|23446348
hsa-let-7a-5p	MIMAT0000062	S100PBP	64766	CLASH	23622248
hsa-let-7a-5p	MIMAT0000062	AIDA	64853	CLASH	23622248
hsa-let-7a-5p	MIMAT0000062	MARCKSL1	65108	PAR-CLIP	26701625
hsa-let-7a-5p	MIMAT0000062	SPATS2	65244	CLASH	23622248
hsa-let-7a-5p	MIMAT0000062	PLEKHA3	65977	PAR-CLIP	21572407
hsa-let-7a-5p	MIMAT0000062	PHACTR4	65979	HITS-CLIP	23706177
hsa-let-7a-5p	MIMAT0000062	ATG9A	79065	PAR-CLIP	23592263|26701625|27292025
hsa-let-7a-5p	MIMAT0000062	EFHD2	79180	PAR-CLIP	23592263
hsa-let-7a-5p	MIMAT0000062	ADIPOR2	79602	PAR-CLIP	21572407
hsa-let-7a-5p	MIMAT0000062	RHBDF2	79651	PAR-CLIP	26701625
hsa-let-7a-5p	MIMAT0000062	DYNC2H1	79659	CLASH	23622248
hsa-let-7a-5p	MIMAT0000062	LIN28A	79727	B-globin reporter assay//Immunoblot//Luciferase reporter assay//Microarray//Northern blot//qRT-PCR	16495412|15722555|25515921
hsa-let-7a-5p	MIMAT0000062	TTC26	79989	CLASH	23622248
hsa-let-7a-5p	MIMAT0000062	ZNF556	80032	HITS-CLIP	23824327
hsa-let-7a-5p	MIMAT0000062	PTGES2	80142	CLASH	23622248
hsa-let-7a-5p	MIMAT0000062	OPA3	80207	PAR-CLIP	23592263|26701625
hsa-let-7a-5p	MIMAT0000062	ORAI2	80228	CLASH	23622248
hsa-let-7a-5p	MIMAT0000062	EDEM3	80267	HITS-CLIP	23313552
hsa-let-7a-5p	MIMAT0000062	CD276	80381	CLASH	23622248
hsa-let-7a-5p	MIMAT0000062	SLC19A3	80704	HITS-CLIP	23706177
hsa-let-7a-5p	MIMAT0000062	LIMD2	80774	PAR-CLIP	23592263
hsa-let-7a-5p	MIMAT0000062	SETD7	80854	CLASH	23622248
hsa-let-7a-5p	MIMAT0000062	ILKAP	80895	CLASH	23622248
hsa-let-7a-5p	MIMAT0000062	COLEC12	81035	PAR-CLIP	21572407
hsa-let-7a-5p	MIMAT0000062	C1orf21	81563	PAR-CLIP	20371350
hsa-let-7a-5p	MIMAT0000062	CLPB	81570	CLASH	23622248
hsa-let-7a-5p	MIMAT0000062	ZNF611	81856	HITS-CLIP//PAR-CLIP	21572407|20371350|23706177
hsa-let-7a-5p	MIMAT0000062	DNAL1	83544	PAR-CLIP	21572407|27292025
hsa-let-7a-5p	MIMAT0000062	SESN2	83667	CLASH	23622248
hsa-let-7a-5p	MIMAT0000062	HASPIN	83903	HITS-CLIP//PAR-CLIP	21572407|20371350|23706177
hsa-let-7a-5p	MIMAT0000062	KREMEN1	83999	PAR-CLIP	23592263|26701625
hsa-let-7a-5p	MIMAT0000062	EMILIN2	84034	HITS-CLIP//PAR-CLIP	20371350|23706177
hsa-let-7a-5p	MIMAT0000062	SLC10A7	84068	PAR-CLIP	24398324|21572407|20371350
hsa-let-7a-5p	MIMAT0000062	TOMM40L	84134	PAR-CLIP	26701625|27292025
hsa-let-7a-5p	MIMAT0000062	ZNF644	84146	CLASH//PAR-CLIP	23622248|23446348
hsa-let-7a-5p	MIMAT0000062	TRAF7	84231	CLASH	23622248
hsa-let-7a-5p	MIMAT0000062	ZCCHC9	84240	CLASH	23622248
hsa-let-7a-5p	MIMAT0000062	NOA1	84273	PAR-CLIP	23592263|23446348
hsa-let-7a-5p	MIMAT0000062	PHF6	84295	CLASH	23622248
hsa-let-7a-5p	MIMAT0000062	RAB11FIP4	84440	PAR-CLIP	24398324
hsa-let-7a-5p	MIMAT0000062	SYVN1	84447	CLASH	23622248
hsa-let-7a-5p	MIMAT0000062	JPH4	84502	CLASH	23622248
hsa-let-7a-5p	MIMAT0000062	ZBTB37	84614	PAR-CLIP	20371350
hsa-let-7a-5p	MIMAT0000062	USP38	84640	PAR-CLIP	21572407
hsa-let-7a-5p	MIMAT0000062	FUT10	84750	PAR-CLIP	23592263|26701625
hsa-let-7a-5p	MIMAT0000062	BUD13	84811	CLASH	23622248
hsa-let-7a-5p	MIMAT0000062	NFATC2IP	84901	CLASH	23622248
hsa-let-7a-5p	MIMAT0000062	ZNF587	84914	PAR-CLIP	23592263
hsa-let-7a-5p	MIMAT0000062	UTP4	84916	CLASH	23622248
hsa-let-7a-5p	MIMAT0000062	PPP1R15B	84919	PAR-CLIP	23592263|27292025
hsa-let-7a-5p	MIMAT0000062	FAM104A	84923	PAR-CLIP	20371350
hsa-let-7a-5p	MIMAT0000062	ZNF566	84924	PAR-CLIP	23446348|21572407|20371350
hsa-let-7a-5p	MIMAT0000062	ATG4C	84938	CLASH	23622248
hsa-let-7a-5p	MIMAT0000062	FBXL20	84961	PAR-CLIP	21572407
hsa-let-7a-5p	MIMAT0000062	COX14	84987	CLASH	23622248
hsa-let-7a-5p	MIMAT0000062	TMEM241	85019	CLASH	23622248
hsa-let-7a-5p	MIMAT0000062	REPS1	85021	CLASH	23622248
hsa-let-7a-5p	MIMAT0000062	ARRDC1-AS1	85026	CLASH	23622248
hsa-let-7a-5p	MIMAT0000062	HIST1H2BK	85236	PAR-CLIP	23592263|27292025
hsa-let-7a-5p	MIMAT0000062	TRIM5	85363	CLASH	23622248
hsa-let-7a-5p	MIMAT0000062	ZCCHC3	85364	PAR-CLIP	23446348|26701625
hsa-let-7a-5p	MIMAT0000062	UNK	85451	CLASH	23622248
hsa-let-7a-5p	MIMAT0000062	MIDN	90007	PAR-CLIP	26701625
hsa-let-7a-5p	MIMAT0000062	OTULIN	90268	CLASH	23622248
hsa-let-7a-5p	MIMAT0000062	GADD45GIP1	90480	CLASH	23622248
hsa-let-7a-5p	MIMAT0000062	ZNF799	90576	HITS-CLIP	23313552
hsa-let-7a-5p	MIMAT0000062	ANGEL2	90806	CLASH	23622248
hsa-let-7a-5p	MIMAT0000062	DHX57	90957	CLASH	23622248
hsa-let-7a-5p	MIMAT0000062	FMNL3	91010	PAR-CLIP	22100165
hsa-let-7a-5p	MIMAT0000062	ZC3HAV1L	92092	PAR-CLIP	23592263
hsa-let-7a-5p	MIMAT0000062	MARS2	92935	PAR-CLIP	26701625
hsa-let-7a-5p	MIMAT0000062	SDR42E1	93517	PAR-CLIP	24398324
hsa-let-7a-5p	MIMAT0000062	ZFAND4	93550	HITS-CLIP//PAR-CLIP	23706177|23313552|27292025
hsa-let-7a-5p	MIMAT0000062	PAXBP1	94104	CLASH	23622248
hsa-let-7a-5p	MIMAT0000062	FNIP1	96459	CLASH	23622248
hsa-let-7a-5p	MIMAT0000062	SLC35A4	113829	CLASH	23622248
hsa-let-7a-5p	MIMAT0000062	LRRC42	115353	CLASH	23622248
hsa-let-7a-5p	MIMAT0000062	UHRF2	115426	Luciferase reporter assay//qRT-PCR//Western blot	19818775
hsa-let-7a-5p	MIMAT0000062	PDZD8	118987	PAR-CLIP	21572407
hsa-let-7a-5p	MIMAT0000062	CYP2R1	120227	CLASH	23622248
hsa-let-7a-5p	MIMAT0000062	LRIG3	121227	PAR-CLIP	21572407|20371350
hsa-let-7a-5p	MIMAT0000062	NAA30	122830	PAR-CLIP	21572407
hsa-let-7a-5p	MIMAT0000062	ZC3H18	124245	CLASH	23622248
hsa-let-7a-5p	MIMAT0000062	MSI2	124540	PAR-CLIP	21572407
hsa-let-7a-5p	MIMAT0000062	RAVER1	125950	CLASH	23622248
hsa-let-7a-5p	MIMAT0000062	C19orf47	126526	PAR-CLIP	21572407|20371350
hsa-let-7a-5p	MIMAT0000062	LIX1L	128077	CLASH	23622248
hsa-let-7a-5p	MIMAT0000062	DIS3L2	129563	Northern blot	24141620
hsa-let-7a-5p	MIMAT0000062	TRIM71	131405	Immunoblot//Luciferase reporter assay//Northern blot//PAR-CLIP//Reporter assay	17890240|18829576|15722555|20371350
hsa-let-7a-5p	MIMAT0000062	CRYBG3	131544	CLASH	23622248
hsa-let-7a-5p	MIMAT0000062	FAM43A	131583	PAR-CLIP	23592263|20371350
hsa-let-7a-5p	MIMAT0000062	METTL6	131965	CLASH	23622248
hsa-let-7a-5p	MIMAT0000062	SYNPR	132204	CLASH	23622248
hsa-let-7a-5p	MIMAT0000062	GRPEL2	134266	PAR-CLIP	23592263|24398324|23446348|21572407|20371350|26701625
hsa-let-7a-5p	MIMAT0000062	PM20D2	135293	PAR-CLIP	21572407
hsa-let-7a-5p	MIMAT0000062	UBXN2B	137886	PAR-CLIP	21572407
hsa-let-7a-5p	MIMAT0000062	GPAT4	137964	PAR-CLIP	26701625
hsa-let-7a-5p	MIMAT0000062	BRI3BP	140707	HITS-CLIP	23706177
hsa-let-7a-5p	MIMAT0000062	SMCR8	140775	PAR-CLIP	24398324|23446348|21572407|26701625|27292025
hsa-let-7a-5p	MIMAT0000062	C2CD4A	145741	CLASH	23622248
hsa-let-7a-5p	MIMAT0000062	ZNF578	147660	HITS-CLIP	23706177
hsa-let-7a-5p	MIMAT0000062	ZNF417	147687	HITS-CLIP	23313552
hsa-let-7a-5p	MIMAT0000062	ZNF738	148203	HITS-CLIP	23706177
hsa-let-7a-5p	MIMAT0000062	ZNF555	148254	CLASH	23622248
hsa-let-7a-5p	MIMAT0000062	C1orf210	149466	HITS-CLIP//PAR-CLIP	23446348|21572407|23706177
hsa-let-7a-5p	MIMAT0000062	SIK1	150094	CLASH	23622248
hsa-let-7a-5p	MIMAT0000062	ARL6IP6	151188	CLASH	23622248
hsa-let-7a-5p	MIMAT0000062	UPP2	151531	CLASH	23622248
hsa-let-7a-5p	MIMAT0000062	DTX3L	151636	HITS-CLIP	23706177
hsa-let-7a-5p	MIMAT0000062	CEP120	153241	PAR-CLIP	23592263
hsa-let-7a-5p	MIMAT0000062	BMT2	154743	CLASH	23622248
hsa-let-7a-5p	MIMAT0000062	ZNF746	155061	CLASH	23622248
hsa-let-7a-5p	MIMAT0000062	ANKRD46	157567	PAR-CLIP	22100165|26701625
hsa-let-7a-5p	MIMAT0000062	KIAA2026	158358	CLASH	23622248
hsa-let-7a-5p	MIMAT0000062	TMTC3	160418	PAR-CLIP	23592263
hsa-let-7a-5p	MIMAT0000062	IFNLR1	163702	PAR-CLIP	23592263
hsa-let-7a-5p	MIMAT0000062	TMEM64	169200	CLASH	23622248
hsa-let-7a-5p	MIMAT0000062	AGO4	192670	Luciferase reporter assay	20144220
hsa-let-7a-5p	MIMAT0000062	ANO6	196527	CLASH	23622248
hsa-let-7a-5p	MIMAT0000062	TXLNA	200081	PAR-CLIP	21572407
hsa-let-7a-5p	MIMAT0000062	KLHDC8B	200942	PAR-CLIP	23592263
hsa-let-7a-5p	MIMAT0000062	ZNF584	201514	HITS-CLIP	23706177
hsa-let-7a-5p	MIMAT0000062	PDE12	201626	PAR-CLIP	24398324|23446348|21572407|20371350
hsa-let-7a-5p	MIMAT0000062	SLC16A9	220963	PAR-CLIP	21572407
hsa-let-7a-5p	MIMAT0000062	FAM13C	220965	CLASH	23622248
hsa-let-7a-5p	MIMAT0000062	SKA3	221150	CLASH	23622248
hsa-let-7a-5p	MIMAT0000062	JAZF1	221895	CLASH	23622248
hsa-let-7a-5p	MIMAT0000062	TMED4	222068	PAR-CLIP	27292025
hsa-let-7a-5p	MIMAT0000062	RNF144B	255488	PAR-CLIP	23592263
hsa-let-7a-5p	MIMAT0000062	MFSD8	256471	PAR-CLIP	24398324
hsa-let-7a-5p	MIMAT0000062	ASPM	259266	CLASH	23622248
hsa-let-7a-5p	MIMAT0000062	PGM2L1	283209	PAR-CLIP	23592263
hsa-let-7a-5p	MIMAT0000062	KCTD21	283219	PAR-CLIP	23592263
hsa-let-7a-5p	MIMAT0000062	B4GALNT3	283358	CLASH	23622248
hsa-let-7a-5p	MIMAT0000062	CEP170B	283638	CLASH	23622248
hsa-let-7a-5p	MIMAT0000062	FAM171A2	284069	CLASH	23622248
hsa-let-7a-5p	MIMAT0000062	KCTD1	284252	CLASH	23622248
hsa-let-7a-5p	MIMAT0000062	ZNF780A	284323	CLASH	23622248
hsa-let-7a-5p	MIMAT0000062	C5orf51	285636	PAR-CLIP	23592263|24398324|23446348|21572407|20371350|26701625|27292025
hsa-let-7a-5p	MIMAT0000062	KRTAP19-1	337882	CLASH	23622248
hsa-let-7a-5p	MIMAT0000062	ZNF260	339324	CLASH	23622248
hsa-let-7a-5p	MIMAT0000062	ZBTB8OS	339487	HITS-CLIP//PAR-CLIP	23446348|23706177
hsa-let-7a-5p	MIMAT0000062	NAT8L	339983	PAR-CLIP	21572407
hsa-let-7a-5p	MIMAT0000062	ACER2	340485	PAR-CLIP	24398324
hsa-let-7a-5p	MIMAT0000062	ZNF774	342132	HITS-CLIP//PAR-CLIP	22100165|27418678
hsa-let-7a-5p	MIMAT0000062	MTX3	345778	HITS-CLIP	23706177
hsa-let-7a-5p	MIMAT0000062	NDUFA4P1	360165	PAR-CLIP	22100165
hsa-let-7a-5p	MIMAT0000062	NHLRC2	374354	HITS-CLIP	23313552
hsa-let-7a-5p	MIMAT0000062	NHLRC3	387921	PAR-CLIP	24398324|21572407|20371350
hsa-let-7a-5p	MIMAT0000062	BEND4	389206	PAR-CLIP	21572407|20371350
hsa-let-7a-5p	MIMAT0000062	LIN28B	389421	Western blot	26997273
hsa-let-7a-5p	MIMAT0000062	RBM12B	389677	PAR-CLIP	21572407|20371350
hsa-let-7a-5p	MIMAT0000062	RAB19	401409	HITS-CLIP//PAR-CLIP	23706177|23313552|27292025
hsa-let-7a-5p	MIMAT0000062	POTEG	404785	PAR-CLIP	26701625|27292025
hsa-let-7a-5p	MIMAT0000062	FNDC9	408263	PAR-CLIP	26701625
hsa-let-7a-5p	MIMAT0000062	HIST2H2BF	440689	CLASH	23622248
hsa-let-7a-5p	MIMAT0000062	LRRC37A2	474170	CLASH	23622248
hsa-let-7a-5p	MIMAT0000062	RBMXL1	494115	CLASH	23622248
hsa-let-7a-5p	MIMAT0000062	ATXN7L3B	552889	PAR-CLIP	23592263|20371350
hsa-let-7a-5p	MIMAT0000062	PRR5-ARHGAP8	553158	PAR-CLIP	27292025
hsa-let-7a-5p	MIMAT0000062	POTEM	641455	PAR-CLIP	26701625|27292025
hsa-let-7a-5p	MIMAT0000062	FAM83G	644815	PAR-CLIP	23592263|24398324
hsa-let-7a-5p	MIMAT0000062	CASTOR2	729438	PAR-CLIP	26701625
hsa-mir-17-5p	MIMAT0000070	ABCA1	19	ELISA//HITS-CLIP//Luciferase reporter assay//qRT-PCR//Western blot	22473208|25785043
hsa-mir-17-5p	MIMAT0000070	ACADSB	36	HITS-CLIP	22473208
hsa-mir-17-5p	MIMAT0000070	ACOX1	51	HITS-CLIP	19536157
hsa-mir-17-5p	MIMAT0000070	ACVR1B	91	PAR-CLIP	23446348|21572407|20371350|26701625
hsa-mir-17-5p	MIMAT0000070	ADAR	103	Luciferase reporter assay//PAR-CLIP	23592263|21572407|23728176
hsa-mir-17-5p	MIMAT0000070	ADARB1	104	CLASH	23622248
hsa-mir-17-5p	MIMAT0000070	ADD1	118	HITS-CLIP	22473208
hsa-mir-17-5p	MIMAT0000070	GRK3	157	HITS-CLIP	23824327|27418678
hsa-mir-17-5p	MIMAT0000070	AP1G1	164	HITS-CLIP	22473208
hsa-mir-17-5p	MIMAT0000070	AK1	203	CLASH	23622248
hsa-mir-17-5p	MIMAT0000070	ALDH9A1	223	HITS-CLIP	22473208
hsa-mir-17-5p	MIMAT0000070	AMD1	262	CLASH	23622248
hsa-mir-17-5p	MIMAT0000070	APEX1	328	CLASH	23622248
hsa-mir-17-5p	MIMAT0000070	XIAP	331	CLASH//PAR-CLIP	23622248|21572407
hsa-mir-17-5p	MIMAT0000070	APOH	350	HITS-CLIP	23824327
hsa-mir-17-5p	MIMAT0000070	APP	351	CLASH//Luciferase reporter assay//Western blot	19110058|23622248
hsa-mir-17-5p	MIMAT0000070	FAS	355	qRT-PCR	24955218
hsa-mir-17-5p	MIMAT0000070	ARCN1	372	HITS-CLIP	22473208
hsa-mir-17-5p	MIMAT0000070	RHOC	389	PAR-CLIP	21572407|26701625
hsa-mir-17-5p	MIMAT0000070	RND3	390	Luciferase reporter assay//qRT-PCR//Western blot	22132820
hsa-mir-17-5p	MIMAT0000070	ARHGAP1	392	HITS-CLIP//PAR-CLIP	22473208|23592263|21572407|20371350
hsa-mir-17-5p	MIMAT0000070	ARHGAP5	394	CLASH	23622248
hsa-mir-17-5p	MIMAT0000070	ARL1	400	HITS-CLIP	22473208
hsa-mir-17-5p	MIMAT0000070	ASNS	440	CLASH	23622248
hsa-mir-17-5p	MIMAT0000070	ATF3	467	CLASH	23622248
hsa-mir-17-5p	MIMAT0000070	ATP1B3	483	HITS-CLIP	23313552
hsa-mir-17-5p	MIMAT0000070	ATP2B1	490	HITS-CLIP	22473208
hsa-mir-17-5p	MIMAT0000070	ATP5B	506	CLASH	23622248
hsa-mir-17-5p	MIMAT0000070	ATRX	546	CLASH	23622248
hsa-mir-17-5p	MIMAT0000070	KIF1A	547	CLASH	23622248
hsa-mir-17-5p	MIMAT0000070	B2M	567	PAR-CLIP	23592263|24398324|23446348|21572407|20371350
hsa-mir-17-5p	MIMAT0000070	CCND1	595	HITS-CLIP//Luciferase reporter assay//PAR-CLIP//qRT-PCR//Western blot	18695042|21283765|23592263|24398324|23446348|22012620|21572407|20371350|26701625|27292025
hsa-mir-17-5p	MIMAT0000070	BCL2	596	Luciferase reporter assay//qRT-PCR//Western blot	19666108|24280866
hsa-mir-17-5p	MIMAT0000070	BCL2L2	599	PAR-CLIP	23446348
hsa-mir-17-5p	MIMAT0000070	BLVRA	644	CLASH	23622248
hsa-mir-17-5p	MIMAT0000070	BMP2	650	Flow//Luciferase reporter assay//PAR-CLIP//qRT-PCR//Western blot	23399447|23592263
hsa-mir-17-5p	MIMAT0000070	BMP8B	656	PAR-CLIP	23446348|21572407|20371350
hsa-mir-17-5p	MIMAT0000070	BMPR2	659	HITS-CLIP//Luciferase reporter assay//qRT-PCR//Western blot	19390056|22473208|24145352
hsa-mir-17-5p	MIMAT0000070	BNIP2	663	HITS-CLIP//PAR-CLIP	22473208|23446348|21572407|20371350
hsa-mir-17-5p	MIMAT0000070	BRCA2	675	Immunohistochemistry//Luciferase reporter assay//qRT-PCR//Western blot	26750490
hsa-mir-17-5p	MIMAT0000070	CANX	821	CLASH	23622248
hsa-mir-17-5p	MIMAT0000070	CAPZA2	830	HITS-CLIP	23313552|27418678
hsa-mir-17-5p	MIMAT0000070	CASP2	835	HITS-CLIP	22473208
hsa-mir-17-5p	MIMAT0000070	CAV1	857	PAR-CLIP	20371350
hsa-mir-17-5p	MIMAT0000070	RUNX1	861	Luciferase reporter assay//qRT-PCR//Reporter assay//Western blot	17589498
hsa-mir-17-5p	MIMAT0000070	RUNX3	864	PAR-CLIP	20371350
hsa-mir-17-5p	MIMAT0000070	CBL	867	CLASH	23622248
hsa-mir-17-5p	MIMAT0000070	CCND2	894	CLASH//Luciferase reporter assay	21283765|23622248
hsa-mir-17-5p	MIMAT0000070	CCT6A	908	CLASH	23622248
hsa-mir-17-5p	MIMAT0000070	CD28	940	HITS-CLIP	23313552
hsa-mir-17-5p	MIMAT0000070	CD47	961	HITS-CLIP	22473208
hsa-mir-17-5p	MIMAT0000070	CDKN1A	1026	HITS-CLIP//Luciferase reporter assay//Northern blot//qRT-PCR//Reporter assay//Western blot	18212054|18493594|20190813|18941111|20227518|21283765|23333058|24989082|22473208|27774777|26482648
hsa-mir-17-5p	MIMAT0000070	CETN2	1069	CLASH	23622248
hsa-mir-17-5p	MIMAT0000070	CFL2	1073	HITS-CLIP//PAR-CLIP	22473208|21572407
hsa-mir-17-5p	MIMAT0000070	CHD4	1108	CLASH	23622248
hsa-mir-17-5p	MIMAT0000070	CLU	1191	Immunohistochemistry//qRT-PCR//Western blot	23436804
hsa-mir-17-5p	MIMAT0000070	CLPTM1	1209	CLASH	23622248
hsa-mir-17-5p	MIMAT0000070	KLF6	1316	PAR-CLIP	23592263
hsa-mir-17-5p	MIMAT0000070	MAP3K8	1326	CLASH	23622248
hsa-mir-17-5p	MIMAT0000070	COX6B1	1340	PAR-CLIP	20371350
hsa-mir-17-5p	MIMAT0000070	COX7B	1349	CLASH	23622248
hsa-mir-17-5p	MIMAT0000070	CPE	1363	CLASH	23622248
hsa-mir-17-5p	MIMAT0000070	CPOX	1371	HITS-CLIP	22473208
hsa-mir-17-5p	MIMAT0000070	CPS1	1373	CLASH//HITS-CLIP	23622248|23313552
hsa-mir-17-5p	MIMAT0000070	CPT1A	1374	HITS-CLIP	23313552
hsa-mir-17-5p	MIMAT0000070	CREB1	1385	PAR-CLIP//qRT-PCR	23446348|23433743
hsa-mir-17-5p	MIMAT0000070	CRK	1398	HITS-CLIP//PAR-CLIP	22473208|20371350
hsa-mir-17-5p	MIMAT0000070	CRY2	1408	HITS-CLIP	22473208
hsa-mir-17-5p	MIMAT0000070	MAPK14	1432	Immunocytochemistry//Immunohistochemistry//qRT-PCR	24474786
hsa-mir-17-5p	MIMAT0000070	CSNK1A1	1452	PAR-CLIP	23592263|20371350
hsa-mir-17-5p	MIMAT0000070	CTSS	1520	HITS-CLIP	22473208
hsa-mir-17-5p	MIMAT0000070	CYB5A	1528	HITS-CLIP	23824327
hsa-mir-17-5p	MIMAT0000070	CYLD	1540	HITS-CLIP	22473208
hsa-mir-17-5p	MIMAT0000070	DAPK3	1613	CLASH//GFP reporter assay//qRT-PCR//Western blot	23622248|26117336
hsa-mir-17-5p	MIMAT0000070	DDX5	1655	HITS-CLIP	22473208
hsa-mir-17-5p	MIMAT0000070	DHODH	1723	HITS-CLIP	23824327|23313552
hsa-mir-17-5p	MIMAT0000070	DYNC1LI2	1783	HITS-CLIP//PAR-CLIP	22473208|21572407
hsa-mir-17-5p	MIMAT0000070	DNMT1	1786	Luciferase reporter assay	23306545
hsa-mir-17-5p	MIMAT0000070	DPYSL2	1808	CLASH//PAR-CLIP	23622248|22012620
hsa-mir-17-5p	MIMAT0000070	DSPP	1834	PAR-CLIP	20371350
hsa-mir-17-5p	MIMAT0000070	DUSP2	1844	PAR-CLIP	23592263|22012620
hsa-mir-17-5p	MIMAT0000070	E2F1	1869	HITS-CLIP//Luciferase reporter assay//Northern blot//qRT-PCR//Reporter assay//Western blot	18521848|18836483|15944709|16940181|21283765|24901013|22473208
hsa-mir-17-5p	MIMAT0000070	E2F2	1870	HITS-CLIP	22473208
hsa-mir-17-5p	MIMAT0000070	E2F3	1871	HITS-CLIP//Luciferase reporter assay	21283765|22473208
hsa-mir-17-5p	MIMAT0000070	E2F5	1875	HITS-CLIP	22473208
hsa-mir-17-5p	MIMAT0000070	GPR183	1880	PAR-CLIP	26701625
hsa-mir-17-5p	MIMAT0000070	EEF1A1	1915	CLASH	23622248
hsa-mir-17-5p	MIMAT0000070	EGR2	1959	Luciferase reporter assay//qRT-PCR//Western blot	27725906
hsa-mir-17-5p	MIMAT0000070	EIF2S1	1965	HITS-CLIP//PAR-CLIP	21572407|23824327
hsa-mir-17-5p	MIMAT0000070	EIF4A2	1974	PAR-CLIP	20371350
hsa-mir-17-5p	MIMAT0000070	EIF4G2	1982	CLASH//HITS-CLIP	23622248|22473208
hsa-mir-17-5p	MIMAT0000070	ELAVL2	1993	PAR-CLIP	22012620
hsa-mir-17-5p	MIMAT0000070	ELK4	2005	PAR-CLIP	23446348|20371350
hsa-mir-17-5p	MIMAT0000070	EPAS1	2034	Luciferase reporter assay	24194900
hsa-mir-17-5p	MIMAT0000070	EPB41L2	2037	CLASH	23622248
hsa-mir-17-5p	MIMAT0000070	EPHA4	2043	PAR-CLIP	21572407
hsa-mir-17-5p	MIMAT0000070	NR2F6	2063	PAR-CLIP	23446348|21572407
hsa-mir-17-5p	MIMAT0000070	ERCC2	2068	CLASH	23622248
hsa-mir-17-5p	MIMAT0000070	EREG	2069	PAR-CLIP	26701625
hsa-mir-17-5p	MIMAT0000070	ESR2	2100	HITS-CLIP	23313552
hsa-mir-17-5p	MIMAT0000070	ETF1	2107	HITS-CLIP	22473208
hsa-mir-17-5p	MIMAT0000070	ETV1	2115	Luciferase reporter assay//microarray//qRT-PCR//Western blot//Western blotting	23969726|26158900
hsa-mir-17-5p	MIMAT0000070	EZH1	2145	HITS-CLIP	22473208
hsa-mir-17-5p	MIMAT0000070	F2R	2149	PAR-CLIP	20371350
hsa-mir-17-5p	MIMAT0000070	F2RL1	2150	HITS-CLIP	23313552
hsa-mir-17-5p	MIMAT0000070	F3	2152	PAR-CLIP	23592263|23446348|21572407|20371350|26701625
hsa-mir-17-5p	MIMAT0000070	FANCA	2175	CLASH	23622248
hsa-mir-17-5p	MIMAT0000070	ACSL4	2182	HITS-CLIP//PAR-CLIP	21572407
hsa-mir-17-5p	MIMAT0000070	FASN	2194	CLASH	23622248
hsa-mir-17-5p	MIMAT0000070	FER	2241	CLASH	23622248
hsa-mir-17-5p	MIMAT0000070	FOXC1	2296	PAR-CLIP	21572407
hsa-mir-17-5p	MIMAT0000070	FTH1	2495	CLASH	23622248
hsa-mir-17-5p	MIMAT0000070	GAB1	2549	HITS-CLIP	22473208
hsa-mir-17-5p	MIMAT0000070	GABBR1	2550	HITS-CLIP	22473208
hsa-mir-17-5p	MIMAT0000070	GABPB1	2553	HITS-CLIP//PAR-CLIP	22473208|23446348
hsa-mir-17-5p	MIMAT0000070	GAK	2580	HITS-CLIP	22473208
hsa-mir-17-5p	MIMAT0000070	GAPDH	2597	CLASH	23622248
hsa-mir-17-5p	MIMAT0000070	GATA6	2627	PAR-CLIP	24398324|23446348|21572407|20371350
hsa-mir-17-5p	MIMAT0000070	GBP3	2635	HITS-CLIP	22473208
hsa-mir-17-5p	MIMAT0000070	KAT2A	2648	CLASH	23622248
hsa-mir-17-5p	MIMAT0000070	GLO1	2739	CLASH//HITS-CLIP//PAR-CLIP	23622248|22473208|21572407
hsa-mir-17-5p	MIMAT0000070	GNAS	2778	CLASH//HITS-CLIP	23622248|22473208
hsa-mir-17-5p	MIMAT0000070	GNB1	2782	CLASH	23622248
hsa-mir-17-5p	MIMAT0000070	GNS	2799	HITS-CLIP//PAR-CLIP	22473208|23592263|21572407|20371350
hsa-mir-17-5p	MIMAT0000070	GOLGA1	2800	HITS-CLIP	22473208
hsa-mir-17-5p	MIMAT0000070	GOLGA2	2801	HITS-CLIP	19536157
hsa-mir-17-5p	MIMAT0000070	GPI	2821	CLASH	23622248
hsa-mir-17-5p	MIMAT0000070	GPM6A	2823	CLASH	23622248
hsa-mir-17-5p	MIMAT0000070	MKNK2	2872	HITS-CLIP//PAR-CLIP	22473208|23592263|22012620|20371350
hsa-mir-17-5p	MIMAT0000070	NR3C1	2908	PAR-CLIP	27292025
hsa-mir-17-5p	MIMAT0000070	ARHGAP35	2909	HITS-CLIP	22473208
hsa-mir-17-5p	MIMAT0000070	GTF2H3	2967	HITS-CLIP	23313552
hsa-mir-17-5p	MIMAT0000070	HIST1H2BD	3017	PAR-CLIP	21572407
hsa-mir-17-5p	MIMAT0000070	HAS2	3037	HITS-CLIP	22927820
hsa-mir-17-5p	MIMAT0000070	HTT	3064	CLASH	23622248
hsa-mir-17-5p	MIMAT0000070	HIF1A	3091	HITS-CLIP//Luciferase reporter assay//Microarray//qRT-PCR//Western blot	24252850|22473208|23911400
hsa-mir-17-5p	MIMAT0000070	HIP1	3092	HITS-CLIP	23824327
hsa-mir-17-5p	MIMAT0000070	HMGB1	3146	HITS-CLIP//PAR-CLIP	23446348|21572407|23313552
hsa-mir-17-5p	MIMAT0000070	HMGB2	3148	PAR-CLIP	20371350
hsa-mir-17-5p	MIMAT0000070	HMGB3	3149	PAR-CLIP	23592263|23446348|21572407
hsa-mir-17-5p	MIMAT0000070	HNRNPU	3192	CLASH	23622248
hsa-mir-17-5p	MIMAT0000070	HOXD11	3237	PAR-CLIP	21572407
hsa-mir-17-5p	MIMAT0000070	AGFG2	3268	HITS-CLIP	22473208
hsa-mir-17-5p	MIMAT0000070	HSPA8	3312	PAR-CLIP	23592263|23446348|20371350|26701625
hsa-mir-17-5p	MIMAT0000070	HSPB2	3316	Western blot	20209605
hsa-mir-17-5p	MIMAT0000070	HSP90AA1	3320	CLASH	23622248
hsa-mir-17-5p	MIMAT0000070	ICAM1	3383	Luciferase reporter assay	19949084
hsa-mir-17-5p	MIMAT0000070	IFNAR1	3454	HITS-CLIP	22473208
hsa-mir-17-5p	MIMAT0000070	IFNAR2	3455	HITS-CLIP	22473208
hsa-mir-17-5p	MIMAT0000070	IGFBP3	3486	Luciferase reporter assay//qRT-PCR	27621763
hsa-mir-17-5p	MIMAT0000070	IGFBP5	3488	CLASH	23622248
hsa-mir-17-5p	MIMAT0000070	FOXK2	3607	HITS-CLIP//PAR-CLIP	22473208|23446348|21572407
hsa-mir-17-5p	MIMAT0000070	ILF3	3609	CLASH	23622248
hsa-mir-17-5p	MIMAT0000070	IPP	3652	HITS-CLIP	23313552
hsa-mir-17-5p	MIMAT0000070	IRAK1	3654	CLASH	23622248
hsa-mir-17-5p	MIMAT0000070	ITGA2	3673	PAR-CLIP	22100165
hsa-mir-17-5p	MIMAT0000070	ITGB1	3688	PAR-CLIP	20371350
hsa-mir-17-5p	MIMAT0000070	ITGB8	3696	Luciferase reporter assay//qRT-PCR	23602254
hsa-mir-17-5p	MIMAT0000070	ITPKB	3707	HITS-CLIP	22473208
hsa-mir-17-5p	MIMAT0000070	JAK1	3716	HITS-CLIP//Luciferase reporter assay//Western blot	20299512|22473208
hsa-mir-17-5p	MIMAT0000070	KCNA7	3743	PAR-CLIP	23446348|21572407
hsa-mir-17-5p	MIMAT0000070	KCNB1	3745	PAR-CLIP	20371350
hsa-mir-17-5p	MIMAT0000070	KCND3	3752	HITS-CLIP	23313552
hsa-mir-17-5p	MIMAT0000070	KCNJ8	3764	PAR-CLIP	22012620
hsa-mir-17-5p	MIMAT0000070	KCNMA1	3778	AGO2 Immunoprecipitation//Immunofluorescence//Microarray//qRT-PCR	27245839
hsa-mir-17-5p	MIMAT0000070	KCNMB1	3779	PAR-CLIP	23446348
hsa-mir-17-5p	MIMAT0000070	KIF5C	3800	CLASH	23622248
hsa-mir-17-5p	MIMAT0000070	KLRD1	3824	HITS-CLIP	19536157
hsa-mir-17-5p	MIMAT0000070	KPNA2	3838	HITS-CLIP//PAR-CLIP	22473208|23592263|24398324|22012620|21572407|20371350|27292025
hsa-mir-17-5p	MIMAT0000070	KRT10	3858	PAR-CLIP	23592263|23446348|21572407|20371350|27292025
hsa-mir-17-5p	MIMAT0000070	LAMC1	3915	HITS-CLIP	22473208
hsa-mir-17-5p	MIMAT0000070	RPSA	3921	CLASH	23622248
hsa-mir-17-5p	MIMAT0000070	LASP1	3927	HITS-CLIP//PAR-CLIP	22473208|23592263|26701625
hsa-mir-17-5p	MIMAT0000070	LDLR	3949	HITS-CLIP//Luciferase reporter assay//PAR-CLIP//qRT-PCR//Western blot	22473208|23592263|22012620|21572407|20371350|23285084
hsa-mir-17-5p	MIMAT0000070	LIMK1	3984	Immunoblot//Luciferase reporter assay//PAR-CLIP//qRT-PCR	23029228|27292025
hsa-mir-17-5p	MIMAT0000070	LRPAP1	4043	PAR-CLIP	20371350
hsa-mir-17-5p	MIMAT0000070	M6PR	4074	HITS-CLIP//PAR-CLIP	22473208|23592263|23446348|21572407|20371350
hsa-mir-17-5p	MIMAT0000070	NBR1	4077	CLASH	23622248
hsa-mir-17-5p	MIMAT0000070	SMAD3	4088	CLASH	23622248
hsa-mir-17-5p	MIMAT0000070	SMAD4	4089	Luciferase reporter assay//Microarray//PAR-CLIP	20940405|24220575|23446348|21572407|20371350
hsa-mir-17-5p	MIMAT0000070	SMAD5	4090	HITS-CLIP	22473208
hsa-mir-17-5p	MIMAT0000070	SMAD6	4091	HITS-CLIP	22473208
hsa-mir-17-5p	MIMAT0000070	MBNL1	4154	CLASH	23622248
hsa-mir-17-5p	MIMAT0000070	MCC	4163	PAR-CLIP	21572407
hsa-mir-17-5p	MIMAT0000070	MCL1	4170	HITS-CLIP	22473208
hsa-mir-17-5p	MIMAT0000070	DNAJB9	4189	PAR-CLIP	24398324|23446348|22012620|21572407|20371350|26701625|27292025
hsa-mir-17-5p	MIMAT0000070	MDK	4192	CLASH	23622248
hsa-mir-17-5p	MIMAT0000070	MDM2	4193	In situ hybridization//Luciferase reporter assay//PAR-CLIP//Western blot	23446348|20371350|23391506
hsa-mir-17-5p	MIMAT0000070	MECP2	4204	HITS-CLIP//PAR-CLIP	22473208|21572407
hsa-mir-17-5p	MIMAT0000070	MEF2D	4209	Luciferase reporter assay	19666108
hsa-mir-17-5p	MIMAT0000070	MAP3K3	4215	HITS-CLIP	22473208
hsa-mir-17-5p	MIMAT0000070	MEN1	4221	CLASH	23622248
hsa-mir-17-5p	MIMAT0000070	MICB	4277	HITS-CLIP	22473208
hsa-mir-17-5p	MIMAT0000070	MKI67	4288	CLASH	23622248
hsa-mir-17-5p	MIMAT0000070	MAP3K9	4293	CLASH	23622248
hsa-mir-17-5p	MIMAT0000070	KMT2A	4297	CLASH	23622248
hsa-mir-17-5p	MIMAT0000070	MLLT1	4298	PAR-CLIP	23592263
hsa-mir-17-5p	MIMAT0000070	AFF1	4299	HITS-CLIP	22473208
hsa-mir-17-5p	MIMAT0000070	MMP2	4313	Western blot	20209605
hsa-mir-17-5p	MIMAT0000070	MNT	4335	CLASH	23622248
hsa-mir-17-5p	MIMAT0000070	MSH3	4437	HITS-CLIP	23313552
hsa-mir-17-5p	MIMAT0000070	ATP6	4508	CLASH	23622248
hsa-mir-17-5p	MIMAT0000070	COX2	4513	CLASH	23622248
hsa-mir-17-5p	MIMAT0000070	MTF1	4520	CLASH//HITS-CLIP	23622248|22473208
hsa-mir-17-5p	MIMAT0000070	ND2	4536	CLASH	23622248
hsa-mir-17-5p	MIMAT0000070	ND4	4538	CLASH	23622248
hsa-mir-17-5p	MIMAT0000070	MYO1F	4542	HITS-CLIP	23313552
hsa-mir-17-5p	MIMAT0000070	TRIM37	4591	PAR-CLIP	24398324
hsa-mir-17-5p	MIMAT0000070	MXI1	4601	HITS-CLIP	22473208
hsa-mir-17-5p	MIMAT0000070	MYC	4609	CLASH//Western blot	18695042|23622248
hsa-mir-17-5p	MIMAT0000070	MYH9	4627	HITS-CLIP	24906430
hsa-mir-17-5p	MIMAT0000070	MYO1D	4642	PAR-CLIP	23592263
hsa-mir-17-5p	MIMAT0000070	PPP1R12B	4660	HITS-CLIP	22473208
hsa-mir-17-5p	MIMAT0000070	NAP1L1	4673	CLASH	23622248
hsa-mir-17-5p	MIMAT0000070	NARS	4677	PAR-CLIP	23446348|21572407|20371350
hsa-mir-17-5p	MIMAT0000070	NBL1	4681	PAR-CLIP	26701625
hsa-mir-17-5p	MIMAT0000070	2022-09-02	4735	CLASH//HITS-CLIP//PAR-CLIP	23622248|22473208|23446348|20371350
hsa-mir-17-5p	MIMAT0000070	NFIB	4781	PAR-CLIP	23592263|21572407
hsa-mir-17-5p	MIMAT0000070	NONO	4841	CLASH	23622248
hsa-mir-17-5p	MIMAT0000070	CNOT4	4850	PAR-CLIP	23592263|21572407|20371350
hsa-mir-17-5p	MIMAT0000070	NOTCH2	4853	CLASH	23622248
hsa-mir-17-5p	MIMAT0000070	NPAS2	4862	CLASH	23622248
hsa-mir-17-5p	MIMAT0000070	NPAT	4863	HITS-CLIP//Luciferase reporter assay//PAR-CLIP	19734348|22473208|23592263
hsa-mir-17-5p	MIMAT0000070	NUP98	4928	HITS-CLIP	22473208
hsa-mir-17-5p	MIMAT0000070	OCRL	4952	HITS-CLIP	22473208
hsa-mir-17-5p	MIMAT0000070	PAFAH1B1	5048	HITS-CLIP	22473208
hsa-mir-17-5p	MIMAT0000070	PCBP2	5094	PAR-CLIP	23446348|20371350
hsa-mir-17-5p	MIMAT0000070	PDE4C	5143	HITS-CLIP	23313552
hsa-mir-17-5p	MIMAT0000070	PDGFB	5155	PAR-CLIP	23592263
hsa-mir-17-5p	MIMAT0000070	PDHB	5162	HITS-CLIP	23313552
hsa-mir-17-5p	MIMAT0000070	PDPK1	5170	CLASH//PAR-CLIP	23622248|23446348
hsa-mir-17-5p	MIMAT0000070	PER1	5187	CLASH	23622248
hsa-mir-17-5p	MIMAT0000070	PFKFB2	5208	PAR-CLIP	22100165
hsa-mir-17-5p	MIMAT0000070	PFKP	5214	HITS-CLIP//PAR-CLIP	22473208|23446348|22012620|21572407|20371350
hsa-mir-17-5p	MIMAT0000070	PGAM1	5223	CLASH	23622248
hsa-mir-17-5p	MIMAT0000070	SLC25A3	5250	CLASH	23622248
hsa-mir-17-5p	MIMAT0000070	PIK3CA	5290	CLASH	23622248
hsa-mir-17-5p	MIMAT0000070	PIP4K2A	5305	HITS-CLIP	22473208
hsa-mir-17-5p	MIMAT0000070	PITPNA	5306	PAR-CLIP	23592263
hsa-mir-17-5p	MIMAT0000070	PKD2	5311	Luciferase reporter assay//qRT-PCR//Western blot	19821056
hsa-mir-17-5p	MIMAT0000070	PKNOX1	5316	Luciferase reporter assay//PAR-CLIP	23446348|27123834|27292025
hsa-mir-17-5p	MIMAT0000070	PLAG1	5324	CLASH	23622248
hsa-mir-17-5p	MIMAT0000070	PLAGL2	5326	HITS-CLIP	22473208
hsa-mir-17-5p	MIMAT0000070	PLRG1	5356	PAR-CLIP	21572407
hsa-mir-17-5p	MIMAT0000070	PLS1	5357	CLASH//PAR-CLIP	23622248|21572407
hsa-mir-17-5p	MIMAT0000070	PLXNA1	5361	CLASH//HITS-CLIP	23622248|22473208
hsa-mir-17-5p	MIMAT0000070	PMAIP1	5366	PAR-CLIP	27292025
hsa-mir-17-5p	MIMAT0000070	CTSA	5476	CLASH	23622248
hsa-mir-17-5p	MIMAT0000070	PPP1CA	5499	CLASH	23622248
hsa-mir-17-5p	MIMAT0000070	PPP2R1A	5518	CLASH	23622248
hsa-mir-17-5p	MIMAT0000070	PPP2R2A	5520	Luciferase reporter assay	27720936
hsa-mir-17-5p	MIMAT0000070	PPP3R1	5534	HITS-CLIP	22473208
hsa-mir-17-5p	MIMAT0000070	PPP6C	5537	HITS-CLIP	22473208
hsa-mir-17-5p	MIMAT0000070	PRIM1	5557	HITS-CLIP//PAR-CLIP	23446348|23313552
hsa-mir-17-5p	MIMAT0000070	PRKACB	5567	PAR-CLIP	21572407
hsa-mir-17-5p	MIMAT0000070	PRKAR1A	5573	PAR-CLIP	22012620
hsa-mir-17-5p	MIMAT0000070	PRKCB	5579	HITS-CLIP	24906430|27418678
hsa-mir-17-5p	MIMAT0000070	MAPK1	5594	HITS-CLIP//PAR-CLIP	22473208|23446348|21572407
hsa-mir-17-5p	MIMAT0000070	MAPK9	5601	Immunoblot//Luciferase reporter assay//qRT-PCR//Western blot	18700987|21283765|23029228
hsa-mir-17-5p	MIMAT0000070	PRNP	5621	HITS-CLIP//PAR-CLIP	22473208|22100165
hsa-mir-17-5p	MIMAT0000070	PRRG1	5638	In situ hybridization//Next Generation Sequencing (NGS)//qRT-PCR	26233958
hsa-mir-17-5p	MIMAT0000070	PTBP1	5725	CLASH	23622248
hsa-mir-17-5p	MIMAT0000070	PTEN	5728	HITS-CLIP//Luciferase reporter assay//qRT-PCR//Western blot	20227518|20008935|21283765|20388916|23418359|24220575|24901013|24912422|24462867|22473208|23391506|23433743
hsa-mir-17-5p	MIMAT0000070	PTGER4	5734	HITS-CLIP	22473208
hsa-mir-17-5p	MIMAT0000070	PTGFRN	5738	PAR-CLIP	23592263
hsa-mir-17-5p	MIMAT0000070	PTGIS	5740	HITS-CLIP	23313552
hsa-mir-17-5p	MIMAT0000070	TWF1	5756	HITS-CLIP	22473208
hsa-mir-17-5p	MIMAT0000070	QSOX1	5768	HITS-CLIP//PAR-CLIP	23446348|23313552
hsa-mir-17-5p	MIMAT0000070	PTPN4	5775	HITS-CLIP//PAR-CLIP	22473208|24398324|23446348|21572407|20371350|26701625
hsa-mir-17-5p	MIMAT0000070	PTPRO	5800	Luciferase reporter assay//Western blot	18644370|27720936
hsa-mir-17-5p	MIMAT0000070	PURB	5814	HITS-CLIP	22473208|23313552
hsa-mir-17-5p	MIMAT0000070	PVR	5817	PAR-CLIP	21572407|20371350
hsa-mir-17-5p	MIMAT0000070	QARS	5859	CLASH	23622248
hsa-mir-17-5p	MIMAT0000070	RAB5B	5869	CLASH//HITS-CLIP//PAR-CLIP	23622248|22473208|23592263|23446348|21572407|20371350|27292025
hsa-mir-17-5p	MIMAT0000070	RAD21	5885	Luciferase reporter assay//qRT-PCR//Western blot	26482648
hsa-mir-17-5p	MIMAT0000070	RAN	5901	HITS-CLIP//PAR-CLIP	22473208|23446348|22012620|21572407|20371350|27292025
hsa-mir-17-5p	MIMAT0000070	RANGAP1	5905	HITS-CLIP	23824327|28735896
hsa-mir-17-5p	MIMAT0000070	RB1	5925	Luciferase reporter assay//PAR-CLIP	21283765|21572407
hsa-mir-17-5p	MIMAT0000070	RBBP7	5931	HITS-CLIP	22473208
hsa-mir-17-5p	MIMAT0000070	RBL1	5933	Luciferase reporter assay	21283765
hsa-mir-17-5p	MIMAT0000070	RBL2	5934	Immunohistochemistry//Luciferase reporter assay//Microarray//qRT-PCR//Western blot	21283765|23250421
hsa-mir-17-5p	MIMAT0000070	REST	5978	PAR-CLIP	23446348
hsa-mir-17-5p	MIMAT0000070	RFXAP	5994	HITS-CLIP	19536157
hsa-mir-17-5p	MIMAT0000070	RLF	6018	CLASH	23622248
hsa-mir-17-5p	MIMAT0000070	RORA	6095	PAR-CLIP	21572407|20371350
hsa-mir-17-5p	MIMAT0000070	RPA2	6118	HITS-CLIP	22473208
hsa-mir-17-5p	MIMAT0000070	RPL7	6129	CLASH	23622248
hsa-mir-17-5p	MIMAT0000070	RPL17	6139	HITS-CLIP	22473208
hsa-mir-17-5p	MIMAT0000070	RPL21	6144	CLASH	23622248
hsa-mir-17-5p	MIMAT0000070	RPL37	6167	CLASH	23622248
hsa-mir-17-5p	MIMAT0000070	RPS15A	6210	CLASH	23622248
hsa-mir-17-5p	MIMAT0000070	RPS27A	6233	CLASH//HITS-CLIP//PAR-CLIP	23622248|23592263|24398324|23446348|22012620|21572407|20371350
hsa-mir-17-5p	MIMAT0000070	RRM2	6241	HITS-CLIP//PAR-CLIP	22473208|23592263
hsa-mir-17-5p	MIMAT0000070	RTN2	6253	HITS-CLIP	23313552
hsa-mir-17-5p	MIMAT0000070	RYR2	6262	CLASH	23622248
hsa-mir-17-5p	MIMAT0000070	MSMO1	6307	HITS-CLIP//PAR-CLIP	22473208|21572407
hsa-mir-17-5p	MIMAT0000070	ATXN1	6310	HITS-CLIP//PAR-CLIP	22473208|21572407
hsa-mir-17-5p	MIMAT0000070	ATXN7	6314	CLASH	23622248
hsa-mir-17-5p	MIMAT0000070	SCD	6319	PAR-CLIP	21572407
hsa-mir-17-5p	MIMAT0000070	CCL1	6346	HITS-CLIP//Luciferase reporter assay	19734348|22473208
hsa-mir-17-5p	MIMAT0000070	CCL5	6352	HITS-CLIP	23313552
hsa-mir-17-5p	MIMAT0000070	SDHA	6389	CLASH	23622248
hsa-mir-17-5p	MIMAT0000070	TRAPPC2	6399	PAR-CLIP	21572407
hsa-mir-17-5p	MIMAT0000070	SELE	6401	Luciferase reporter assay	19949084
hsa-mir-17-5p	MIMAT0000070	SRSF2	6427	HITS-CLIP//PAR-CLIP	22473208|23446348|20371350
hsa-mir-17-5p	MIMAT0000070	TRA2B	6434	CLASH	23622248
hsa-mir-17-5p	MIMAT0000070	STIL	6491	CLASH	23622248
hsa-mir-17-5p	MIMAT0000070	SKI	6497	HITS-CLIP	22473208
hsa-mir-17-5p	MIMAT0000070	SKIL	6498	PAR-CLIP	24398324|23446348|22012620|21572407|20371350
hsa-mir-17-5p	MIMAT0000070	SLC1A5	6510	HITS-CLIP	23313552
hsa-mir-17-5p	MIMAT0000070	SLC5A3	6526	PAR-CLIP	21572407|20371350
hsa-mir-17-5p	MIMAT0000070	SLC6A4	6532	HITS-CLIP	23313552
hsa-mir-17-5p	MIMAT0000070	SLC16A2	6567	CLASH	23622248
hsa-mir-17-5p	MIMAT0000070	SNTB2	6645	HITS-CLIP	22473208
hsa-mir-17-5p	MIMAT0000070	SOD2	6648	HITS-CLIP//PAR-CLIP	22473208|22012620
hsa-mir-17-5p	MIMAT0000070	CAPN15	6650	PAR-CLIP	23592263
hsa-mir-17-5p	MIMAT0000070	SON	6651	CLASH//HITS-CLIP	23622248|27418678
hsa-mir-17-5p	MIMAT0000070	SOX4	6659	CLASH//PAR-CLIP	23622248|23592263|24398324|23446348|21572407|20371350
hsa-mir-17-5p	MIMAT0000070	SP2	6668	HITS-CLIP	27418678
hsa-mir-17-5p	MIMAT0000070	SP4	6671	PAR-CLIP	23446348|21572407|20371350
hsa-mir-17-5p	MIMAT0000070	SPIB	6689	HITS-CLIP	23824327|28735896
hsa-mir-17-5p	MIMAT0000070	STAT3	6774	HITS-CLIP//Immunoblot//Luciferase reporter assay//Microarray//Northern blot//qRT-PCR//Western blot	25594054|22473208|23059786
hsa-mir-17-5p	MIMAT0000070	STK11	6794	CLASH	23622248
hsa-mir-17-5p	MIMAT0000070	STX4	6810	HITS-CLIP	23313552
hsa-mir-17-5p	MIMAT0000070	SUOX	6821	CLASH	23622248
hsa-mir-17-5p	MIMAT0000070	SURF4	6836	CLASH	23622248
hsa-mir-17-5p	MIMAT0000070	TCEA2	6919	CLASH	23622248
hsa-mir-17-5p	MIMAT0000070	ELOC	6921	HITS-CLIP	23824327
hsa-mir-17-5p	MIMAT0000070	TCF4	6925	HITS-CLIP	22473208
hsa-mir-17-5p	MIMAT0000070	TCF3	6929	Luciferase reporter assay	23492770
hsa-mir-17-5p	MIMAT0000070	TCF7L2	6934	PAR-CLIP	21572407
hsa-mir-17-5p	MIMAT0000070	TMBIM6	7009	HITS-CLIP	22473208
hsa-mir-17-5p	MIMAT0000070	TFAM	7019	HITS-CLIP//PAR-CLIP	23592263|23446348|20371350|21572407
hsa-mir-17-5p	MIMAT0000070	TGFB1	7040	qRT-PCR	23433743
hsa-mir-17-5p	MIMAT0000070	TGFBR2	7048	HITS-CLIP//Immunoblot//Immunohistochemistry//In situ hybridization//Luciferase reporter assay//Microarray//PAR-CLIP//qRT-PCR//Western blot	20940405|22473208|22012620|21572407|20371350|25011053|27120811|27508097
hsa-mir-17-5p	MIMAT0000070	THBS1	7057	Microarray//qRT-PCR	20940405
hsa-mir-17-5p	MIMAT0000070	KLF10	7071	HITS-CLIP	23313552
hsa-mir-17-5p	MIMAT0000070	TIMP3	7078	Immunohistochemistry//Luciferase reporter assay//qRT-PCR//Western blot	23990326
hsa-mir-17-5p	MIMAT0000070	TJP1	7082	CLASH	23622248
hsa-mir-17-5p	MIMAT0000070	TSPAN6	7105	HITS-CLIP	23313552
hsa-mir-17-5p	MIMAT0000070	GPR137B	7107	HITS-CLIP//Luciferase reporter assay//PAR-CLIP	19734348|20371350|23313552
hsa-mir-17-5p	MIMAT0000070	TRAPPC10	7109	HITS-CLIP	22473208
hsa-mir-17-5p	MIMAT0000070	TNF	7124	Luciferase reporter assay	26041742
hsa-mir-17-5p	MIMAT0000070	TNFAIP1	7126	CLASH//HITS-CLIP	23622248|22473208
hsa-mir-17-5p	MIMAT0000070	TP53	7157	qRT-PCR	24955218
hsa-mir-17-5p	MIMAT0000070	TPM4	7171	PAR-CLIP	23592263
hsa-mir-17-5p	MIMAT0000070	NR2C2	7182	HITS-CLIP//PAR-CLIP	22473208|23446348|21572407|20371350
hsa-mir-17-5p	MIMAT0000070	TSC2	7249	CLASH	23622248
hsa-mir-17-5p	MIMAT0000070	TSG101	7251	HITS-CLIP//PAR-CLIP	22473208|23592263|21572407
hsa-mir-17-5p	MIMAT0000070	TXK	7294	HITS-CLIP//PAR-CLIP	22012620|23313552
hsa-mir-17-5p	MIMAT0000070	UBC	7316	HITS-CLIP//PAR-CLIP	22473208|26701625
hsa-mir-17-5p	MIMAT0000070	UBE2V2	7336	HITS-CLIP	23313552
hsa-mir-17-5p	MIMAT0000070	UGCG	7357	PAR-CLIP	23592263
hsa-mir-17-5p	MIMAT0000070	UQCRFS1	7386	CLASH	23622248
hsa-mir-17-5p	MIMAT0000070	VDAC1	7416	HITS-CLIP	22473208
hsa-mir-17-5p	MIMAT0000070	VEGFA	7422	ELISA//Luciferase reporter assay	18320040
hsa-mir-17-5p	MIMAT0000070	VLDLR	7436	ELISA//Luciferase reporter assay//qRT-PCR//Western blot	28374070
hsa-mir-17-5p	MIMAT0000070	EIF4H	7458	PAR-CLIP	22012620|21572407|20371350
hsa-mir-17-5p	MIMAT0000070	WEE1	7465	CLASH//HITS-CLIP//Luciferase reporter assay//PAR-CLIP	21283765|23622248|22473208|23446348
hsa-mir-17-5p	MIMAT0000070	NSD2	7468	HITS-CLIP	22473208
hsa-mir-17-5p	MIMAT0000070	YES1	7525	Luciferase reporter assay//qRT-PCR//Western blot	19734348|25561420
hsa-mir-17-5p	MIMAT0000070	YWHAZ	7534	PAR-CLIP	21572407|20371350
hsa-mir-17-5p	MIMAT0000070	ZNF7	7553	HITS-CLIP	23313552
hsa-mir-17-5p	MIMAT0000070	ZNF12	7559	HITS-CLIP//PAR-CLIP	22473208|23446348|21572407|20371350
hsa-mir-17-5p	MIMAT0000070	ZNF35	7584	PAR-CLIP	20371350
hsa-mir-17-5p	MIMAT0000070	ZBTB25	7597	HITS-CLIP	23313552
hsa-mir-17-5p	MIMAT0000070	ZNF70	7621	PAR-CLIP	23592263|20371350|27292025
hsa-mir-17-5p	MIMAT0000070	ZNF174	7727	HITS-CLIP	23313552
hsa-mir-17-5p	MIMAT0000070	ZNF180	7733	PAR-CLIP	23446348|22012620|21572407
hsa-mir-17-5p	MIMAT0000070	ZNF202	7753	PAR-CLIP	23446348|21572407|20371350
hsa-mir-17-5p	MIMAT0000070	SLC30A1	7779	PAR-CLIP	23592263|21572407
hsa-mir-17-5p	MIMAT0000070	MAP3K12	7786	Luciferase reporter assay	19666108
hsa-mir-17-5p	MIMAT0000070	PTP4A1	7803	PAR-CLIP	23592263|21572407|27292025
hsa-mir-17-5p	MIMAT0000070	CSDE1	7812	PAR-CLIP	21572407
hsa-mir-17-5p	MIMAT0000070	BTG2	7832	PAR-CLIP	23592263|21572407
hsa-mir-17-5p	MIMAT0000070	REEP5	7905	CLASH//HITS-CLIP	23622248|22473208
hsa-mir-17-5p	MIMAT0000070	CCDC6	8030	PAR-CLIP	20371350
hsa-mir-17-5p	MIMAT0000070	SHOC2	8036	PAR-CLIP	23592263|23446348|21572407|26701625
hsa-mir-17-5p	MIMAT0000070	COIL	8161	PAR-CLIP	23592263|24398324|23446348|21572407|20371350|26701625
hsa-mir-17-5p	MIMAT0000070	NCOA3	8202	HITS-CLIP//Immunohistochemistry//Luciferase reporter assay//Northern blot//qRT-PCR//Western blot	16940181|22473208|23436804
hsa-mir-17-5p	MIMAT0000070	PUDP	8226	CLASH	23622248
hsa-mir-17-5p	MIMAT0000070	PNPLA4	8228	HITS-CLIP	22473208
hsa-mir-17-5p	MIMAT0000070	SERF1A	8293	PAR-CLIP	22012620
hsa-mir-17-5p	MIMAT0000070	TRRAP	8295	CLASH	23622248
hsa-mir-17-5p	MIMAT0000070	FZD9	8326	PAR-CLIP	23446348|21572407|20371350
hsa-mir-17-5p	MIMAT0000070	HIST1H2AM	8336	CLASH	23622248
hsa-mir-17-5p	MIMAT0000070	HIST2H2AA3	8337	CLASH	23622248
hsa-mir-17-5p	MIMAT0000070	HIST1H2BG	8339	HITS-CLIP	23824327
hsa-mir-17-5p	MIMAT0000070	HIST1H4C	8364	CLASH	23622248
hsa-mir-17-5p	MIMAT0000070	ULK1	8408	HITS-CLIP//PAR-CLIP	21572407
hsa-mir-17-5p	MIMAT0000070	EEA1	8411	HITS-CLIP	22473208
hsa-mir-17-5p	MIMAT0000070	DYRK2	8445	PAR-CLIP	21572407
hsa-mir-17-5p	MIMAT0000070	OFD1	8481	CLASH	23622248
hsa-mir-17-5p	MIMAT0000070	SEMA7A	8482	PAR-CLIP	23592263
hsa-mir-17-5p	MIMAT0000070	COPS3	8533	CLASH	23622248
hsa-mir-17-5p	MIMAT0000070	MAPKAPK5	8550	HITS-CLIP	19536157
hsa-mir-17-5p	MIMAT0000070	DEGS1	8560	HITS-CLIP	23824327
hsa-mir-17-5p	MIMAT0000070	AKR7A2	8574	PAR-CLIP	23592263
hsa-mir-17-5p	MIMAT0000070	RFXANK	8625	HITS-CLIP	22473208
hsa-mir-17-5p	MIMAT0000070	RTCA	8634	CLASH	23622248
hsa-mir-17-5p	MIMAT0000070	EIF4G3	8672	CLASH	23622248
hsa-mir-17-5p	MIMAT0000070	PEA15	8682	HITS-CLIP	19536157
hsa-mir-17-5p	MIMAT0000070	GBF1	8729	HITS-CLIP	22473208
hsa-mir-17-5p	MIMAT0000070	TNFSF12	8742	Luciferase reporter assay	19478946
hsa-mir-17-5p	MIMAT0000070	TNFRSF10B	8795	CLASH//PAR-CLIP	23622248|22012620|21572407
hsa-mir-17-5p	MIMAT0000070	KAT2B	8850	Immunocytochemistry//Luciferase reporter assay//qRT-PCR//Western blot	23095762
hsa-mir-17-5p	MIMAT0000070	IER3	8870	HITS-CLIP	22473208
hsa-mir-17-5p	MIMAT0000070	ARHGEF7	8874	CLASH//HITS-CLIP	23622248|22473208
hsa-mir-17-5p	MIMAT0000070	SQSTM1	8878	HITS-CLIP	22473208
hsa-mir-17-5p	MIMAT0000070	SGPL1	8879	PAR-CLIP	23592263
hsa-mir-17-5p	MIMAT0000070	TAX1BP1	8887	HITS-CLIP//PAR-CLIP	22473208|23592263|20371350
hsa-mir-17-5p	MIMAT0000070	EIF2B2	8892	HITS-CLIP	23313552
hsa-mir-17-5p	MIMAT0000070	MTMR3	8897	CLASH//HITS-CLIP	23622248|22473208
hsa-mir-17-5p	MIMAT0000070	HIST1H2BJ	8970	HITS-CLIP	23313552
hsa-mir-17-5p	MIMAT0000070	WASL	8976	CLASH//PAR-CLIP	23622248|21572407|20371350
hsa-mir-17-5p	MIMAT0000070	ATP6V0E1	8992	HITS-CLIP//PAR-CLIP	22473208|27292025
hsa-mir-17-5p	MIMAT0000070	F2RL3	9002	PAR-CLIP	21572407
hsa-mir-17-5p	MIMAT0000070	MAP3K14	9020	HITS-CLIP	22473208
hsa-mir-17-5p	MIMAT0000070	TM4SF5	9032	HITS-CLIP	23824327
hsa-mir-17-5p	MIMAT0000070	RPL14	9045	HITS-CLIP	23313552
hsa-mir-17-5p	MIMAT0000070	MAP7	9053	PAR-CLIP	24398324|23446348|22012620|20371350
hsa-mir-17-5p	MIMAT0000070	PKMYT1	9088	HITS-CLIP//PAR-CLIP	22473208|26701625
hsa-mir-17-5p	MIMAT0000070	PRPF4	9128	HITS-CLIP	22473208
hsa-mir-17-5p	MIMAT0000070	RABEP1	9135	HITS-CLIP	22473208
hsa-mir-17-5p	MIMAT0000070	SLC28A1	9154	PAR-CLIP	23446348
hsa-mir-17-5p	MIMAT0000070	TMSB10	9168	CLASH	23622248
hsa-mir-17-5p	MIMAT0000070	LPAR2	9170	PAR-CLIP	23592263
hsa-mir-17-5p	MIMAT0000070	ZBED1	9189	HITS-CLIP	19536157
hsa-mir-17-5p	MIMAT0000070	PTTG1	9232	CLASH	23622248
hsa-mir-17-5p	MIMAT0000070	RPS6KA5	9252	PAR-CLIP	22012620|21572407
hsa-mir-17-5p	MIMAT0000070	MFHAS1	9258	CLASH	23622248
hsa-mir-17-5p	MIMAT0000070	PDLIM7	9260	Luciferase reporter assay//qRT-PCR//Western blot	24257599
hsa-mir-17-5p	MIMAT0000070	STK17B	9262	HITS-CLIP	22473208
hsa-mir-17-5p	MIMAT0000070	SOCS6	9306	Luciferase reporter assay//qRT-PCR//Western blot	24801601
hsa-mir-17-5p	MIMAT0000070	TRIP10	9322	PAR-CLIP	23592263
hsa-mir-17-5p	MIMAT0000070	TCEAL1	9338	Luciferase reporter assay//Microarray//Northern blot//qRT-PCR//Western blot	24901013|23716467|23059786|28280038
hsa-mir-17-5p	MIMAT0000070	UBE4A	9354	CLASH	23622248
hsa-mir-17-5p	MIMAT0000070	ZFYVE9	9372	Immunoblot//Immunohistochemistry//In situ hybridization//Luciferase reporter assay//PAR-CLIP//qRT-PCR	23592263|27508097|26701625|27292025
hsa-mir-17-5p	MIMAT0000070	CYP7B1	9420	Immunofluorescence//qRT-PCR//Western blot	27278684
hsa-mir-17-5p	MIMAT0000070	ZNF264	9422	PAR-CLIP	22012620|21572407|20371350
hsa-mir-17-5p	MIMAT0000070	KCNK6	9424	HITS-CLIP	23313552
hsa-mir-17-5p	MIMAT0000070	MED17	9440	HITS-CLIP//PAR-CLIP	22473208|21572407
hsa-mir-17-5p	MIMAT0000070	QKI	9444	PAR-CLIP	23446348|21572407
hsa-mir-17-5p	MIMAT0000070	SH3BP5	9467	HITS-CLIP	23313552
hsa-mir-17-5p	MIMAT0000070	KIF23	9493	HITS-CLIP//PAR-CLIP	22473208|23446348|21572407
hsa-mir-17-5p	MIMAT0000070	SLC4A7	9497	HITS-CLIP	22473208
hsa-mir-17-5p	MIMAT0000070	FXR2	9513	CLASH	23622248
hsa-mir-17-5p	MIMAT0000070	SPTLC2	9517	PAR-CLIP	22012620
hsa-mir-17-5p	MIMAT0000070	VPS26A	9559	HITS-CLIP	22473208
hsa-mir-17-5p	MIMAT0000070	CLOCK	9575	HITS-CLIP//Immunohistochemistry//Luciferase reporter assay//qRT-PCR//Western blot	22473208|27440219
hsa-mir-17-5p	MIMAT0000070	ENTPD4	9583	HITS-CLIP	22927820
hsa-mir-17-5p	MIMAT0000070	FEZ2	9637	HITS-CLIP	22473208
hsa-mir-17-5p	MIMAT0000070	MORF4L2	9643	CLASH	23622248
hsa-mir-17-5p	MIMAT0000070	SOCS5	9655	PAR-CLIP	23446348
hsa-mir-17-5p	MIMAT0000070	SLC25A44	9673	PAR-CLIP	21572407
hsa-mir-17-5p	MIMAT0000070	KDM4A	9682	CLASH	23622248
hsa-mir-17-5p	MIMAT0000070	N4BP1	9683	HITS-CLIP	22473208
hsa-mir-17-5p	MIMAT0000070	BZW1	9689	PAR-CLIP	23592263
hsa-mir-17-5p	MIMAT0000070	UBE3C	9690	CLASH	23622248
hsa-mir-17-5p	MIMAT0000070	CEP57	9702	HITS-CLIP	22473208
hsa-mir-17-5p	MIMAT0000070	DCAF1	9730	CLASH	23622248
hsa-mir-17-5p	MIMAT0000070	CEP104	9731	HITS-CLIP	23313552
hsa-mir-17-5p	MIMAT0000070	CCP110	9738	HITS-CLIP	22473208
hsa-mir-17-5p	MIMAT0000070	LAPTM4A	9741	CLASH//HITS-CLIP//PAR-CLIP	23622248|22473208|23592263|24398324|23446348|22012620|21572407|20371350
hsa-mir-17-5p	MIMAT0000070	SLK	9748	HITS-CLIP	22473208
hsa-mir-17-5p	MIMAT0000070	KMT2B	9757	PAR-CLIP	22012620|21572407|20371350
hsa-mir-17-5p	MIMAT0000070	KIAA0513	9764	PAR-CLIP	23592263|23446348|21572407
hsa-mir-17-5p	MIMAT0000070	SUSD6	9766	HITS-CLIP	22473208
hsa-mir-17-5p	MIMAT0000070	PCLAF	9768	PAR-CLIP	23446348|20371350
hsa-mir-17-5p	MIMAT0000070	KIAA0232	9778	HITS-CLIP	23824327
hsa-mir-17-5p	MIMAT0000070	EFCAB14	9813	HITS-CLIP//PAR-CLIP	22473208|20371350
hsa-mir-17-5p	MIMAT0000070	MELK	9833	HITS-CLIP	23824327
hsa-mir-17-5p	MIMAT0000070	PLEKHM1	9842	CLASH//PAR-CLIP	23622248|26701625
hsa-mir-17-5p	MIMAT0000070	CEP170	9859	PAR-CLIP	22100165|22012620
hsa-mir-17-5p	MIMAT0000070	RABGAP1L	9910	HITS-CLIP	23313552
hsa-mir-17-5p	MIMAT0000070	NCAPD2	9918	HITS-CLIP	22473208
hsa-mir-17-5p	MIMAT0000070	SEC16A	9919	HITS-CLIP	22473208
hsa-mir-17-5p	MIMAT0000070	IQSEC1	9922	HITS-CLIP	22473208
hsa-mir-17-5p	MIMAT0000070	ZBTB5	9925	CLASH//PAR-CLIP	23622248|23592263|21572407|26701625
hsa-mir-17-5p	MIMAT0000070	LPGAT1	9926	HITS-CLIP	22473208
hsa-mir-17-5p	MIMAT0000070	MFN2	9927	Luciferase reporter assay//Western blot	27640178
hsa-mir-17-5p	MIMAT0000070	WDR1	9948	HITS-CLIP	22473208
hsa-mir-17-5p	MIMAT0000070	HS3ST1	9957	HITS-CLIP	23313552
hsa-mir-17-5p	MIMAT0000070	USP3	9960	HITS-CLIP	22473208
hsa-mir-17-5p	MIMAT0000070	MED12	9968	CLASH	23622248
hsa-mir-17-5p	MIMAT0000070	MED13	9969	CLASH	23622248
hsa-mir-17-5p	MIMAT0000070	SLC12A6	9990	PAR-CLIP	27292025
hsa-mir-17-5p	MIMAT0000070	ZBTB33	10009	HITS-CLIP//PAR-CLIP	22473208|23592263|21572407
hsa-mir-17-5p	MIMAT0000070	BCL2L11	10018	HITS-CLIP//Luciferase reporter assay//Northern blot//PAR-CLIP//qRT-PCR//Western blot	19136465|18493594|20227518|24901013|23592263|23446348|21572407|20371350|26701625
hsa-mir-17-5p	MIMAT0000070	MED16	10025	PAR-CLIP	23446348|21572407
hsa-mir-17-5p	MIMAT0000070	CHAF1A	10036	HITS-CLIP	22473208
hsa-mir-17-5p	MIMAT0000070	DNAJB6	10049	PAR-CLIP	22012620
hsa-mir-17-5p	MIMAT0000070	DNM1L	10059	HITS-CLIP	22473208
hsa-mir-17-5p	MIMAT0000070	SCAMP2	10066	HITS-CLIP//PAR-CLIP	22473208|20371350|26701625
hsa-mir-17-5p	MIMAT0000070	HUWE1	10075	CLASH	23622248
hsa-mir-17-5p	MIMAT0000070	ACTR2	10097	PAR-CLIP	23446348|21572407|20371350|26701625
hsa-mir-17-5p	MIMAT0000070	ARPC2	10109	CLASH	23622248
hsa-mir-17-5p	MIMAT0000070	FEM1B	10116	PAR-CLIP	21572407|20371350
hsa-mir-17-5p	MIMAT0000070	TRAP1	10131	CLASH	23622248
hsa-mir-17-5p	MIMAT0000070	OPTN	10133	CLASH	23622248
hsa-mir-17-5p	MIMAT0000070	TOB1	10140	CLASH	23622248
hsa-mir-17-5p	MIMAT0000070	ABI2	10152	CLASH//HITS-CLIP	23622248|23706177
hsa-mir-17-5p	MIMAT0000070	SERF2	10169	PAR-CLIP	23446348
hsa-mir-17-5p	MIMAT0000070	RBM5	10181	CLASH	23622248
hsa-mir-17-5p	MIMAT0000070	NME6	10201	PAR-CLIP	22012620
hsa-mir-17-5p	MIMAT0000070	TOPORS	10210	HITS-CLIP	22473208
hsa-mir-17-5p	MIMAT0000070	GDF11	10220	CLASH//PAR-CLIP	23622248|21572407
hsa-mir-17-5p	MIMAT0000070	STX6	10228	HITS-CLIP	22473208
hsa-mir-17-5p	MIMAT0000070	HNRNPR	10236	PAR-CLIP	23446348
hsa-mir-17-5p	MIMAT0000070	2022-03-06	10299	PAR-CLIP	23446348|22012620|21572407|20371350
hsa-mir-17-5p	MIMAT0000070	RTN3	10313	CLASH	23622248
hsa-mir-17-5p	MIMAT0000070	TUBB4B	10383	CLASH	23622248
hsa-mir-17-5p	MIMAT0000070	BTN3A3	10384	HITS-CLIP	22473208
hsa-mir-17-5p	MIMAT0000070	CDIPT	10423	HITS-CLIP	19536157
hsa-mir-17-5p	MIMAT0000070	TIMM17A	10440	PAR-CLIP	22012620|21572407|20371350
hsa-mir-17-5p	MIMAT0000070	N4BP2L2	10443	HITS-CLIP	23706177
hsa-mir-17-5p	MIMAT0000070	ZBTB18	10472	HITS-CLIP//PAR-CLIP	22473208|21572407
hsa-mir-17-5p	MIMAT0000070	SEC23A	10484	HITS-CLIP	22473208
hsa-mir-17-5p	MIMAT0000070	CAP1	10487	CLASH	23622248
hsa-mir-17-5p	MIMAT0000070	SEMA4B	10509	HITS-CLIP	22473208
hsa-mir-17-5p	MIMAT0000070	PRPF8	10594	CLASH	23622248
hsa-mir-17-5p	MIMAT0000070	USP16	10600	HITS-CLIP	22473208
hsa-mir-17-5p	MIMAT0000070	PAIP1	10605	CLASH	23622248
hsa-mir-17-5p	MIMAT0000070	PDLIM5	10611	CLASH	23622248
hsa-mir-17-5p	MIMAT0000070	ERLIN1	10613	CLASH	23622248
hsa-mir-17-5p	MIMAT0000070	HEXIM1	10614	CLASH	23622248
hsa-mir-17-5p	MIMAT0000070	TGOLN2	10618	HITS-CLIP	22473208
hsa-mir-17-5p	MIMAT0000070	POLR3F	10621	HITS-CLIP	23824327
hsa-mir-17-5p	MIMAT0000070	POLR3G	10622	HITS-CLIP	22473208
hsa-mir-17-5p	MIMAT0000070	TXNIP	10628	HITS-CLIP//PAR-CLIP	22473208|24398324|20371350
hsa-mir-17-5p	MIMAT0000070	DCTN6	10671	PAR-CLIP	23446348
hsa-mir-17-5p	MIMAT0000070	GNB5	10681	HITS-CLIP	23313552|27418678
hsa-mir-17-5p	MIMAT0000070	POLQ	10721	HITS-CLIP	22473208
hsa-mir-17-5p	MIMAT0000070	MGEA5	10724	CLASH	23622248
hsa-mir-17-5p	MIMAT0000070	NFAT5	10725	CLASH//HITS-CLIP//PAR-CLIP	23622248|22473208|23592263|23446348|21572407|20371350
hsa-mir-17-5p	MIMAT0000070	PTGES3	10728	HITS-CLIP	22473208
hsa-mir-17-5p	MIMAT0000070	MAP3K2	10746	HITS-CLIP//PAR-CLIP	22473208|23592263|26701625
hsa-mir-17-5p	MIMAT0000070	TRAF3IP2	10758	HITS-CLIP	23313552
hsa-mir-17-5p	MIMAT0000070	ZBTB6	10773	HITS-CLIP	22473208
hsa-mir-17-5p	MIMAT0000070	FRS2	10818	PAR-CLIP	21572407
hsa-mir-17-5p	MIMAT0000070	SRCAP	10847	HITS-CLIP	23824327
hsa-mir-17-5p	MIMAT0000070	HCP5	10866	HITS-CLIP	22473208
hsa-mir-17-5p	MIMAT0000070	RAB10	10890	PAR-CLIP	21572407|20371350|27292025
hsa-mir-17-5p	MIMAT0000070	EHMT2	10919	CLASH	23622248
hsa-mir-17-5p	MIMAT0000070	MORF4L1	10933	PAR-CLIP	23446348|22012620|21572407|20371350
hsa-mir-17-5p	MIMAT0000070	BTG3	10950	HITS-CLIP//PAR-CLIP	23446348|22012620|21572407|20371350
hsa-mir-17-5p	MIMAT0000070	CBX1	10951	PAR-CLIP	21572407
hsa-mir-17-5p	MIMAT0000070	PNRC1	10957	HITS-CLIP	23824327|19536157
hsa-mir-17-5p	MIMAT0000070	ACOT2	10965	CLASH	23622248
hsa-mir-17-5p	MIMAT0000070	TMED10	10972	CLASH	23622248
hsa-mir-17-5p	MIMAT0000070	IMMT	10989	CLASH	23622248
hsa-mir-17-5p	MIMAT0000070	LIAS	11019	HITS-CLIP	23824327|22927820
hsa-mir-17-5p	MIMAT0000070	ABHD2	11057	HITS-CLIP	22473208
hsa-mir-17-5p	MIMAT0000070	UBE2C	11065	CLASH//Luciferase reporter assay//qRT-PCR//Western blot	23622248|25760688
hsa-mir-17-5p	MIMAT0000070	RAPGEF4	11069	HITS-CLIP	22473208
hsa-mir-17-5p	MIMAT0000070	TRIOBP	11078	HITS-CLIP	23313552
hsa-mir-17-5p	MIMAT0000070	DNAJB4	11080	HITS-CLIP	23313552
hsa-mir-17-5p	MIMAT0000070	CIT	11113	HITS-CLIP	22473208
hsa-mir-17-5p	MIMAT0000070	FGFR1OP	11116	PAR-CLIP	20371350
hsa-mir-17-5p	MIMAT0000070	BTN3A2	11118	HITS-CLIP	22473208
hsa-mir-17-5p	MIMAT0000070	BTN3A1	11119	CLASH//HITS-CLIP	23622248|22473208
hsa-mir-17-5p	MIMAT0000070	POLR3A	11128	PAR-CLIP	21572407
hsa-mir-17-5p	MIMAT0000070	FICD	11153	PAR-CLIP	21572407
hsa-mir-17-5p	MIMAT0000070	NUDT3	11165	HITS-CLIP	23313552
hsa-mir-17-5p	MIMAT0000070	BAZ2A	11176	CLASH	23622248
hsa-mir-17-5p	MIMAT0000070	PTENP1	11191	qRT-PCR	25617127
hsa-mir-17-5p	MIMAT0000070	AKAP11	11215	HITS-CLIP//PAR-CLIP	23592263|24398324|23446348|22012620|21572407|20371350|26701625
hsa-mir-17-5p	MIMAT0000070	RRAS2	22800	PAR-CLIP	20371350
hsa-mir-17-5p	MIMAT0000070	HSPA4L	22824	PAR-CLIP	21572407
hsa-mir-17-5p	MIMAT0000070	ZNF652	22834	PAR-CLIP	23592263
hsa-mir-17-5p	MIMAT0000070	ZNF507	22847	CLASH	23622248
hsa-mir-17-5p	MIMAT0000070	AAK1	22848	HITS-CLIP	22473208
hsa-mir-17-5p	MIMAT0000070	CHSY1	22856	PAR-CLIP	23592263
hsa-mir-17-5p	MIMAT0000070	ATG14	22863	HITS-CLIP	22473208
hsa-mir-17-5p	MIMAT0000070	INPP5F	22876	HITS-CLIP	22473208
hsa-mir-17-5p	MIMAT0000070	MLXIP	22877	HITS-CLIP	22473208
hsa-mir-17-5p	MIMAT0000070	WDR37	22884	HITS-CLIP	22473208
hsa-mir-17-5p	MIMAT0000070	FOXJ3	22887	HITS-CLIP//PAR-CLIP	22473208|21572407
hsa-mir-17-5p	MIMAT0000070	UBOX5	22888	HITS-CLIP	23313552
hsa-mir-17-5p	MIMAT0000070	MAPRE3	22924	PAR-CLIP	24398324|23446348|21572407|20371350|27292025
hsa-mir-17-5p	MIMAT0000070	TRIM32	22954	HITS-CLIP	22473208
hsa-mir-17-5p	MIMAT0000070	PCNX1	22990	CLASH	23622248
hsa-mir-17-5p	MIMAT0000070	FBXO21	23014	HITS-CLIP	22473208
hsa-mir-17-5p	MIMAT0000070	PHLPP2	23035	HITS-CLIP	22473208
hsa-mir-17-5p	MIMAT0000070	EMC1	23065	PAR-CLIP	22100165
hsa-mir-17-5p	MIMAT0000070	MYCBP2	23077	CLASH	23622248
hsa-mir-17-5p	MIMAT0000070	SIPA1L3	23094	CLASH	23622248
hsa-mir-17-5p	MIMAT0000070	TNRC6B	23112	PAR-CLIP	23446348
hsa-mir-17-5p	MIMAT0000070	POGZ	23126	CLASH	23622248
hsa-mir-17-5p	MIMAT0000070	ATG2A	23130	HITS-CLIP	22473208
hsa-mir-17-5p	MIMAT0000070	KDM6B	23135	PAR-CLIP	20371350|26701625
hsa-mir-17-5p	MIMAT0000070	DCUN1D4	23142	CLASH	23622248
hsa-mir-17-5p	MIMAT0000070	LPIN1	23175	CLASH	23622248
hsa-mir-17-5p	MIMAT0000070	GANAB	23193	CLASH	23622248
hsa-mir-17-5p	MIMAT0000070	FBXL7	23194	PAR-CLIP	22012620
hsa-mir-17-5p	MIMAT0000070	FAF2	23197	HITS-CLIP	22473208
hsa-mir-17-5p	MIMAT0000070	FBXO28	23219	CLASH	23622248
hsa-mir-17-5p	MIMAT0000070	PHLPP1	23239	Immunoblot//Luciferase reporter assay	22116552
hsa-mir-17-5p	MIMAT0000070	TMEM131L	23240	PAR-CLIP	22012620
hsa-mir-17-5p	MIMAT0000070	RPRD2	23248	PAR-CLIP	20371350
hsa-mir-17-5p	MIMAT0000070	ANKRD12	23253	HITS-CLIP	22473208
hsa-mir-17-5p	MIMAT0000070	CAMTA1	23261	HITS-CLIP	22473208
hsa-mir-17-5p	MIMAT0000070	DNMBP	23268	CLASH	23622248
hsa-mir-17-5p	MIMAT0000070	WWC1	23286	HITS-CLIP	23313552
hsa-mir-17-5p	MIMAT0000070	BICD2	23299	PAR-CLIP	20371350
hsa-mir-17-5p	MIMAT0000070	MAN2B2	23324	HITS-CLIP	23313552
hsa-mir-17-5p	MIMAT0000070	U2SURP	23350	HITS-CLIP//PAR-CLIP	22473208|22012620|21572407|20371350
hsa-mir-17-5p	MIMAT0000070	PSD3	23362	CLASH	23622248
hsa-mir-17-5p	MIMAT0000070	LARP1	23367	CLASH	23622248
hsa-mir-17-5p	MIMAT0000070	ARHGEF18	23370	HITS-CLIP	22473208
hsa-mir-17-5p	MIMAT0000070	SF3B3	23450	HITS-CLIP	23313552
hsa-mir-17-5p	MIMAT0000070	ICMT	23463	PAR-CLIP	23592263|21572407
hsa-mir-17-5p	MIMAT0000070	CBX5	23468	HITS-CLIP	23824327
hsa-mir-17-5p	MIMAT0000070	ZFYVE26	23503	CLASH//PAR-CLIP	23622248|23592263|22012620
hsa-mir-17-5p	MIMAT0000070	TTC9	23508	PAR-CLIP	23446348|21572407
hsa-mir-17-5p	MIMAT0000070	POFUT1	23509	HITS-CLIP	22473208
hsa-mir-17-5p	MIMAT0000070	ACAP2	23527	HITS-CLIP	22473208
hsa-mir-17-5p	MIMAT0000070	TNPO3	23534	CLASH	23622248
hsa-mir-17-5p	MIMAT0000070	ACOT9	23597	HITS-CLIP//PAR-CLIP	23313552|27292025|27418678
hsa-mir-17-5p	MIMAT0000070	MKRN1	23608	HITS-CLIP	22473208
hsa-mir-17-5p	MIMAT0000070	BACE1	23621	CLASH	23622248
hsa-mir-17-5p	MIMAT0000070	KPNA6	23633	PAR-CLIP	27292025
hsa-mir-17-5p	MIMAT0000070	PPP1R15A	23645	CLASH	23622248
hsa-mir-17-5p	MIMAT0000070	SLC7A11	23657	HITS-CLIP	23313552
hsa-mir-17-5p	MIMAT0000070	TMEM245	23731	HITS-CLIP	22473208
hsa-mir-17-5p	MIMAT0000070	BHMT2	23743	HITS-CLIP	23313552
hsa-mir-17-5p	MIMAT0000070	FJX1	24147	PAR-CLIP	21572407|20371350
hsa-mir-17-5p	MIMAT0000070	HYPK	25764	PAR-CLIP	23446348
hsa-mir-17-5p	MIMAT0000070	DSTYK	25778	PAR-CLIP	27292025
hsa-mir-17-5p	MIMAT0000070	ARIH1	25820	CLASH	23622248
hsa-mir-17-5p	MIMAT0000070	RTTN	25914	CLASH	23622248
hsa-mir-17-5p	MIMAT0000070	ATL3	25923	HITS-CLIP//PAR-CLIP	22473208|23592263
hsa-mir-17-5p	MIMAT0000070	CLIC4	25932	PAR-CLIP	21572407|20371350
hsa-mir-17-5p	MIMAT0000070	ZNF385A	25946	PAR-CLIP	22012620
hsa-mir-17-5p	MIMAT0000070	TSKU	25987	PAR-CLIP	20371350|26701625
hsa-mir-17-5p	MIMAT0000070	LSM14A	26065	CLASH	23622248
hsa-mir-17-5p	MIMAT0000070	WSB1	26118	PAR-CLIP	23446348
hsa-mir-17-5p	MIMAT0000070	NOC2L	26155	CLASH	23622248
hsa-mir-17-5p	MIMAT0000070	FBXL5	26234	HITS-CLIP//PAR-CLIP	22473208|23592263|24398324|23446348|22012620|21572407|20371350
hsa-mir-17-5p	MIMAT0000070	FBXO10	26267	HITS-CLIP	22473208
hsa-mir-17-5p	MIMAT0000070	SACS	26278	HITS-CLIP	22473208
hsa-mir-17-5p	MIMAT0000070	AGO1	26523	CLASH//HITS-CLIP	23622248|22473208
hsa-mir-17-5p	MIMAT0000070	BSCL2	26580	PAR-CLIP	23592263
hsa-mir-17-5p	MIMAT0000070	CKAP2	26586	PAR-CLIP	20371350
hsa-mir-17-5p	MIMAT0000070	HBP1	26959	HITS-CLIP//PAR-CLIP//Reporter assay	20505989|22473208|23592263
hsa-mir-17-5p	MIMAT0000070	TPK1	27010	PAR-CLIP	22012620
hsa-mir-17-5p	MIMAT0000070	MORC1	27136	PAR-CLIP	22291592
hsa-mir-17-5p	MIMAT0000070	SALL3	27164	PAR-CLIP	22012620|21572407
hsa-mir-17-5p	MIMAT0000070	TNFRSF21	27242	HITS-CLIP//PAR-CLIP	22473208|21572407
hsa-mir-17-5p	MIMAT0000070	SESN1	27244	PAR-CLIP	27292025
hsa-mir-17-5p	MIMAT0000070	RNF115	27246	HITS-CLIP	23313552
hsa-mir-17-5p	MIMAT0000070	KLHL20	27252	HITS-CLIP	22473208
hsa-mir-17-5p	MIMAT0000070	LSM3	27258	HITS-CLIP	23824327
hsa-mir-17-5p	MIMAT0000070	CRCP	27297	PAR-CLIP	23446348
hsa-mir-17-5p	MIMAT0000070	RAB30	27314	HITS-CLIP	22473208
hsa-mir-17-5p	MIMAT0000070	TNRC6A	27327	HITS-CLIP	22473208
hsa-mir-17-5p	MIMAT0000070	UBE2S	27338	CLASH	23622248
hsa-mir-17-5p	MIMAT0000070	POLM	27434	HITS-CLIP	23824327|23313552
hsa-mir-17-5p	MIMAT0000070	NKIRAS1	28512	PAR-CLIP	20371350
hsa-mir-17-5p	MIMAT0000070	OSTM1	28962	HITS-CLIP	23824327
hsa-mir-17-5p	MIMAT0000070	C11orf54	28970	HITS-CLIP	23313552
hsa-mir-17-5p	MIMAT0000070	SPCS1	28972	HITS-CLIP	23824327
hsa-mir-17-5p	MIMAT0000070	ATAD2	29028	PAR-CLIP	22100165
hsa-mir-17-5p	MIMAT0000070	MYLIP	29116	HITS-CLIP//PAR-CLIP	23592263|24398324|23446348|21572407|20371350|23313552|26701625|27292025
hsa-mir-17-5p	MIMAT0000070	RACGAP1	29127	PAR-CLIP	20371350
hsa-mir-17-5p	MIMAT0000070	TMOD3	29766	HITS-CLIP	23313552
hsa-mir-17-5p	MIMAT0000070	SENP1	29843	HITS-CLIP	22473208
hsa-mir-17-5p	MIMAT0000070	CNOT7	29883	HITS-CLIP	22473208
hsa-mir-17-5p	MIMAT0000070	CPSF1	29894	CLASH	23622248
hsa-mir-17-5p	MIMAT0000070	NRBP1	29959	HITS-CLIP//PAR-CLIP	22473208|23592263
hsa-mir-17-5p	MIMAT0000070	PRICKLE4	29964	PAR-CLIP	23592263
hsa-mir-17-5p	MIMAT0000070	LRP12	29967	PAR-CLIP	20371350
hsa-mir-17-5p	MIMAT0000070	A1CF	29974	PAR-CLIP	22100165
hsa-mir-17-5p	MIMAT0000070	DNTTIP2	30836	PAR-CLIP	23446348
hsa-mir-17-5p	MIMAT0000070	SOCS7	30837	PAR-CLIP	21572407
hsa-mir-17-5p	MIMAT0000070	MINK1	50488	HITS-CLIP	22473208|23313552
hsa-mir-17-5p	MIMAT0000070	DCAF8	50717	PAR-CLIP	20371350
hsa-mir-17-5p	MIMAT0000070	ISOC1	51015	PAR-CLIP	21572407
hsa-mir-17-5p	MIMAT0000070	SH3GLB1	51100	PAR-CLIP	21572407
hsa-mir-17-5p	MIMAT0000070	KMT5B	51111	PAR-CLIP	22012620
hsa-mir-17-5p	MIMAT0000070	RMDN1	51115	CLASH	23622248
hsa-mir-17-5p	MIMAT0000070	RLIM	51132	PAR-CLIP	21572407
hsa-mir-17-5p	MIMAT0000070	IRAK4	51135	HITS-CLIP	23313552
hsa-mir-17-5p	MIMAT0000070	CERCAM	51148	HITS-CLIP//PAR-CLIP	21572407
hsa-mir-17-5p	MIMAT0000070	JPT1	51155	CLASH	23622248
hsa-mir-17-5p	MIMAT0000070	NIN	51199	PAR-CLIP	23592263|21572407
hsa-mir-17-5p	MIMAT0000070	PDZD11	51248	HITS-CLIP	22473208
hsa-mir-17-5p	MIMAT0000070	KLF3	51274	PAR-CLIP	22012620
hsa-mir-17-5p	MIMAT0000070	DNAJC27	51277	HITS-CLIP//Luciferase reporter assay	19734348|22473208
hsa-mir-17-5p	MIMAT0000070	TLR7	51284	HITS-CLIP//Luciferase reporter assay	23313552|26041742
hsa-mir-17-5p	MIMAT0000070	ERGIC2	51290	PAR-CLIP	23592263
hsa-mir-17-5p	MIMAT0000070	SLC25A37	51312	CLASH	23622248
hsa-mir-17-5p	MIMAT0000070	WAC	51322	CLASH//PAR-CLIP	23622248|23592263|22012620|21572407
hsa-mir-17-5p	MIMAT0000070	ZBTB7A	51341	HITS-CLIP//PAR-CLIP	22473208|20371350
hsa-mir-17-5p	MIMAT0000070	UBR5	51366	HITS-CLIP	22473208
hsa-mir-17-5p	MIMAT0000070	ZNF107	51427	PAR-CLIP	21572407
hsa-mir-17-5p	MIMAT0000070	SUCO	51430	HITS-CLIP//PAR-CLIP	22473208|24398324|21572407
hsa-mir-17-5p	MIMAT0000070	FAM8A1	51439	CLASH	23622248
hsa-mir-17-5p	MIMAT0000070	REV1	51455	HITS-CLIP	22473208
hsa-mir-17-5p	MIMAT0000070	LIMA1	51474	HITS-CLIP//PAR-CLIP	22473208|22012620|20371350
hsa-mir-17-5p	MIMAT0000070	ANKFY1	51479	HITS-CLIP	22473208
hsa-mir-17-5p	MIMAT0000070	TMEM138	51524	HITS-CLIP	22473208
hsa-mir-17-5p	MIMAT0000070	LGSN	51557	HITS-CLIP	23313552
hsa-mir-17-5p	MIMAT0000070	AZIN1	51582	CLASH	23622248
hsa-mir-17-5p	MIMAT0000070	TAF9B	51616	CLASH	23622248
hsa-mir-17-5p	MIMAT0000070	ASB1	51665	HITS-CLIP	22473208
hsa-mir-17-5p	MIMAT0000070	HECA	51696	HITS-CLIP	22473208
hsa-mir-17-5p	MIMAT0000070	RAB23	51715	CLASH	23622248
hsa-mir-17-5p	MIMAT0000070	CMPK1	51727	HITS-CLIP	22473208
hsa-mir-17-5p	MIMAT0000070	ARID4B	51742	HITS-CLIP//PAR-CLIP	22473208|23592263|21572407
hsa-mir-17-5p	MIMAT0000070	ERAP1	51752	HITS-CLIP	22473208
hsa-mir-17-5p	MIMAT0000070	CHIC1	53344	HITS-CLIP	22473208
hsa-mir-17-5p	MIMAT0000070	FXYD5	53827	PAR-CLIP	23446348|21572407|20371350
hsa-mir-17-5p	MIMAT0000070	CYCS	54205	PAR-CLIP	23446348
hsa-mir-17-5p	MIMAT0000070	GDAP1	54332	CLASH	23622248
hsa-mir-17-5p	MIMAT0000070	DNAJC10	54431	PAR-CLIP	23446348
hsa-mir-17-5p	MIMAT0000070	CCSER2	54462	HITS-CLIP	22473208
hsa-mir-17-5p	MIMAT0000070	ANKIB1	54467	HITS-CLIP	22473208
hsa-mir-17-5p	MIMAT0000070	RNF216	54476	HITS-CLIP	22473208
hsa-mir-17-5p	MIMAT0000070	TMX3	54495	HITS-CLIP	22473208
hsa-mir-17-5p	MIMAT0000070	MTRF1L	54516	CLASH	23622248
hsa-mir-17-5p	MIMAT0000070	SGTB	54557	HITS-CLIP	22473208|23313552
hsa-mir-17-5p	MIMAT0000070	CROT	54677	HITS-CLIP	22473208
hsa-mir-17-5p	MIMAT0000070	RRN3	54700	PAR-CLIP	21572407
hsa-mir-17-5p	MIMAT0000070	OTUD4	54726	PAR-CLIP	20371350
hsa-mir-17-5p	MIMAT0000070	LEPROT	54741	PAR-CLIP	21572407
hsa-mir-17-5p	MIMAT0000070	ZRANB1	54764	HITS-CLIP	22473208
hsa-mir-17-5p	MIMAT0000070	TRIM44	54765	CLASH	23622248
hsa-mir-17-5p	MIMAT0000070	MED18	54797	PAR-CLIP	23446348
hsa-mir-17-5p	MIMAT0000070	KLHL28	54813	HITS-CLIP//PAR-CLIP	22473208|23592263|21572407|20371350|23824327
hsa-mir-17-5p	MIMAT0000070	VPS13C	54832	HITS-CLIP	22473208
hsa-mir-17-5p	MIMAT0000070	FAM46C	54855	HITS-CLIP	22473208
hsa-mir-17-5p	MIMAT0000070	FNBP1L	54874	PAR-CLIP	23446348|21572407|20371350
hsa-mir-17-5p	MIMAT0000070	PXK	54899	HITS-CLIP//PAR-CLIP	23592263|23446348|21572407|20371350
hsa-mir-17-5p	MIMAT0000070	CHTF8	54921	CLASH	23622248
hsa-mir-17-5p	MIMAT0000070	OCIAD1	54940	HITS-CLIP	23313552
hsa-mir-17-5p	MIMAT0000070	DNAJC28	54943	PAR-CLIP	21572407|20371350
hsa-mir-17-5p	MIMAT0000070	GEMIN8	54960	HITS-CLIP	23313552
hsa-mir-17-5p	MIMAT0000070	SLC35F6	54978	HITS-CLIP	22927820
hsa-mir-17-5p	MIMAT0000070	ZNF770	54989	HITS-CLIP	22473208
hsa-mir-17-5p	MIMAT0000070	LAMTOR1	55004	PAR-CLIP	24398324|23446348|20371350
hsa-mir-17-5p	MIMAT0000070	RMND1	55005	HITS-CLIP	23706177
hsa-mir-17-5p	MIMAT0000070	C14orf119	55017	HITS-CLIP	23313552
hsa-mir-17-5p	MIMAT0000070	FKBP14	55033	HITS-CLIP	23313552
hsa-mir-17-5p	MIMAT0000070	ATG16L1	55054	HITS-CLIP	22473208
hsa-mir-17-5p	MIMAT0000070	C9orf40	55071	HITS-CLIP//PAR-CLIP	22473208|23446348|21572407|20371350
hsa-mir-17-5p	MIMAT0000070	OXR1	55074	HITS-CLIP	22473208
hsa-mir-17-5p	MIMAT0000070	ATG2B	55102	HITS-CLIP	22473208
hsa-mir-17-5p	MIMAT0000070	PIWIL2	55124	HITS-CLIP	24906430|23824327|23313552|27418678|28735896
hsa-mir-17-5p	MIMAT0000070	MTPAP	55149	PAR-CLIP	22012620|21572407
hsa-mir-17-5p	MIMAT0000070	CENPQ	55166	PAR-CLIP	23446348|20371350
hsa-mir-17-5p	MIMAT0000070	MRPS10	55173	HITS-CLIP	27418678
hsa-mir-17-5p	MIMAT0000070	CCDC198	55195	HITS-CLIP	23313552
hsa-mir-17-5p	MIMAT0000070	KIAA1551	55196	PAR-CLIP	23446348
hsa-mir-17-5p	MIMAT0000070	ZNF532	55205	PAR-CLIP	22012620
hsa-mir-17-5p	MIMAT0000070	ELP2	55250	CLASH	23622248
hsa-mir-17-5p	MIMAT0000070	C7orf43	55262	HITS-CLIP	22473208
hsa-mir-17-5p	MIMAT0000070	TMEM19	55266	CLASH	23622248
hsa-mir-17-5p	MIMAT0000070	TMEM100	55273	PAR-CLIP	21572407
hsa-mir-17-5p	MIMAT0000070	VPS53	55275	HITS-CLIP	23313552
hsa-mir-17-5p	MIMAT0000070	RBM41	55285	HITS-CLIP	23313552
hsa-mir-17-5p	MIMAT0000070	PPP6R3	55291	PAR-CLIP	21572407
hsa-mir-17-5p	MIMAT0000070	OLAH	55301	HITS-CLIP	27418678
hsa-mir-17-5p	MIMAT0000070	RFK	55312	HITS-CLIP	23313552
hsa-mir-17-5p	MIMAT0000070	SYNJ2BP	55333	PAR-CLIP	26701625
hsa-mir-17-5p	MIMAT0000070	TBC1D2	55357	Luciferase reporter assay//qRT-PCR//Western blot	23285084
hsa-mir-17-5p	MIMAT0000070	YOD1	55432	HITS-CLIP//PAR-CLIP	22473208|22012620
hsa-mir-17-5p	MIMAT0000070	FEM1A	55527	HITS-CLIP	23824327|19536157|28735896
hsa-mir-17-5p	MIMAT0000070	NAGK	55577	CLASH//PAR-CLIP	23622248|23446348|21572407|20371350
hsa-mir-17-5p	MIMAT0000070	ZNF280C	55609	HITS-CLIP	22473208
hsa-mir-17-5p	MIMAT0000070	VPS50	55610	PAR-CLIP	22100165
hsa-mir-17-5p	MIMAT0000070	DEPDC1	55635	CLASH	23622248
hsa-mir-17-5p	MIMAT0000070	BCAS4	55653	HITS-CLIP	23313552
hsa-mir-17-5p	MIMAT0000070	TMEM127	55654	HITS-CLIP//PAR-CLIP	22473208|24398324|21572407|20371350|23313552
hsa-mir-17-5p	MIMAT0000070	HIF1AN	55662	HITS-CLIP	22473208
hsa-mir-17-5p	MIMAT0000070	ZNF446	55663	HITS-CLIP	23313552
hsa-mir-17-5p	MIMAT0000070	MFN1	55669	PAR-CLIP	23446348
hsa-mir-17-5p	MIMAT0000070	RUFY2	55680	PAR-CLIP	21572407
hsa-mir-17-5p	MIMAT0000070	TSR1	55720	PAR-CLIP	22100165|23446348|21572407
hsa-mir-17-5p	MIMAT0000070	CEP72	55722	PAR-CLIP	23446348|20371350
hsa-mir-17-5p	MIMAT0000070	BTBD7	55727	HITS-CLIP	22473208
hsa-mir-17-5p	MIMAT0000070	COA1	55744	CLASH	23622248
hsa-mir-17-5p	MIMAT0000070	2022-09-11	55752	CLASH	23622248
hsa-mir-17-5p	MIMAT0000070	CMTR2	55783	HITS-CLIP	22473208
hsa-mir-17-5p	MIMAT0000070	LRIF1	55791	HITS-CLIP	23313552
hsa-mir-17-5p	MIMAT0000070	FOXJ2	55810	PAR-CLIP	21572407
hsa-mir-17-5p	MIMAT0000070	TMEM165	55858	CLASH	23622248
hsa-mir-17-5p	MIMAT0000070	ASH1L	55870	CLASH	23622248
hsa-mir-17-5p	MIMAT0000070	UBFD1	56061	HITS-CLIP	22473208
hsa-mir-17-5p	MIMAT0000070	ANKH	56172	PAR-CLIP	23592263|23446348|21572407|20371350
hsa-mir-17-5p	MIMAT0000070	PARD3	56288	HITS-CLIP	23313552
hsa-mir-17-5p	MIMAT0000070	EIF5A2	56648	HITS-CLIP	22473208
hsa-mir-17-5p	MIMAT0000070	TMEM9B	56674	PAR-CLIP	22100165
hsa-mir-17-5p	MIMAT0000070	NRIP3	56675	PAR-CLIP	22100165
hsa-mir-17-5p	MIMAT0000070	SH3GLB2	56904	CLASH	23622248
hsa-mir-17-5p	MIMAT0000070	DHX33	56919	CLASH	23622248
hsa-mir-17-5p	MIMAT0000070	PAK6	56924	HITS-CLIP	23824327
hsa-mir-17-5p	MIMAT0000070	FEM1C	56929	HITS-CLIP//PAR-CLIP	22473208|22291592|23446348|22012620|20371350
hsa-mir-17-5p	MIMAT0000070	EMSY	56946	HITS-CLIP//PAR-CLIP	22473208|24398324|22012620|21572407|20371350
hsa-mir-17-5p	MIMAT0000070	BBX	56987	PAR-CLIP	23592263|23446348|21572407|20371350
hsa-mir-17-5p	MIMAT0000070	CCDC47	57003	CLASH	23622248
hsa-mir-17-5p	MIMAT0000070	RSRP1	57035	HITS-CLIP	22473208
hsa-mir-17-5p	MIMAT0000070	ENTPD7	57089	HITS-CLIP	22473208
hsa-mir-17-5p	MIMAT0000070	SMURF1	57154	Luciferase reporter assay//qRT-PCR//Western blot	21898695
hsa-mir-17-5p	MIMAT0000070	PHTF2	57157	PAR-CLIP	23446348|21572407|20371350
hsa-mir-17-5p	MIMAT0000070	PELI1	57162	CLASH	23622248
hsa-mir-17-5p	MIMAT0000070	ZNFX1	57169	CLASH//HITS-CLIP//Luciferase reporter assay//PAR-CLIP	19734348|23622248|22473208|23446348|20371350
hsa-mir-17-5p	MIMAT0000070	KIAA1191	57179	HITS-CLIP//PAR-CLIP	22473208|24398324|20371350
hsa-mir-17-5p	MIMAT0000070	ANKRD50	57182	PAR-CLIP	23592263
hsa-mir-17-5p	MIMAT0000070	KIAA1147	57189	PAR-CLIP	23446348
hsa-mir-17-5p	MIMAT0000070	PBXIP1	57326	CLASH	23622248
hsa-mir-17-5p	MIMAT0000070	CBX8	57332	HITS-CLIP	23824327
hsa-mir-17-5p	MIMAT0000070	RAB22A	57403	HITS-CLIP//PAR-CLIP	22473208|23592263|21572407
hsa-mir-17-5p	MIMAT0000070	ISY1	57461	PAR-CLIP	27292025
hsa-mir-17-5p	MIMAT0000070	MAVS	57506	PAR-CLIP	21572407|20371350
hsa-mir-17-5p	MIMAT0000070	SERINC1	57515	HITS-CLIP	23313552
hsa-mir-17-5p	MIMAT0000070	NUFIP2	57532	CLASH//HITS-CLIP//PAR-CLIP	23622248|23446348|21572407|20371350
hsa-mir-17-5p	MIMAT0000070	SORCS2	57537	PAR-CLIP	22100165
hsa-mir-17-5p	MIMAT0000070	2022-03-04	57574	PAR-CLIP	22100165
hsa-mir-17-5p	MIMAT0000070	SLAIN2	57606	HITS-CLIP	22473208
hsa-mir-17-5p	MIMAT0000070	POGK	57645	CLASH	23622248
hsa-mir-17-5p	MIMAT0000070	USP28	57646	HITS-CLIP	22473208
hsa-mir-17-5p	MIMAT0000070	GRAMD1A	57655	HITS-CLIP	22473208
hsa-mir-17-5p	MIMAT0000070	ZBTB4	57659	HITS-CLIP//Luciferase reporter assay//PAR-CLIP	24220575|22473208|24398324|21572407|20371350
hsa-mir-17-5p	MIMAT0000070	EPB41L5	57669	CLASH	23622248
hsa-mir-17-5p	MIMAT0000070	GPAM	57678	HITS-CLIP	22473208
hsa-mir-17-5p	MIMAT0000070	FAM160B1	57700	PAR-CLIP	23592263|23446348|20371350
hsa-mir-17-5p	MIMAT0000070	SUGP1	57794	HITS-CLIP	23313552
hsa-mir-17-5p	MIMAT0000070	GATAD1	57798	HITS-CLIP	23824327|23313552
hsa-mir-17-5p	MIMAT0000070	RAP2C	57826	PAR-CLIP	21572407
hsa-mir-17-5p	MIMAT0000070	LY6G5B	58496	HITS-CLIP	23313552
hsa-mir-17-5p	MIMAT0000070	EPS15L1	58513	PAR-CLIP	23446348|21572407|20371350
hsa-mir-17-5p	MIMAT0000070	RRAGD	58528	PAR-CLIP	23446348|20371350
hsa-mir-17-5p	MIMAT0000070	ENPP5	59084	CLASH//PAR-CLIP	23622248|21572407|20371350
hsa-mir-17-5p	MIMAT0000070	NTN4	59277	In situ hybridization//Next Generation Sequencing (NGS)//qRT-PCR	26233958
hsa-mir-17-5p	MIMAT0000070	SLC22A23	63027	PAR-CLIP	23592263
hsa-mir-17-5p	MIMAT0000070	ELMO2	63916	CLASH	23622248
hsa-mir-17-5p	MIMAT0000070	NPAS3	64067	In situ hybridization//Luciferase reporter assay//Microarray//qRT-PCR//Western blot	22228753
hsa-mir-17-5p	MIMAT0000070	SMOC1	64093	PAR-CLIP	21572407
hsa-mir-17-5p	MIMAT0000070	C17orf75	64149	HITS-CLIP	27418678
hsa-mir-17-5p	MIMAT0000070	ABCG8	64241	HITS-CLIP	23313552
hsa-mir-17-5p	MIMAT0000070	PAPD5	64282	HITS-CLIP	23313552
hsa-mir-17-5p	MIMAT0000070	ZMAT3	64393	HITS-CLIP	23313552
hsa-mir-17-5p	MIMAT0000070	AKTIP	64400	HITS-CLIP	22473208
hsa-mir-17-5p	MIMAT0000070	TMEM267	64417	HITS-CLIP	22473208
hsa-mir-17-5p	MIMAT0000070	GIGYF1	64599	HITS-CLIP//PAR-CLIP	22473208|24398324|23446348|21572407|20371350|26701625
hsa-mir-17-5p	MIMAT0000070	NUCKS1	64710	CLASH	23622248
hsa-mir-17-5p	MIMAT0000070	CRTC3	64784	HITS-CLIP	22473208
hsa-mir-17-5p	MIMAT0000070	TBC1D15	64786	CLASH	23622248
hsa-mir-17-5p	MIMAT0000070	EXO5	64789	PAR-CLIP	22012620|21572407
hsa-mir-17-5p	MIMAT0000070	TUT1	64852	CLASH	23622248
hsa-mir-17-5p	MIMAT0000070	NABP1	64859	HITS-CLIP//Luciferase reporter assay//PAR-CLIP	19734348|22473208|23446348|20371350|21572407|26701625
hsa-mir-17-5p	MIMAT0000070	MRPS6	64968	CLASH	23622248
hsa-mir-17-5p	MIMAT0000070	MRPL40	64976	CLASH	23622248
hsa-mir-17-5p	MIMAT0000070	MPPE1	65258	HITS-CLIP	27418678
hsa-mir-17-5p	MIMAT0000070	WNK3	65267	PAR-CLIP	22100165
hsa-mir-17-5p	MIMAT0000070	CAPRIN2	65981	HITS-CLIP//PAR-CLIP	22473208|22012620|21572407
hsa-mir-17-5p	MIMAT0000070	MTMR9	66036	HITS-CLIP	22927820
hsa-mir-17-5p	MIMAT0000070	GID4	79018	HITS-CLIP//PAR-CLIP	22473208|23592263|20371350
hsa-mir-17-5p	MIMAT0000070	ZFYVE21	79038	HITS-CLIP//PAR-CLIP	23592263|23446348|21572407|20371350
hsa-mir-17-5p	MIMAT0000070	TMEM38A	79041	PAR-CLIP	23446348
hsa-mir-17-5p	MIMAT0000070	PRRG4	79056	PAR-CLIP	20371350
hsa-mir-17-5p	MIMAT0000070	DCTPP1	79077	CLASH	23622248
hsa-mir-17-5p	MIMAT0000070	C1orf50	79078	HITS-CLIP	23313552
hsa-mir-17-5p	MIMAT0000070	ZNF426	79088	HITS-CLIP	23313552
hsa-mir-17-5p	MIMAT0000070	GNPTAB	79158	PAR-CLIP	21572407
hsa-mir-17-5p	MIMAT0000070	TTPAL	79183	HITS-CLIP	22473208
hsa-mir-17-5p	MIMAT0000070	FYCO1	79443	HITS-CLIP	22473208
hsa-mir-17-5p	MIMAT0000070	CEP97	79598	HITS-CLIP//PAR-CLIP	22473208|23446348
hsa-mir-17-5p	MIMAT0000070	VCPKMT	79609	HITS-CLIP	22473208
hsa-mir-17-5p	MIMAT0000070	HMBOX1	79618	PAR-CLIP	22012620
hsa-mir-17-5p	MIMAT0000070	ARMT1	79624	HITS-CLIP	27418678
hsa-mir-17-5p	MIMAT0000070	ARSJ	79642	PAR-CLIP	21572407
hsa-mir-17-5p	MIMAT0000070	PANK3	79646	HITS-CLIP	22473208
hsa-mir-17-5p	MIMAT0000070	ARHGAP10	79658	CLASH	23622248
hsa-mir-17-5p	MIMAT0000070	PPP1R3B	79660	HITS-CLIP	22473208
hsa-mir-17-5p	MIMAT0000070	TBL1XR1	79718	PAR-CLIP	22012620|26701625|27292025
hsa-mir-17-5p	MIMAT0000070	TBC1D17	79735	HITS-CLIP	22473208
hsa-mir-17-5p	MIMAT0000070	TEFM	79736	CLASH	23622248
hsa-mir-17-5p	MIMAT0000070	CLIP4	79745	PAR-CLIP	20371350
hsa-mir-17-5p	MIMAT0000070	KLHL36	79786	PAR-CLIP	23446348|21572407|20371350
hsa-mir-17-5p	MIMAT0000070	ZNF665	79788	HITS-CLIP	23313552
hsa-mir-17-5p	MIMAT0000070	FBXO31	79791	HITS-CLIP//Luciferase reporter assay//qRT-PCR//Western blot	19734348|22473208|25115392
hsa-mir-17-5p	MIMAT0000070	AGMAT	79814	HITS-CLIP//PAR-CLIP	20371350|23313552
hsa-mir-17-5p	MIMAT0000070	METTL8	79828	HITS-CLIP	23313552
hsa-mir-17-5p	MIMAT0000070	ZMYM1	79830	PAR-CLIP	22012620|20371350
hsa-mir-17-5p	MIMAT0000070	PEAK1	79834	HITS-CLIP	22473208
hsa-mir-17-5p	MIMAT0000070	PIP4K2C	79837	HITS-CLIP	22473208
hsa-mir-17-5p	MIMAT0000070	FAM57A	79850	HITS-CLIP	22473208
hsa-mir-17-5p	MIMAT0000070	CYBRD1	79901	HITS-CLIP	22473208
hsa-mir-17-5p	MIMAT0000070	TNIP3	79931	HITS-CLIP	23313552
hsa-mir-17-5p	MIMAT0000070	SYNPO2L	79933	HITS-CLIP	23313552
hsa-mir-17-5p	MIMAT0000070	SYNDIG1	79953	CLASH	23622248
hsa-mir-17-5p	MIMAT0000070	ATAT1	79969	HITS-CLIP	23824327|23313552
hsa-mir-17-5p	MIMAT0000070	PCNX2	80003	HITS-CLIP	21572407
hsa-mir-17-5p	MIMAT0000070	FOXRED2	80020	HITS-CLIP	23313552
hsa-mir-17-5p	MIMAT0000070	GPR157	80045	PAR-CLIP	23592263|23446348|20371350
hsa-mir-17-5p	MIMAT0000070	SIKE1	80143	HITS-CLIP	22473208
hsa-mir-17-5p	MIMAT0000070	UXS1	80146	HITS-CLIP	22473208
hsa-mir-17-5p	MIMAT0000070	ABHD18	80167	HITS-CLIP	23313552
hsa-mir-17-5p	MIMAT0000070	TMEM134	80194	PAR-CLIP	23446348
hsa-mir-17-5p	MIMAT0000070	RNF34	80196	HITS-CLIP	23313552
hsa-mir-17-5p	MIMAT0000070	CHD9	80205	HITS-CLIP	22473208
hsa-mir-17-5p	MIMAT0000070	NAA50	80218	HITS-CLIP	22473208
hsa-mir-17-5p	MIMAT0000070	RAB11FIP1	80223	HITS-CLIP//PAR-CLIP	22473208|23446348|21572407
hsa-mir-17-5p	MIMAT0000070	ORAI2	80228	HITS-CLIP	23313552
hsa-mir-17-5p	MIMAT0000070	SLC35F5	80255	HITS-CLIP	22473208|23313552|22927820|27418678
hsa-mir-17-5p	MIMAT0000070	C16orf70	80262	PAR-CLIP	21572407|20371350
hsa-mir-17-5p	MIMAT0000070	PLEKHO2	80301	HITS-CLIP	22473208
hsa-mir-17-5p	MIMAT0000070	KLHL15	80311	HITS-CLIP	22473208
hsa-mir-17-5p	MIMAT0000070	WDR82	80335	CLASH	23622248
hsa-mir-17-5p	MIMAT0000070	TNKS2	80351	HITS-CLIP//PAR-CLIP	22473208|21572407
hsa-mir-17-5p	MIMAT0000070	DDHD1	80821	HITS-CLIP	22473208
hsa-mir-17-5p	MIMAT0000070	TRIM11	81559	CLASH	23622248
hsa-mir-17-5p	MIMAT0000070	PDRG1	81572	PAR-CLIP	23592263|24398324|23446348|21572407|20371350
hsa-mir-17-5p	MIMAT0000070	ANKRD13C	81573	HITS-CLIP	22473208
hsa-mir-17-5p	MIMAT0000070	TRIM8	81603	CLASH//HITS-CLIP//Luciferase reporter assay//qRT-PCR//Western blot	23622248|22473208|28327152|26077989
hsa-mir-17-5p	MIMAT0000070	FAM83D	81610	HITS-CLIP	22473208
hsa-mir-17-5p	MIMAT0000070	SLCO5A1	81796	PAR-CLIP	22100165
hsa-mir-17-5p	MIMAT0000070	NETO2	81831	PAR-CLIP	23592263|21572407
hsa-mir-17-5p	MIMAT0000070	RNF146	81847	CLASH	23622248
hsa-mir-17-5p	MIMAT0000070	LAS1L	81887	CLASH	23622248
hsa-mir-17-5p	MIMAT0000070	FAHD1	81889	HITS-CLIP	19536157
hsa-mir-17-5p	MIMAT0000070	SLC25A28	81894	CLASH	23622248
hsa-mir-17-5p	MIMAT0000070	ZNF93	81931	PAR-CLIP	22012620
hsa-mir-17-5p	MIMAT0000070	DNAL1	83544	HITS-CLIP	23313552
hsa-mir-17-5p	MIMAT0000070	SESN2	83667	HITS-CLIP	22473208
hsa-mir-17-5p	MIMAT0000070	CRISPLD2	83716	HITS-CLIP//PAR-CLIP	23446348|23313552
hsa-mir-17-5p	MIMAT0000070	ITCH	83737	HITS-CLIP	22473208
hsa-mir-17-5p	MIMAT0000070	MIXL1	83881	PAR-CLIP	23446348
hsa-mir-17-5p	MIMAT0000070	HDAC10	83933	CLASH	23622248
hsa-mir-17-5p	MIMAT0000070	TMEM133	83935	HITS-CLIP	21572407
hsa-mir-17-5p	MIMAT0000070	KATNAL1	84056	HITS-CLIP//PAR-CLIP	22473208|21572407
hsa-mir-17-5p	MIMAT0000070	ANKRD27	84079	CLASH	23622248
hsa-mir-17-5p	MIMAT0000070	QRFPR	84109	HITS-CLIP	23313552
hsa-mir-17-5p	MIMAT0000070	RPF2	84154	PAR-CLIP	21572407|20371350
hsa-mir-17-5p	MIMAT0000070	GTF2IRD2	84163	HITS-CLIP	23313552
hsa-mir-17-5p	MIMAT0000070	POLR1B	84172	PAR-CLIP	23446348|20371350
hsa-mir-17-5p	MIMAT0000070	USP48	84196	HITS-CLIP//PAR-CLIP	21572407
hsa-mir-17-5p	MIMAT0000070	YIPF4	84272	PAR-CLIP	23446348
hsa-mir-17-5p	MIMAT0000070	SLC25A33	84275	HITS-CLIP	23313552
hsa-mir-17-5p	MIMAT0000070	FAM213A	84293	HITS-CLIP	23313552
hsa-mir-17-5p	MIMAT0000070	PHF6	84295	HITS-CLIP	22473208
hsa-mir-17-5p	MIMAT0000070	GINS4	84296	PAR-CLIP	23446348|21572407
hsa-mir-17-5p	MIMAT0000070	LLPH	84298	PAR-CLIP	22100165
hsa-mir-17-5p	MIMAT0000070	DDI2	84301	HITS-CLIP	23313552
hsa-mir-17-5p	MIMAT0000070	BRMS1L	84312	HITS-CLIP	22473208
hsa-mir-17-5p	MIMAT0000070	ZBED3	84327	CLASH	23622248
hsa-mir-17-5p	MIMAT0000070	LZIC	84328	PAR-CLIP	23446348|20371350
hsa-mir-17-5p	MIMAT0000070	PCGF5	84333	CLASH	23622248
hsa-mir-17-5p	MIMAT0000070	HOOK3	84376	HITS-CLIP	23313552
hsa-mir-17-5p	MIMAT0000070	LCOR	84458	CLASH	23622248
hsa-mir-17-5p	MIMAT0000070	DCTN5	84516	HITS-CLIP	23313552
hsa-mir-17-5p	MIMAT0000070	C15orf41	84529	CLASH//HITS-CLIP	23622248|23824327
hsa-mir-17-5p	MIMAT0000070	KIAA1841	84542	HITS-CLIP	23313552
hsa-mir-17-5p	MIMAT0000070	MAK16	84549	HITS-CLIP	22473208
hsa-mir-17-5p	MIMAT0000070	FAXC	84553	HITS-CLIP	23824327
hsa-mir-17-5p	MIMAT0000070	PARD6B	84612	HITS-CLIP	22473208
hsa-mir-17-5p	MIMAT0000070	ZBTB37	84614	PAR-CLIP	20371350
hsa-mir-17-5p	MIMAT0000070	USP38	84640	CLASH	23622248
hsa-mir-17-5p	MIMAT0000070	MYPN	84665	HITS-CLIP	23313552
hsa-mir-17-5p	MIMAT0000070	USP32	84669	HITS-CLIP	22473208|23824327
hsa-mir-17-5p	MIMAT0000070	ZNF347	84671	HITS-CLIP	23313552
hsa-mir-17-5p	MIMAT0000070	PIGO	84720	HITS-CLIP	22473208
hsa-mir-17-5p	MIMAT0000070	FUT10	84750	PAR-CLIP	23592263|26701625
hsa-mir-17-5p	MIMAT0000070	ZNF514	84874	PAR-CLIP	23446348|21572407
hsa-mir-17-5p	MIMAT0000070	ORAI1	84876	HITS-CLIP	22473208
hsa-mir-17-5p	MIMAT0000070	MFSD2A	84879	HITS-CLIP	23824327
hsa-mir-17-5p	MIMAT0000070	TMTC4	84899	CLASH	23622248
hsa-mir-17-5p	MIMAT0000070	NFATC2IP	84901	HITS-CLIP	22473208
hsa-mir-17-5p	MIMAT0000070	PPP1R15B	84919	PAR-CLIP	24398324|23446348|22012620|21572407|20371350
hsa-mir-17-5p	MIMAT0000070	MASTL	84930	HITS-CLIP//PAR-CLIP	22473208|21572407
hsa-mir-17-5p	MIMAT0000070	WDR73	84942	HITS-CLIP	23706177
hsa-mir-17-5p	MIMAT0000070	BAGE5	85316	HITS-CLIP	22473208
hsa-mir-17-5p	MIMAT0000070	UNK	85451	PAR-CLIP	22012620
hsa-mir-17-5p	MIMAT0000070	TANC1	85461	HITS-CLIP	22473208
hsa-mir-17-5p	MIMAT0000070	FHDC1	85462	PAR-CLIP	22012620
hsa-mir-17-5p	MIMAT0000070	ZC3H12C	85463	PAR-CLIP	23446348|22012620|21572407|20371350
hsa-mir-17-5p	MIMAT0000070	SSH2	85464	HITS-CLIP	22473208
hsa-mir-17-5p	MIMAT0000070	MIDN	90007	HITS-CLIP//PAR-CLIP	22473208|23592263|24398324|23446348|21572407|20371350|27292025
hsa-mir-17-5p	MIMAT0000070	EFCAB11	90141	PAR-CLIP	23446348|21572407
hsa-mir-17-5p	MIMAT0000070	COX19	90639	PAR-CLIP	23446348
hsa-mir-17-5p	MIMAT0000070	ZNF598	90850	CLASH	23622248
hsa-mir-17-5p	MIMAT0000070	FMNL3	91010	HITS-CLIP	22473208
hsa-mir-17-5p	MIMAT0000070	DPP9	91039	PAR-CLIP	27292025
hsa-mir-17-5p	MIMAT0000070	ZNF682	91120	HITS-CLIP//PAR-CLIP	23446348|23313552
hsa-mir-17-5p	MIMAT0000070	SLC25A46	91137	PAR-CLIP	21572407
hsa-mir-17-5p	MIMAT0000070	TMEM67	91147	HITS-CLIP	22473208
hsa-mir-17-5p	MIMAT0000070	CDKN2AIPNL	91368	HITS-CLIP	23313552
hsa-mir-17-5p	MIMAT0000070	BTF3L4	91408	PAR-CLIP	23446348|21572407|20371350
hsa-mir-17-5p	MIMAT0000070	RCCD1	91433	HITS-CLIP	22473208
hsa-mir-17-5p	MIMAT0000070	FAAP24	91442	HITS-CLIP	23313552
hsa-mir-17-5p	MIMAT0000070	ACBD5	91452	HITS-CLIP	22473208
hsa-mir-17-5p	MIMAT0000070	C12orf65	91574	HITS-CLIP	23313552
hsa-mir-17-5p	MIMAT0000070	CHURC1	91612	HITS-CLIP	22473208
hsa-mir-17-5p	MIMAT0000070	YTHDC1	91746	HITS-CLIP	19536157
hsa-mir-17-5p	MIMAT0000070	ELMSAN1	91748	HITS-CLIP	22473208
hsa-mir-17-5p	MIMAT0000070	MFSD4B	91749	CLASH	23622248
hsa-mir-17-5p	MIMAT0000070	CABLES1	91768	PAR-CLIP	23592263
hsa-mir-17-5p	MIMAT0000070	MYLK3	91807	HITS-CLIP	23313552
hsa-mir-17-5p	MIMAT0000070	ASB16	92591	HITS-CLIP	23313552
hsa-mir-17-5p	MIMAT0000070	MOB1B	92597	CLASH	23622248
hsa-mir-17-5p	MIMAT0000070	HIST3H2A	92815	CLASH	23622248
hsa-mir-17-5p	MIMAT0000070	UBE2Q2	92912	HITS-CLIP	22473208
hsa-mir-17-5p	MIMAT0000070	HAUS8	93323	HITS-CLIP//PAR-CLIP	22473208|20371350
hsa-mir-17-5p	MIMAT0000070	TADA2B	93624	HITS-CLIP	22473208
hsa-mir-17-5p	MIMAT0000070	PIGS	94005	CLASH	23622248
hsa-mir-17-5p	MIMAT0000070	CAMK2N2	94032	HITS-CLIP	22473208
hsa-mir-17-5p	MIMAT0000070	ORMDL3	94103	HITS-CLIP	22473208
hsa-mir-17-5p	MIMAT0000070	ARHGAP12	94134	HITS-CLIP//PAR-CLIP	22473208|21572407|20371350
hsa-mir-17-5p	MIMAT0000070	FOXQ1	94234	PAR-CLIP	23592263|27292025
hsa-mir-17-5p	MIMAT0000070	TP53INP1	94241	Luciferase reporter assay//PAR-CLIP//qRT-PCR//Reporter assay//Western blot	22730212|23333058|22100165
hsa-mir-17-5p	MIMAT0000070	EGLN3	112399	PAR-CLIP	21572407
hsa-mir-17-5p	MIMAT0000070	WDR89	112840	HITS-CLIP	22473208
hsa-mir-17-5p	MIMAT0000070	CHST14	113189	CLASH	23622248
hsa-mir-17-5p	MIMAT0000070	EFHC1	114327	CLASH	23622248
hsa-mir-17-5p	MIMAT0000070	STK11IP	114790	PAR-CLIP	21572407
hsa-mir-17-5p	MIMAT0000070	FMNL2	114793	PAR-CLIP	21572407
hsa-mir-17-5p	MIMAT0000070	TMEM123	114908	HITS-CLIP	22473208
hsa-mir-17-5p	MIMAT0000070	RAB42	115273	HITS-CLIP	23706177
hsa-mir-17-5p	MIMAT0000070	PCMTD1	115294	HITS-CLIP	22473208
hsa-mir-17-5p	MIMAT0000070	ZNF689	115509	CLASH	23622248
hsa-mir-17-5p	MIMAT0000070	FCHO2	115548	HITS-CLIP//PAR-CLIP	22473208|21572407
hsa-mir-17-5p	MIMAT0000070	DIS3L	115752	PAR-CLIP	21572407|27292025
hsa-mir-17-5p	MIMAT0000070	LRRC58	116064	HITS-CLIP	27418678
hsa-mir-17-5p	MIMAT0000070	LYSMD3	116068	HITS-CLIP	22473208
hsa-mir-17-5p	MIMAT0000070	WDR92	116143	HITS-CLIP	27418678
hsa-mir-17-5p	MIMAT0000070	ABHD15	116236	PAR-CLIP	22012620
hsa-mir-17-5p	MIMAT0000070	FAM129A	116496	HITS-CLIP//PAR-CLIP	22473208|23446348|21572407|20371350
hsa-mir-17-5p	MIMAT0000070	SNAP47	116841	PAR-CLIP	20371350
hsa-mir-17-5p	MIMAT0000070	ARAP2	116984	HITS-CLIP	22473208
hsa-mir-17-5p	MIMAT0000070	THEM4	117145	HITS-CLIP	23313552
hsa-mir-17-5p	MIMAT0000070	RAB3IP	117177	PAR-CLIP	26701625
hsa-mir-17-5p	MIMAT0000070	SSX2IP	117178	HITS-CLIP	22473208
hsa-mir-17-5p	MIMAT0000070	ZNF354B	117608	PAR-CLIP	20371350
hsa-mir-17-5p	MIMAT0000070	C14orf28	122525	HITS-CLIP	22473208
hsa-mir-17-5p	MIMAT0000070	FRMD6	122786	HITS-CLIP	22473208
hsa-mir-17-5p	MIMAT0000070	ISCA2	122961	HITS-CLIP	23313552
hsa-mir-17-5p	MIMAT0000070	C15orf40	123207	HITS-CLIP	23824327
hsa-mir-17-5p	MIMAT0000070	NIPA1	123606	HITS-CLIP//PAR-CLIP	22473208|23446348|20371350
hsa-mir-17-5p	MIMAT0000070	FOPNL	123811	CLASH	23622248
hsa-mir-17-5p	MIMAT0000070	ZC3H18	124245	CLASH	23622248
hsa-mir-17-5p	MIMAT0000070	EARS2	124454	CLASH	23622248
hsa-mir-17-5p	MIMAT0000070	FAM210A	125228	HITS-CLIP//PAR-CLIP	22473208|20371350
hsa-mir-17-5p	MIMAT0000070	TNFAIP8L1	126282	HITS-CLIP//PAR-CLIP	22012620|23313552
hsa-mir-17-5p	MIMAT0000070	TPRG1L	127262	HITS-CLIP//PAR-CLIP	22473208|21572407
hsa-mir-17-5p	MIMAT0000070	RNF19B	127544	HITS-CLIP	23313552
hsa-mir-17-5p	MIMAT0000070	NUP35	129401	HITS-CLIP	22473208
hsa-mir-17-5p	MIMAT0000070	XIRP2	129446	PAR-CLIP	22012620
hsa-mir-17-5p	MIMAT0000070	ICA1L	130026	HITS-CLIP	23824327|23313552
hsa-mir-17-5p	MIMAT0000070	TRIM71	131405	CLASH	23622248
hsa-mir-17-5p	MIMAT0000070	DCBLD2	131566	CLASH//PAR-CLIP	23622248|26701625
hsa-mir-17-5p	MIMAT0000070	GRK7	131890	PAR-CLIP	23446348
hsa-mir-17-5p	MIMAT0000070	FAM241A	132720	HITS-CLIP	27418678
hsa-mir-17-5p	MIMAT0000070	ARL9	132946	CLASH	23622248
hsa-mir-17-5p	MIMAT0000070	GRPEL2	134266	HITS-CLIP	22473208
hsa-mir-17-5p	MIMAT0000070	ADAT2	134637	PAR-CLIP	22012620
hsa-mir-17-5p	MIMAT0000070	ZNF786	136051	HITS-CLIP	27418678
hsa-mir-17-5p	MIMAT0000070	NACC2	138151	PAR-CLIP	23446348|20371350
hsa-mir-17-5p	MIMAT0000070	PTPDC1	138639	PAR-CLIP	21572407
hsa-mir-17-5p	MIMAT0000070	MUC17	140453	Immunohistochemistry//Microarray//qRT-PCR	20926598
hsa-mir-17-5p	MIMAT0000070	BRI3BP	140707	HITS-CLIP	23824327|19536157
hsa-mir-17-5p	MIMAT0000070	ZSWIM3	140831	CLASH	23622248
hsa-mir-17-5p	MIMAT0000070	ZNF280B	140883	HITS-CLIP	22473208
hsa-mir-17-5p	MIMAT0000070	SIRPA	140885	Luciferase reporter assay	23562609
hsa-mir-17-5p	MIMAT0000070	SAMD8	142891	PAR-CLIP	21572407
hsa-mir-17-5p	MIMAT0000070	TRUB1	142940	CLASH	23622248
hsa-mir-17-5p	MIMAT0000070	VTI1A	143187	HITS-CLIP	22473208
hsa-mir-17-5p	MIMAT0000070	SESN3	143686	PAR-CLIP	20371350
hsa-mir-17-5p	MIMAT0000070	PRICKLE1	144165	CLASH	23622248
hsa-mir-17-5p	MIMAT0000070	ZNF597	146434	HITS-CLIP	22473208
hsa-mir-17-5p	MIMAT0000070	ZNF785	146540	HITS-CLIP	23706177
hsa-mir-17-5p	MIMAT0000070	RUNDC1	146923	CLASH//HITS-CLIP	23622248|22473208
hsa-mir-17-5p	MIMAT0000070	WIPF2	147179	PAR-CLIP	21572407
hsa-mir-17-5p	MIMAT0000070	ZNF578	147660	HITS-CLIP//PAR-CLIP	23313552|27292025
hsa-mir-17-5p	MIMAT0000070	ZNF417	147687	PAR-CLIP	23446348|21572407|20371350
hsa-mir-17-5p	MIMAT0000070	ZNF681	148213	PAR-CLIP	21572407
hsa-mir-17-5p	MIMAT0000070	SLC30A7	148867	PAR-CLIP	23592263
hsa-mir-17-5p	MIMAT0000070	MANEAL	149175	HITS-CLIP	23313552
hsa-mir-17-5p	MIMAT0000070	SIK1	150094	PAR-CLIP	21572407
hsa-mir-17-5p	MIMAT0000070	DUSP18	150290	HITS-CLIP	22473208
hsa-mir-17-5p	MIMAT0000070	FAM117B	150864	HITS-CLIP	22473208
hsa-mir-17-5p	MIMAT0000070	GPR155	151556	PAR-CLIP	23446348
hsa-mir-17-5p	MIMAT0000070	TMEM167A	153339	HITS-CLIP	22473208
hsa-mir-17-5p	MIMAT0000070	RNF145	153830	CLASH	23622248
hsa-mir-17-5p	MIMAT0000070	CNKSR3	154043	PAR-CLIP	23446348
hsa-mir-17-5p	MIMAT0000070	BMT2	154743	HITS-CLIP	22473208
hsa-mir-17-5p	MIMAT0000070	KCTD7	154881	CLASH	23622248
hsa-mir-17-5p	MIMAT0000070	CXorf38	159013	HITS-CLIP	23313552|22927820
hsa-mir-17-5p	MIMAT0000070	DENND5B	160518	HITS-CLIP	22473208
hsa-mir-17-5p	MIMAT0000070	SPRED1	161742	PAR-CLIP	23592263
hsa-mir-17-5p	MIMAT0000070	UBXN2A	165324	PAR-CLIP	21572407|20371350
hsa-mir-17-5p	MIMAT0000070	CCDC71L	168455	HITS-CLIP//PAR-CLIP	20371350|23313552
hsa-mir-17-5p	MIMAT0000070	ZNF800	168850	HITS-CLIP	22473208
hsa-mir-17-5p	MIMAT0000070	TMEM64	169200	HITS-CLIP//PAR-CLIP	22473208|23592263
hsa-mir-17-5p	MIMAT0000070	AGO3	192669	PAR-CLIP	23446348
hsa-mir-17-5p	MIMAT0000070	SCAMP5	192683	HITS-CLIP	22473208
hsa-mir-17-5p	MIMAT0000070	LDHD	197257	HITS-CLIP	23313552
hsa-mir-17-5p	MIMAT0000070	TXLNA	200081	CLASH//HITS-CLIP	23622248|22473208
hsa-mir-17-5p	MIMAT0000070	TET3	200424	HITS-CLIP	22473208
hsa-mir-17-5p	MIMAT0000070	TRIM65	201292	PAR-CLIP	27292025
hsa-mir-17-5p	MIMAT0000070	RAB12	201475	HITS-CLIP	22473208
hsa-mir-17-5p	MIMAT0000070	CCDC125	202243	HITS-CLIP	23313552
hsa-mir-17-5p	MIMAT0000070	C2orf69	205327	HITS-CLIP	22473208
hsa-mir-17-5p	MIMAT0000070	SAMD9L	219285	HITS-CLIP	22473208
hsa-mir-17-5p	MIMAT0000070	SLC16A9	220963	HITS-CLIP	22473208
hsa-mir-17-5p	MIMAT0000070	REEP3	221035	HITS-CLIP//PAR-CLIP	22473208|21572407
hsa-mir-17-5p	MIMAT0000070	KIF6	221458	PAR-CLIP	23446348
hsa-mir-17-5p	MIMAT0000070	ZBTB9	221504	HITS-CLIP	22473208
hsa-mir-17-5p	MIMAT0000070	SMIM13	221710	PAR-CLIP	23592263|21572407|20371350
hsa-mir-17-5p	MIMAT0000070	FOXK1	221937	PAR-CLIP	23446348|21572407
hsa-mir-17-5p	MIMAT0000070	NAPEPLD	222236	CLASH	23622248
hsa-mir-17-5p	MIMAT0000070	CNOT6L	246175	PAR-CLIP	23592263|23446348|21572407|20371350
hsa-mir-17-5p	MIMAT0000070	RNASEH1	246243	PAR-CLIP	22012620|21572407
hsa-mir-17-5p	MIMAT0000070	TMEM9	252839	CLASH	23622248
hsa-mir-17-5p	MIMAT0000070	PRR14L	253143	HITS-CLIP	22473208
hsa-mir-17-5p	MIMAT0000070	CADM2	253559	PAR-CLIP	22100165
hsa-mir-17-5p	MIMAT0000070	ZDHHC20	253832	PAR-CLIP	23592263|24398324|23446348|21572407|20371350
hsa-mir-17-5p	MIMAT0000070	RALGAPA1	253959	CLASH	23622248
hsa-mir-17-5p	MIMAT0000070	NPNT	255743	PAR-CLIP	22100165
hsa-mir-17-5p	MIMAT0000070	CNEP1R1	255919	CLASH	23622248
hsa-mir-17-5p	MIMAT0000070	TMEM196	256130	PAR-CLIP	22012620
hsa-mir-17-5p	MIMAT0000070	MFSD8	256471	PAR-CLIP	23446348|21572407|20371350
hsa-mir-17-5p	MIMAT0000070	ANKS4B	257629	HITS-CLIP	23313552
hsa-mir-17-5p	MIMAT0000070	SGMS1	259230	PAR-CLIP	23592263
hsa-mir-17-5p	MIMAT0000070	RBM20	282996	PAR-CLIP	23446348|22012620
hsa-mir-17-5p	MIMAT0000070	PGM2L1	283209	HITS-CLIP	22473208
hsa-mir-17-5p	MIMAT0000070	ANKRD52	283373	HITS-CLIP//PAR-CLIP	22473208|23446348
hsa-mir-17-5p	MIMAT0000070	KANSL1	284058	CLASH	23622248
hsa-mir-17-5p	MIMAT0000070	NEK8	284086	PAR-CLIP	23446348
hsa-mir-17-5p	MIMAT0000070	CAVIN1	284119	PAR-CLIP	23446348|21572407
hsa-mir-17-5p	MIMAT0000070	ZIK1	284307	CLASH	23622248
hsa-mir-17-5p	MIMAT0000070	ZNF780A	284323	PAR-CLIP	23446348
hsa-mir-17-5p	MIMAT0000070	FAM126B	285172	HITS-CLIP	22473208|23824327
hsa-mir-17-5p	MIMAT0000070	C3orf38	285237	PAR-CLIP	24398324|23446348|21572407|20371350
hsa-mir-17-5p	MIMAT0000070	GPRIN3	285513	HITS-CLIP	23313552
hsa-mir-17-5p	MIMAT0000070	SREK1IP1	285672	PAR-CLIP	22100165
hsa-mir-17-5p	MIMAT0000070	ZNF454	285676	HITS-CLIP	19536157
hsa-mir-17-5p	MIMAT0000070	RGMB	285704	PAR-CLIP	21572407|20371350
hsa-mir-17-5p	MIMAT0000070	HIST2H3A	333932	CLASH	23622248
hsa-mir-17-5p	MIMAT0000070	LUZP2	338645	PAR-CLIP	21572407
hsa-mir-17-5p	MIMAT0000070	CCDC137	339230	HITS-CLIP//PAR-CLIP	22473208|20371350
hsa-mir-17-5p	MIMAT0000070	SPOPL	339745	HITS-CLIP	22473208
hsa-mir-17-5p	MIMAT0000070	NAT8L	339983	CLASH	23622248
hsa-mir-17-5p	MIMAT0000070	ACER2	340485	PAR-CLIP	24398324
hsa-mir-17-5p	MIMAT0000070	STAC2	342667	HITS-CLIP	22927820
hsa-mir-17-5p	MIMAT0000070	WDR53	348793	HITS-CLIP	23824327|23313552
hsa-mir-17-5p	MIMAT0000070	DNAJB13	374407	HITS-CLIP	23313552
hsa-mir-17-5p	MIMAT0000070	DRAXIN	374946	HITS-CLIP	23313552
hsa-mir-17-5p	MIMAT0000070	FAM89A	375061	PAR-CLIP	21572407
hsa-mir-17-5p	MIMAT0000070	C6orf120	387263	HITS-CLIP	22473208
hsa-mir-17-5p	MIMAT0000070	CLEC12B	387837	HITS-CLIP//PAR-CLIP	22012620|19536157
hsa-mir-17-5p	MIMAT0000070	NHLRC3	387921	HITS-CLIP	22473208
hsa-mir-17-5p	MIMAT0000070	BLOC1S3	388552	HITS-CLIP	22473208
hsa-mir-17-5p	MIMAT0000070	GTF2IRD2B	389524	HITS-CLIP	23313552
hsa-mir-17-5p	MIMAT0000070	NUGGC	389643	HITS-CLIP	23313552
hsa-mir-17-5p	MIMAT0000070	RBM12B	389677	CLASH//HITS-CLIP//PAR-CLIP	23622248|22473208|20371350
hsa-mir-17-5p	MIMAT0000070	ZNF805	390980	PAR-CLIP	21572407
hsa-mir-17-5p	MIMAT0000070	MUC21	394263	CLASH	23622248
hsa-mir-17-5p	MIMAT0000070	FAM102A	399665	HITS-CLIP	22473208
hsa-mir-17-5p	MIMAT0000070	LRRD1	401387	HITS-CLIP	23313552
hsa-mir-17-5p	MIMAT0000070	SAMD12	401474	PAR-CLIP	21572407
hsa-mir-17-5p	MIMAT0000070	ZYG11A	440590	HITS-CLIP	23313552
hsa-mir-17-5p	MIMAT0000070	C18orf32	497661	PAR-CLIP	20371350
hsa-mir-17-5p	MIMAT0000070	ATXN7L3B	552889	PAR-CLIP	23592263
hsa-mir-17-5p	MIMAT0000070	GDF5OS	554250	HITS-CLIP	23313552
hsa-mir-17-5p	MIMAT0000070	FBXO48	554251	HITS-CLIP	22473208
hsa-mir-17-5p	MIMAT0000070	HIST2H4B	554313	CLASH	23622248
hsa-mir-17-5p	MIMAT0000070	SMIM15	643155	CLASH	23622248
hsa-mir-17-5p	MIMAT0000070	TMEM200C	645369	PAR-CLIP	21572407|20371350
hsa-mir-17-5p	MIMAT0000070	LINC00598	646982	HITS-CLIP	23313552
hsa-mir-17-5p	MIMAT0000070	ANKRD33B	651746	PAR-CLIP	23592263|23446348|22012620|21572407|20371350
hsa-mir-17-5p	MIMAT0000070	GTF2H2C	728340	HITS-CLIP	23824327|23313552
hsa-mir-17-5p	MIMAT0000070	SERF1B	728492	PAR-CLIP	22012620
hsa-mir-17-5p	MIMAT0000070	CCDC30	728621	HITS-CLIP	22927820
hsa-mir-17-5p	MIMAT0000070	SLC35E2B	728661	CLASH	23622248
hsa-mir-17-5p	MIMAT0000070	TMEM242	729515	PAR-CLIP	23446348|20371350
hsa-mir-17-5p	MIMAT0000070	C16orf52	730094	PAR-CLIP	21572407
hsa-mir-17-5p	MIMAT0000070	RPL17-C18orf32	100526842	PAR-CLIP	20371350
hsa-mir-17-5p	MIMAT0000070	MINOS1-NBL1	100532736	PAR-CLIP	26701625
hsa-mir-17-5p	MIMAT0000070	TP53COR1	102800311	Luciferase reporter assay//qRT-PCR//Western blot	28391277
hsa-mir-199a-3p	MIMAT0000232	AKT1	207	Western blot	18456660
hsa-mir-199a-3p	MIMAT0000232	APOE	348	ELISA//Luciferase reporter assay//Microarray	23142051
hsa-mir-199a-3p	MIMAT0000232	CAV2	858	Luciferase reporter assay//qRT-PCR//Western blot	21807947
hsa-mir-199a-3p	MIMAT0000232	CD44	960	Immunocytochemistry//Immunohistochemistry//Luciferase reporter assay//qRT-PCR//Western blot	21055388|27447749|26079799
hsa-mir-199a-3p	MIMAT0000232	CDK7	1022	Luciferase reporter assay//Western blot	28400279
hsa-mir-199a-3p	MIMAT0000232	COL4A5	1287	PAR-CLIP	22100165
hsa-mir-199a-3p	MIMAT0000232	COX10	1352	PAR-CLIP	23592263
hsa-mir-199a-3p	MIMAT0000232	MAPK14	1432	Western blot	18456660
hsa-mir-199a-3p	MIMAT0000232	CSNK1A1	1452	PAR-CLIP	21572407
hsa-mir-199a-3p	MIMAT0000232	CSRP2	1466	PAR-CLIP	23592263|21572407
hsa-mir-199a-3p	MIMAT0000232	E2F2	1870	HITS-CLIP	23824327
hsa-mir-199a-3p	MIMAT0000232	ETS2	2114	Microarray//Northern blot	16331254
hsa-mir-199a-3p	MIMAT0000232	FGF2	2247	HITS-CLIP//PAR-CLIP	21572407
hsa-mir-199a-3p	MIMAT0000232	FLT1	2321	ELISA//Luciferase reporter assay//qRT-PCR//Western blot	28358369
hsa-mir-199a-3p	MIMAT0000232	FXN	2395	HITS-CLIP	19536157
hsa-mir-199a-3p	MIMAT0000232	MTOR	2475	Immunofluorescence//Immunohistochemistry analysis//Luciferase reporter assay//Microarray//qRT-PCR//QRTPCR//Western blot//Wetsern blot	24810336|24378853|26051997|25854175
hsa-mir-199a-3p	MIMAT0000232	FUT4	2526	Flow//Immunoprecipitaion//Luciferase reporter assay//qRT-PCR//Western blot	22411914
hsa-mir-199a-3p	MIMAT0000232	GNAS	2778	PAR-CLIP	23592263
hsa-mir-199a-3p	MIMAT0000232	HGF	3082	Luciferase reporter assay//QRTPCR//Western blot	23657814
hsa-mir-199a-3p	MIMAT0000232	HLA-B	3106	PAR-CLIP	23592263
hsa-mir-199a-3p	MIMAT0000232	FOXA2	3170	Luciferase reporter assay//qRT-PCR//Western blot	27151939
hsa-mir-199a-3p	MIMAT0000232	ID2	3398	PAR-CLIP	22291592
hsa-mir-199a-3p	MIMAT0000232	IGF1	3479	Luciferase reporter assay//qRT-PCR//Wetsern blot	24378853
hsa-mir-199a-3p	MIMAT0000232	FOXK2	3607	PAR-CLIP	23592263
hsa-mir-199a-3p	MIMAT0000232	ITGA3	3675	Luciferase reporter assay//qRT-PCR//Western blot	28324890
hsa-mir-199a-3p	MIMAT0000232	JUNB	3726	Microarray//Northern blot	16331254
hsa-mir-199a-3p	MIMAT0000232	KDR	3791	ELISA//Luciferase reporter assay//qRT-PCR//Western blot	28358369
hsa-mir-199a-3p	MIMAT0000232	KRT7	3855	Immunoblot//qRT-PCR	19378336
hsa-mir-199a-3p	MIMAT0000232	MECP2	4204	Microarray//Northern blot	16331254
hsa-mir-199a-3p	MIMAT0000232	MAP3K4	4216	PAR-CLIP	23592263
hsa-mir-199a-3p	MIMAT0000232	MET	4233	Immunofluorescence//Luciferase reporter assay//Microarray//qRT-PCR//QRTPCRWestern blot//Western blot	18456660|24810336|26051997|25839163
hsa-mir-199a-3p	MIMAT0000232	KMT2A	4297	PAR-CLIP	22291592
hsa-mir-199a-3p	MIMAT0000232	CDK17	5128	PAR-CLIP	21572407
hsa-mir-199a-3p	MIMAT0000232	PKM	5315	PAR-CLIP	23592263
hsa-mir-199a-3p	MIMAT0000232	MAPK1	5594	Luciferase reporter assay//Western blot	18456660
hsa-mir-199a-3p	MIMAT0000232	MAPK8	5599	Western blot	18456660
hsa-mir-199a-3p	MIMAT0000232	MAPK9	5601	Western blot	18456660
hsa-mir-199a-3p	MIMAT0000232	PTGS2	5743	Luciferase reporter assay//qRT-PCR//Western blot	22294637
hsa-mir-199a-3p	MIMAT0000232	SMARCA2	6595	Luciferase reporter assay//qRT-PCR//Western blot	21189327
hsa-mir-199a-3p	MIMAT0000232	SOD2	6648	PAR-CLIP	22100165
hsa-mir-199a-3p	MIMAT0000232	STK11	6794	Luciferase reporter assay//Western blot	22265968
hsa-mir-199a-3p	MIMAT0000232	TFAM	7019	Luciferase reporter assay//Western blot	28126676
hsa-mir-199a-3p	MIMAT0000232	UBE2V1	7335	PAR-CLIP	20371350
hsa-mir-199a-3p	MIMAT0000232	UCK2	7371	PAR-CLIP	23592263|26701625
hsa-mir-199a-3p	MIMAT0000232	VEGFA	7422	ELISA//Luciferase reporter assay//qRT-PCR//Western blot	28358369
hsa-mir-199a-3p	MIMAT0000232	DDX39B	7919	PAR-CLIP	26701625
hsa-mir-199a-3p	MIMAT0000232	MLF2	8079	PAR-CLIP	27292025
hsa-mir-199a-3p	MIMAT0000232	STC2	8614	PAR-CLIP	21572407|20371350
hsa-mir-199a-3p	MIMAT0000232	UNC5C	8633	PAR-CLIP	22291592
hsa-mir-199a-3p	MIMAT0000232	SGPL1	8879	PAR-CLIP	23592263
hsa-mir-199a-3p	MIMAT0000232	SYNGR2	9144	PAR-CLIP	27292025
hsa-mir-199a-3p	MIMAT0000232	QKI	9444	PAR-CLIP	20371350
hsa-mir-199a-3p	MIMAT0000232	GFPT2	9945	PAR-CLIP	22012620|21572407
hsa-mir-199a-3p	MIMAT0000232	MED6	10001	Microarray//Northern blot	16331254
hsa-mir-199a-3p	MIMAT0000232	TSPAN3	10099	PAR-CLIP	21572407
hsa-mir-199a-3p	MIMAT0000232	PAK4	10298	Luciferase reporter assay//qRT-PCR//Western blot	26399456
hsa-mir-199a-3p	MIMAT0000232	YAP1	10413	Luciferase reporter assay//qRT-PCR//Western blot	27832779
hsa-mir-199a-3p	MIMAT0000232	PNRC1	10957	PAR-CLIP	23592263
hsa-mir-199a-3p	MIMAT0000232	FICD	11153	PAR-CLIP	21572407
hsa-mir-199a-3p	MIMAT0000232	ZHX1	11244	Flow//Immunohistochemistry//Luciferase reporter assay//qRT-PCR//Western blot	25448600
hsa-mir-199a-3p	MIMAT0000232	TAB2	23118	PAR-CLIP	23592263
hsa-mir-199a-3p	MIMAT0000232	PHF8	23133	HITS-CLIP	19536157
hsa-mir-199a-3p	MIMAT0000232	GGA3	23163	PAR-CLIP	24398324
hsa-mir-199a-3p	MIMAT0000232	BLOC1S6	26258	PAR-CLIP	21572407
hsa-mir-199a-3p	MIMAT0000232	RGS17	26575	PAR-CLIP	22291592
hsa-mir-199a-3p	MIMAT0000232	GOLIM4	27333	PAR-CLIP	21572407
hsa-mir-199a-3p	MIMAT0000232	CCDC59	29080	PAR-CLIP	22100165
hsa-mir-199a-3p	MIMAT0000232	SOCS7	30837	ChIP//Immunoblot//Immunohistochemistry//Microarray//qRT-PCR	28240316
hsa-mir-199a-3p	MIMAT0000232	TMED5	50999	PAR-CLIP	23592263
hsa-mir-199a-3p	MIMAT0000232	HSD17B12	51144	PAR-CLIP	22012620
hsa-mir-199a-3p	MIMAT0000232	VTA1	51534	HITS-CLIP//PAR-CLIP	23824327|27292025
hsa-mir-199a-3p	MIMAT0000232	LUC7L2	51631	HITS-CLIP	23824327|19536157
hsa-mir-199a-3p	MIMAT0000232	MTRF1L	54516	PAR-CLIP	23592263
hsa-mir-199a-3p	MIMAT0000232	DDIT4	54541	PAR-CLIP	20371350
hsa-mir-199a-3p	MIMAT0000232	ARL15	54622	PAR-CLIP	22100165
hsa-mir-199a-3p	MIMAT0000232	PAQR5	54852	HITS-CLIP//PAR-CLIP	23592263|24398324|23446348|21572407|20371350|24906430|23706177|23313552|22927820|26701625|27292025|27418678
hsa-mir-199a-3p	MIMAT0000232	FKBP14	55033	PAR-CLIP	26701625
hsa-mir-199a-3p	MIMAT0000232	CEP55	55165	PAR-CLIP	21572407
hsa-mir-199a-3p	MIMAT0000232	C11orf57	55216	PAR-CLIP	23592263
hsa-mir-199a-3p	MIMAT0000232	DNAJA4	55466	ELISA//Luciferase reporter assay//Microarray	23142051
hsa-mir-199a-3p	MIMAT0000232	ETNK1	55500	PAR-CLIP	22012620
hsa-mir-199a-3p	MIMAT0000232	SLC30A6	55676	HITS-CLIP	23313552
hsa-mir-199a-3p	MIMAT0000232	ATF7IP	55729	PAR-CLIP	20371350
hsa-mir-199a-3p	MIMAT0000232	CCNL1	57018	Microarray//Northern blot	16331254
hsa-mir-199a-3p	MIMAT0000232	CREBZF	58487	HITS-CLIP//PAR-CLIP	23446348|21572407|20371350
hsa-mir-199a-3p	MIMAT0000232	MCCC2	64087	PAR-CLIP	27292025
hsa-mir-199a-3p	MIMAT0000232	ZNF106	64397	PAR-CLIP	27292025
hsa-mir-199a-3p	MIMAT0000232	VPS33A	65082	PAR-CLIP	21572407
hsa-mir-199a-3p	MIMAT0000232	WNK2	65268	PAR-CLIP	23592263
hsa-mir-199a-3p	MIMAT0000232	TAF1D	79101	PAR-CLIP	22012620
hsa-mir-199a-3p	MIMAT0000232	EFHD2	79180	PAR-CLIP	20371350
hsa-mir-199a-3p	MIMAT0000232	NOL10	79954	PAR-CLIP	27292025
hsa-mir-199a-3p	MIMAT0000232	ZNF585B	92285	PAR-CLIP	21572407
hsa-mir-199a-3p	MIMAT0000232	NACC1	112939	PAR-CLIP	23592263|20371350
hsa-mir-199a-3p	MIMAT0000232	SMYD4	114826	PAR-CLIP	27292025
hsa-mir-199a-3p	MIMAT0000232	WDR17	116966	PAR-CLIP	27292025
hsa-mir-199a-3p	MIMAT0000232	TMEM18	129787	PAR-CLIP	22012620
hsa-mir-199a-3p	MIMAT0000232	OCIAD2	132299	HITS-CLIP	23824327
hsa-mir-199a-3p	MIMAT0000232	LIN54	132660	PAR-CLIP	23592263|24398324
hsa-mir-199a-3p	MIMAT0000232	CCDC80	151887	HITS-CLIP	23313552
hsa-mir-199a-3p	MIMAT0000232	TMEM161B	153396	PAR-CLIP	21572407
hsa-mir-199a-3p	MIMAT0000232	ZXDB	158586	PAR-CLIP	23592263
hsa-mir-199a-3p	MIMAT0000232	TOR1AIP2	163590	PAR-CLIP	21572407
hsa-mir-199a-3p	MIMAT0000232	ZNF384	171017	HITS-CLIP	23824327
hsa-mir-199a-3p	MIMAT0000232	ZDHHC24	254359	PAR-CLIP	27292025
hsa-mir-199a-3p	MIMAT0000232	MCOLN2	255231	PAR-CLIP	23592263|23446348|21572407|20371350
hsa-mir-199a-3p	MIMAT0000232	CNEP1R1	255919	HITS-CLIP	23313552
hsa-mir-199a-3p	MIMAT0000232	LINC00346	283487	HITS-CLIP	23824327
hsa-mir-199a-3p	MIMAT0000232	RGMB	285704	PAR-CLIP	23592263
hsa-mir-199a-3p	MIMAT0000232	ACER2	340485	PAR-CLIP	27292025
hsa-mir-199a-3p	MIMAT0000232	RBM43	375287	PAR-CLIP	21572407
hsa-mir-199a-3p	MIMAT0000232	TMEM189	387521	PAR-CLIP	20371350
hsa-mir-199a-3p	MIMAT0000232	TMEM189-UBE2V1	387522	PAR-CLIP	20371350
hsa-mir-199a-3p	MIMAT0000232	C7orf55-LUC7L2	100996928	HITS-CLIP	23824327|19536157
hsa-mir-30b-5p	MIMAT0000420	ACTC1	70	HITS-CLIP	27418678
hsa-mir-30b-5p	MIMAT0000420	PARP1	142	CLASH	23622248
hsa-mir-30b-5p	MIMAT0000420	AP2A1	160	Sequencing	20371350
hsa-mir-30b-5p	MIMAT0000420	APLP2	334	HITS-CLIP	23313552
hsa-mir-30b-5p	MIMAT0000420	TRIM23	373	HITS-CLIP	22473208
hsa-mir-30b-5p	MIMAT0000420	ARF1	375	CLASH	23622248
hsa-mir-30b-5p	MIMAT0000420	SERPINC1	462	HITS-CLIP	23824327
hsa-mir-30b-5p	MIMAT0000420	ATM	472	HITS-CLIP	22473208
hsa-mir-30b-5p	MIMAT0000420	ATP2A2	488	HITS-CLIP	23313552
hsa-mir-30b-5p	MIMAT0000420	ATP5C1	509	CLASH	23622248
hsa-mir-30b-5p	MIMAT0000420	BCL2	596	Luciferase reporter assay	24178239
hsa-mir-30b-5p	MIMAT0000420	BCL6	604	Luciferase reporter assay//qRT-PCR//Western blot	22387553
hsa-mir-30b-5p	MIMAT0000420	BCL9	607	Immunofluorescence//Immunohistochemistry//In situ hybridization//Luciferase reporter assay//qRT-PCR//Western blot	24599134
hsa-mir-30b-5p	MIMAT0000420	PRDM1	639	HITS-CLIP	22473208
hsa-mir-30b-5p	MIMAT0000420	ZFP36L1	677	PAR-CLIP	26701625
hsa-mir-30b-5p	MIMAT0000420	C1QBP	708	CLASH	23622248
hsa-mir-30b-5p	MIMAT0000420	CASP3	836	HITS-CLIP	22473208
hsa-mir-30b-5p	MIMAT0000420	CAT	847	Luciferase reporter assay//qRT-PCR//Western blot	22880027
hsa-mir-30b-5p	MIMAT0000420	RUNX2	860	CLASH//Luciferase reporter assay//Microarray//qRT-PCR	23622248|23316327
hsa-mir-30b-5p	MIMAT0000420	CCNF	899	PAR-CLIP	23592263
hsa-mir-30b-5p	MIMAT0000420	ENTPD1	953	HITS-CLIP	22473208
hsa-mir-30b-5p	MIMAT0000420	CHAT	1103	CLASH	23622248
hsa-mir-30b-5p	MIMAT0000420	CHD1	1105	HITS-CLIP//Sequencing	20371350|22473208
hsa-mir-30b-5p	MIMAT0000420	CREM	1390	HITS-CLIP	23313552
hsa-mir-30b-5p	MIMAT0000420	CSF1	1435	CLASH	23622248
hsa-mir-30b-5p	MIMAT0000420	DNMT1	1786	CLASH//qRT-PCR//Western blot	23622248|24913034
hsa-mir-30b-5p	MIMAT0000420	ARID3A	1820	HITS-CLIP//PAR-CLIP//Sequencing	20371350|22473208|23592263
hsa-mir-30b-5p	MIMAT0000420	CELSR3	1951	PAR-CLIP	20371350
hsa-mir-30b-5p	MIMAT0000420	EIF2S1	1965	Luciferase reporter assay	26898246
hsa-mir-30b-5p	MIMAT0000420	EIF2B1	1967	CLASH	23622248
hsa-mir-30b-5p	MIMAT0000420	EPB41	2035	HITS-CLIP	22473208
hsa-mir-30b-5p	MIMAT0000420	ERG	2078	Luciferase reporter assay//Microarray//qRT-PCR//Western blot	23728339
hsa-mir-30b-5p	MIMAT0000420	EYA3	2140	CLASH	23622248
hsa-mir-30b-5p	MIMAT0000420	FANCF	2188	PAR-CLIP	20371350
hsa-mir-30b-5p	MIMAT0000420	FOXG1	2290	PAR-CLIP	21572407|20371350
hsa-mir-30b-5p	MIMAT0000420	FRZB	2487	Sequencing	20371350
hsa-mir-30b-5p	MIMAT0000420	FUCA1	2517	HITS-CLIP	22473208
hsa-mir-30b-5p	MIMAT0000420	GAB1	2549	HITS-CLIP	22473208
hsa-mir-30b-5p	MIMAT0000420	GALNT1	2589	HITS-CLIP	22473208
hsa-mir-30b-5p	MIMAT0000420	B4GALT1	2683	HITS-CLIP	22473208
hsa-mir-30b-5p	MIMAT0000420	GCLC	2729	HITS-CLIP	22473208
hsa-mir-30b-5p	MIMAT0000420	GNAI2	2771	HITS-CLIP//PAR-CLIP	22473208|26701625
hsa-mir-30b-5p	MIMAT0000420	GNAZ	2781	CLASH	23622248
hsa-mir-30b-5p	MIMAT0000420	GOLGA1	2800	HITS-CLIP	22473208
hsa-mir-30b-5p	MIMAT0000420	GTF2E2	2961	PAR-CLIP	21572407
hsa-mir-30b-5p	MIMAT0000420	HMGN2	3151	CLASH	23622248
hsa-mir-30b-5p	MIMAT0000420	FOXA1	3169	PAR-CLIP	21572407|27292025
hsa-mir-30b-5p	MIMAT0000420	HOXA1	3198	Luciferase reporter assay//qRT-PCR//Western blot	28189678
hsa-mir-30b-5p	MIMAT0000420	FOXN2	3344	PAR-CLIP	21572407
hsa-mir-30b-5p	MIMAT0000420	IFNAR2	3455	HITS-CLIP	22473208
hsa-mir-30b-5p	MIMAT0000420	IL1A	3552	HITS-CLIP	22473208
hsa-mir-30b-5p	MIMAT0000420	IMPDH2	3615	CLASH	23622248
hsa-mir-30b-5p	MIMAT0000420	IREB2	3658	HITS-CLIP	22473208
hsa-mir-30b-5p	MIMAT0000420	JAK1	3716	HITS-CLIP	22473208
hsa-mir-30b-5p	MIMAT0000420	KIF5B	3799	PAR-CLIP	24398324|23446348|21572407
hsa-mir-30b-5p	MIMAT0000420	KIF11	3832	PAR-CLIP	21572407|20371350
hsa-mir-30b-5p	MIMAT0000420	LCP1	3936	HITS-CLIP	22473208
hsa-mir-30b-5p	MIMAT0000420	LDLR	3949	HITS-CLIP	22473208
hsa-mir-30b-5p	MIMAT0000420	LIFR	3977	PAR-CLIP	21572407
hsa-mir-30b-5p	MIMAT0000420	SMAD1	4086	Luciferase reporter assay//Western blot	22253433
hsa-mir-30b-5p	MIMAT0000420	MBNL1	4154	Luciferase reporter assay	26840300
hsa-mir-30b-5p	MIMAT0000420	MFAP3	4238	PAR-CLIP	21572407
hsa-mir-30b-5p	MIMAT0000420	MTR	4548	HITS-CLIP	22473208
hsa-mir-30b-5p	MIMAT0000420	MYBL2	4605	HITS-CLIP	22473208
hsa-mir-30b-5p	MIMAT0000420	MYO1E	4643	Sequencing	20371350
[truncated: 29,553 more rows]

## Sheet: miRNet_DR-PredictedGenes
mirnet	mir_id	mir_acc	symbol	embl	entrez	experiment
mirnet-hsa-776553	hsa-mir-122	MIMAT0000421	AACS	ENSG00000081760	65985	other
mirnet-hsa-776531	hsa-mir-122	MIMAT0000421	ADAM17	ENSG00000151694	6868	phenotypic analysis of target gene
mirnet-hsa-776533	hsa-mir-122	MIMAT0000421	AKT3	ENSG00000117020	10000	other
mirnet-hsa-776534	hsa-mir-122	MIMAT0000421	AKT3	ENSG00000275199	10000	other
mirnet-hsa-776565	hsa-mir-122	MIMAT0000421	ALDOA	ENSG00000149925	226	other
mirnet-hsa-776588	hsa-mir-122	MIMAT0000421	ALDOA	ENSG00000149925	226	other
mirnet-hsa-776545	hsa-mir-122	MIMAT0000421	ALS2CR13			other
mirnet-hsa-776570	hsa-mir-122	MIMAT0000421	ANK2	ENSG00000145362	287	other
mirnet-hsa-776566	hsa-mir-122	MIMAT0000421	ANXA11	ENSG00000122359	311	other
mirnet-hsa-776538	hsa-mir-122	MIMAT0000421	AP3M2	ENSG00000070718	10947	other
mirnet-hsa-776547	hsa-mir-122	MIMAT0000421	ATP11A	ENSG00000068650	23250	other
mirnet-hsa-776548	hsa-mir-122	MIMAT0000421	ATP1A2	ENSG00000018625	477	other
mirnet-hsa-776546	hsa-mir-122	MIMAT0000421	BACH2	ENSG00000112182	60468	other
mirnet-hsa-776380	hsa-mir-200b	MIMAT0000318	BAP1	ENSG00000163930	8314	other
mirnet-hsa-776530	hsa-mir-122	MIMAT0000421	BCL2L2	ENSG00000129473	599	Western blot
mirnet-hsa-776388	hsa-mir-200b	MIMAT0000318	BMI1	ENSG00000168283	648	Western blot
mirnet-hsa-777256	hsa-mir-148b	MIMAT0000759	CCKBR	ENSG00000110148	887	Western blot
mirnet-hsa-776529	hsa-mir-122	MIMAT0000421	CCNG1	ENSG00000113328	900	Western blot
mirnet-hsa-775606	hsa-mir-31	MI0000089	CCNJ	ENSG00000107443	54619	other
mirnet-hsa-775613	hsa-mir-31	MI0000089	CCNJL	ENSG00000135083	79616	other
mirnet-hsa-775611	hsa-mir-31	MI0000089	CLASP2	ENSG00000163539	23122	other
mirnet-hsa-776567	hsa-mir-122	MIMAT0000421	CLDN18	ENSG00000066405	51208	other
mirnet-hsa-776579	hsa-mir-122	MIMAT0000421	CLIC4	ENSG00000169504	25932	other
mirnet-hsa-776559	hsa-mir-122	MIMAT0000421	CS	ENSG00000062485	1431	other
mirnet-hsa-776581	hsa-mir-122	MIMAT0000421	CTCF	ENSG00000102974	10664	other
mirnet-hsa-776575	hsa-mir-122	MIMAT0000421	CUTL1			Western blot
mirnet-hsa-775584	hsa-let-7d	MI0000065	DAD1	ENSG00000129562	1603	other
mirnet-hsa-775619	hsa-let-7g	MI0000433	DAD1	ENSG00000129562	1603	other
mirnet-hsa-775588	hsa-let-7d	MI0000065	DAD3R			Western blot
mirnet-hsa-776130	hsa-mir-192	MIMAT0000222	DHFR	ENSG00000228716	1719	Western blot
mirnet-hsa-775583	hsa-let-7d	MI0000065	DICER1	ENSG00000100697	23405	Western blot
mirnet-hsa-777257	hsa-mir-148b	MIMAT0000759	DNMT1	ENSG00000130816	1786	other
mirnet-hsa-777255	hsa-mir-148b	MIMAT0000759	DNMT3B	ENSG00000088305	1789	Western blot
mirnet-hsa-776549	hsa-mir-122	MIMAT0000421	DUSP2	ENSG00000158050	1844	other
mirnet-hsa-776556	hsa-mir-122	MIMAT0000421	EGLN3	ENSG00000129521	112399	other
mirnet-hsa-775585	hsa-let-7d	MI0000065	EIF4G2	ENSG00000110321	1982	other
mirnet-hsa-775620	hsa-let-7g	MI0000433	EIF4G2	ENSG00000110321	1982	other
mirnet-hsa-775610	hsa-mir-31	MI0000089	ELAVL1	ENSG00000066044	1994	other
mirnet-hsa-776384	hsa-mir-200b	MIMAT0000318	ELMO2	ENSG00000062598	63916	other
mirnet-hsa-776568	hsa-mir-122	MIMAT0000421	ENTPD4	ENSG00000197217	9583	other
mirnet-hsa-775609	hsa-mir-31	MI0000089	ENY2	ENSG00000120533	56943	other
mirnet-hsa-776379	hsa-mir-200b	MIMAT0000318	ERBB2IP			other
mirnet-hsa-776279	hsa-mir-205	MIMAT0000266	ERBB3	ENSG00000065361	2065	Western blot
mirnet-hsa-776282	hsa-mir-205	MIMAT0000266	ERBB3	ENSG00000065361	2065	Western blot
mirnet-hsa-776386	hsa-mir-200b	MIMAT0000318	ERRFI1	ENSG00000116285	54206	other
mirnet-hsa-775615	hsa-mir-31	MI0000089	FAM122A	ENSG00000187866	116224	other
mirnet-hsa-775596	hsa-mir-31	MI0000089	FIH			Western blot
mirnet-hsa-776378	hsa-mir-200b	MIMAT0000318	FOG2			other
mirnet-hsa-776536	hsa-mir-122	MIMAT0000421	FOXJ3	ENSG00000198815	22887	other
mirnet-hsa-776560	hsa-mir-122	MIMAT0000421	FOXP1	ENSG00000114861	27086	other
mirnet-hsa-775603	hsa-mir-31	MI0000089	FOXP3	ENSG00000049768	50943	Western blot
mirnet-hsa-776543	hsa-mir-122	MIMAT0000421	FUNDC2	ENSG00000165775	65991	other
mirnet-hsa-775597	hsa-mir-31	MI0000089	Fzd3			Western blot
mirnet-hsa-776539	hsa-mir-122	MIMAT0000421	G6PC3	ENSG00000141349	92579	other
mirnet-hsa-776540	hsa-mir-122	MIMAT0000421	GALNT10	ENSG00000164574	55568	other
mirnet-hsa-776586	hsa-mir-122	MIMAT0000421	GTF2B	ENSG00000137947	2959	other
mirnet-hsa-776585	hsa-mir-122	MIMAT0000421	GYS1	ENSG00000104812	2997	other
mirnet-hsa-775614	hsa-mir-31	MI0000089	HERPUD2	ENSG00000122557	64224	other
mirnet-hsa-775618	hsa-let-7g	MI0000433	HMGA2	ENSG00000149948	8091	Western blot
mirnet-hsa-776171	hsa-mir-10a	MIMAT0000253	HOXA1	ENSG00000105991	3198	Western blot
mirnet-hsa-775617	hsa-let-7g	MI0000433	IGF2BP1	ENSG00000159217	10642	Western blot
mirnet-hsa-777372	hsa-mir-17-5p		IL-8			other
mirnet-hsa-776277	hsa-mir-205	MIMAT0000266	INPPL1	ENSG00000165458	3636	other
mirnet-hsa-775598	hsa-mir-31	MI0000089	ITGA5	ENSG00000161638	3678	Western blot
mirnet-hsa-776381	hsa-mir-200b	MIMAT0000318	KLHL20	ENSG00000076321	27252	other
mirnet-hsa-776577	hsa-mir-122	MIMAT0000421	LAMC1	ENSG00000135862	3915	other
mirnet-hsa-775594	hsa-mir-31	MI0000089	LATS2	ENSG00000150457	26524	other
mirnet-hsa-776576	hsa-mir-122	MIMAT0000421	MAP3K12	ENSG00000139625	7786	other
mirnet-hsa-776578	hsa-mir-122	MIMAT0000421	MAP3K3	ENSG00000198909	4215	other
mirnet-hsa-776544	hsa-mir-122	MIMAT0000421	MAPK11	ENSG00000185386	5600	other
mirnet-hsa-776582	hsa-mir-122	MIMAT0000421	MARK1	ENSG00000116141	4139	other
mirnet-hsa-776558	hsa-mir-122	MIMAT0000421	MeCP2			other
mirnet-hsa-776283	hsa-mir-205	MIMAT0000266	MED1	ENSG00000125686	5469	Western blot
mirnet-hsa-776571	hsa-mir-122	MIMAT0000421	MEP1A	ENSG00000112818	4224	other
mirnet-hsa-775599	hsa-mir-31	MI0000089	MMP16	ENSG00000156103	4325	Western blot
mirnet-hsa-775601	hsa-mir-31	MI0000089	MPRIP	ENSG00000133030	23164	other
mirnet-hsa-776557	hsa-mir-122	MIMAT0000421	NCAM1	ENSG00000149294	4684	other
mirnet-hsa-776584	hsa-mir-122	MIMAT0000421	NDRG3	ENSG00000101079	57446	Western blot
mirnet-hsa-776572	hsa-mir-122	MIMAT0000421	NFATC1	ENSG00000131196	4772	other
mirnet-hsa-776569	hsa-mir-122	MIMAT0000421	NFATC2IP	ENSG00000176953	84901	other
mirnet-hsa-777259	hsa-mir-148b	MIMAT0000759	NOG	ENSG00000183691	9241	other
mirnet-hsa-776535	hsa-mir-122	MIMAT0000421	NUMBL	ENSG00000105245	9253	other
mirnet-hsa-776550	hsa-mir-122	MIMAT0000421	OSMR	ENSG00000145623	9180	other
mirnet-hsa-776552	hsa-mir-122	MIMAT0000421	PALM	ENSG00000099864	5064	other
mirnet-hsa-775595	hsa-mir-31	MI0000089	PPP2R2A	ENSG00000221914	5520	other
mirnet-hsa-776574	hsa-mir-122	MIMAT0000421	PRDXII			Western blot
mirnet-hsa-776281	hsa-mir-205	MIMAT0000266	PRKCE	ENSG00000171132	5581	Immunostaining
mirnet-hsa-776291	hsa-mir-214	MIMAT0000271	PTEN	ENSG00000171862	5728	Western blot
mirnet-hsa-776292	hsa-mir-214	MIMAT0000271	PTEN	ENSG00000284792	5728	Western blot
mirnet-hsa-776382	hsa-mir-200b	MIMAT0000318	PTPRD	ENSG00000153707	5789	other
mirnet-hsa-776383	hsa-mir-200b	MIMAT0000318	PTPRD	ENSG00000282932	5789	other
mirnet-hsa-776561	hsa-mir-122	MIMAT0000421	RAB11FIP1	ENSG00000156675	80223	other
mirnet-hsa-776562	hsa-mir-122	MIMAT0000421	RAB6B	ENSG00000154917	51560	other
mirnet-hsa-775586	hsa-let-7d	MI0000065	RABGAP1L	ENSG00000152061	9910	other
mirnet-hsa-776551	hsa-mir-122	MIMAT0000421	RABIF	ENSG00000183155	5877	other
mirnet-hsa-776583	hsa-mir-122	MIMAT0000421	RAD21	ENSG00000164754	5885	other
mirnet-hsa-776132	hsa-mir-192	MIMAT0000222	RB1	ENSG00000139687	5925	Western blot
mirnet-hsa-775600	hsa-mir-31	MI0000089	RDX	ENSG00000137710	5962	Western blot
mirnet-hsa-776376	hsa-mir-200b	MIMAT0000318	RERE	ENSG00000142599	473	other
mirnet-hsa-775602	hsa-mir-31	MI0000089	RHOA	ENSG00000067560	387	Western blot
mirnet-hsa-775605	hsa-mir-31	MI0000089	RHOBTB1	ENSG00000072422	9886	other
mirnet-hsa-776541	hsa-mir-122	MIMAT0000421	RIPK5			other
mirnet-hsa-777260	hsa-mir-148b	MIMAT0000759	ROBO1	ENSG00000169855	6091	other
mirnet-hsa-775604	hsa-mir-31	MI0000089	SATB2	ENSG00000119042	23314	Western blot
mirnet-hsa-776173	hsa-mir-10a	MIMAT0000253	SFRS1			Western blot
mirnet-hsa-776175	hsa-mir-10a	MIMAT0000253	SFRS1			Western blot
mirnet-hsa-776174	hsa-mir-10a	MIMAT0000253	SFRS10			other
mirnet-hsa-776532	hsa-mir-122	MIMAT0000421	SLC7A1	ENSG00000139514	6541	other
mirnet-hsa-776587	hsa-mir-122	MIMAT0000421	SLC7A1	ENSG00000139514	6541	other
mirnet-hsa-776573	hsa-mir-122	MIMAT0000421	SLC7A11	ENSG00000151012	23657	other
mirnet-hsa-775587	hsa-let-7d	MI0000065	SMOX	ENSG00000088826	54498	other
mirnet-hsa-775616	hsa-mir-31	MI0000089	STX12	ENSG00000117758	23673	other
mirnet-hsa-775608	hsa-mir-31	MI0000089	TACC2	ENSG00000138162	10579	other
mirnet-hsa-776554	hsa-mir-122	MIMAT0000421	TBX19	ENSG00000143178	9095	other
mirnet-hsa-776542	hsa-mir-122	MIMAT0000421	TPD52L2	ENSG00000101150	7165	other
mirnet-hsa-776563	hsa-mir-122	MIMAT0000421	TRIB1	ENSG00000173334	10221	other
mirnet-hsa-776564	hsa-mir-122	MIMAT0000421	TTYH3	ENSG00000136295	80727	other
mirnet-hsa-776555	hsa-mir-122	MIMAT0000421	UBAP2	ENSG00000137073	55833	other
mirnet-hsa-776172	hsa-mir-10a	MIMAT0000253	USF2	ENSG00000105698	7392	Western blot
mirnet-hsa-775607	hsa-mir-31	MI0000089	VAMP4	ENSG00000117533	8674	other
mirnet-hsa-776580	hsa-mir-122	MIMAT0000421	VAV3	ENSG00000134215	10451	other
mirnet-hsa-776276	hsa-mir-205	MIMAT0000266	VEGFA	ENSG00000112715	7422	ELISA
mirnet-hsa-776278	hsa-mir-205	MIMAT0000266	VEGFA	ENSG00000112715	7422	other
mirnet-hsa-776387	hsa-mir-200b	MIMAT0000318	WAVE3			other
mirnet-hsa-776385	hsa-mir-200b	MIMAT0000318	WDR37	ENSG00000047056	22884	other
mirnet-hsa-776131	hsa-mir-192	MIMAT0000222	WNK1	ENSG00000060237	65125	Western blot
mirnet-hsa-777258	hsa-mir-148b	MIMAT0000759	WNT10B	ENSG00000169884	7480	other
mirnet-hsa-776537	hsa-mir-122	MIMAT0000421	XPO6	ENSG00000169180	23214	other
mirnet-hsa-775612	hsa-mir-31	MI0000089	YPEL2	ENSG00000175155	388403	other
mirnet-hsa-776293	hsa-mir-214	MIMAT0000271	ZBTB20	ENSG00000181722	26137	other
mirnet-hsa-776275	hsa-mir-205	MIMAT0000266	ZEB1	ENSG00000148516	6935	other
mirnet-hsa-776374	hsa-mir-200b	MIMAT0000318	ZEB1	ENSG00000148516	6935	other
mirnet-hsa-776274	hsa-mir-205	MIMAT0000266	ZEB2	ENSG00000169554	9839	other
mirnet-hsa-776280	hsa-mir-205	MIMAT0000266	ZEB2	ENSG00000169554	9839	other
mirnet-hsa-776375	hsa-mir-200b	MIMAT0000318	ZEB2	ENSG00000169554	9839	other
mirnet-hsa-776377	hsa-mir-200b	MIMAT0000318	ZEB2	ENSG00000169554	9839	other

## Sheet: Metritis-DR-HubGenes
Downregualted miRNAs	Hub genes
hsa-miR-148b-5p	UBE3A, ZC3H14
hsa-miR-199a-3p	KDM5A
hsa-miR-122-5p	CLIC4, CLIC5, FKBP5, LAMC1, PIP4K2A
hsa-miR-200b-3p	ZEB1, ZEB2
hsa-miR-10a-5p	BDNF, CLCC1, SON
hsa-miR-17-5p	ARID4A, ARID4B, EZH1, FGD4, RB1
hsa-let-7g-5p	DNA2, SMARCAD1, TTLL4, ZFYVE26
hsa-miR-214-3p	EZH1, PIK3CB
hsa-miR-31-5p	EGLN3, LATS2, PIK3C2A
hsa-miR-205-5p	EZR, MLLT4, PLCB1
