# Supplementary material for: Integrative Analysis of Differentially Expressed miRNAs and Noncoding RNA Networks Reveals Molecular Mechanisms Underlying Metritis in Postpartum Dairy Cows
Source: Curr Issues Mol Biol. 2025 Aug 11;47(8):643. doi: 10.3390/cimb47080643 (PMC12385158; doi:10.3390/cimb47080643)
Supplement: Supplementary file 1 [file cimb-47-00643-s001.zip › Metritis_SupplementaryFileS3.xlsx]

## Sheet: Biological Function
#Term ID	Term description	Observed gene count	Background gene count	Strength	False discovery rate	Matching proteins in your network (IDs)	Matching proteins in your network (labels)
GO:0010033	Response to organic substance	42	3011	0.58	1.27e-12	9606.ENSP00000219070,9606.ENSP00000225964,9606.ENSP00000260302,9606.ENSP00000262643,9606.ENSP00000264709,9606.ENSP00000267163,9606.ENSP00000274026,9606.ENSP00000277541,9606.ENSP00000278616,9606.ENSP00000281631,9606.ENSP00000284981,9606.ENSP00000287820,9606.ENSP00000304408,9606.ENSP00000304895,9606.ENSP00000315644,9606.ENSP00000318585,9606.ENSP00000320147,9606.ENSP00000328547,9606.ENSP00000329357,…	MMP2,COL1A1,MMP13,CCNE1,DNMT3A,RB1,CCNA2,NOTCH1,ATM,PARP8,APP,PPARG,COL3A1,IRS1,TYMS,BACE1,EZH2,DNMT3B,SP1,NR1I2,WNK1,DNMT1,NFE2L1,PTGS2,MCL1,COL2A1,FSCN1,PPP3CA,BCL2,CDC42,CDKN1A,TCL1A,DHFR,USP46,MAP2K4,DNAJB11,PIK3R1,CYP1B1,VEGFA,MYC,RPS6KA5,MUC1
GO:0071310	Cellular response to organic substance	38	2369	0.64	1.27e-12	9606.ENSP00000219070,9606.ENSP00000225964,9606.ENSP00000262643,9606.ENSP00000264709,9606.ENSP00000267163,9606.ENSP00000274026,9606.ENSP00000277541,9606.ENSP00000278616,9606.ENSP00000281631,9606.ENSP00000284981,9606.ENSP00000287820,9606.ENSP00000304408,9606.ENSP00000304895,9606.ENSP00000318585,9606.ENSP00000320147,9606.ENSP00000328547,9606.ENSP00000329357,9606.ENSP00000336528,9606.ENSP00000341292,…	MMP2,COL1A1,CCNE1,DNMT3A,RB1,CCNA2,NOTCH1,ATM,PARP8,APP,PPARG,COL3A1,IRS1,BACE1,EZH2,DNMT3B,SP1,NR1I2,WNK1,DNMT1,NFE2L1,PTGS2,MCL1,COL2A1,FSCN1,PPP3CA,BCL2,CDC42,CDKN1A,TCL1A,MAP2K4,DNAJB11,PIK3R1,CYP1B1,VEGFA,MYC,RPS6KA5,MUC1
GO:0048522	Positive regulation of cellular process	52	5579	0.4	9.96e-11	9606.ENSP00000194530,9606.ENSP00000219070,9606.ENSP00000225964,9606.ENSP00000262643,9606.ENSP00000263974,9606.ENSP00000264709,9606.ENSP00000265734,9606.ENSP00000267163,9606.ENSP00000274026,9606.ENSP00000277541,9606.ENSP00000278616,9606.ENSP00000281043,9606.ENSP00000281631,9606.ENSP00000284981,9606.ENSP00000287820,9606.ENSP00000292431,9606.ENSP00000300305,9606.ENSP00000304408,9606.ENSP00000304895,…	STRADB,MMP2,COL1A1,CCNE1,TAF12,DNMT3A,CDK6,RB1,CCNA2,NOTCH1,ATM,MYCN,PARP8,APP,PPARG,NACC1,RUNX1,COL3A1,IRS1,BACE1,ICOS,EZH2,DNMT3B,SP1,NR1I2,WNK1,SFPQ,MAFG,DNMT1,NFE2L1,DTL,PTGS2,MCL1,PTP4A1,TET1,BMI1,RECK,FSCN1,PPP3CA,BCL2,CDC42,CDKN1A,TCL1A,CHFR,MAP2K4,CBFB,PIK3R1,CYP1B1,VEGFA,MYC,RPS6KA5,MUC1
GO:0010604	Positive regulation of macromolecule metabolic process	42	3600	0.5	2.14e-10	9606.ENSP00000194530,9606.ENSP00000225964,9606.ENSP00000262643,9606.ENSP00000263974,9606.ENSP00000265734,9606.ENSP00000267163,9606.ENSP00000274026,9606.ENSP00000277541,9606.ENSP00000278616,9606.ENSP00000281043,9606.ENSP00000281631,9606.ENSP00000284981,9606.ENSP00000287820,9606.ENSP00000300305,9606.ENSP00000304895,9606.ENSP00000320147,9606.ENSP00000328547,9606.ENSP00000329357,9606.ENSP00000336528,…	STRADB,COL1A1,CCNE1,TAF12,CDK6,RB1,CCNA2,NOTCH1,ATM,MYCN,PARP8,APP,PPARG,RUNX1,IRS1,EZH2,DNMT3B,SP1,NR1I2,WNK1,SFPQ,MAFG,DNMT1,NFE2L1,DTL,PTGS2,TET1,BMI1,PPP3CA,BCL2,CDC42,CDKN1A,TCL1A,CHFR,MAP2K4,CBFB,PIK3R1,CYP1B1,VEGFA,MYC,RPS6KA5,MUC1
GO:0009893	Positive regulation of metabolic process	43	3893	0.48	3.79e-10	9606.ENSP00000194530,9606.ENSP00000225964,9606.ENSP00000262643,9606.ENSP00000263974,9606.ENSP00000265734,9606.ENSP00000267163,9606.ENSP00000274026,9606.ENSP00000277541,9606.ENSP00000278616,9606.ENSP00000281043,9606.ENSP00000281631,9606.ENSP00000284981,9606.ENSP00000287820,9606.ENSP00000300305,9606.ENSP00000304895,9606.ENSP00000320147,9606.ENSP00000328547,9606.ENSP00000329357,9606.ENSP00000336528,…	STRADB,COL1A1,CCNE1,TAF12,CDK6,RB1,CCNA2,NOTCH1,ATM,MYCN,PARP8,APP,PPARG,RUNX1,IRS1,EZH2,DNMT3B,SP1,NR1I2,WNK1,SFPQ,MAFG,DNMT1,NFE2L1,DTL,PTGS2,TET1,BMI1,PPP3CA,BCL2,CDC42,CDKN1A,TCL1A,CHFR,DHFR,MAP2K4,CBFB,PIK3R1,CYP1B1,VEGFA,MYC,RPS6KA5,MUC1
GO:0048518	Positive regulation of biological process	53	6112	0.37	3.86e-10	9606.ENSP00000194530,9606.ENSP00000219070,9606.ENSP00000225964,9606.ENSP00000262643,9606.ENSP00000263974,9606.ENSP00000264709,9606.ENSP00000265734,9606.ENSP00000267163,9606.ENSP00000274026,9606.ENSP00000277541,9606.ENSP00000278616,9606.ENSP00000281043,9606.ENSP00000281631,9606.ENSP00000284981,9606.ENSP00000287820,9606.ENSP00000292431,9606.ENSP00000300305,9606.ENSP00000304408,9606.ENSP00000304895,…	STRADB,MMP2,COL1A1,CCNE1,TAF12,DNMT3A,CDK6,RB1,CCNA2,NOTCH1,ATM,MYCN,PARP8,APP,PPARG,NACC1,RUNX1,COL3A1,IRS1,BACE1,ICOS,EZH2,DNMT3B,SP1,NR1I2,WNK1,SFPQ,MAFG,DNMT1,NFE2L1,DTL,PTGS2,MCL1,PTP4A1,TET1,BMI1,RECK,FSCN1,PPP3CA,BCL2,CDC42,CDKN1A,TCL1A,CHFR,DHFR,MAP2K4,CBFB,PIK3R1,CYP1B1,VEGFA,MYC,RPS6KA5,MUC1
GO:0051173	Positive regulation of nitrogen compound metabolic process	39	3239	0.51	6.7e-10	9606.ENSP00000194530,9606.ENSP00000225964,9606.ENSP00000262643,9606.ENSP00000263974,9606.ENSP00000267163,9606.ENSP00000274026,9606.ENSP00000277541,9606.ENSP00000278616,9606.ENSP00000281043,9606.ENSP00000281631,9606.ENSP00000284981,9606.ENSP00000287820,9606.ENSP00000300305,9606.ENSP00000320147,9606.ENSP00000328547,9606.ENSP00000329357,9606.ENSP00000336528,9606.ENSP00000341292,9606.ENSP00000349748,…	STRADB,COL1A1,CCNE1,TAF12,RB1,CCNA2,NOTCH1,ATM,MYCN,PARP8,APP,PPARG,RUNX1,EZH2,DNMT3B,SP1,NR1I2,WNK1,SFPQ,MAFG,DNMT1,NFE2L1,DTL,PTGS2,TET1,BMI1,PPP3CA,BCL2,CDC42,CDKN1A,TCL1A,CHFR,MAP2K4,CBFB,PIK3R1,VEGFA,MYC,RPS6KA5,MUC1
GO:0048519	Negative regulation of biological process	49	5389	0.39	1.65e-09	9606.ENSP00000194530,9606.ENSP00000225964,9606.ENSP00000244769,9606.ENSP00000262643,9606.ENSP00000264709,9606.ENSP00000265734,9606.ENSP00000267163,9606.ENSP00000272430,9606.ENSP00000274376,9606.ENSP00000277541,9606.ENSP00000278616,9606.ENSP00000281043,9606.ENSP00000284981,9606.ENSP00000287820,9606.ENSP00000292431,9606.ENSP00000300305,9606.ENSP00000304408,9606.ENSP00000304895,9606.ENSP00000315644,…	STRADB,COL1A1,ATXN1,CCNE1,DNMT3A,CDK6,RB1,RTKN,RASA1,NOTCH1,ATM,MYCN,APP,PPARG,NACC1,RUNX1,COL3A1,IRS1,TYMS,BACE1,EZH2,DNMT3B,NR1I2,WNK1,SFPQ,DNMT1,NFE2L1,DTL,PTGS2,MCL1,TET1,BMI1,RECK,COL2A1,PPP3CA,BCL2,CDC42,CDKN1A,TCL1A,CHFR,DHFR,MAP2K4,CBFB,PIK3R1,CYP1B1,VEGFA,MYC,RPS6KA5,MUC1
GO:0031325	Positive regulation of cellular metabolic process	39	3413	0.49	2.9e-09	9606.ENSP00000194530,9606.ENSP00000225964,9606.ENSP00000262643,9606.ENSP00000263974,9606.ENSP00000267163,9606.ENSP00000274026,9606.ENSP00000277541,9606.ENSP00000278616,9606.ENSP00000281043,9606.ENSP00000281631,9606.ENSP00000284981,9606.ENSP00000287820,9606.ENSP00000300305,9606.ENSP00000304895,9606.ENSP00000320147,9606.ENSP00000328547,9606.ENSP00000329357,9606.ENSP00000336528,9606.ENSP00000341292,…	STRADB,COL1A1,CCNE1,TAF12,RB1,CCNA2,NOTCH1,ATM,MYCN,PARP8,APP,PPARG,RUNX1,IRS1,EZH2,DNMT3B,SP1,NR1I2,WNK1,SFPQ,MAFG,DNMT1,NFE2L1,PTGS2,TET1,BMI1,PPP3CA,BCL2,CDC42,CDKN1A,TCL1A,CHFR,MAP2K4,CBFB,PIK3R1,VEGFA,MYC,RPS6KA5,MUC1
GO:0048523	Negative regulation of cellular process	46	4874	0.41	4.37e-09	9606.ENSP00000194530,9606.ENSP00000225964,9606.ENSP00000244769,9606.ENSP00000262643,9606.ENSP00000264709,9606.ENSP00000265734,9606.ENSP00000267163,9606.ENSP00000274376,9606.ENSP00000277541,9606.ENSP00000278616,9606.ENSP00000284981,9606.ENSP00000287820,9606.ENSP00000292431,9606.ENSP00000300305,9606.ENSP00000304408,9606.ENSP00000304895,9606.ENSP00000315644,9606.ENSP00000320147,9606.ENSP00000328547,…	STRADB,COL1A1,ATXN1,CCNE1,DNMT3A,CDK6,RB1,RASA1,NOTCH1,ATM,APP,PPARG,NACC1,RUNX1,COL3A1,IRS1,TYMS,EZH2,DNMT3B,NR1I2,WNK1,SFPQ,DNMT1,NFE2L1,DTL,PTGS2,MCL1,TET1,BMI1,RECK,COL2A1,PPP3CA,BCL2,CDC42,CDKN1A,TCL1A,CHFR,DHFR,MAP2K4,CBFB,PIK3R1,CYP1B1,VEGFA,MYC,RPS6KA5,MUC1
GO:1901700	Response to oxygen-containing compound	27	1567	0.67	4.37e-09	9606.ENSP00000219070,9606.ENSP00000225964,9606.ENSP00000260302,9606.ENSP00000264709,9606.ENSP00000274026,9606.ENSP00000277541,9606.ENSP00000278616,9606.ENSP00000284981,9606.ENSP00000287820,9606.ENSP00000304408,9606.ENSP00000304895,9606.ENSP00000315644,9606.ENSP00000318585,9606.ENSP00000320147,9606.ENSP00000328547,9606.ENSP00000329357,9606.ENSP00000352516,9606.ENSP00000354855,9606.ENSP00000356438,…	MMP2,COL1A1,MMP13,DNMT3A,CCNA2,NOTCH1,ATM,APP,PPARG,COL3A1,IRS1,TYMS,BACE1,EZH2,DNMT3B,SP1,DNMT1,NFE2L1,PTGS2,PPP3CA,BCL2,CDKN1A,DHFR,USP46,MAP2K4,PIK3R1,CYP1B1
GO:0060255	Regulation of macromolecule metabolic process	52	6407	0.34	9.12e-09	9606.ENSP00000194530,9606.ENSP00000225964,9606.ENSP00000244769,9606.ENSP00000262643,9606.ENSP00000263974,9606.ENSP00000264709,9606.ENSP00000265734,9606.ENSP00000267163,9606.ENSP00000274026,9606.ENSP00000274376,9606.ENSP00000277541,9606.ENSP00000278616,9606.ENSP00000281043,9606.ENSP00000281631,9606.ENSP00000284981,9606.ENSP00000287820,9606.ENSP00000292431,9606.ENSP00000300305,9606.ENSP00000304895,…	STRADB,COL1A1,ATXN1,CCNE1,TAF12,DNMT3A,CDK6,RB1,CCNA2,RASA1,NOTCH1,ATM,MYCN,PARP8,APP,PPARG,NACC1,RUNX1,IRS1,TYMS,EZH2,DNMT3B,SP1,NR1I2,WNK1,SFPQ,MAFG,DNMT1,NFE2L1,DTL,PTGS2,SERBP1,TET1,BMI1,RECK,COL2A1,PPP3CA,BCL2,CDC42,CDKN1A,TCL1A,CHFR,DHFR,USP46,MAP2K4,CBFB,PIK3R1,CYP1B1,VEGFA,MYC,RPS6KA5,MUC1
GO:0007275	Multicellular organism development	46	5023	0.4	1.06e-08	9606.ENSP00000219070,9606.ENSP00000225964,9606.ENSP00000244769,9606.ENSP00000260302,9606.ENSP00000264709,9606.ENSP00000265734,9606.ENSP00000267163,9606.ENSP00000274026,9606.ENSP00000274376,9606.ENSP00000277541,9606.ENSP00000278616,9606.ENSP00000278742,9606.ENSP00000284981,9606.ENSP00000287820,9606.ENSP00000300305,9606.ENSP00000304408,9606.ENSP00000315644,9606.ENSP00000319476,9606.ENSP00000320147,…	MMP2,COL1A1,ATXN1,MMP13,DNMT3A,CDK6,RB1,CCNA2,RASA1,NOTCH1,ATM,ST14,APP,PPARG,RUNX1,COL3A1,TYMS,ICOS,EZH2,DNMT3B,KRT7,WNK1,MAFG,DNMT1,NFE2L1,PTGS2,MCL1,PTP4A1,TET1,BMI1,RECK,COL2A1,LAMB3,PPP3CA,BCL2,CDC42,CDKN1A,TCL1A,DHFR,MAP2K4,CBFB,PIK3R1,CYP1B1,VEGFA,MYC,RPS6KA5
GO:0031323	Regulation of cellular metabolic process	51	6239	0.35	1.36e-08	9606.ENSP00000194530,9606.ENSP00000225964,9606.ENSP00000244769,9606.ENSP00000262643,9606.ENSP00000263974,9606.ENSP00000264709,9606.ENSP00000265734,9606.ENSP00000267163,9606.ENSP00000274026,9606.ENSP00000274376,9606.ENSP00000277541,9606.ENSP00000278616,9606.ENSP00000281043,9606.ENSP00000281631,9606.ENSP00000284981,9606.ENSP00000287820,9606.ENSP00000292431,9606.ENSP00000300305,9606.ENSP00000304895,…	STRADB,COL1A1,ATXN1,CCNE1,TAF12,DNMT3A,CDK6,RB1,CCNA2,RASA1,NOTCH1,ATM,MYCN,PARP8,APP,PPARG,NACC1,RUNX1,IRS1,TYMS,EZH2,DNMT3B,SP1,NR1I2,WNK1,SFPQ,MAFG,DNMT1,NFE2L1,PTGS2,MCL1,SERBP1,TET1,BMI1,RECK,PPP3CA,BCL2,CDC42,CDKN1A,TCL1A,CHFR,DHFR,USP46,MAP2K4,CBFB,PIK3R1,CYP1B1,VEGFA,MYC,RPS6KA5,MUC1
GO:0080090	Regulation of primary metabolic process	50	6032	0.35	1.65e-08	9606.ENSP00000194530,9606.ENSP00000225964,9606.ENSP00000244769,9606.ENSP00000262643,9606.ENSP00000263974,9606.ENSP00000264709,9606.ENSP00000265734,9606.ENSP00000267163,9606.ENSP00000274026,9606.ENSP00000274376,9606.ENSP00000277541,9606.ENSP00000278616,9606.ENSP00000281043,9606.ENSP00000281631,9606.ENSP00000284981,9606.ENSP00000287820,9606.ENSP00000292431,9606.ENSP00000300305,9606.ENSP00000304895,…	STRADB,COL1A1,ATXN1,CCNE1,TAF12,DNMT3A,CDK6,RB1,CCNA2,RASA1,NOTCH1,ATM,MYCN,PARP8,APP,PPARG,NACC1,RUNX1,IRS1,TYMS,EZH2,DNMT3B,SP1,NR1I2,WNK1,SFPQ,MAFG,DNMT1,NFE2L1,DTL,PTGS2,SERBP1,TET1,BMI1,RECK,PPP3CA,BCL2,CDC42,CDKN1A,TCL1A,CHFR,DHFR,MAP2K4,CBFB,PIK3R1,CYP1B1,VEGFA,MYC,RPS6KA5,MUC1
GO:2000112	Regulation of cellular macromolecule biosynthetic process	40	3878	0.45	1.94e-08	9606.ENSP00000225964,9606.ENSP00000244769,9606.ENSP00000262643,9606.ENSP00000263974,9606.ENSP00000264709,9606.ENSP00000265734,9606.ENSP00000267163,9606.ENSP00000274026,9606.ENSP00000277541,9606.ENSP00000278616,9606.ENSP00000281043,9606.ENSP00000284981,9606.ENSP00000287820,9606.ENSP00000292431,9606.ENSP00000300305,9606.ENSP00000304895,9606.ENSP00000315644,9606.ENSP00000320147,9606.ENSP00000328547,…	COL1A1,ATXN1,CCNE1,TAF12,DNMT3A,CDK6,RB1,CCNA2,NOTCH1,ATM,MYCN,APP,PPARG,NACC1,RUNX1,IRS1,TYMS,EZH2,DNMT3B,SP1,NR1I2,SFPQ,MAFG,DNMT1,NFE2L1,TET1,BMI1,PPP3CA,BCL2,CDC42,CDKN1A,DHFR,MAP2K4,CBFB,PIK3R1,CYP1B1,VEGFA,MYC,RPS6KA5,MUC1
GO:0051171	Regulation of nitrogen compound metabolic process	49	5836	0.36	1.98e-08	9606.ENSP00000194530,9606.ENSP00000225964,9606.ENSP00000244769,9606.ENSP00000262643,9606.ENSP00000263974,9606.ENSP00000264709,9606.ENSP00000265734,9606.ENSP00000267163,9606.ENSP00000274026,9606.ENSP00000274376,9606.ENSP00000277541,9606.ENSP00000278616,9606.ENSP00000281043,9606.ENSP00000281631,9606.ENSP00000284981,9606.ENSP00000287820,9606.ENSP00000292431,9606.ENSP00000300305,9606.ENSP00000315644,…	STRADB,COL1A1,ATXN1,CCNE1,TAF12,DNMT3A,CDK6,RB1,CCNA2,RASA1,NOTCH1,ATM,MYCN,PARP8,APP,PPARG,NACC1,RUNX1,TYMS,EZH2,DNMT3B,SP1,NR1I2,WNK1,SFPQ,MAFG,DNMT1,NFE2L1,DTL,PTGS2,SERBP1,TET1,BMI1,RECK,PPP3CA,BCL2,CDC42,CDKN1A,TCL1A,CHFR,DHFR,MAP2K4,CBFB,PIK3R1,CYP1B1,VEGFA,MYC,RPS6KA5,MUC1
GO:0048856	Anatomical structure development	47	5402	0.37	2.36e-08	9606.ENSP00000194530,9606.ENSP00000219070,9606.ENSP00000225964,9606.ENSP00000244769,9606.ENSP00000260302,9606.ENSP00000264709,9606.ENSP00000265734,9606.ENSP00000267163,9606.ENSP00000274026,9606.ENSP00000274376,9606.ENSP00000277541,9606.ENSP00000278616,9606.ENSP00000278742,9606.ENSP00000284981,9606.ENSP00000287820,9606.ENSP00000300305,9606.ENSP00000304408,9606.ENSP00000315644,9606.ENSP00000319476,…	STRADB,MMP2,COL1A1,ATXN1,MMP13,DNMT3A,CDK6,RB1,CCNA2,RASA1,NOTCH1,ATM,ST14,APP,PPARG,RUNX1,COL3A1,TYMS,ICOS,EZH2,DNMT3B,KRT7,WNK1,MAFG,DNMT1,NFE2L1,PTGS2,MCL1,PTP4A1,TET1,BMI1,RECK,COL2A1,LAMB3,PPP3CA,BCL2,CDC42,CDKN1A,TCL1A,DHFR,MAP2K4,CBFB,PIK3R1,CYP1B1,VEGFA,MYC,RPS6KA5
GO:0006357	Regulation of transcription by rna polymerase ii	30	2172	0.57	2.37e-08	9606.ENSP00000244769,9606.ENSP00000262643,9606.ENSP00000264709,9606.ENSP00000265734,9606.ENSP00000267163,9606.ENSP00000277541,9606.ENSP00000278616,9606.ENSP00000281043,9606.ENSP00000284981,9606.ENSP00000287820,9606.ENSP00000292431,9606.ENSP00000300305,9606.ENSP00000320147,9606.ENSP00000328547,9606.ENSP00000329357,9606.ENSP00000336528,9606.ENSP00000349748,9606.ENSP00000350369,9606.ENSP00000352516,…	ATXN1,CCNE1,DNMT3A,CDK6,RB1,NOTCH1,ATM,MYCN,APP,PPARG,NACC1,RUNX1,EZH2,DNMT3B,SP1,NR1I2,SFPQ,MAFG,DNMT1,NFE2L1,TET1,BMI1,PPP3CA,CDKN1A,CBFB,PIK3R1,VEGFA,MYC,RPS6KA5,MUC1
GO:0010243	Response to organonitrogen compound	21	987	0.76	2.37e-08	9606.ENSP00000219070,9606.ENSP00000225964,9606.ENSP00000260302,9606.ENSP00000264709,9606.ENSP00000274026,9606.ENSP00000277541,9606.ENSP00000284981,9606.ENSP00000287820,9606.ENSP00000304408,9606.ENSP00000304895,9606.ENSP00000315644,9606.ENSP00000318585,9606.ENSP00000320147,9606.ENSP00000328547,9606.ENSP00000329357,9606.ENSP00000352516,9606.ENSP00000356438,9606.ENSP00000378323,9606.ENSP00000384849,…	MMP2,COL1A1,MMP13,DNMT3A,CCNA2,NOTCH1,APP,PPARG,COL3A1,IRS1,TYMS,BACE1,EZH2,DNMT3B,SP1,DNMT1,PTGS2,PPP3CA,CDKN1A,DHFR,PIK3R1
GO:0031326	Regulation of cellular biosynthetic process	41	4125	0.43	2.37e-08	9606.ENSP00000225964,9606.ENSP00000244769,9606.ENSP00000262643,9606.ENSP00000263974,9606.ENSP00000264709,9606.ENSP00000265734,9606.ENSP00000267163,9606.ENSP00000274026,9606.ENSP00000277541,9606.ENSP00000278616,9606.ENSP00000281043,9606.ENSP00000284981,9606.ENSP00000287820,9606.ENSP00000292431,9606.ENSP00000300305,9606.ENSP00000304895,9606.ENSP00000315644,9606.ENSP00000320147,9606.ENSP00000328547,…	COL1A1,ATXN1,CCNE1,TAF12,DNMT3A,CDK6,RB1,CCNA2,NOTCH1,ATM,MYCN,APP,PPARG,NACC1,RUNX1,IRS1,TYMS,EZH2,DNMT3B,SP1,NR1I2,SFPQ,MAFG,DNMT1,NFE2L1,PTGS2,TET1,BMI1,PPP3CA,BCL2,CDC42,CDKN1A,DHFR,MAP2K4,CBFB,PIK3R1,CYP1B1,VEGFA,MYC,RPS6KA5,MUC1
GO:2000113	Negative regulation of cellular macromolecule biosynthetic process	25	1470	0.66	2.37e-08	9606.ENSP00000244769,9606.ENSP00000262643,9606.ENSP00000264709,9606.ENSP00000265734,9606.ENSP00000267163,9606.ENSP00000277541,9606.ENSP00000284981,9606.ENSP00000287820,9606.ENSP00000292431,9606.ENSP00000300305,9606.ENSP00000315644,9606.ENSP00000320147,9606.ENSP00000328547,9606.ENSP00000336528,9606.ENSP00000349748,9606.ENSP00000352516,9606.ENSP00000354855,9606.ENSP00000365851,9606.ENSP00000384849,…	ATXN1,CCNE1,DNMT3A,CDK6,RB1,NOTCH1,APP,PPARG,NACC1,RUNX1,TYMS,EZH2,DNMT3B,NR1I2,SFPQ,DNMT1,NFE2L1,BMI1,CDKN1A,DHFR,CBFB,VEGFA,MYC,RPS6KA5,MUC1
GO:0000122	Negative regulation of transcription by rna polymerase ii	20	895	0.78	2.89e-08	9606.ENSP00000244769,9606.ENSP00000262643,9606.ENSP00000264709,9606.ENSP00000265734,9606.ENSP00000267163,9606.ENSP00000277541,9606.ENSP00000284981,9606.ENSP00000287820,9606.ENSP00000292431,9606.ENSP00000300305,9606.ENSP00000320147,9606.ENSP00000328547,9606.ENSP00000336528,9606.ENSP00000349748,9606.ENSP00000352516,9606.ENSP00000354855,9606.ENSP00000365851,9606.ENSP00000415151,9606.ENSP00000478570,…	ATXN1,CCNE1,DNMT3A,CDK6,RB1,NOTCH1,APP,PPARG,NACC1,RUNX1,EZH2,DNMT3B,NR1I2,SFPQ,DNMT1,NFE2L1,BMI1,CBFB,VEGFA,MYC
GO:0019222	Regulation of metabolic process	53	6948	0.32	2.89e-08	9606.ENSP00000194530,9606.ENSP00000225964,9606.ENSP00000244769,9606.ENSP00000262643,9606.ENSP00000263974,9606.ENSP00000264709,9606.ENSP00000265734,9606.ENSP00000267163,9606.ENSP00000274026,9606.ENSP00000274376,9606.ENSP00000277541,9606.ENSP00000278616,9606.ENSP00000281043,9606.ENSP00000281631,9606.ENSP00000284981,9606.ENSP00000287820,9606.ENSP00000292431,9606.ENSP00000300305,9606.ENSP00000304895,…	STRADB,COL1A1,ATXN1,CCNE1,TAF12,DNMT3A,CDK6,RB1,CCNA2,RASA1,NOTCH1,ATM,MYCN,PARP8,APP,PPARG,NACC1,RUNX1,IRS1,TYMS,EZH2,DNMT3B,SP1,NR1I2,WNK1,SFPQ,MAFG,DNMT1,NFE2L1,DTL,PTGS2,MCL1,SERBP1,TET1,BMI1,RECK,COL2A1,PPP3CA,BCL2,CDC42,CDKN1A,TCL1A,CHFR,DHFR,USP46,MAP2K4,CBFB,PIK3R1,CYP1B1,VEGFA,MYC,RPS6KA5,MUC1
GO:0045934	Negative regulation of nucleobase-containing compound metabolic process	25	1528	0.65	4.15e-08	9606.ENSP00000244769,9606.ENSP00000262643,9606.ENSP00000264709,9606.ENSP00000265734,9606.ENSP00000267163,9606.ENSP00000277541,9606.ENSP00000278616,9606.ENSP00000284981,9606.ENSP00000287820,9606.ENSP00000292431,9606.ENSP00000300305,9606.ENSP00000320147,9606.ENSP00000328547,9606.ENSP00000336528,9606.ENSP00000349748,9606.ENSP00000352516,9606.ENSP00000354855,9606.ENSP00000365851,9606.ENSP00000378323,…	ATXN1,CCNE1,DNMT3A,CDK6,RB1,NOTCH1,ATM,APP,PPARG,NACC1,RUNX1,EZH2,DNMT3B,NR1I2,SFPQ,DNMT1,NFE2L1,BMI1,PPP3CA,CDKN1A,CBFB,VEGFA,MYC,RPS6KA5,MUC1
GO:0042981	Regulation of apoptotic process	25	1550	0.64	5.24e-08	9606.ENSP00000194530,9606.ENSP00000267163,9606.ENSP00000272430,9606.ENSP00000274376,9606.ENSP00000277541,9606.ENSP00000278616,9606.ENSP00000284981,9606.ENSP00000287820,9606.ENSP00000318585,9606.ENSP00000349748,9606.ENSP00000352516,9606.ENSP00000356438,9606.ENSP00000358022,9606.ENSP00000360034,9606.ENSP00000369889,9606.ENSP00000381185,9606.ENSP00000383118,9606.ENSP00000384849,9606.ENSP00000385036,…	STRADB,RB1,RTKN,RASA1,NOTCH1,ATM,APP,PPARG,BACE1,SFPQ,DNMT1,PTGS2,MCL1,SERBP1,COL2A1,BCL2,CDC42,CDKN1A,TCL1A,MAP2K4,PIK3R1,CYP1B1,VEGFA,MYC,MUC1
GO:0010941	Regulation of cell death	26	1696	0.62	5.57e-08	9606.ENSP00000194530,9606.ENSP00000264709,9606.ENSP00000267163,9606.ENSP00000272430,9606.ENSP00000274376,9606.ENSP00000277541,9606.ENSP00000278616,9606.ENSP00000284981,9606.ENSP00000287820,9606.ENSP00000318585,9606.ENSP00000349748,9606.ENSP00000352516,9606.ENSP00000356438,9606.ENSP00000358022,9606.ENSP00000360034,9606.ENSP00000369889,9606.ENSP00000381185,9606.ENSP00000383118,9606.ENSP00000384849,…	STRADB,DNMT3A,RB1,RTKN,RASA1,NOTCH1,ATM,APP,PPARG,BACE1,SFPQ,DNMT1,PTGS2,MCL1,SERBP1,COL2A1,BCL2,CDC42,CDKN1A,TCL1A,MAP2K4,PIK3R1,CYP1B1,VEGFA,MYC,MUC1
GO:0032502	Developmental process	48	5841	0.35	5.57e-08	9606.ENSP00000194530,9606.ENSP00000219070,9606.ENSP00000225964,9606.ENSP00000244769,9606.ENSP00000260302,9606.ENSP00000264709,9606.ENSP00000265734,9606.ENSP00000267163,9606.ENSP00000274026,9606.ENSP00000274376,9606.ENSP00000277541,9606.ENSP00000278616,9606.ENSP00000278742,9606.ENSP00000284981,9606.ENSP00000287820,9606.ENSP00000300305,9606.ENSP00000304408,9606.ENSP00000315644,9606.ENSP00000319476,…	STRADB,MMP2,COL1A1,ATXN1,MMP13,DNMT3A,CDK6,RB1,CCNA2,RASA1,NOTCH1,ATM,ST14,APP,PPARG,RUNX1,COL3A1,TYMS,ICOS,EZH2,DNMT3B,KRT7,NR1I2,WNK1,MAFG,DNMT1,NFE2L1,PTGS2,MCL1,PTP4A1,TET1,BMI1,RECK,COL2A1,LAMB3,PPP3CA,BCL2,CDC42,CDKN1A,TCL1A,DHFR,MAP2K4,CBFB,PIK3R1,CYP1B1,VEGFA,MYC,RPS6KA5
GO:0031324	Negative regulation of cellular metabolic process	32	2630	0.52	5.95e-08	9606.ENSP00000244769,9606.ENSP00000262643,9606.ENSP00000264709,9606.ENSP00000265734,9606.ENSP00000267163,9606.ENSP00000277541,9606.ENSP00000278616,9606.ENSP00000284981,9606.ENSP00000287820,9606.ENSP00000292431,9606.ENSP00000300305,9606.ENSP00000315644,9606.ENSP00000320147,9606.ENSP00000328547,9606.ENSP00000336528,9606.ENSP00000341292,9606.ENSP00000349748,9606.ENSP00000352516,9606.ENSP00000354855,…	ATXN1,CCNE1,DNMT3A,CDK6,RB1,NOTCH1,ATM,APP,PPARG,NACC1,RUNX1,TYMS,EZH2,DNMT3B,NR1I2,WNK1,SFPQ,DNMT1,NFE2L1,PTGS2,MCL1,BMI1,RECK,PPP3CA,BCL2,CDKN1A,DHFR,CBFB,VEGFA,MYC,RPS6KA5,MUC1
GO:0031328	Positive regulation of cellular biosynthetic process	28	2005	0.58	6.16e-08	9606.ENSP00000225964,9606.ENSP00000262643,9606.ENSP00000263974,9606.ENSP00000267163,9606.ENSP00000274026,9606.ENSP00000277541,9606.ENSP00000278616,9606.ENSP00000281043,9606.ENSP00000284981,9606.ENSP00000287820,9606.ENSP00000300305,9606.ENSP00000304895,9606.ENSP00000329357,9606.ENSP00000336528,9606.ENSP00000349748,9606.ENSP00000350369,9606.ENSP00000354855,9606.ENSP00000356438,9606.ENSP00000362748,…	COL1A1,CCNE1,TAF12,RB1,CCNA2,NOTCH1,ATM,MYCN,APP,PPARG,RUNX1,IRS1,SP1,NR1I2,SFPQ,MAFG,NFE2L1,PTGS2,TET1,PPP3CA,CDC42,MAP2K4,CBFB,PIK3R1,VEGFA,MYC,RPS6KA5,MUC1
GO:0051247	Positive regulation of protein metabolic process	26	1715	0.61	6.16e-08	9606.ENSP00000194530,9606.ENSP00000267163,9606.ENSP00000277541,9606.ENSP00000278616,9606.ENSP00000281631,9606.ENSP00000284981,9606.ENSP00000287820,9606.ENSP00000320147,9606.ENSP00000328547,9606.ENSP00000329357,9606.ENSP00000341292,9606.ENSP00000352516,9606.ENSP00000355958,9606.ENSP00000356438,9606.ENSP00000362748,9606.ENSP00000365851,9606.ENSP00000381185,9606.ENSP00000383118,9606.ENSP00000384849,…	STRADB,RB1,NOTCH1,ATM,PARP8,APP,PPARG,EZH2,DNMT3B,SP1,WNK1,DNMT1,DTL,PTGS2,TET1,BMI1,BCL2,CDC42,CDKN1A,TCL1A,CHFR,MAP2K4,VEGFA,MYC,RPS6KA5,MUC1
GO:0051252	Regulation of rna metabolic process	38	3722	0.44	6.16e-08	9606.ENSP00000225964,9606.ENSP00000244769,9606.ENSP00000262643,9606.ENSP00000263974,9606.ENSP00000264709,9606.ENSP00000265734,9606.ENSP00000267163,9606.ENSP00000274026,9606.ENSP00000274376,9606.ENSP00000277541,9606.ENSP00000278616,9606.ENSP00000281043,9606.ENSP00000284981,9606.ENSP00000287820,9606.ENSP00000292431,9606.ENSP00000300305,9606.ENSP00000315644,9606.ENSP00000320147,9606.ENSP00000328547,…	COL1A1,ATXN1,CCNE1,TAF12,DNMT3A,CDK6,RB1,CCNA2,RASA1,NOTCH1,ATM,MYCN,APP,PPARG,NACC1,RUNX1,TYMS,EZH2,DNMT3B,SP1,NR1I2,SFPQ,MAFG,DNMT1,NFE2L1,SERBP1,TET1,BMI1,PPP3CA,CDKN1A,DHFR,CBFB,PIK3R1,CYP1B1,VEGFA,MYC,RPS6KA5,MUC1
GO:0010629	Negative regulation of gene expression	28	2014	0.58	6.26e-08	9606.ENSP00000244769,9606.ENSP00000262643,9606.ENSP00000264709,9606.ENSP00000265734,9606.ENSP00000267163,9606.ENSP00000277541,9606.ENSP00000278616,9606.ENSP00000281043,9606.ENSP00000284981,9606.ENSP00000287820,9606.ENSP00000292431,9606.ENSP00000300305,9606.ENSP00000315644,9606.ENSP00000320147,9606.ENSP00000328547,9606.ENSP00000336528,9606.ENSP00000349748,9606.ENSP00000352516,9606.ENSP00000354855,…	ATXN1,CCNE1,DNMT3A,CDK6,RB1,NOTCH1,ATM,MYCN,APP,PPARG,NACC1,RUNX1,TYMS,EZH2,DNMT3B,NR1I2,SFPQ,DNMT1,NFE2L1,BMI1,PPP3CA,CDKN1A,DHFR,CBFB,VEGFA,MYC,RPS6KA5,MUC1
GO:0006355	Regulation of transcription, dna-templated	36	3388	0.46	7.67e-08	9606.ENSP00000225964,9606.ENSP00000244769,9606.ENSP00000262643,9606.ENSP00000263974,9606.ENSP00000264709,9606.ENSP00000265734,9606.ENSP00000267163,9606.ENSP00000274026,9606.ENSP00000277541,9606.ENSP00000278616,9606.ENSP00000281043,9606.ENSP00000284981,9606.ENSP00000287820,9606.ENSP00000292431,9606.ENSP00000300305,9606.ENSP00000315644,9606.ENSP00000320147,9606.ENSP00000328547,9606.ENSP00000329357,…	COL1A1,ATXN1,CCNE1,TAF12,DNMT3A,CDK6,RB1,CCNA2,NOTCH1,ATM,MYCN,APP,PPARG,NACC1,RUNX1,TYMS,EZH2,DNMT3B,SP1,NR1I2,SFPQ,MAFG,DNMT1,NFE2L1,TET1,BMI1,PPP3CA,CDKN1A,DHFR,CBFB,PIK3R1,CYP1B1,VEGFA,MYC,RPS6KA5,MUC1
GO:0010557	Positive regulation of macromolecule biosynthetic process	27	1906	0.59	9.16e-08	9606.ENSP00000225964,9606.ENSP00000262643,9606.ENSP00000263974,9606.ENSP00000267163,9606.ENSP00000274026,9606.ENSP00000277541,9606.ENSP00000278616,9606.ENSP00000281043,9606.ENSP00000284981,9606.ENSP00000287820,9606.ENSP00000300305,9606.ENSP00000304895,9606.ENSP00000329357,9606.ENSP00000336528,9606.ENSP00000349748,9606.ENSP00000350369,9606.ENSP00000354855,9606.ENSP00000362748,9606.ENSP00000378323,…	COL1A1,CCNE1,TAF12,RB1,CCNA2,NOTCH1,ATM,MYCN,APP,PPARG,RUNX1,IRS1,SP1,NR1I2,SFPQ,MAFG,NFE2L1,TET1,PPP3CA,CDC42,MAP2K4,CBFB,PIK3R1,VEGFA,MYC,RPS6KA5,MUC1
GO:0042127	Regulation of cell population proliferation	25	1642	0.62	1.15e-07	9606.ENSP00000219070,9606.ENSP00000262643,9606.ENSP00000265734,9606.ENSP00000267163,9606.ENSP00000274026,9606.ENSP00000277541,9606.ENSP00000278616,9606.ENSP00000284981,9606.ENSP00000287820,9606.ENSP00000292431,9606.ENSP00000304895,9606.ENSP00000320147,9606.ENSP00000329357,9606.ENSP00000350369,9606.ENSP00000352516,9606.ENSP00000356438,9606.ENSP00000362748,9606.ENSP00000365851,9606.ENSP00000381185,…	MMP2,CCNE1,CDK6,RB1,CCNA2,NOTCH1,ATM,APP,PPARG,NACC1,IRS1,EZH2,SP1,MAFG,DNMT1,PTGS2,TET1,BMI1,BCL2,CDC42,CDKN1A,TCL1A,CYP1B1,VEGFA,MYC
GO:0002682	Regulation of immune system process	24	1514	0.63	1.25e-07	9606.ENSP00000225964,9606.ENSP00000265734,9606.ENSP00000267163,9606.ENSP00000277541,9606.ENSP00000278616,9606.ENSP00000284981,9606.ENSP00000287820,9606.ENSP00000300305,9606.ENSP00000304408,9606.ENSP00000319476,9606.ENSP00000341292,9606.ENSP00000349748,9606.ENSP00000369889,9606.ENSP00000378323,9606.ENSP00000381185,9606.ENSP00000383118,9606.ENSP00000384849,9606.ENSP00000410402,9606.ENSP00000415151,…	COL1A1,CDK6,RB1,NOTCH1,ATM,APP,PPARG,RUNX1,COL3A1,ICOS,WNK1,SFPQ,COL2A1,PPP3CA,BCL2,CDC42,CDKN1A,MAP2K4,CBFB,PIK3R1,VEGFA,MYC,RPS6KA5,MUC1
GO:0051172	Negative regulation of nitrogen compound metabolic process	30	2429	0.53	1.46e-07	9606.ENSP00000244769,9606.ENSP00000262643,9606.ENSP00000264709,9606.ENSP00000265734,9606.ENSP00000267163,9606.ENSP00000277541,9606.ENSP00000278616,9606.ENSP00000284981,9606.ENSP00000287820,9606.ENSP00000292431,9606.ENSP00000300305,9606.ENSP00000315644,9606.ENSP00000320147,9606.ENSP00000328547,9606.ENSP00000336528,9606.ENSP00000341292,9606.ENSP00000349748,9606.ENSP00000352516,9606.ENSP00000354855,…	ATXN1,CCNE1,DNMT3A,CDK6,RB1,NOTCH1,ATM,APP,PPARG,NACC1,RUNX1,TYMS,EZH2,DNMT3B,NR1I2,WNK1,SFPQ,DNMT1,NFE2L1,PTGS2,BMI1,RECK,PPP3CA,CDKN1A,DHFR,CBFB,VEGFA,MYC,RPS6KA5,MUC1
GO:0009892	Negative regulation of metabolic process	34	3124	0.47	1.52e-07	9606.ENSP00000244769,9606.ENSP00000262643,9606.ENSP00000264709,9606.ENSP00000265734,9606.ENSP00000267163,9606.ENSP00000277541,9606.ENSP00000278616,9606.ENSP00000281043,9606.ENSP00000284981,9606.ENSP00000287820,9606.ENSP00000292431,9606.ENSP00000300305,9606.ENSP00000315644,9606.ENSP00000320147,9606.ENSP00000328547,9606.ENSP00000336528,9606.ENSP00000341292,9606.ENSP00000349748,9606.ENSP00000352516,…	ATXN1,CCNE1,DNMT3A,CDK6,RB1,NOTCH1,ATM,MYCN,APP,PPARG,NACC1,RUNX1,TYMS,EZH2,DNMT3B,NR1I2,WNK1,SFPQ,DNMT1,NFE2L1,PTGS2,MCL1,TET1,BMI1,RECK,PPP3CA,BCL2,CDKN1A,DHFR,CBFB,VEGFA,MYC,RPS6KA5,MUC1
GO:0045892	Negative regulation of transcription, dna-templated	22	1273	0.67	1.61e-07	9606.ENSP00000244769,9606.ENSP00000262643,9606.ENSP00000264709,9606.ENSP00000265734,9606.ENSP00000267163,9606.ENSP00000277541,9606.ENSP00000284981,9606.ENSP00000287820,9606.ENSP00000292431,9606.ENSP00000300305,9606.ENSP00000320147,9606.ENSP00000328547,9606.ENSP00000336528,9606.ENSP00000349748,9606.ENSP00000352516,9606.ENSP00000354855,9606.ENSP00000365851,9606.ENSP00000415151,9606.ENSP00000478570,…	ATXN1,CCNE1,DNMT3A,CDK6,RB1,NOTCH1,APP,PPARG,NACC1,RUNX1,EZH2,DNMT3B,NR1I2,SFPQ,DNMT1,NFE2L1,BMI1,CBFB,VEGFA,MYC,RPS6KA5,MUC1
GO:0008284	Positive regulation of cell population proliferation	19	919	0.75	1.73e-07	9606.ENSP00000219070,9606.ENSP00000262643,9606.ENSP00000265734,9606.ENSP00000274026,9606.ENSP00000277541,9606.ENSP00000292431,9606.ENSP00000304895,9606.ENSP00000320147,9606.ENSP00000329357,9606.ENSP00000352516,9606.ENSP00000356438,9606.ENSP00000362748,9606.ENSP00000365851,9606.ENSP00000381185,9606.ENSP00000383118,9606.ENSP00000384849,9606.ENSP00000385036,9606.ENSP00000478570,9606.ENSP00000479618	MMP2,CCNE1,CDK6,CCNA2,NOTCH1,NACC1,IRS1,EZH2,SP1,DNMT1,PTGS2,TET1,BMI1,BCL2,CDC42,CDKN1A,TCL1A,VEGFA,MYC
GO:0051253	Negative regulation of rna metabolic process	23	1422	0.64	2.01e-07	9606.ENSP00000244769,9606.ENSP00000262643,9606.ENSP00000264709,9606.ENSP00000265734,9606.ENSP00000267163,9606.ENSP00000277541,9606.ENSP00000284981,9606.ENSP00000287820,9606.ENSP00000292431,9606.ENSP00000300305,9606.ENSP00000320147,9606.ENSP00000328547,9606.ENSP00000336528,9606.ENSP00000349748,9606.ENSP00000352516,9606.ENSP00000354855,9606.ENSP00000365851,9606.ENSP00000378323,9606.ENSP00000415151,…	ATXN1,CCNE1,DNMT3A,CDK6,RB1,NOTCH1,APP,PPARG,NACC1,RUNX1,EZH2,DNMT3B,NR1I2,SFPQ,DNMT1,NFE2L1,BMI1,PPP3CA,CBFB,VEGFA,MYC,RPS6KA5,MUC1
GO:0044260	Cellular macromolecule metabolic process	43	4976	0.37	2.04e-07	9606.ENSP00000194530,9606.ENSP00000219070,9606.ENSP00000260302,9606.ENSP00000262643,9606.ENSP00000263974,9606.ENSP00000264709,9606.ENSP00000265734,9606.ENSP00000274026,9606.ENSP00000274376,9606.ENSP00000277541,9606.ENSP00000278616,9606.ENSP00000281631,9606.ENSP00000284981,9606.ENSP00000287820,9606.ENSP00000304408,9606.ENSP00000304895,9606.ENSP00000315644,9606.ENSP00000318585,9606.ENSP00000320147,…	STRADB,MMP2,MMP13,CCNE1,TAF12,DNMT3A,CDK6,CCNA2,RASA1,NOTCH1,ATM,PARP8,APP,PPARG,COL3A1,IRS1,TYMS,BACE1,EZH2,DNMT3B,SP1,NR1I2,WNK1,SFPQ,DNMT1,NFE2L1,DTL,PTP4A1,TET1,BMI1,COL2A1,PPP3CA,BCL2,CDC42,CDKN1A,CHFR,USP46,MAP2K4,CBFB,PIK3R1,MYC,RPS6KA5,MUC1
GO:0051246	Regulation of protein metabolic process	32	2828	0.49	2.31e-07	9606.ENSP00000194530,9606.ENSP00000262643,9606.ENSP00000267163,9606.ENSP00000274026,9606.ENSP00000277541,9606.ENSP00000278616,9606.ENSP00000281631,9606.ENSP00000284981,9606.ENSP00000287820,9606.ENSP00000315644,9606.ENSP00000320147,9606.ENSP00000328547,9606.ENSP00000329357,9606.ENSP00000341292,9606.ENSP00000352516,9606.ENSP00000354855,9606.ENSP00000355958,9606.ENSP00000356438,9606.ENSP00000362748,…	STRADB,CCNE1,RB1,CCNA2,NOTCH1,ATM,PARP8,APP,PPARG,TYMS,EZH2,DNMT3B,SP1,WNK1,DNMT1,NFE2L1,DTL,PTGS2,TET1,BMI1,RECK,BCL2,CDC42,CDKN1A,TCL1A,CHFR,DHFR,MAP2K4,VEGFA,MYC,RPS6KA5,MUC1
GO:1901701	Cellular response to oxygen-containing compound	20	1055	0.71	2.31e-07	9606.ENSP00000219070,9606.ENSP00000225964,9606.ENSP00000264709,9606.ENSP00000274026,9606.ENSP00000278616,9606.ENSP00000284981,9606.ENSP00000287820,9606.ENSP00000304408,9606.ENSP00000304895,9606.ENSP00000318585,9606.ENSP00000320147,9606.ENSP00000328547,9606.ENSP00000329357,9606.ENSP00000352516,9606.ENSP00000354855,9606.ENSP00000356438,9606.ENSP00000378323,9606.ENSP00000410402,9606.ENSP00000428056,…	MMP2,COL1A1,DNMT3A,CCNA2,ATM,APP,PPARG,COL3A1,IRS1,BACE1,EZH2,DNMT3B,SP1,DNMT1,NFE2L1,PTGS2,PPP3CA,MAP2K4,PIK3R1,CYP1B1
GO:0009719	Response to endogenous stimulus	23	1447	0.64	2.57e-07	9606.ENSP00000219070,9606.ENSP00000225964,9606.ENSP00000262643,9606.ENSP00000264709,9606.ENSP00000267163,9606.ENSP00000274026,9606.ENSP00000277541,9606.ENSP00000284981,9606.ENSP00000287820,9606.ENSP00000304408,9606.ENSP00000304895,9606.ENSP00000315644,9606.ENSP00000318585,9606.ENSP00000320147,9606.ENSP00000328547,9606.ENSP00000329357,9606.ENSP00000336528,9606.ENSP00000352516,9606.ENSP00000356438,…	MMP2,COL1A1,CCNE1,DNMT3A,RB1,CCNA2,NOTCH1,APP,PPARG,COL3A1,IRS1,TYMS,BACE1,EZH2,DNMT3B,SP1,NR1I2,DNMT1,PTGS2,COL2A1,BCL2,CDKN1A,PIK3R1
GO:0033554	Cellular response to stress	25	1725	0.6	2.57e-07	9606.ENSP00000194530,9606.ENSP00000219070,9606.ENSP00000264709,9606.ENSP00000274026,9606.ENSP00000277541,9606.ENSP00000278616,9606.ENSP00000281631,9606.ENSP00000287820,9606.ENSP00000320147,9606.ENSP00000328547,9606.ENSP00000349748,9606.ENSP00000354855,9606.ENSP00000355958,9606.ENSP00000356438,9606.ENSP00000358022,9606.ENSP00000381185,9606.ENSP00000384849,9606.ENSP00000396308,9606.ENSP00000410402,…	STRADB,MMP2,DNMT3A,CCNA2,NOTCH1,ATM,PARP8,PPARG,EZH2,DNMT3B,SFPQ,NFE2L1,DTL,PTGS2,MCL1,BCL2,CDKN1A,DHFR,MAP2K4,DNAJB11,PIK3R1,CYP1B1,VEGFA,MYC,MUC1
GO:0010605	Negative regulation of macromolecule metabolic process	32	2875	0.48	3.13e-07	9606.ENSP00000244769,9606.ENSP00000262643,9606.ENSP00000264709,9606.ENSP00000265734,9606.ENSP00000267163,9606.ENSP00000277541,9606.ENSP00000278616,9606.ENSP00000281043,9606.ENSP00000284981,9606.ENSP00000287820,9606.ENSP00000292431,9606.ENSP00000300305,9606.ENSP00000315644,9606.ENSP00000320147,9606.ENSP00000328547,9606.ENSP00000336528,9606.ENSP00000341292,9606.ENSP00000349748,9606.ENSP00000352516,…	ATXN1,CCNE1,DNMT3A,CDK6,RB1,NOTCH1,ATM,MYCN,APP,PPARG,NACC1,RUNX1,TYMS,EZH2,DNMT3B,NR1I2,WNK1,SFPQ,DNMT1,NFE2L1,PTGS2,TET1,BMI1,RECK,PPP3CA,CDKN1A,DHFR,CBFB,VEGFA,MYC,RPS6KA5,MUC1
GO:0070482	Response to oxygen levels	13	379	0.97	3.22e-07	9606.ENSP00000219070,9606.ENSP00000225964,9606.ENSP00000264709,9606.ENSP00000274026,9606.ENSP00000277541,9606.ENSP00000278616,9606.ENSP00000287820,9606.ENSP00000328547,9606.ENSP00000356438,9606.ENSP00000381185,9606.ENSP00000384849,9606.ENSP00000478570,9606.ENSP00000479618	MMP2,COL1A1,DNMT3A,CCNA2,NOTCH1,ATM,PPARG,DNMT3B,PTGS2,BCL2,CDKN1A,VEGFA,MYC
GO:0048731	System development	40	4426	0.39	3.27e-07	9606.ENSP00000219070,9606.ENSP00000225964,9606.ENSP00000244769,9606.ENSP00000260302,9606.ENSP00000264709,9606.ENSP00000265734,9606.ENSP00000267163,9606.ENSP00000274026,9606.ENSP00000274376,9606.ENSP00000277541,9606.ENSP00000278616,9606.ENSP00000278742,9606.ENSP00000284981,9606.ENSP00000287820,9606.ENSP00000300305,9606.ENSP00000304408,9606.ENSP00000315644,9606.ENSP00000319476,9606.ENSP00000320147,…	MMP2,COL1A1,ATXN1,MMP13,DNMT3A,CDK6,RB1,CCNA2,RASA1,NOTCH1,ATM,ST14,APP,PPARG,RUNX1,COL3A1,TYMS,ICOS,EZH2,DNMT3B,KRT7,WNK1,NFE2L1,PTGS2,BMI1,RECK,COL2A1,LAMB3,PPP3CA,BCL2,CDC42,CDKN1A,DHFR,MAP2K4,CBFB,PIK3R1,CYP1B1,VEGFA,MYC,RPS6KA5
GO:0009888	Tissue development	25	1760	0.59	3.41e-07	9606.ENSP00000219070,9606.ENSP00000225964,9606.ENSP00000260302,9606.ENSP00000265734,9606.ENSP00000267163,9606.ENSP00000277541,9606.ENSP00000278616,9606.ENSP00000278742,9606.ENSP00000287820,9606.ENSP00000300305,9606.ENSP00000304408,9606.ENSP00000315644,9606.ENSP00000320147,9606.ENSP00000329243,9606.ENSP00000356438,9606.ENSP00000369889,9606.ENSP00000375778,9606.ENSP00000378323,9606.ENSP00000381185,…	MMP2,COL1A1,MMP13,CDK6,RB1,NOTCH1,ATM,ST14,PPARG,RUNX1,COL3A1,TYMS,EZH2,KRT7,PTGS2,COL2A1,LAMB3,PPP3CA,BCL2,CDC42,CDKN1A,MAP2K4,CYP1B1,VEGFA,MYC
GO:0044843	Cell cycle g1/s phase transition	9	130	1.27	3.84e-07	9606.ENSP00000262643,9606.ENSP00000265734,9606.ENSP00000267163,9606.ENSP00000274026,9606.ENSP00000315644,9606.ENSP00000378323,9606.ENSP00000384849,9606.ENSP00000396308,9606.ENSP00000479618	CCNE1,CDK6,RB1,CCNA2,TYMS,PPP3CA,CDKN1A,DHFR,MYC
GO:0043412	Macromolecule modification	34	3277	0.45	4.07e-07	9606.ENSP00000194530,9606.ENSP00000262643,9606.ENSP00000263974,9606.ENSP00000264709,9606.ENSP00000265734,9606.ENSP00000274026,9606.ENSP00000274376,9606.ENSP00000278616,9606.ENSP00000281631,9606.ENSP00000284981,9606.ENSP00000304408,9606.ENSP00000304895,9606.ENSP00000320147,9606.ENSP00000328547,9606.ENSP00000341292,9606.ENSP00000349748,9606.ENSP00000352516,9606.ENSP00000354855,9606.ENSP00000355958,…	STRADB,CCNE1,TAF12,DNMT3A,CDK6,CCNA2,RASA1,ATM,PARP8,APP,COL3A1,IRS1,EZH2,DNMT3B,WNK1,SFPQ,DNMT1,NFE2L1,DTL,PTP4A1,TET1,BMI1,PPP3CA,BCL2,CDC42,CDKN1A,CHFR,USP46,MAP2K4,CBFB,PIK3R1,MYC,RPS6KA5,MUC1
GO:0032270	Positive regulation of cellular protein metabolic process	24	1635	0.6	4.09e-07	9606.ENSP00000194530,9606.ENSP00000267163,9606.ENSP00000277541,9606.ENSP00000278616,9606.ENSP00000281631,9606.ENSP00000284981,9606.ENSP00000287820,9606.ENSP00000320147,9606.ENSP00000328547,9606.ENSP00000341292,9606.ENSP00000352516,9606.ENSP00000356438,9606.ENSP00000362748,9606.ENSP00000365851,9606.ENSP00000381185,9606.ENSP00000383118,9606.ENSP00000384849,9606.ENSP00000385036,9606.ENSP00000392395,…	STRADB,RB1,NOTCH1,ATM,PARP8,APP,PPARG,EZH2,DNMT3B,WNK1,DNMT1,PTGS2,TET1,BMI1,BCL2,CDC42,CDKN1A,TCL1A,CHFR,MAP2K4,VEGFA,MYC,RPS6KA5,MUC1
GO:0051726	Regulation of cell cycle	21	1230	0.67	4.09e-07	9606.ENSP00000194530,9606.ENSP00000262643,9606.ENSP00000265734,9606.ENSP00000267163,9606.ENSP00000274026,9606.ENSP00000277541,9606.ENSP00000278616,9606.ENSP00000284981,9606.ENSP00000320147,9606.ENSP00000349748,9606.ENSP00000354855,9606.ENSP00000355958,9606.ENSP00000356438,9606.ENSP00000365851,9606.ENSP00000381185,9606.ENSP00000383118,9606.ENSP00000384849,9606.ENSP00000392395,9606.ENSP00000410402,…	STRADB,CCNE1,CDK6,RB1,CCNA2,NOTCH1,ATM,APP,EZH2,SFPQ,NFE2L1,DTL,PTGS2,BMI1,BCL2,CDC42,CDKN1A,CHFR,MAP2K4,MYC,MUC1
GO:2001252	Positive regulation of chromosome organization	10	184	1.17	4.09e-07	9606.ENSP00000267163,9606.ENSP00000278616,9606.ENSP00000284981,9606.ENSP00000328547,9606.ENSP00000349748,9606.ENSP00000352516,9606.ENSP00000362748,9606.ENSP00000478570,9606.ENSP00000479667,9606.ENSP00000484824	RB1,ATM,APP,DNMT3B,SFPQ,DNMT1,TET1,VEGFA,RPS6KA5,MUC1
GO:0031401	Positive regulation of protein modification process	21	1252	0.66	5.37e-07	9606.ENSP00000194530,9606.ENSP00000277541,9606.ENSP00000278616,9606.ENSP00000281631,9606.ENSP00000284981,9606.ENSP00000320147,9606.ENSP00000328547,9606.ENSP00000341292,9606.ENSP00000352516,9606.ENSP00000356438,9606.ENSP00000362748,9606.ENSP00000365851,9606.ENSP00000381185,9606.ENSP00000383118,9606.ENSP00000384849,9606.ENSP00000385036,9606.ENSP00000392395,9606.ENSP00000410402,9606.ENSP00000478570,…	STRADB,NOTCH1,ATM,PARP8,APP,EZH2,DNMT3B,WNK1,DNMT1,PTGS2,TET1,BMI1,BCL2,CDC42,CDKN1A,TCL1A,CHFR,MAP2K4,VEGFA,RPS6KA5,MUC1
GO:1903508	Positive regulation of nucleic acid-templated transcription	24	1670	0.59	5.86e-07	9606.ENSP00000225964,9606.ENSP00000262643,9606.ENSP00000263974,9606.ENSP00000267163,9606.ENSP00000274026,9606.ENSP00000277541,9606.ENSP00000278616,9606.ENSP00000281043,9606.ENSP00000284981,9606.ENSP00000287820,9606.ENSP00000300305,9606.ENSP00000329357,9606.ENSP00000336528,9606.ENSP00000349748,9606.ENSP00000350369,9606.ENSP00000354855,9606.ENSP00000362748,9606.ENSP00000378323,9606.ENSP00000415151,…	COL1A1,CCNE1,TAF12,RB1,CCNA2,NOTCH1,ATM,MYCN,APP,PPARG,RUNX1,SP1,NR1I2,SFPQ,MAFG,NFE2L1,TET1,PPP3CA,CBFB,PIK3R1,VEGFA,MYC,RPS6KA5,MUC1
GO:0043170	Macromolecule metabolic process	47	6137	0.32	6.48e-07	9606.ENSP00000194530,9606.ENSP00000219070,9606.ENSP00000244769,9606.ENSP00000260302,9606.ENSP00000262643,9606.ENSP00000263974,9606.ENSP00000264709,9606.ENSP00000265734,9606.ENSP00000274026,9606.ENSP00000274376,9606.ENSP00000277541,9606.ENSP00000278616,9606.ENSP00000278742,9606.ENSP00000281631,9606.ENSP00000284981,9606.ENSP00000287820,9606.ENSP00000304408,9606.ENSP00000304895,9606.ENSP00000315644,…	STRADB,MMP2,ATXN1,MMP13,CCNE1,TAF12,DNMT3A,CDK6,CCNA2,RASA1,NOTCH1,ATM,ST14,PARP8,APP,PPARG,COL3A1,IRS1,TYMS,BACE1,EZH2,DNMT3B,SP1,NR1I2,WNK1,SFPQ,DNMT1,NFE2L1,DTL,PTGS2,PTP4A1,TET1,BMI1,COL2A1,PPP3CA,BCL2,CDC42,CDKN1A,CHFR,USP46,MAP2K4,DNAJB11,CBFB,PIK3R1,MYC,RPS6KA5,MUC1
GO:0031058	Positive regulation of histone modification	8	95	1.36	6.67e-07	9606.ENSP00000278616,9606.ENSP00000284981,9606.ENSP00000328547,9606.ENSP00000352516,9606.ENSP00000362748,9606.ENSP00000478570,9606.ENSP00000479667,9606.ENSP00000484824	ATM,APP,DNMT3B,DNMT1,TET1,VEGFA,RPS6KA5,MUC1
GO:0009628	Response to abiotic stimulus	20	1147	0.68	6.9e-07	9606.ENSP00000219070,9606.ENSP00000225964,9606.ENSP00000264709,9606.ENSP00000274026,9606.ENSP00000277541,9606.ENSP00000278616,9606.ENSP00000284981,9606.ENSP00000287820,9606.ENSP00000304408,9606.ENSP00000318585,9606.ENSP00000328547,9606.ENSP00000354855,9606.ENSP00000355958,9606.ENSP00000356438,9606.ENSP00000381185,9606.ENSP00000384849,9606.ENSP00000410402,9606.ENSP00000428056,9606.ENSP00000478570,…	MMP2,COL1A1,DNMT3A,CCNA2,NOTCH1,ATM,APP,PPARG,COL3A1,BACE1,DNMT3B,NFE2L1,DTL,PTGS2,BCL2,CDKN1A,MAP2K4,PIK3R1,VEGFA,MYC
GO:0014070	Response to organic cyclic compound	18	911	0.73	7.27e-07	9606.ENSP00000225964,9606.ENSP00000262643,9606.ENSP00000264709,9606.ENSP00000267163,9606.ENSP00000274026,9606.ENSP00000277541,9606.ENSP00000284981,9606.ENSP00000287820,9606.ENSP00000315644,9606.ENSP00000320147,9606.ENSP00000328547,9606.ENSP00000336528,9606.ENSP00000354855,9606.ENSP00000356438,9606.ENSP00000381185,9606.ENSP00000384849,9606.ENSP00000396308,9606.ENSP00000478561	COL1A1,CCNE1,DNMT3A,RB1,CCNA2,NOTCH1,APP,PPARG,TYMS,EZH2,DNMT3B,NR1I2,NFE2L1,PTGS2,BCL2,CDKN1A,DHFR,CYP1B1
GO:0010628	Positive regulation of gene expression	28	2337	0.51	9.11e-07	9606.ENSP00000225964,9606.ENSP00000262643,9606.ENSP00000265734,9606.ENSP00000267163,9606.ENSP00000274026,9606.ENSP00000277541,9606.ENSP00000278616,9606.ENSP00000281043,9606.ENSP00000284981,9606.ENSP00000287820,9606.ENSP00000300305,9606.ENSP00000328547,9606.ENSP00000329357,9606.ENSP00000336528,9606.ENSP00000349748,9606.ENSP00000350369,9606.ENSP00000352516,9606.ENSP00000354855,9606.ENSP00000356438,…	COL1A1,CCNE1,CDK6,RB1,CCNA2,NOTCH1,ATM,MYCN,APP,PPARG,RUNX1,DNMT3B,SP1,NR1I2,SFPQ,MAFG,DNMT1,NFE2L1,PTGS2,TET1,PPP3CA,CBFB,PIK3R1,CYP1B1,VEGFA,MYC,RPS6KA5,MUC1
GO:0031399	Regulation of protein modification process	25	1870	0.56	9.61e-07	9606.ENSP00000194530,9606.ENSP00000262643,9606.ENSP00000267163,9606.ENSP00000274026,9606.ENSP00000277541,9606.ENSP00000278616,9606.ENSP00000281631,9606.ENSP00000284981,9606.ENSP00000320147,9606.ENSP00000328547,9606.ENSP00000341292,9606.ENSP00000352516,9606.ENSP00000356438,9606.ENSP00000362748,9606.ENSP00000365851,9606.ENSP00000381185,9606.ENSP00000383118,9606.ENSP00000384849,9606.ENSP00000385036,…	STRADB,CCNE1,RB1,CCNA2,NOTCH1,ATM,PARP8,APP,EZH2,DNMT3B,WNK1,DNMT1,PTGS2,TET1,BMI1,BCL2,CDC42,CDKN1A,TCL1A,CHFR,MAP2K4,VEGFA,MYC,RPS6KA5,MUC1
GO:0030155	Regulation of cell adhesion	16	712	0.79	1.02e-06	9606.ENSP00000225964,9606.ENSP00000265734,9606.ENSP00000274376,9606.ENSP00000277541,9606.ENSP00000278616,9606.ENSP00000300305,9606.ENSP00000319476,9606.ENSP00000341292,9606.ENSP00000378323,9606.ENSP00000381185,9606.ENSP00000383118,9606.ENSP00000415151,9606.ENSP00000428056,9606.ENSP00000478561,9606.ENSP00000478570,9606.ENSP00000484824	COL1A1,CDK6,RASA1,NOTCH1,ATM,RUNX1,ICOS,WNK1,PPP3CA,BCL2,CDC42,CBFB,PIK3R1,CYP1B1,VEGFA,MUC1
GO:0032268	Regulation of cellular protein metabolic process	30	2693	0.48	1.04e-06	9606.ENSP00000194530,9606.ENSP00000262643,9606.ENSP00000267163,9606.ENSP00000274026,9606.ENSP00000277541,9606.ENSP00000278616,9606.ENSP00000281631,9606.ENSP00000284981,9606.ENSP00000287820,9606.ENSP00000315644,9606.ENSP00000320147,9606.ENSP00000328547,9606.ENSP00000341292,9606.ENSP00000352516,9606.ENSP00000354855,9606.ENSP00000356438,9606.ENSP00000362748,9606.ENSP00000365851,9606.ENSP00000367202,…	STRADB,CCNE1,RB1,CCNA2,NOTCH1,ATM,PARP8,APP,PPARG,TYMS,EZH2,DNMT3B,WNK1,DNMT1,NFE2L1,PTGS2,TET1,BMI1,RECK,BCL2,CDC42,CDKN1A,TCL1A,CHFR,DHFR,MAP2K4,VEGFA,MYC,RPS6KA5,MUC1
GO:0045893	Positive regulation of transcription, dna-templated	23	1587	0.6	1.04e-06	9606.ENSP00000225964,9606.ENSP00000262643,9606.ENSP00000267163,9606.ENSP00000274026,9606.ENSP00000277541,9606.ENSP00000278616,9606.ENSP00000281043,9606.ENSP00000284981,9606.ENSP00000287820,9606.ENSP00000300305,9606.ENSP00000329357,9606.ENSP00000336528,9606.ENSP00000349748,9606.ENSP00000350369,9606.ENSP00000354855,9606.ENSP00000362748,9606.ENSP00000378323,9606.ENSP00000415151,9606.ENSP00000428056,…	COL1A1,CCNE1,RB1,CCNA2,NOTCH1,ATM,MYCN,APP,PPARG,RUNX1,SP1,NR1I2,SFPQ,MAFG,NFE2L1,TET1,PPP3CA,CBFB,PIK3R1,VEGFA,MYC,RPS6KA5,MUC1
GO:0071495	Cellular response to endogenous stimulus	20	1181	0.66	1.04e-06	9606.ENSP00000219070,9606.ENSP00000225964,9606.ENSP00000262643,9606.ENSP00000264709,9606.ENSP00000267163,9606.ENSP00000274026,9606.ENSP00000277541,9606.ENSP00000284981,9606.ENSP00000287820,9606.ENSP00000304408,9606.ENSP00000304895,9606.ENSP00000318585,9606.ENSP00000320147,9606.ENSP00000328547,9606.ENSP00000329357,9606.ENSP00000336528,9606.ENSP00000352516,9606.ENSP00000356438,9606.ENSP00000369889,…	MMP2,COL1A1,CCNE1,DNMT3A,RB1,CCNA2,NOTCH1,APP,PPARG,COL3A1,IRS1,BACE1,EZH2,DNMT3B,SP1,NR1I2,DNMT1,PTGS2,COL2A1,PIK3R1
GO:0019538	Protein metabolic process	38	4251	0.39	1.31e-06	9606.ENSP00000194530,9606.ENSP00000219070,9606.ENSP00000260302,9606.ENSP00000262643,9606.ENSP00000263974,9606.ENSP00000265734,9606.ENSP00000274026,9606.ENSP00000274376,9606.ENSP00000278616,9606.ENSP00000278742,9606.ENSP00000281631,9606.ENSP00000284981,9606.ENSP00000287820,9606.ENSP00000304408,9606.ENSP00000304895,9606.ENSP00000318585,9606.ENSP00000320147,9606.ENSP00000341292,9606.ENSP00000349748,…	STRADB,MMP2,MMP13,CCNE1,TAF12,CDK6,CCNA2,RASA1,ATM,ST14,PARP8,APP,PPARG,COL3A1,IRS1,BACE1,EZH2,WNK1,SFPQ,NFE2L1,DTL,PTP4A1,TET1,BMI1,COL2A1,PPP3CA,BCL2,CDC42,CDKN1A,CHFR,USP46,MAP2K4,DNAJB11,CBFB,PIK3R1,MYC,RPS6KA5,MUC1
GO:0031099	Regeneration	9	157	1.19	1.41e-06	9606.ENSP00000274026,9606.ENSP00000277541,9606.ENSP00000287820,9606.ENSP00000315644,9606.ENSP00000320147,9606.ENSP00000378323,9606.ENSP00000381185,9606.ENSP00000384849,9606.ENSP00000396308	CCNA2,NOTCH1,PPARG,TYMS,EZH2,PPP3CA,BCL2,CDKN1A,DHFR
GO:0065009	Regulation of molecular function	41	4913	0.36	1.47e-06	9606.ENSP00000194530,9606.ENSP00000262643,9606.ENSP00000263974,9606.ENSP00000264709,9606.ENSP00000267163,9606.ENSP00000272430,9606.ENSP00000274026,9606.ENSP00000274376,9606.ENSP00000277541,9606.ENSP00000281043,9606.ENSP00000281631,9606.ENSP00000284981,9606.ENSP00000287820,9606.ENSP00000292431,9606.ENSP00000300305,9606.ENSP00000304895,9606.ENSP00000320147,9606.ENSP00000328547,9606.ENSP00000329357,…	STRADB,CCNE1,TAF12,DNMT3A,RB1,RTKN,CCNA2,RASA1,NOTCH1,MYCN,PARP8,APP,PPARG,NACC1,RUNX1,IRS1,EZH2,DNMT3B,SP1,NR1I2,WNK1,MAFG,NFE2L1,PTGS2,BMI1,RECK,PPP3CA,BCL2,CDC42,CDKN1A,TCL1A,DHFR,MAP2K4,DNAJB11,CBFB,PIK3R1,CYP1B1,VEGFA,MYC,RPS6KA5,MUC1
GO:0006950	Response to stress	34	3485	0.42	1.56e-06	9606.ENSP00000194530,9606.ENSP00000219070,9606.ENSP00000225964,9606.ENSP00000264709,9606.ENSP00000274026,9606.ENSP00000277541,9606.ENSP00000278616,9606.ENSP00000281631,9606.ENSP00000284981,9606.ENSP00000287820,9606.ENSP00000304408,9606.ENSP00000320147,9606.ENSP00000328547,9606.ENSP00000329357,9606.ENSP00000349748,9606.ENSP00000350369,9606.ENSP00000354855,9606.ENSP00000355958,9606.ENSP00000356438,…	STRADB,MMP2,COL1A1,DNMT3A,CCNA2,NOTCH1,ATM,PARP8,APP,PPARG,COL3A1,EZH2,DNMT3B,SP1,SFPQ,MAFG,NFE2L1,DTL,PTGS2,MCL1,PPP3CA,BCL2,CDC42,CDKN1A,DHFR,USP46,MAP2K4,DNAJB11,PIK3R1,CYP1B1,VEGFA,MYC,RPS6KA5,MUC1
GO:0033993	Response to lipid	17	858	0.73	1.75e-06	9606.ENSP00000225964,9606.ENSP00000262643,9606.ENSP00000264709,9606.ENSP00000267163,9606.ENSP00000274026,9606.ENSP00000277541,9606.ENSP00000278616,9606.ENSP00000287820,9606.ENSP00000304895,9606.ENSP00000315644,9606.ENSP00000320147,9606.ENSP00000328547,9606.ENSP00000336528,9606.ENSP00000354855,9606.ENSP00000356438,9606.ENSP00000381185,9606.ENSP00000384849	COL1A1,CCNE1,DNMT3A,RB1,CCNA2,NOTCH1,ATM,PPARG,IRS1,TYMS,EZH2,DNMT3B,NR1I2,NFE2L1,PTGS2,BCL2,CDKN1A
GO:0006807	Nitrogen compound metabolic process	49	6852	0.29	1.78e-06	9606.ENSP00000194530,9606.ENSP00000219070,9606.ENSP00000244769,9606.ENSP00000260302,9606.ENSP00000262643,9606.ENSP00000263974,9606.ENSP00000264709,9606.ENSP00000265734,9606.ENSP00000274026,9606.ENSP00000274376,9606.ENSP00000277541,9606.ENSP00000278616,9606.ENSP00000278742,9606.ENSP00000281631,9606.ENSP00000284981,9606.ENSP00000287820,9606.ENSP00000304408,9606.ENSP00000304895,9606.ENSP00000315644,…	STRADB,MMP2,ATXN1,MMP13,CCNE1,TAF12,DNMT3A,CDK6,CCNA2,RASA1,NOTCH1,ATM,ST14,PARP8,APP,PPARG,COL3A1,IRS1,TYMS,BACE1,EZH2,DNMT3B,SP1,NR1I2,WNK1,SFPQ,DNMT1,NFE2L1,DTL,PTGS2,PTP4A1,TET1,BMI1,COL2A1,PPP3CA,BCL2,CDC42,CDKN1A,CHFR,DHFR,USP46,MAP2K4,DNAJB11,CBFB,PIK3R1,CYP1B1,MYC,RPS6KA5,MUC1
GO:0030154	Cell differentiation	35	3702	0.41	1.78e-06	9606.ENSP00000219070,9606.ENSP00000225964,9606.ENSP00000264709,9606.ENSP00000265734,9606.ENSP00000267163,9606.ENSP00000274376,9606.ENSP00000277541,9606.ENSP00000278616,9606.ENSP00000278742,9606.ENSP00000284981,9606.ENSP00000287820,9606.ENSP00000300305,9606.ENSP00000304408,9606.ENSP00000315644,9606.ENSP00000320147,9606.ENSP00000328547,9606.ENSP00000329243,9606.ENSP00000336528,9606.ENSP00000341292,…	MMP2,COL1A1,DNMT3A,CDK6,RB1,RASA1,NOTCH1,ATM,ST14,APP,PPARG,RUNX1,COL3A1,TYMS,EZH2,DNMT3B,KRT7,NR1I2,WNK1,NFE2L1,PTGS2,MCL1,TET1,COL2A1,LAMB3,PPP3CA,BCL2,CDC42,CDKN1A,DHFR,MAP2K4,CBFB,PIK3R1,VEGFA,RPS6KA5
GO:0034097	Response to cytokine	19	1101	0.67	1.79e-06	9606.ENSP00000219070,9606.ENSP00000225964,9606.ENSP00000284981,9606.ENSP00000304408,9606.ENSP00000304895,9606.ENSP00000315644,9606.ENSP00000341292,9606.ENSP00000356438,9606.ENSP00000358022,9606.ENSP00000371798,9606.ENSP00000381185,9606.ENSP00000383118,9606.ENSP00000384849,9606.ENSP00000385036,9606.ENSP00000428056,9606.ENSP00000478570,9606.ENSP00000479618,9606.ENSP00000479667,9606.ENSP00000484824	MMP2,COL1A1,APP,COL3A1,IRS1,TYMS,WNK1,PTGS2,MCL1,FSCN1,BCL2,CDC42,CDKN1A,TCL1A,PIK3R1,VEGFA,MYC,RPS6KA5,MUC1
GO:0045944	Positive regulation of transcription by rna polymerase ii	20	1253	0.64	2.43e-06	9606.ENSP00000267163,9606.ENSP00000277541,9606.ENSP00000278616,9606.ENSP00000281043,9606.ENSP00000284981,9606.ENSP00000287820,9606.ENSP00000300305,9606.ENSP00000329357,9606.ENSP00000336528,9606.ENSP00000349748,9606.ENSP00000350369,9606.ENSP00000354855,9606.ENSP00000362748,9606.ENSP00000378323,9606.ENSP00000415151,9606.ENSP00000428056,9606.ENSP00000478570,9606.ENSP00000479618,9606.ENSP00000479667,…	RB1,NOTCH1,ATM,MYCN,APP,PPARG,RUNX1,SP1,NR1I2,SFPQ,MAFG,NFE2L1,TET1,PPP3CA,CBFB,PIK3R1,VEGFA,MYC,RPS6KA5,MUC1
GO:0010468	Regulation of gene expression	40	4813	0.35	2.79e-06	9606.ENSP00000225964,9606.ENSP00000244769,9606.ENSP00000262643,9606.ENSP00000263974,9606.ENSP00000264709,9606.ENSP00000265734,9606.ENSP00000267163,9606.ENSP00000274026,9606.ENSP00000277541,9606.ENSP00000278616,9606.ENSP00000281043,9606.ENSP00000284981,9606.ENSP00000287820,9606.ENSP00000292431,9606.ENSP00000300305,9606.ENSP00000315644,9606.ENSP00000320147,9606.ENSP00000328547,9606.ENSP00000329357,…	COL1A1,ATXN1,CCNE1,TAF12,DNMT3A,CDK6,RB1,CCNA2,NOTCH1,ATM,MYCN,APP,PPARG,NACC1,RUNX1,TYMS,EZH2,DNMT3B,SP1,NR1I2,SFPQ,MAFG,DNMT1,NFE2L1,PTGS2,SERBP1,TET1,BMI1,COL2A1,PPP3CA,BCL2,CDKN1A,DHFR,CBFB,PIK3R1,CYP1B1,VEGFA,MYC,RPS6KA5,MUC1
GO:0048513	Animal organ development	32	3197	0.43	2.8e-06	9606.ENSP00000219070,9606.ENSP00000225964,9606.ENSP00000244769,9606.ENSP00000260302,9606.ENSP00000265734,9606.ENSP00000267163,9606.ENSP00000274026,9606.ENSP00000277541,9606.ENSP00000278616,9606.ENSP00000278742,9606.ENSP00000284981,9606.ENSP00000287820,9606.ENSP00000300305,9606.ENSP00000304408,9606.ENSP00000315644,9606.ENSP00000320147,9606.ENSP00000329243,9606.ENSP00000354855,9606.ENSP00000356438,…	MMP2,COL1A1,ATXN1,MMP13,CDK6,RB1,CCNA2,NOTCH1,ATM,ST14,APP,PPARG,RUNX1,COL3A1,TYMS,EZH2,KRT7,NFE2L1,PTGS2,BMI1,COL2A1,LAMB3,PPP3CA,BCL2,CDC42,CDKN1A,MAP2K4,CBFB,PIK3R1,CYP1B1,VEGFA,MYC
GO:0045786	Negative regulation of cell cycle	14	571	0.82	2.93e-06	9606.ENSP00000194530,9606.ENSP00000265734,9606.ENSP00000267163,9606.ENSP00000277541,9606.ENSP00000278616,9606.ENSP00000320147,9606.ENSP00000355958,9606.ENSP00000356438,9606.ENSP00000365851,9606.ENSP00000381185,9606.ENSP00000384849,9606.ENSP00000392395,9606.ENSP00000479618,9606.ENSP00000484824	STRADB,CDK6,RB1,NOTCH1,ATM,EZH2,DTL,PTGS2,BMI1,BCL2,CDKN1A,CHFR,MYC,MUC1
GO:0051338	Regulation of transferase activity	18	1036	0.67	4e-06	9606.ENSP00000194530,9606.ENSP00000262643,9606.ENSP00000267163,9606.ENSP00000274026,9606.ENSP00000281631,9606.ENSP00000284981,9606.ENSP00000287820,9606.ENSP00000304895,9606.ENSP00000320147,9606.ENSP00000341292,9606.ENSP00000365851,9606.ENSP00000383118,9606.ENSP00000384849,9606.ENSP00000385036,9606.ENSP00000410402,9606.ENSP00000428056,9606.ENSP00000478570,9606.ENSP00000479618	STRADB,CCNE1,RB1,CCNA2,PARP8,APP,PPARG,IRS1,EZH2,WNK1,BMI1,CDC42,CDKN1A,TCL1A,MAP2K4,PIK3R1,VEGFA,MYC
GO:0006464	Cellular protein modification process	31	3063	0.44	4.03e-06	9606.ENSP00000194530,9606.ENSP00000262643,9606.ENSP00000263974,9606.ENSP00000265734,9606.ENSP00000274026,9606.ENSP00000274376,9606.ENSP00000278616,9606.ENSP00000281631,9606.ENSP00000284981,9606.ENSP00000304408,9606.ENSP00000304895,9606.ENSP00000320147,9606.ENSP00000341292,9606.ENSP00000349748,9606.ENSP00000354855,9606.ENSP00000355958,9606.ENSP00000359685,9606.ENSP00000362748,9606.ENSP00000365851,…	STRADB,CCNE1,TAF12,CDK6,CCNA2,RASA1,ATM,PARP8,APP,COL3A1,IRS1,EZH2,WNK1,SFPQ,NFE2L1,DTL,PTP4A1,TET1,BMI1,PPP3CA,BCL2,CDC42,CDKN1A,CHFR,USP46,MAP2K4,CBFB,PIK3R1,MYC,RPS6KA5,MUC1
GO:0071417	Cellular response to organonitrogen compound	14	590	0.81	4.2e-06	9606.ENSP00000219070,9606.ENSP00000225964,9606.ENSP00000264709,9606.ENSP00000274026,9606.ENSP00000284981,9606.ENSP00000287820,9606.ENSP00000304408,9606.ENSP00000304895,9606.ENSP00000318585,9606.ENSP00000320147,9606.ENSP00000329357,9606.ENSP00000352516,9606.ENSP00000356438,9606.ENSP00000428056	MMP2,COL1A1,DNMT3A,CCNA2,APP,PPARG,COL3A1,IRS1,BACE1,EZH2,SP1,DNMT1,PTGS2,PIK3R1
GO:0000278	Mitotic cell cycle	15	695	0.77	4.28e-06	9606.ENSP00000262643,9606.ENSP00000264709,9606.ENSP00000265734,9606.ENSP00000267163,9606.ENSP00000272430,9606.ENSP00000274026,9606.ENSP00000274376,9606.ENSP00000278616,9606.ENSP00000315644,9606.ENSP00000378323,9606.ENSP00000384849,9606.ENSP00000392395,9606.ENSP00000396308,9606.ENSP00000479618,9606.ENSP00000484824	CCNE1,DNMT3A,CDK6,RB1,RTKN,CCNA2,RASA1,ATM,TYMS,PPP3CA,CDKN1A,CHFR,DHFR,MYC,MUC1
GO:0000082	G1/S transition of mitotic cell cycle	8	128	1.23	4.34e-06	9606.ENSP00000262643,9606.ENSP00000265734,9606.ENSP00000267163,9606.ENSP00000315644,9606.ENSP00000378323,9606.ENSP00000384849,9606.ENSP00000396308,9606.ENSP00000479618	CCNE1,CDK6,RB1,TYMS,PPP3CA,CDKN1A,DHFR,MYC
GO:2000145	Regulation of cell motility	17	929	0.7	4.72e-06	9606.ENSP00000225964,9606.ENSP00000265734,9606.ENSP00000277541,9606.ENSP00000278616,9606.ENSP00000284981,9606.ENSP00000287820,9606.ENSP00000304408,9606.ENSP00000329357,9606.ENSP00000341292,9606.ENSP00000356438,9606.ENSP00000359685,9606.ENSP00000367202,9606.ENSP00000378323,9606.ENSP00000381185,9606.ENSP00000428056,9606.ENSP00000478561,9606.ENSP00000478570	COL1A1,CDK6,NOTCH1,ATM,APP,PPARG,COL3A1,SP1,WNK1,PTGS2,PTP4A1,RECK,PPP3CA,BCL2,PIK3R1,CYP1B1,VEGFA
GO:0048545	Response to steroid hormone	11	328	0.96	4.9e-06	9606.ENSP00000225964,9606.ENSP00000262643,9606.ENSP00000267163,9606.ENSP00000277541,9606.ENSP00000287820,9606.ENSP00000315644,9606.ENSP00000328547,9606.ENSP00000336528,9606.ENSP00000356438,9606.ENSP00000381185,9606.ENSP00000384849	COL1A1,CCNE1,RB1,NOTCH1,PPARG,TYMS,DNMT3B,NR1I2,PTGS2,BCL2,CDKN1A
GO:0044267	Cellular protein metabolic process	34	3696	0.4	5.84e-06	9606.ENSP00000194530,9606.ENSP00000219070,9606.ENSP00000260302,9606.ENSP00000262643,9606.ENSP00000263974,9606.ENSP00000265734,9606.ENSP00000274026,9606.ENSP00000274376,9606.ENSP00000278616,9606.ENSP00000281631,9606.ENSP00000284981,9606.ENSP00000304408,9606.ENSP00000304895,9606.ENSP00000318585,9606.ENSP00000320147,9606.ENSP00000341292,9606.ENSP00000349748,9606.ENSP00000354855,9606.ENSP00000355958,…	STRADB,MMP2,MMP13,CCNE1,TAF12,CDK6,CCNA2,RASA1,ATM,PARP8,APP,COL3A1,IRS1,BACE1,EZH2,WNK1,SFPQ,NFE2L1,DTL,PTP4A1,TET1,BMI1,PPP3CA,BCL2,CDC42,CDKN1A,CHFR,USP46,MAP2K4,CBFB,PIK3R1,MYC,RPS6KA5,MUC1
GO:0010942	Positive regulation of cell death	15	719	0.75	6.26e-06	9606.ENSP00000264709,9606.ENSP00000277541,9606.ENSP00000278616,9606.ENSP00000284981,9606.ENSP00000287820,9606.ENSP00000318585,9606.ENSP00000349748,9606.ENSP00000356438,9606.ENSP00000358022,9606.ENSP00000381185,9606.ENSP00000383118,9606.ENSP00000384849,9606.ENSP00000410402,9606.ENSP00000478561,9606.ENSP00000479618	DNMT3A,NOTCH1,ATM,APP,PPARG,BACE1,SFPQ,PTGS2,MCL1,BCL2,CDC42,CDKN1A,MAP2K4,CYP1B1,MYC
GO:1903047	Mitotic cell cycle process	14	616	0.79	6.58e-06	9606.ENSP00000262643,9606.ENSP00000265734,9606.ENSP00000267163,9606.ENSP00000272430,9606.ENSP00000274026,9606.ENSP00000274376,9606.ENSP00000278616,9606.ENSP00000315644,9606.ENSP00000378323,9606.ENSP00000384849,9606.ENSP00000392395,9606.ENSP00000396308,9606.ENSP00000479618,9606.ENSP00000484824	CCNE1,CDK6,RB1,RTKN,CCNA2,RASA1,ATM,TYMS,PPP3CA,CDKN1A,CHFR,DHFR,MYC,MUC1
GO:2000026	Regulation of multicellular organismal development	25	2096	0.51	6.59e-06	9606.ENSP00000225964,9606.ENSP00000265734,9606.ENSP00000267163,9606.ENSP00000277541,9606.ENSP00000284981,9606.ENSP00000287820,9606.ENSP00000300305,9606.ENSP00000304408,9606.ENSP00000320147,9606.ENSP00000328547,9606.ENSP00000329357,9606.ENSP00000341292,9606.ENSP00000350369,9606.ENSP00000352516,9606.ENSP00000354855,9606.ENSP00000356438,9606.ENSP00000367202,9606.ENSP00000378323,9606.ENSP00000381185,…	COL1A1,CDK6,RB1,NOTCH1,APP,PPARG,RUNX1,COL3A1,EZH2,DNMT3B,SP1,WNK1,MAFG,DNMT1,NFE2L1,PTGS2,RECK,PPP3CA,BCL2,CDC42,CBFB,PIK3R1,CYP1B1,VEGFA,MYC
GO:0045596	Negative regulation of cell differentiation	15	728	0.75	7.14e-06	9606.ENSP00000265734,9606.ENSP00000267163,9606.ENSP00000277541,9606.ENSP00000284981,9606.ENSP00000287820,9606.ENSP00000300305,9606.ENSP00000304408,9606.ENSP00000320147,9606.ENSP00000352516,9606.ENSP00000378323,9606.ENSP00000381185,9606.ENSP00000415151,9606.ENSP00000428056,9606.ENSP00000478570,9606.ENSP00000479618	CDK6,RB1,NOTCH1,APP,PPARG,RUNX1,COL3A1,EZH2,DNMT1,PPP3CA,BCL2,CBFB,PIK3R1,VEGFA,MYC
GO:0009314	Response to radiation	12	431	0.88	7.62e-06	9606.ENSP00000264709,9606.ENSP00000278616,9606.ENSP00000284981,9606.ENSP00000304408,9606.ENSP00000318585,9606.ENSP00000328547,9606.ENSP00000355958,9606.ENSP00000356438,9606.ENSP00000381185,9606.ENSP00000384849,9606.ENSP00000428056,9606.ENSP00000479618	DNMT3A,ATM,APP,COL3A1,BACE1,DNMT3B,DTL,PTGS2,BCL2,CDKN1A,PIK3R1,MYC
GO:0071695	Anatomical structure maturation	9	200	1.09	7.85e-06	9606.ENSP00000219070,9606.ENSP00000267163,9606.ENSP00000284981,9606.ENSP00000287820,9606.ENSP00000315644,9606.ENSP00000367202,9606.ENSP00000384849,9606.ENSP00000415151,9606.ENSP00000478570	MMP2,RB1,APP,PPARG,TYMS,RECK,CDKN1A,CBFB,VEGFA
GO:1901564	Organonitrogen compound metabolic process	41	5244	0.33	8.02e-06	9606.ENSP00000194530,9606.ENSP00000219070,9606.ENSP00000260302,9606.ENSP00000262643,9606.ENSP00000263974,9606.ENSP00000265734,9606.ENSP00000274026,9606.ENSP00000274376,9606.ENSP00000278616,9606.ENSP00000278742,9606.ENSP00000281631,9606.ENSP00000284981,9606.ENSP00000287820,9606.ENSP00000304408,9606.ENSP00000304895,9606.ENSP00000315644,9606.ENSP00000318585,9606.ENSP00000320147,9606.ENSP00000341292,…	STRADB,MMP2,MMP13,CCNE1,TAF12,CDK6,CCNA2,RASA1,ATM,ST14,PARP8,APP,PPARG,COL3A1,IRS1,TYMS,BACE1,EZH2,WNK1,SFPQ,NFE2L1,DTL,PTGS2,PTP4A1,TET1,BMI1,COL2A1,PPP3CA,BCL2,CDC42,CDKN1A,CHFR,DHFR,USP46,MAP2K4,DNAJB11,CBFB,PIK3R1,MYC,RPS6KA5,MUC1
GO:0032501	Multicellular organismal process	48	6933	0.27	8.09e-06	9606.ENSP00000219070,9606.ENSP00000225964,9606.ENSP00000244769,9606.ENSP00000260302,9606.ENSP00000264709,9606.ENSP00000265734,9606.ENSP00000267163,9606.ENSP00000274026,9606.ENSP00000274376,9606.ENSP00000277541,9606.ENSP00000278616,9606.ENSP00000278742,9606.ENSP00000284981,9606.ENSP00000287820,9606.ENSP00000300305,9606.ENSP00000304408,9606.ENSP00000315644,9606.ENSP00000318585,9606.ENSP00000319476,…	MMP2,COL1A1,ATXN1,MMP13,DNMT3A,CDK6,RB1,CCNA2,RASA1,NOTCH1,ATM,ST14,APP,PPARG,RUNX1,COL3A1,TYMS,BACE1,ICOS,EZH2,DNMT3B,KRT7,WNK1,MAFG,DNMT1,NFE2L1,PTGS2,MCL1,PTP4A1,TET1,BMI1,RECK,COL2A1,LAMB3,PPP3CA,BCL2,CDC42,CDKN1A,TCL1A,DHFR,USP46,MAP2K4,CBFB,PIK3R1,CYP1B1,VEGFA,MYC,RPS6KA5
GO:0080135	Regulation of cellular response to stress	15	739	0.74	8.21e-06	9606.ENSP00000265734,9606.ENSP00000278616,9606.ENSP00000284981,9606.ENSP00000349748,9606.ENSP00000354855,9606.ENSP00000356438,9606.ENSP00000358022,9606.ENSP00000381185,9606.ENSP00000383118,9606.ENSP00000396308,9606.ENSP00000410402,9606.ENSP00000428056,9606.ENSP00000478570,9606.ENSP00000479618,9606.ENSP00000484824	CDK6,ATM,APP,SFPQ,NFE2L1,PTGS2,MCL1,BCL2,CDC42,DHFR,MAP2K4,PIK3R1,VEGFA,MYC,MUC1
GO:0022402	Cell cycle process	17	976	0.68	8.41e-06	9606.ENSP00000194530,9606.ENSP00000262643,9606.ENSP00000265734,9606.ENSP00000267163,9606.ENSP00000272430,9606.ENSP00000274026,9606.ENSP00000274376,9606.ENSP00000277541,9606.ENSP00000278616,9606.ENSP00000315644,9606.ENSP00000320147,9606.ENSP00000378323,9606.ENSP00000384849,9606.ENSP00000392395,9606.ENSP00000396308,9606.ENSP00000479618,9606.ENSP00000484824	STRADB,CCNE1,CDK6,RB1,RTKN,CCNA2,RASA1,NOTCH1,ATM,TYMS,EZH2,PPP3CA,CDKN1A,CHFR,DHFR,MYC,MUC1
GO:0030334	Regulation of cell migration	16	865	0.7	9.7e-06	9606.ENSP00000225964,9606.ENSP00000277541,9606.ENSP00000278616,9606.ENSP00000284981,9606.ENSP00000287820,9606.ENSP00000304408,9606.ENSP00000329357,9606.ENSP00000341292,9606.ENSP00000356438,9606.ENSP00000359685,9606.ENSP00000367202,9606.ENSP00000378323,9606.ENSP00000381185,9606.ENSP00000428056,9606.ENSP00000478561,9606.ENSP00000478570	COL1A1,NOTCH1,ATM,APP,PPARG,COL3A1,SP1,WNK1,PTGS2,PTP4A1,RECK,PPP3CA,BCL2,PIK3R1,CYP1B1,VEGFA
GO:0007162	Negative regulation of cell adhesion	10	280	0.99	1.04e-05	9606.ENSP00000225964,9606.ENSP00000274376,9606.ENSP00000277541,9606.ENSP00000300305,9606.ENSP00000341292,9606.ENSP00000415151,9606.ENSP00000428056,9606.ENSP00000478561,9606.ENSP00000478570,9606.ENSP00000484824	COL1A1,RASA1,NOTCH1,RUNX1,WNK1,CBFB,PIK3R1,CYP1B1,VEGFA,MUC1
GO:0033044	Regulation of chromosome organization	11	359	0.92	1.04e-05	9606.ENSP00000267163,9606.ENSP00000278616,9606.ENSP00000284981,9606.ENSP00000328547,9606.ENSP00000349748,9606.ENSP00000352516,9606.ENSP00000362748,9606.ENSP00000478570,9606.ENSP00000479618,9606.ENSP00000479667,9606.ENSP00000484824	RB1,ATM,APP,DNMT3B,SFPQ,DNMT1,TET1,VEGFA,MYC,RPS6KA5,MUC1
GO:0051716	Cellular response to stimulus	46	6489	0.28	1.04e-05	9606.ENSP00000194530,9606.ENSP00000219070,9606.ENSP00000225964,9606.ENSP00000262643,9606.ENSP00000264709,9606.ENSP00000265734,9606.ENSP00000267163,9606.ENSP00000272430,9606.ENSP00000274026,9606.ENSP00000274376,9606.ENSP00000277541,9606.ENSP00000278616,9606.ENSP00000281631,9606.ENSP00000284981,9606.ENSP00000287820,9606.ENSP00000304408,9606.ENSP00000304895,9606.ENSP00000318585,9606.ENSP00000320147,…	STRADB,MMP2,COL1A1,CCNE1,DNMT3A,CDK6,RB1,RTKN,CCNA2,RASA1,NOTCH1,ATM,PARP8,APP,PPARG,COL3A1,IRS1,BACE1,EZH2,DNMT3B,SP1,NR1I2,WNK1,SFPQ,DNMT1,NFE2L1,DTL,PTGS2,MCL1,RECK,COL2A1,FSCN1,PPP3CA,BCL2,CDC42,CDKN1A,TCL1A,DHFR,MAP2K4,DNAJB11,PIK3R1,CYP1B1,VEGFA,MYC,RPS6KA5,MUC1
GO:0072359	Circulatory system development	16	872	0.7	1.04e-05	9606.ENSP00000219070,9606.ENSP00000225964,9606.ENSP00000267163,9606.ENSP00000274376,9606.ENSP00000277541,9606.ENSP00000278616,9606.ENSP00000287820,9606.ENSP00000304408,9606.ENSP00000356438,9606.ENSP00000367202,9606.ENSP00000369889,9606.ENSP00000383118,9606.ENSP00000384849,9606.ENSP00000410402,9606.ENSP00000478561,9606.ENSP00000478570	MMP2,COL1A1,RB1,RASA1,NOTCH1,ATM,PPARG,COL3A1,PTGS2,RECK,COL2A1,CDC42,CDKN1A,MAP2K4,CYP1B1,VEGFA
GO:0060548	Negative regulation of cell death	17	999	0.67	1.1e-05	9606.ENSP00000194530,9606.ENSP00000267163,9606.ENSP00000274376,9606.ENSP00000277541,9606.ENSP00000284981,9606.ENSP00000352516,9606.ENSP00000356438,9606.ENSP00000358022,9606.ENSP00000369889,9606.ENSP00000381185,9606.ENSP00000384849,9606.ENSP00000385036,9606.ENSP00000410402,9606.ENSP00000428056,9606.ENSP00000478570,9606.ENSP00000479618,9606.ENSP00000484824	STRADB,RB1,RASA1,NOTCH1,APP,DNMT1,PTGS2,MCL1,COL2A1,BCL2,CDKN1A,TCL1A,MAP2K4,PIK3R1,VEGFA,MYC,MUC1
GO:0002520	Immune system development	14	652	0.77	1.13e-05	9606.ENSP00000265734,9606.ENSP00000267163,9606.ENSP00000278616,9606.ENSP00000284981,9606.ENSP00000287820,9606.ENSP00000300305,9606.ENSP00000319476,9606.ENSP00000354855,9606.ENSP00000365851,9606.ENSP00000381185,9606.ENSP00000383118,9606.ENSP00000415151,9606.ENSP00000428056,9606.ENSP00000478570	CDK6,RB1,ATM,APP,PPARG,RUNX1,ICOS,NFE2L1,BMI1,BCL2,CDC42,CBFB,PIK3R1,VEGFA
GO:0043525	Positive regulation of neuron apoptotic process	6	58	1.45	1.23e-05	9606.ENSP00000278616,9606.ENSP00000284981,9606.ENSP00000318585,9606.ENSP00000358022,9606.ENSP00000383118,9606.ENSP00000410402	ATM,APP,BACE1,MCL1,CDC42,MAP2K4
GO:0071453	Cellular response to oxygen levels	9	216	1.05	1.28e-05	9606.ENSP00000264709,9606.ENSP00000274026,9606.ENSP00000277541,9606.ENSP00000287820,9606.ENSP00000328547,9606.ENSP00000356438,9606.ENSP00000381185,9606.ENSP00000478570,9606.ENSP00000479618	DNMT3A,CCNA2,NOTCH1,PPARG,DNMT3B,PTGS2,BCL2,VEGFA,MYC
GO:0035556	Intracellular signal transduction	22	1712	0.54	1.29e-05	9606.ENSP00000194530,9606.ENSP00000267163,9606.ENSP00000272430,9606.ENSP00000274026,9606.ENSP00000274376,9606.ENSP00000278616,9606.ENSP00000284981,9606.ENSP00000304895,9606.ENSP00000341292,9606.ENSP00000352516,9606.ENSP00000355958,9606.ENSP00000358022,9606.ENSP00000378323,9606.ENSP00000381185,9606.ENSP00000383118,9606.ENSP00000384849,9606.ENSP00000410402,9606.ENSP00000428056,9606.ENSP00000478561,…	STRADB,RB1,RTKN,CCNA2,RASA1,ATM,APP,IRS1,WNK1,DNMT1,DTL,MCL1,PPP3CA,BCL2,CDC42,CDKN1A,MAP2K4,PIK3R1,CYP1B1,MYC,RPS6KA5,MUC1
GO:0043066	Negative regulation of apoptotic process	16	893	0.69	1.34e-05	9606.ENSP00000194530,9606.ENSP00000267163,9606.ENSP00000274376,9606.ENSP00000277541,9606.ENSP00000352516,9606.ENSP00000356438,9606.ENSP00000358022,9606.ENSP00000369889,9606.ENSP00000381185,9606.ENSP00000384849,9606.ENSP00000385036,9606.ENSP00000410402,9606.ENSP00000428056,9606.ENSP00000478570,9606.ENSP00000479618,9606.ENSP00000484824	STRADB,RB1,RASA1,NOTCH1,DNMT1,PTGS2,MCL1,COL2A1,BCL2,CDKN1A,TCL1A,MAP2K4,PIK3R1,VEGFA,MYC,MUC1
GO:0043068	Positive regulation of programmed cell death	14	666	0.76	1.38e-05	9606.ENSP00000277541,9606.ENSP00000278616,9606.ENSP00000284981,9606.ENSP00000287820,9606.ENSP00000318585,9606.ENSP00000349748,9606.ENSP00000356438,9606.ENSP00000358022,9606.ENSP00000381185,9606.ENSP00000383118,9606.ENSP00000384849,9606.ENSP00000410402,9606.ENSP00000478561,9606.ENSP00000479618	NOTCH1,ATM,APP,PPARG,BACE1,SFPQ,PTGS2,MCL1,BCL2,CDC42,CDKN1A,MAP2K4,CYP1B1,MYC
GO:0044238	Primary metabolic process	49	7332	0.26	1.41e-05	9606.ENSP00000194530,9606.ENSP00000219070,9606.ENSP00000244769,9606.ENSP00000260302,9606.ENSP00000262643,9606.ENSP00000263974,9606.ENSP00000264709,9606.ENSP00000265734,9606.ENSP00000274026,9606.ENSP00000274376,9606.ENSP00000277541,9606.ENSP00000278616,9606.ENSP00000278742,9606.ENSP00000281631,9606.ENSP00000284981,9606.ENSP00000287820,9606.ENSP00000304408,9606.ENSP00000304895,9606.ENSP00000315644,…	STRADB,MMP2,ATXN1,MMP13,CCNE1,TAF12,DNMT3A,CDK6,CCNA2,RASA1,NOTCH1,ATM,ST14,PARP8,APP,PPARG,COL3A1,IRS1,TYMS,BACE1,EZH2,DNMT3B,SP1,NR1I2,WNK1,SFPQ,DNMT1,NFE2L1,ACBD3,DTL,PTGS2,PTP4A1,TET1,BMI1,COL2A1,PPP3CA,BCL2,CDC42,CDKN1A,CHFR,USP46,MAP2K4,DNAJB11,CBFB,PIK3R1,CYP1B1,MYC,RPS6KA5,MUC1
GO:0062197	Cellular response to chemical stress	10	293	0.97	1.42e-05	9606.ENSP00000219070,9606.ENSP00000274026,9606.ENSP00000278616,9606.ENSP00000287820,9606.ENSP00000320147,9606.ENSP00000328547,9606.ENSP00000354855,9606.ENSP00000356438,9606.ENSP00000381185,9606.ENSP00000478561	MMP2,CCNA2,ATM,PPARG,EZH2,DNMT3B,NFE2L1,PTGS2,BCL2,CYP1B1
GO:0050790	Regulation of catalytic activity	26	2386	0.47	1.58e-05	9606.ENSP00000194530,9606.ENSP00000262643,9606.ENSP00000267163,9606.ENSP00000272430,9606.ENSP00000274026,9606.ENSP00000274376,9606.ENSP00000277541,9606.ENSP00000281631,9606.ENSP00000284981,9606.ENSP00000287820,9606.ENSP00000304895,9606.ENSP00000320147,9606.ENSP00000341292,9606.ENSP00000356438,9606.ENSP00000365851,9606.ENSP00000367202,9606.ENSP00000381185,9606.ENSP00000383118,9606.ENSP00000384849,…	STRADB,CCNE1,RB1,RTKN,CCNA2,RASA1,NOTCH1,PARP8,APP,PPARG,IRS1,EZH2,WNK1,PTGS2,BMI1,RECK,BCL2,CDC42,CDKN1A,TCL1A,DHFR,MAP2K4,DNAJB11,PIK3R1,VEGFA,MYC
GO:0007346	Regulation of mitotic cell cycle	14	676	0.75	1.6e-05	9606.ENSP00000194530,9606.ENSP00000265734,9606.ENSP00000267163,9606.ENSP00000278616,9606.ENSP00000284981,9606.ENSP00000320147,9606.ENSP00000354855,9606.ENSP00000355958,9606.ENSP00000381185,9606.ENSP00000383118,9606.ENSP00000384849,9606.ENSP00000392395,9606.ENSP00000410402,9606.ENSP00000484824	STRADB,CDK6,RB1,ATM,APP,EZH2,NFE2L1,DTL,BCL2,CDC42,CDKN1A,CHFR,MAP2K4,MUC1
GO:0030097	Hemopoiesis	13	570	0.79	1.6e-05	9606.ENSP00000265734,9606.ENSP00000267163,9606.ENSP00000278616,9606.ENSP00000284981,9606.ENSP00000287820,9606.ENSP00000300305,9606.ENSP00000354855,9606.ENSP00000365851,9606.ENSP00000381185,9606.ENSP00000383118,9606.ENSP00000415151,9606.ENSP00000428056,9606.ENSP00000478570	CDK6,RB1,ATM,APP,PPARG,RUNX1,NFE2L1,BMI1,BCL2,CDC42,CBFB,PIK3R1,VEGFA
GO:0019221	Cytokine-mediated signaling pathway	14	678	0.75	1.63e-05	9606.ENSP00000219070,9606.ENSP00000304895,9606.ENSP00000341292,9606.ENSP00000356438,9606.ENSP00000358022,9606.ENSP00000371798,9606.ENSP00000381185,9606.ENSP00000383118,9606.ENSP00000384849,9606.ENSP00000428056,9606.ENSP00000478570,9606.ENSP00000479618,9606.ENSP00000479667,9606.ENSP00000484824	MMP2,IRS1,WNK1,PTGS2,MCL1,FSCN1,BCL2,CDC42,CDKN1A,PIK3R1,VEGFA,MYC,RPS6KA5,MUC1
GO:0050794	Regulation of cellular process	61	10932	0.18	1.7e-05	9606.ENSP00000194530,9606.ENSP00000219070,9606.ENSP00000225964,9606.ENSP00000244769,9606.ENSP00000262643,9606.ENSP00000263974,9606.ENSP00000264709,9606.ENSP00000265734,9606.ENSP00000267163,9606.ENSP00000272430,9606.ENSP00000274026,9606.ENSP00000274376,9606.ENSP00000277541,9606.ENSP00000278616,9606.ENSP00000281043,9606.ENSP00000281631,9606.ENSP00000284981,9606.ENSP00000287820,9606.ENSP00000292431,…	STRADB,MMP2,COL1A1,ATXN1,CCNE1,TAF12,DNMT3A,CDK6,RB1,RTKN,CCNA2,RASA1,NOTCH1,ATM,MYCN,PARP8,APP,PPARG,NACC1,RUNX1,COL3A1,IRS1,TYMS,BACE1,ICOS,EZH2,DNMT3B,SP1,NR1I2,WNK1,SFPQ,MAFG,DNMT1,NFE2L1,DTL,PTGS2,MCL1,PTP4A1,SERBP1,TET1,BMI1,RECK,COL2A1,FSCN1,PPP3CA,BCL2,CDC42,CDKN1A,TCL1A,CHFR,DHFR,USP46,MAP2K4,DNAJB11,CBFB,PIK3R1,CYP1B1,VEGFA,MYC,RPS6KA5,MUC1
GO:0051128	Regulation of cellular component organization	26	2402	0.47	1.72e-05	9606.ENSP00000267163,9606.ENSP00000274376,9606.ENSP00000277541,9606.ENSP00000278616,9606.ENSP00000284981,9606.ENSP00000287820,9606.ENSP00000300305,9606.ENSP00000320147,9606.ENSP00000328547,9606.ENSP00000349748,9606.ENSP00000352516,9606.ENSP00000354855,9606.ENSP00000362748,9606.ENSP00000371798,9606.ENSP00000378323,9606.ENSP00000381185,9606.ENSP00000383118,9606.ENSP00000384849,9606.ENSP00000385036,…	RB1,RASA1,NOTCH1,ATM,APP,PPARG,RUNX1,EZH2,DNMT3B,SFPQ,DNMT1,NFE2L1,TET1,FSCN1,PPP3CA,BCL2,CDC42,CDKN1A,TCL1A,USP46,CBFB,PIK3R1,VEGFA,MYC,RPS6KA5,MUC1
GO:1901652	Response to peptide	12	476	0.84	1.72e-05	9606.ENSP00000219070,9606.ENSP00000225964,9606.ENSP00000260302,9606.ENSP00000274026,9606.ENSP00000277541,9606.ENSP00000284981,9606.ENSP00000287820,9606.ENSP00000304895,9606.ENSP00000318585,9606.ENSP00000329357,9606.ENSP00000356438,9606.ENSP00000428056	MMP2,COL1A1,MMP13,CCNA2,NOTCH1,APP,PPARG,IRS1,BACE1,SP1,PTGS2,PIK3R1
GO:0048583	Regulation of response to stimulus	35	4114	0.36	1.75e-05	9606.ENSP00000194530,9606.ENSP00000225964,9606.ENSP00000263974,9606.ENSP00000265734,9606.ENSP00000267163,9606.ENSP00000274376,9606.ENSP00000277541,9606.ENSP00000278616,9606.ENSP00000284981,9606.ENSP00000287820,9606.ENSP00000300305,9606.ENSP00000304408,9606.ENSP00000304895,9606.ENSP00000318585,9606.ENSP00000319476,9606.ENSP00000320147,9606.ENSP00000341292,9606.ENSP00000349748,9606.ENSP00000354855,…	STRADB,COL1A1,TAF12,CDK6,RB1,RASA1,NOTCH1,ATM,APP,PPARG,RUNX1,COL3A1,IRS1,BACE1,ICOS,EZH2,WNK1,SFPQ,NFE2L1,PTGS2,MCL1,RECK,COL2A1,PPP3CA,BCL2,CDC42,DHFR,MAP2K4,CBFB,PIK3R1,CYP1B1,VEGFA,MYC,RPS6KA5,MUC1
GO:2000134	Negative regulation of g1/s transition of mitotic cell cycle	7	107	1.25	1.75e-05	9606.ENSP00000265734,9606.ENSP00000267163,9606.ENSP00000278616,9606.ENSP00000320147,9606.ENSP00000381185,9606.ENSP00000384849,9606.ENSP00000484824	CDK6,RB1,ATM,EZH2,BCL2,CDKN1A,MUC1
GO:0007049	Cell cycle	19	1313	0.59	1.77e-05	9606.ENSP00000194530,9606.ENSP00000262643,9606.ENSP00000264709,9606.ENSP00000265734,9606.ENSP00000267163,9606.ENSP00000272430,9606.ENSP00000274026,9606.ENSP00000274376,9606.ENSP00000277541,9606.ENSP00000278616,9606.ENSP00000315644,9606.ENSP00000320147,9606.ENSP00000359685,9606.ENSP00000378323,9606.ENSP00000384849,9606.ENSP00000392395,9606.ENSP00000396308,9606.ENSP00000479618,9606.ENSP00000484824	STRADB,CCNE1,DNMT3A,CDK6,RB1,RTKN,CCNA2,RASA1,NOTCH1,ATM,TYMS,EZH2,PTP4A1,PPP3CA,CDKN1A,CHFR,DHFR,MYC,MUC1
GO:0010646	Regulation of cell communication	32	3514	0.39	1.78e-05	9606.ENSP00000194530,9606.ENSP00000225964,9606.ENSP00000263974,9606.ENSP00000267163,9606.ENSP00000274376,9606.ENSP00000277541,9606.ENSP00000278616,9606.ENSP00000284981,9606.ENSP00000287820,9606.ENSP00000300305,9606.ENSP00000304408,9606.ENSP00000304895,9606.ENSP00000318585,9606.ENSP00000319476,9606.ENSP00000320147,9606.ENSP00000341292,9606.ENSP00000349748,9606.ENSP00000356438,9606.ENSP00000358022,…	STRADB,COL1A1,TAF12,RB1,RASA1,NOTCH1,ATM,APP,PPARG,RUNX1,COL3A1,IRS1,BACE1,ICOS,EZH2,WNK1,SFPQ,PTGS2,MCL1,RECK,COL2A1,PPP3CA,BCL2,CDC42,USP46,MAP2K4,CBFB,PIK3R1,CYP1B1,VEGFA,MYC,MUC1
GO:0042325	Regulation of phosphorylation	21	1626	0.55	2.21e-05	9606.ENSP00000194530,9606.ENSP00000262643,9606.ENSP00000267163,9606.ENSP00000274026,9606.ENSP00000277541,9606.ENSP00000278616,9606.ENSP00000281631,9606.ENSP00000284981,9606.ENSP00000304895,9606.ENSP00000320147,9606.ENSP00000341292,9606.ENSP00000356438,9606.ENSP00000381185,9606.ENSP00000383118,9606.ENSP00000384849,9606.ENSP00000385036,9606.ENSP00000410402,9606.ENSP00000428056,9606.ENSP00000478570,…	STRADB,CCNE1,RB1,CCNA2,NOTCH1,ATM,PARP8,APP,IRS1,EZH2,WNK1,PTGS2,BCL2,CDC42,CDKN1A,TCL1A,MAP2K4,PIK3R1,VEGFA,MYC,RPS6KA5
GO:0023051	Regulation of signaling	32	3553	0.39	2.26e-05	9606.ENSP00000194530,9606.ENSP00000225964,9606.ENSP00000263974,9606.ENSP00000267163,9606.ENSP00000274376,9606.ENSP00000277541,9606.ENSP00000278616,9606.ENSP00000284981,9606.ENSP00000287820,9606.ENSP00000300305,9606.ENSP00000304408,9606.ENSP00000304895,9606.ENSP00000318585,9606.ENSP00000319476,9606.ENSP00000320147,9606.ENSP00000341292,9606.ENSP00000349748,9606.ENSP00000356438,9606.ENSP00000358022,…	STRADB,COL1A1,TAF12,RB1,RASA1,NOTCH1,ATM,APP,PPARG,RUNX1,COL3A1,IRS1,BACE1,ICOS,EZH2,WNK1,SFPQ,PTGS2,MCL1,RECK,COL2A1,PPP3CA,BCL2,CDC42,USP46,MAP2K4,CBFB,PIK3R1,CYP1B1,VEGFA,MYC,MUC1
GO:0048468	Cell development	21	1629	0.54	2.26e-05	9606.ENSP00000265734,9606.ENSP00000267163,9606.ENSP00000277541,9606.ENSP00000278616,9606.ENSP00000278742,9606.ENSP00000284981,9606.ENSP00000287820,9606.ENSP00000300305,9606.ENSP00000315644,9606.ENSP00000341292,9606.ENSP00000375778,9606.ENSP00000378323,9606.ENSP00000381185,9606.ENSP00000383118,9606.ENSP00000384849,9606.ENSP00000396308,9606.ENSP00000410402,9606.ENSP00000415151,9606.ENSP00000428056,…	CDK6,RB1,NOTCH1,ATM,ST14,APP,PPARG,RUNX1,TYMS,WNK1,LAMB3,PPP3CA,BCL2,CDC42,CDKN1A,DHFR,MAP2K4,CBFB,PIK3R1,VEGFA,RPS6KA5
GO:0071704	Organic substance metabolic process	50	7755	0.24	2.61e-05	9606.ENSP00000194530,9606.ENSP00000219070,9606.ENSP00000244769,9606.ENSP00000260302,9606.ENSP00000262643,9606.ENSP00000263974,9606.ENSP00000264709,9606.ENSP00000265734,9606.ENSP00000274026,9606.ENSP00000274376,9606.ENSP00000277541,9606.ENSP00000278616,9606.ENSP00000278742,9606.ENSP00000281631,9606.ENSP00000284981,9606.ENSP00000287820,9606.ENSP00000304408,9606.ENSP00000304895,9606.ENSP00000315644,…	STRADB,MMP2,ATXN1,MMP13,CCNE1,TAF12,DNMT3A,CDK6,CCNA2,RASA1,NOTCH1,ATM,ST14,PARP8,APP,PPARG,COL3A1,IRS1,TYMS,BACE1,EZH2,DNMT3B,SP1,NR1I2,WNK1,SFPQ,DNMT1,NFE2L1,ACBD3,DTL,PTGS2,PTP4A1,TET1,BMI1,COL2A1,PPP3CA,BCL2,CDC42,CDKN1A,CHFR,DHFR,USP46,MAP2K4,DNAJB11,CBFB,PIK3R1,CYP1B1,MYC,RPS6KA5,MUC1
GO:0050793	Regulation of developmental process	27	2648	0.44	2.8e-05	9606.ENSP00000225964,9606.ENSP00000265734,9606.ENSP00000267163,9606.ENSP00000274376,9606.ENSP00000277541,9606.ENSP00000284981,9606.ENSP00000287820,9606.ENSP00000300305,9606.ENSP00000304408,9606.ENSP00000320147,9606.ENSP00000328547,9606.ENSP00000329357,9606.ENSP00000341292,9606.ENSP00000350369,9606.ENSP00000352516,9606.ENSP00000354855,9606.ENSP00000356438,9606.ENSP00000367202,9606.ENSP00000378323,…	COL1A1,CDK6,RB1,RASA1,NOTCH1,APP,PPARG,RUNX1,COL3A1,EZH2,DNMT3B,SP1,WNK1,MAFG,DNMT1,NFE2L1,PTGS2,RECK,PPP3CA,BCL2,CDC42,CDKN1A,CBFB,PIK3R1,CYP1B1,VEGFA,MYC
GO:0050896	Response to stimulus	51	8046	0.24	2.82e-05	9606.ENSP00000194530,9606.ENSP00000219070,9606.ENSP00000225964,9606.ENSP00000260302,9606.ENSP00000262643,9606.ENSP00000264709,9606.ENSP00000265734,9606.ENSP00000267163,9606.ENSP00000272430,9606.ENSP00000274026,9606.ENSP00000274376,9606.ENSP00000277541,9606.ENSP00000278616,9606.ENSP00000281631,9606.ENSP00000284981,9606.ENSP00000287820,9606.ENSP00000304408,9606.ENSP00000304895,9606.ENSP00000315644,…	STRADB,MMP2,COL1A1,MMP13,CCNE1,DNMT3A,CDK6,RB1,RTKN,CCNA2,RASA1,NOTCH1,ATM,PARP8,APP,PPARG,COL3A1,IRS1,TYMS,BACE1,ICOS,EZH2,DNMT3B,SP1,NR1I2,WNK1,SFPQ,MAFG,DNMT1,NFE2L1,DTL,PTGS2,MCL1,RECK,COL2A1,FSCN1,PPP3CA,BCL2,CDC42,CDKN1A,TCL1A,DHFR,USP46,MAP2K4,DNAJB11,PIK3R1,CYP1B1,VEGFA,MYC,RPS6KA5,MUC1
GO:0009725	Response to hormone	15	849	0.68	3.54e-05	9606.ENSP00000225964,9606.ENSP00000262643,9606.ENSP00000267163,9606.ENSP00000274026,9606.ENSP00000277541,9606.ENSP00000287820,9606.ENSP00000304895,9606.ENSP00000315644,9606.ENSP00000328547,9606.ENSP00000329357,9606.ENSP00000336528,9606.ENSP00000356438,9606.ENSP00000381185,9606.ENSP00000384849,9606.ENSP00000428056	COL1A1,CCNE1,RB1,CCNA2,NOTCH1,PPARG,IRS1,TYMS,DNMT3B,SP1,NR1I2,PTGS2,BCL2,CDKN1A,PIK3R1
GO:0009653	Anatomical structure morphogenesis	24	2165	0.48	3.63e-05	9606.ENSP00000194530,9606.ENSP00000219070,9606.ENSP00000225964,9606.ENSP00000260302,9606.ENSP00000267163,9606.ENSP00000274376,9606.ENSP00000277541,9606.ENSP00000278616,9606.ENSP00000278742,9606.ENSP00000284981,9606.ENSP00000304408,9606.ENSP00000354855,9606.ENSP00000356438,9606.ENSP00000362748,9606.ENSP00000367202,9606.ENSP00000369889,9606.ENSP00000375778,9606.ENSP00000381185,9606.ENSP00000383118,…	STRADB,MMP2,COL1A1,MMP13,RB1,RASA1,NOTCH1,ATM,ST14,APP,COL3A1,NFE2L1,PTGS2,TET1,RECK,COL2A1,LAMB3,BCL2,CDC42,PIK3R1,CYP1B1,VEGFA,MYC,RPS6KA5
GO:0035295	Tube development	15	851	0.68	3.63e-05	9606.ENSP00000219070,9606.ENSP00000267163,9606.ENSP00000274376,9606.ENSP00000277541,9606.ENSP00000278742,9606.ENSP00000304408,9606.ENSP00000315644,9606.ENSP00000356438,9606.ENSP00000369889,9606.ENSP00000381185,9606.ENSP00000383118,9606.ENSP00000384849,9606.ENSP00000478561,9606.ENSP00000478570,9606.ENSP00000479618	MMP2,RB1,RASA1,NOTCH1,ST14,COL3A1,TYMS,PTGS2,COL2A1,BCL2,CDC42,CDKN1A,CYP1B1,VEGFA,MYC
GO:0044093	Positive regulation of molecular function	22	1842	0.51	3.72e-05	9606.ENSP00000194530,9606.ENSP00000263974,9606.ENSP00000267163,9606.ENSP00000274376,9606.ENSP00000281631,9606.ENSP00000284981,9606.ENSP00000287820,9606.ENSP00000304895,9606.ENSP00000320147,9606.ENSP00000341292,9606.ENSP00000365851,9606.ENSP00000378323,9606.ENSP00000381185,9606.ENSP00000383118,9606.ENSP00000384849,9606.ENSP00000385036,9606.ENSP00000396308,9606.ENSP00000410402,9606.ENSP00000414398,…	STRADB,TAF12,RB1,RASA1,PARP8,APP,PPARG,IRS1,EZH2,WNK1,BMI1,PPP3CA,BCL2,CDC42,CDKN1A,TCL1A,DHFR,MAP2K4,DNAJB11,VEGFA,MYC,RPS6KA5
GO:0051093	Negative regulation of developmental process	16	983	0.65	3.93e-05	9606.ENSP00000265734,9606.ENSP00000267163,9606.ENSP00000277541,9606.ENSP00000284981,9606.ENSP00000287820,9606.ENSP00000300305,9606.ENSP00000304408,9606.ENSP00000320147,9606.ENSP00000352516,9606.ENSP00000378323,9606.ENSP00000381185,9606.ENSP00000384849,9606.ENSP00000415151,9606.ENSP00000428056,9606.ENSP00000478570,9606.ENSP00000479618	CDK6,RB1,NOTCH1,APP,PPARG,RUNX1,COL3A1,EZH2,DNMT1,PPP3CA,BCL2,CDKN1A,CBFB,PIK3R1,VEGFA,MYC
GO:0030335	Positive regulation of cell migration	12	522	0.8	3.94e-05	9606.ENSP00000225964,9606.ENSP00000277541,9606.ENSP00000278616,9606.ENSP00000284981,9606.ENSP00000329357,9606.ENSP00000341292,9606.ENSP00000356438,9606.ENSP00000359685,9606.ENSP00000378323,9606.ENSP00000381185,9606.ENSP00000428056,9606.ENSP00000478570	COL1A1,NOTCH1,ATM,APP,SP1,WNK1,PTGS2,PTP4A1,PPP3CA,BCL2,PIK3R1,VEGFA
GO:0031100	Animal organ regeneration	6	75	1.34	4e-05	9606.ENSP00000274026,9606.ENSP00000277541,9606.ENSP00000287820,9606.ENSP00000315644,9606.ENSP00000320147,9606.ENSP00000384849	CCNA2,NOTCH1,PPARG,TYMS,EZH2,CDKN1A
GO:0071229	Cellular response to acid chemical	6	75	1.34	4e-05	9606.ENSP00000219070,9606.ENSP00000225964,9606.ENSP00000264709,9606.ENSP00000304408,9606.ENSP00000352516,9606.ENSP00000478570	MMP2,COL1A1,DNMT3A,COL3A1,DNMT1,VEGFA
GO:0010638	Positive regulation of organelle organization	13	633	0.75	4.29e-05	9606.ENSP00000267163,9606.ENSP00000278616,9606.ENSP00000284981,9606.ENSP00000328547,9606.ENSP00000349748,9606.ENSP00000352516,9606.ENSP00000362748,9606.ENSP00000371798,9606.ENSP00000381185,9606.ENSP00000383118,9606.ENSP00000478570,9606.ENSP00000479667,9606.ENSP00000484824	RB1,ATM,APP,DNMT3B,SFPQ,DNMT1,TET1,FSCN1,BCL2,CDC42,VEGFA,RPS6KA5,MUC1
GO:0001666	Response to hypoxia	10	342	0.9	4.61e-05	9606.ENSP00000219070,9606.ENSP00000264709,9606.ENSP00000274026,9606.ENSP00000277541,9606.ENSP00000278616,9606.ENSP00000328547,9606.ENSP00000356438,9606.ENSP00000381185,9606.ENSP00000478570,9606.ENSP00000479618	MMP2,DNMT3A,CCNA2,NOTCH1,ATM,DNMT3B,PTGS2,BCL2,VEGFA,MYC
GO:0045595	Regulation of cell differentiation	22	1874	0.5	4.77e-05	9606.ENSP00000225964,9606.ENSP00000265734,9606.ENSP00000267163,9606.ENSP00000277541,9606.ENSP00000284981,9606.ENSP00000287820,9606.ENSP00000300305,9606.ENSP00000304408,9606.ENSP00000320147,9606.ENSP00000328547,9606.ENSP00000350369,9606.ENSP00000352516,9606.ENSP00000354855,9606.ENSP00000356438,9606.ENSP00000367202,9606.ENSP00000378323,9606.ENSP00000381185,9606.ENSP00000383118,9606.ENSP00000415151,…	COL1A1,CDK6,RB1,NOTCH1,APP,PPARG,RUNX1,COL3A1,EZH2,DNMT3B,MAFG,DNMT1,NFE2L1,PTGS2,RECK,PPP3CA,BCL2,CDC42,CBFB,PIK3R1,VEGFA,MYC
GO:0009966	Regulation of signal transduction	29	3107	0.4	4.94e-05	9606.ENSP00000194530,9606.ENSP00000225964,9606.ENSP00000263974,9606.ENSP00000267163,9606.ENSP00000274376,9606.ENSP00000277541,9606.ENSP00000278616,9606.ENSP00000284981,9606.ENSP00000287820,9606.ENSP00000300305,9606.ENSP00000304408,9606.ENSP00000304895,9606.ENSP00000319476,9606.ENSP00000320147,9606.ENSP00000341292,9606.ENSP00000349748,9606.ENSP00000356438,9606.ENSP00000358022,9606.ENSP00000367202,…	STRADB,COL1A1,TAF12,RB1,RASA1,NOTCH1,ATM,APP,PPARG,RUNX1,COL3A1,IRS1,ICOS,EZH2,WNK1,SFPQ,PTGS2,MCL1,RECK,COL2A1,BCL2,CDC42,MAP2K4,CBFB,PIK3R1,CYP1B1,VEGFA,MYC,MUC1
GO:0071407	Cellular response to organic cyclic compound	12	537	0.78	5.07e-05	9606.ENSP00000225964,9606.ENSP00000262643,9606.ENSP00000267163,9606.ENSP00000274026,9606.ENSP00000284981,9606.ENSP00000287820,9606.ENSP00000320147,9606.ENSP00000328547,9606.ENSP00000336528,9606.ENSP00000354855,9606.ENSP00000356438,9606.ENSP00000478561	COL1A1,CCNE1,RB1,CCNA2,APP,PPARG,EZH2,DNMT3B,NR1I2,NFE2L1,PTGS2,CYP1B1
GO:0071345	Cellular response to cytokine stimulus	16	1013	0.63	5.53e-05	9606.ENSP00000219070,9606.ENSP00000225964,9606.ENSP00000304895,9606.ENSP00000341292,9606.ENSP00000356438,9606.ENSP00000358022,9606.ENSP00000371798,9606.ENSP00000381185,9606.ENSP00000383118,9606.ENSP00000384849,9606.ENSP00000385036,9606.ENSP00000428056,9606.ENSP00000478570,9606.ENSP00000479618,9606.ENSP00000479667,9606.ENSP00000484824	MMP2,COL1A1,IRS1,WNK1,PTGS2,MCL1,FSCN1,BCL2,CDC42,CDKN1A,TCL1A,PIK3R1,VEGFA,MYC,RPS6KA5,MUC1
GO:0080134	Regulation of response to stress	19	1437	0.56	5.93e-05	9606.ENSP00000265734,9606.ENSP00000267163,9606.ENSP00000278616,9606.ENSP00000284981,9606.ENSP00000287820,9606.ENSP00000349748,9606.ENSP00000354855,9606.ENSP00000356438,9606.ENSP00000358022,9606.ENSP00000378323,9606.ENSP00000381185,9606.ENSP00000383118,9606.ENSP00000396308,9606.ENSP00000410402,9606.ENSP00000428056,9606.ENSP00000478570,9606.ENSP00000479618,9606.ENSP00000479667,9606.ENSP00000484824	CDK6,RB1,ATM,APP,PPARG,SFPQ,NFE2L1,PTGS2,MCL1,PPP3CA,BCL2,CDC42,DHFR,MAP2K4,PIK3R1,VEGFA,MYC,RPS6KA5,MUC1
GO:0050776	Regulation of immune response	15	896	0.66	6.25e-05	9606.ENSP00000225964,9606.ENSP00000287820,9606.ENSP00000300305,9606.ENSP00000304408,9606.ENSP00000341292,9606.ENSP00000349748,9606.ENSP00000369889,9606.ENSP00000378323,9606.ENSP00000381185,9606.ENSP00000383118,9606.ENSP00000410402,9606.ENSP00000415151,9606.ENSP00000428056,9606.ENSP00000479667,9606.ENSP00000484824	COL1A1,PPARG,RUNX1,COL3A1,WNK1,SFPQ,COL2A1,PPP3CA,BCL2,CDC42,MAP2K4,CBFB,PIK3R1,RPS6KA5,MUC1
GO:0043065	Positive regulation of apoptotic process	13	660	0.73	6.37e-05	9606.ENSP00000277541,9606.ENSP00000278616,9606.ENSP00000284981,9606.ENSP00000287820,9606.ENSP00000318585,9606.ENSP00000349748,9606.ENSP00000356438,9606.ENSP00000358022,9606.ENSP00000381185,9606.ENSP00000383118,9606.ENSP00000410402,9606.ENSP00000478561,9606.ENSP00000479618	NOTCH1,ATM,APP,PPARG,BACE1,SFPQ,PTGS2,MCL1,BCL2,CDC42,MAP2K4,CYP1B1,MYC
GO:0048145	Regulation of fibroblast proliferation	6	83	1.29	6.44e-05	9606.ENSP00000265734,9606.ENSP00000274026,9606.ENSP00000287820,9606.ENSP00000365851,9606.ENSP00000384849,9606.ENSP00000479618	CDK6,CCNA2,PPARG,BMI1,CDKN1A,MYC
GO:0033273	Response to vitamin	6	84	1.29	6.85e-05	9606.ENSP00000225964,9606.ENSP00000264709,9606.ENSP00000287820,9606.ENSP00000315644,9606.ENSP00000328547,9606.ENSP00000356438	COL1A1,DNMT3A,PPARG,TYMS,DNMT3B,PTGS2
GO:0001932	Regulation of protein phosphorylation	19	1459	0.55	7.11e-05	9606.ENSP00000194530,9606.ENSP00000262643,9606.ENSP00000267163,9606.ENSP00000274026,9606.ENSP00000277541,9606.ENSP00000278616,9606.ENSP00000281631,9606.ENSP00000284981,9606.ENSP00000320147,9606.ENSP00000341292,9606.ENSP00000356438,9606.ENSP00000381185,9606.ENSP00000383118,9606.ENSP00000384849,9606.ENSP00000385036,9606.ENSP00000410402,9606.ENSP00000478570,9606.ENSP00000479618,9606.ENSP00000479667	STRADB,CCNE1,RB1,CCNA2,NOTCH1,ATM,PARP8,APP,EZH2,WNK1,PTGS2,BCL2,CDC42,CDKN1A,TCL1A,MAP2K4,VEGFA,MYC,RPS6KA5
GO:0008152	Metabolic process	51	8298	0.22	7.46e-05	9606.ENSP00000194530,9606.ENSP00000219070,9606.ENSP00000225964,9606.ENSP00000244769,9606.ENSP00000260302,9606.ENSP00000262643,9606.ENSP00000263974,9606.ENSP00000264709,9606.ENSP00000265734,9606.ENSP00000274026,9606.ENSP00000274376,9606.ENSP00000277541,9606.ENSP00000278616,9606.ENSP00000278742,9606.ENSP00000281631,9606.ENSP00000284981,9606.ENSP00000287820,9606.ENSP00000304408,9606.ENSP00000304895,…	STRADB,MMP2,COL1A1,ATXN1,MMP13,CCNE1,TAF12,DNMT3A,CDK6,CCNA2,RASA1,NOTCH1,ATM,ST14,PARP8,APP,PPARG,COL3A1,IRS1,TYMS,BACE1,EZH2,DNMT3B,SP1,NR1I2,WNK1,SFPQ,DNMT1,NFE2L1,ACBD3,DTL,PTGS2,PTP4A1,TET1,BMI1,COL2A1,PPP3CA,BCL2,CDC42,CDKN1A,CHFR,DHFR,USP46,MAP2K4,DNAJB11,CBFB,PIK3R1,CYP1B1,MYC,RPS6KA5,MUC1
GO:0044772	Mitotic cell cycle phase transition	9	280	0.94	7.52e-05	9606.ENSP00000262643,9606.ENSP00000265734,9606.ENSP00000267163,9606.ENSP00000274026,9606.ENSP00000315644,9606.ENSP00000378323,9606.ENSP00000384849,9606.ENSP00000396308,9606.ENSP00000479618	CCNE1,CDK6,RB1,CCNA2,TYMS,PPP3CA,CDKN1A,DHFR,MYC
GO:0043549	Regulation of kinase activity	15	918	0.65	7.97e-05	9606.ENSP00000194530,9606.ENSP00000262643,9606.ENSP00000267163,9606.ENSP00000274026,9606.ENSP00000281631,9606.ENSP00000284981,9606.ENSP00000304895,9606.ENSP00000320147,9606.ENSP00000341292,9606.ENSP00000383118,9606.ENSP00000384849,9606.ENSP00000385036,9606.ENSP00000410402,9606.ENSP00000428056,9606.ENSP00000478570	STRADB,CCNE1,RB1,CCNA2,PARP8,APP,IRS1,EZH2,WNK1,CDC42,CDKN1A,TCL1A,MAP2K4,PIK3R1,VEGFA
GO:0007050	Cell cycle arrest	7	141	1.13	8.05e-05	9606.ENSP00000194530,9606.ENSP00000265734,9606.ENSP00000267163,9606.ENSP00000277541,9606.ENSP00000278616,9606.ENSP00000384849,9606.ENSP00000479618	STRADB,CDK6,RB1,NOTCH1,ATM,CDKN1A,MYC
GO:0033189	Response to vitamin a	4	19	1.76	9.52e-05	9606.ENSP00000264709,9606.ENSP00000287820,9606.ENSP00000315644,9606.ENSP00000328547	DNMT3A,PPARG,TYMS,DNMT3B
GO:0010810	Regulation of cell-substrate adhesion	8	212	1.01	9.55e-05	9606.ENSP00000225964,9606.ENSP00000265734,9606.ENSP00000274376,9606.ENSP00000277541,9606.ENSP00000381185,9606.ENSP00000383118,9606.ENSP00000428056,9606.ENSP00000478570	COL1A1,CDK6,RASA1,NOTCH1,BCL2,CDC42,PIK3R1,VEGFA
GO:0043523	Regulation of neuron apoptotic process	8	212	1.01	9.55e-05	9606.ENSP00000274376,9606.ENSP00000278616,9606.ENSP00000284981,9606.ENSP00000318585,9606.ENSP00000358022,9606.ENSP00000381185,9606.ENSP00000383118,9606.ENSP00000410402	RASA1,ATM,APP,BACE1,MCL1,BCL2,CDC42,MAP2K4
GO:0051130	Positive regulation of cellular component organization	17	1209	0.58	0.0001	9606.ENSP00000267163,9606.ENSP00000278616,9606.ENSP00000284981,9606.ENSP00000287820,9606.ENSP00000320147,9606.ENSP00000328547,9606.ENSP00000349748,9606.ENSP00000352516,9606.ENSP00000362748,9606.ENSP00000371798,9606.ENSP00000378323,9606.ENSP00000381185,9606.ENSP00000383118,9606.ENSP00000385036,9606.ENSP00000478570,9606.ENSP00000479667,9606.ENSP00000484824	RB1,ATM,APP,PPARG,EZH2,DNMT3B,SFPQ,DNMT1,TET1,FSCN1,PPP3CA,BCL2,CDC42,TCL1A,VEGFA,RPS6KA5,MUC1
GO:0007166	Cell surface receptor signaling pathway	24	2325	0.45	0.00011	9606.ENSP00000219070,9606.ENSP00000225964,9606.ENSP00000262643,9606.ENSP00000265734,9606.ENSP00000274376,9606.ENSP00000277541,9606.ENSP00000284981,9606.ENSP00000304408,9606.ENSP00000304895,9606.ENSP00000341292,9606.ENSP00000356438,9606.ENSP00000358022,9606.ENSP00000367202,9606.ENSP00000371798,9606.ENSP00000378323,9606.ENSP00000381185,9606.ENSP00000383118,9606.ENSP00000384849,9606.ENSP00000410402,…	MMP2,COL1A1,CCNE1,CDK6,RASA1,NOTCH1,APP,COL3A1,IRS1,WNK1,PTGS2,MCL1,RECK,FSCN1,PPP3CA,BCL2,CDC42,CDKN1A,MAP2K4,PIK3R1,VEGFA,MYC,RPS6KA5,MUC1
GO:0090068	Positive regulation of cell cycle process	9	294	0.92	0.00011	9606.ENSP00000267163,9606.ENSP00000278616,9606.ENSP00000284981,9606.ENSP00000320147,9606.ENSP00000349748,9606.ENSP00000355958,9606.ENSP00000383118,9606.ENSP00000384849,9606.ENSP00000484824	RB1,ATM,APP,EZH2,SFPQ,DTL,CDC42,CDKN1A,MUC1
GO:0006468	Protein phosphorylation	15	952	0.63	0.00012	9606.ENSP00000194530,9606.ENSP00000262643,9606.ENSP00000265734,9606.ENSP00000274026,9606.ENSP00000274376,9606.ENSP00000278616,9606.ENSP00000284981,9606.ENSP00000304895,9606.ENSP00000341292,9606.ENSP00000381185,9606.ENSP00000384849,9606.ENSP00000410402,9606.ENSP00000428056,9606.ENSP00000479618,9606.ENSP00000479667	STRADB,CCNE1,CDK6,CCNA2,RASA1,ATM,APP,IRS1,WNK1,BCL2,CDKN1A,MAP2K4,PIK3R1,MYC,RPS6KA5
GO:0030099	Myeloid cell differentiation	8	221	0.99	0.00012	9606.ENSP00000267163,9606.ENSP00000284981,9606.ENSP00000287820,9606.ENSP00000300305,9606.ENSP00000354855,9606.ENSP00000383118,9606.ENSP00000415151,9606.ENSP00000478570	RB1,APP,PPARG,RUNX1,NFE2L1,CDC42,CBFB,VEGFA
GO:0030856	Regulation of epithelial cell differentiation	7	151	1.1	0.00012	9606.ENSP00000277541,9606.ENSP00000300305,9606.ENSP00000320147,9606.ENSP00000350369,9606.ENSP00000354855,9606.ENSP00000415151,9606.ENSP00000478570	NOTCH1,RUNX1,EZH2,MAFG,NFE2L1,CBFB,VEGFA
GO:0042327	Positive regulation of phosphorylation	16	1093	0.6	0.00012	9606.ENSP00000194530,9606.ENSP00000277541,9606.ENSP00000278616,9606.ENSP00000281631,9606.ENSP00000284981,9606.ENSP00000304895,9606.ENSP00000320147,9606.ENSP00000341292,9606.ENSP00000356438,9606.ENSP00000381185,9606.ENSP00000383118,9606.ENSP00000384849,9606.ENSP00000385036,9606.ENSP00000410402,9606.ENSP00000478570,9606.ENSP00000479667	STRADB,NOTCH1,ATM,PARP8,APP,IRS1,EZH2,WNK1,PTGS2,BCL2,CDC42,CDKN1A,TCL1A,MAP2K4,VEGFA,RPS6KA5
GO:0042592	Homeostatic process	20	1676	0.51	0.00012	9606.ENSP00000262643,9606.ENSP00000267163,9606.ENSP00000277541,9606.ENSP00000278616,9606.ENSP00000284981,9606.ENSP00000287820,9606.ENSP00000304895,9606.ENSP00000320147,9606.ENSP00000336528,9606.ENSP00000341292,9606.ENSP00000350369,9606.ENSP00000354855,9606.ENSP00000356438,9606.ENSP00000358022,9606.ENSP00000369889,9606.ENSP00000378323,9606.ENSP00000381185,9606.ENSP00000428056,9606.ENSP00000478570,…	CCNE1,RB1,NOTCH1,ATM,APP,PPARG,IRS1,EZH2,NR1I2,WNK1,MAFG,NFE2L1,PTGS2,MCL1,COL2A1,PPP3CA,BCL2,PIK3R1,VEGFA,MYC
GO:0048589	Developmental growth	10	389	0.84	0.00012	9606.ENSP00000260302,9606.ENSP00000277541,9606.ENSP00000278616,9606.ENSP00000284981,9606.ENSP00000315644,9606.ENSP00000320147,9606.ENSP00000378323,9606.ENSP00000381185,9606.ENSP00000384849,9606.ENSP00000410402	MMP13,NOTCH1,ATM,APP,TYMS,EZH2,PPP3CA,BCL2,CDKN1A,MAP2K4
GO:0051347	Positive regulation of transferase activity	13	705	0.7	0.00012	9606.ENSP00000194530,9606.ENSP00000281631,9606.ENSP00000284981,9606.ENSP00000304895,9606.ENSP00000320147,9606.ENSP00000341292,9606.ENSP00000365851,9606.ENSP00000383118,9606.ENSP00000384849,9606.ENSP00000385036,9606.ENSP00000410402,9606.ENSP00000478570,9606.ENSP00000479618	STRADB,PARP8,APP,IRS1,EZH2,WNK1,BMI1,CDC42,CDKN1A,TCL1A,MAP2K4,VEGFA,MYC
GO:0006979	Response to oxidative stress	10	393	0.84	0.00013	9606.ENSP00000219070,9606.ENSP00000225964,9606.ENSP00000274026,9606.ENSP00000284981,9606.ENSP00000320147,9606.ENSP00000329357,9606.ENSP00000354855,9606.ENSP00000356438,9606.ENSP00000381185,9606.ENSP00000478561	MMP2,COL1A1,CCNA2,APP,EZH2,SP1,NFE2L1,PTGS2,BCL2,CYP1B1
GO:0048146	Positive regulation of fibroblast proliferation	5	52	1.42	0.00013	9606.ENSP00000265734,9606.ENSP00000274026,9606.ENSP00000365851,9606.ENSP00000384849,9606.ENSP00000479618	CDK6,CCNA2,BMI1,CDKN1A,MYC
GO:0055093	Response to hyperoxia	4	22	1.69	0.00014	9606.ENSP00000225964,9606.ENSP00000287820,9606.ENSP00000328547,9606.ENSP00000384849	COL1A1,PPARG,DNMT3B,CDKN1A
GO:0048469	Cell maturation	7	158	1.08	0.00015	9606.ENSP00000267163,9606.ENSP00000284981,9606.ENSP00000287820,9606.ENSP00000315644,9606.ENSP00000384849,9606.ENSP00000415151,9606.ENSP00000478570	RB1,APP,PPARG,TYMS,CDKN1A,CBFB,VEGFA
GO:0048699	Generation of neurons	19	1551	0.52	0.00015	9606.ENSP00000264709,9606.ENSP00000265734,9606.ENSP00000267163,9606.ENSP00000277541,9606.ENSP00000284981,9606.ENSP00000287820,9606.ENSP00000300305,9606.ENSP00000304408,9606.ENSP00000320147,9606.ENSP00000328547,9606.ENSP00000341292,9606.ENSP00000354855,9606.ENSP00000378323,9606.ENSP00000381185,9606.ENSP00000383118,9606.ENSP00000396308,9606.ENSP00000428056,9606.ENSP00000478570,9606.ENSP00000479667	DNMT3A,CDK6,RB1,NOTCH1,APP,PPARG,RUNX1,COL3A1,EZH2,DNMT3B,WNK1,NFE2L1,PPP3CA,BCL2,CDC42,DHFR,PIK3R1,VEGFA,RPS6KA5
GO:0010288	Response to lead ion	4	23	1.67	0.00016	9606.ENSP00000264709,9606.ENSP00000284981,9606.ENSP00000318585,9606.ENSP00000356438	DNMT3A,APP,BACE1,PTGS2
GO:0031960	Response to corticosteroid	7	164	1.06	0.00018	9606.ENSP00000225964,9606.ENSP00000277541,9606.ENSP00000315644,9606.ENSP00000328547,9606.ENSP00000356438,9606.ENSP00000381185,9606.ENSP00000384849	COL1A1,NOTCH1,TYMS,DNMT3B,PTGS2,BCL2,CDKN1A
GO:1901988	Negative regulation of cell cycle phase transition	8	235	0.97	0.00018	9606.ENSP00000265734,9606.ENSP00000267163,9606.ENSP00000278616,9606.ENSP00000320147,9606.ENSP00000355958,9606.ENSP00000381185,9606.ENSP00000384849,9606.ENSP00000484824	CDK6,RB1,ATM,EZH2,DTL,BCL2,CDKN1A,MUC1
GO:0010948	Negative regulation of cell cycle process	9	328	0.87	0.00022	9606.ENSP00000265734,9606.ENSP00000267163,9606.ENSP00000278616,9606.ENSP00000320147,9606.ENSP00000355958,9606.ENSP00000365851,9606.ENSP00000381185,9606.ENSP00000384849,9606.ENSP00000484824	CDK6,RB1,ATM,EZH2,DTL,BMI1,BCL2,CDKN1A,MUC1
GO:0044237	Cellular metabolic process	47	7513	0.23	0.00022	9606.ENSP00000194530,9606.ENSP00000219070,9606.ENSP00000244769,9606.ENSP00000260302,9606.ENSP00000262643,9606.ENSP00000263974,9606.ENSP00000264709,9606.ENSP00000265734,9606.ENSP00000274026,9606.ENSP00000274376,9606.ENSP00000277541,9606.ENSP00000278616,9606.ENSP00000281631,9606.ENSP00000284981,9606.ENSP00000287820,9606.ENSP00000304408,9606.ENSP00000304895,9606.ENSP00000315644,9606.ENSP00000318585,…	STRADB,MMP2,ATXN1,MMP13,CCNE1,TAF12,DNMT3A,CDK6,CCNA2,RASA1,NOTCH1,ATM,PARP8,APP,PPARG,COL3A1,IRS1,TYMS,BACE1,EZH2,DNMT3B,SP1,NR1I2,WNK1,SFPQ,DNMT1,NFE2L1,DTL,PTGS2,PTP4A1,TET1,BMI1,COL2A1,PPP3CA,BCL2,CDC42,CDKN1A,CHFR,DHFR,USP46,MAP2K4,CBFB,PIK3R1,CYP1B1,MYC,RPS6KA5,MUC1
GO:0048584	Positive regulation of response to stimulus	23	2257	0.44	0.00022	9606.ENSP00000225964,9606.ENSP00000277541,9606.ENSP00000278616,9606.ENSP00000284981,9606.ENSP00000304408,9606.ENSP00000304895,9606.ENSP00000319476,9606.ENSP00000320147,9606.ENSP00000341292,9606.ENSP00000349748,9606.ENSP00000356438,9606.ENSP00000358022,9606.ENSP00000367202,9606.ENSP00000378323,9606.ENSP00000381185,9606.ENSP00000383118,9606.ENSP00000410402,9606.ENSP00000428056,9606.ENSP00000478561,…	COL1A1,NOTCH1,ATM,APP,COL3A1,IRS1,ICOS,EZH2,WNK1,SFPQ,PTGS2,MCL1,RECK,PPP3CA,BCL2,CDC42,MAP2K4,PIK3R1,CYP1B1,VEGFA,MYC,RPS6KA5,MUC1
GO:0001934	Positive regulation of protein phosphorylation	15	1019	0.6	0.00024	9606.ENSP00000194530,9606.ENSP00000277541,9606.ENSP00000278616,9606.ENSP00000281631,9606.ENSP00000284981,9606.ENSP00000320147,9606.ENSP00000341292,9606.ENSP00000356438,9606.ENSP00000381185,9606.ENSP00000383118,9606.ENSP00000384849,9606.ENSP00000385036,9606.ENSP00000410402,9606.ENSP00000478570,9606.ENSP00000479667	STRADB,NOTCH1,ATM,PARP8,APP,EZH2,WNK1,PTGS2,BCL2,CDC42,CDKN1A,TCL1A,MAP2K4,VEGFA,RPS6KA5
GO:0007165	Signal transduction	36	4876	0.3	0.00024	9606.ENSP00000194530,9606.ENSP00000219070,9606.ENSP00000225964,9606.ENSP00000262643,9606.ENSP00000265734,9606.ENSP00000267163,9606.ENSP00000272430,9606.ENSP00000274026,9606.ENSP00000274376,9606.ENSP00000277541,9606.ENSP00000278616,9606.ENSP00000281631,9606.ENSP00000284981,9606.ENSP00000287820,9606.ENSP00000304408,9606.ENSP00000304895,9606.ENSP00000336528,9606.ENSP00000341292,9606.ENSP00000352516,…	STRADB,MMP2,COL1A1,CCNE1,CDK6,RB1,RTKN,CCNA2,RASA1,NOTCH1,ATM,PARP8,APP,PPARG,COL3A1,IRS1,NR1I2,WNK1,DNMT1,DTL,PTGS2,MCL1,RECK,FSCN1,PPP3CA,BCL2,CDC42,CDKN1A,MAP2K4,DNAJB11,PIK3R1,CYP1B1,VEGFA,MYC,RPS6KA5,MUC1
GO:0010564	Regulation of cell cycle process	13	760	0.67	0.00024	9606.ENSP00000265734,9606.ENSP00000267163,9606.ENSP00000278616,9606.ENSP00000284981,9606.ENSP00000320147,9606.ENSP00000349748,9606.ENSP00000354855,9606.ENSP00000355958,9606.ENSP00000365851,9606.ENSP00000381185,9606.ENSP00000383118,9606.ENSP00000384849,9606.ENSP00000484824	CDK6,RB1,ATM,APP,EZH2,SFPQ,NFE2L1,DTL,BMI1,BCL2,CDC42,CDKN1A,MUC1
GO:0033043	Regulation of organelle organization	17	1306	0.55	0.00025	9606.ENSP00000267163,9606.ENSP00000274376,9606.ENSP00000278616,9606.ENSP00000284981,9606.ENSP00000328547,9606.ENSP00000349748,9606.ENSP00000352516,9606.ENSP00000354855,9606.ENSP00000362748,9606.ENSP00000371798,9606.ENSP00000381185,9606.ENSP00000383118,9606.ENSP00000428056,9606.ENSP00000478570,9606.ENSP00000479618,9606.ENSP00000479667,9606.ENSP00000484824	RB1,RASA1,ATM,APP,DNMT3B,SFPQ,DNMT1,NFE2L1,TET1,FSCN1,BCL2,CDC42,PIK3R1,VEGFA,MYC,RPS6KA5,MUC1
GO:0045604	Regulation of epidermal cell differentiation	5	62	1.34	0.00026	9606.ENSP00000277541,9606.ENSP00000300305,9606.ENSP00000320147,9606.ENSP00000350369,9606.ENSP00000415151	NOTCH1,RUNX1,EZH2,MAFG,CBFB
GO:1901342	Regulation of vasculature development	9	336	0.86	0.00026	9606.ENSP00000277541,9606.ENSP00000287820,9606.ENSP00000300305,9606.ENSP00000329357,9606.ENSP00000352516,9606.ENSP00000356438,9606.ENSP00000367202,9606.ENSP00000478561,9606.ENSP00000478570	NOTCH1,PPARG,RUNX1,SP1,DNMT1,PTGS2,RECK,CYP1B1,VEGFA
GO:0002521	Leukocyte differentiation	9	338	0.86	0.00027	9606.ENSP00000265734,9606.ENSP00000278616,9606.ENSP00000284981,9606.ENSP00000287820,9606.ENSP00000381185,9606.ENSP00000383118,9606.ENSP00000415151,9606.ENSP00000428056,9606.ENSP00000478570	CDK6,ATM,APP,PPARG,BCL2,CDC42,CBFB,PIK3R1,VEGFA
GO:0010035	Response to inorganic substance	11	538	0.74	0.00027	9606.ENSP00000225964,9606.ENSP00000264709,9606.ENSP00000274026,9606.ENSP00000284981,9606.ENSP00000318585,9606.ENSP00000320147,9606.ENSP00000354855,9606.ENSP00000356438,9606.ENSP00000378323,9606.ENSP00000381185,9606.ENSP00000478561	COL1A1,DNMT3A,CCNA2,APP,BACE1,EZH2,NFE2L1,PTGS2,PPP3CA,BCL2,CYP1B1
GO:0030198	Extracellular matrix organization	9	338	0.86	0.00027	9606.ENSP00000219070,9606.ENSP00000225964,9606.ENSP00000260302,9606.ENSP00000284981,9606.ENSP00000304408,9606.ENSP00000367202,9606.ENSP00000369889,9606.ENSP00000375778,9606.ENSP00000478561	MMP2,COL1A1,MMP13,APP,COL3A1,RECK,COL2A1,LAMB3,CYP1B1
GO:0065008	Regulation of biological quality	32	4042	0.33	0.00027	9606.ENSP00000225964,9606.ENSP00000262643,9606.ENSP00000265734,9606.ENSP00000267163,9606.ENSP00000274376,9606.ENSP00000277541,9606.ENSP00000278616,9606.ENSP00000284981,9606.ENSP00000287820,9606.ENSP00000304408,9606.ENSP00000304895,9606.ENSP00000318585,9606.ENSP00000320147,9606.ENSP00000336528,9606.ENSP00000341292,9606.ENSP00000350369,9606.ENSP00000354855,9606.ENSP00000356438,9606.ENSP00000358022,…	COL1A1,CCNE1,CDK6,RB1,RASA1,NOTCH1,ATM,APP,PPARG,COL3A1,IRS1,BACE1,EZH2,NR1I2,WNK1,MAFG,NFE2L1,PTGS2,MCL1,SERBP1,COL2A1,PPP3CA,BCL2,CDC42,CDKN1A,TCL1A,CHFR,USP46,PIK3R1,CYP1B1,VEGFA,MYC
GO:0048585	Negative regulation of response to stimulus	19	1636	0.5	0.00029	9606.ENSP00000194530,9606.ENSP00000265734,9606.ENSP00000267163,9606.ENSP00000274376,9606.ENSP00000277541,9606.ENSP00000278616,9606.ENSP00000284981,9606.ENSP00000287820,9606.ENSP00000304408,9606.ENSP00000304895,9606.ENSP00000318585,9606.ENSP00000320147,9606.ENSP00000356438,9606.ENSP00000358022,9606.ENSP00000369889,9606.ENSP00000381185,9606.ENSP00000383118,9606.ENSP00000479618,9606.ENSP00000484824	STRADB,CDK6,RB1,RASA1,NOTCH1,ATM,APP,PPARG,COL3A1,IRS1,BACE1,EZH2,PTGS2,MCL1,COL2A1,BCL2,CDC42,MYC,MUC1
GO:0043085	Positive regulation of catalytic activity	18	1489	0.52	0.00032	9606.ENSP00000194530,9606.ENSP00000274376,9606.ENSP00000281631,9606.ENSP00000284981,9606.ENSP00000287820,9606.ENSP00000304895,9606.ENSP00000320147,9606.ENSP00000341292,9606.ENSP00000365851,9606.ENSP00000381185,9606.ENSP00000383118,9606.ENSP00000384849,9606.ENSP00000385036,9606.ENSP00000396308,9606.ENSP00000410402,9606.ENSP00000414398,9606.ENSP00000478570,9606.ENSP00000479618	STRADB,RASA1,PARP8,APP,PPARG,IRS1,EZH2,WNK1,BMI1,BCL2,CDC42,CDKN1A,TCL1A,DHFR,MAP2K4,DNAJB11,VEGFA,MYC
GO:0012501	Programmed cell death	15	1054	0.59	0.00033	9606.ENSP00000264709,9606.ENSP00000267163,9606.ENSP00000272430,9606.ENSP00000277541,9606.ENSP00000278616,9606.ENSP00000278742,9606.ENSP00000284981,9606.ENSP00000329243,9606.ENSP00000358022,9606.ENSP00000381185,9606.ENSP00000384849,9606.ENSP00000410402,9606.ENSP00000428056,9606.ENSP00000478561,9606.ENSP00000479618	DNMT3A,RB1,RTKN,NOTCH1,ATM,ST14,APP,KRT7,MCL1,BCL2,CDKN1A,MAP2K4,PIK3R1,CYP1B1,MYC
GO:0043550	Regulation of lipid kinase activity	5	66	1.31	0.00033	9606.ENSP00000267163,9606.ENSP00000284981,9606.ENSP00000304895,9606.ENSP00000383118,9606.ENSP00000428056	RB1,APP,IRS1,CDC42,PIK3R1
GO:0060322	Head development	13	788	0.65	0.00033	9606.ENSP00000219070,9606.ENSP00000225964,9606.ENSP00000244769,9606.ENSP00000265734,9606.ENSP00000277541,9606.ENSP00000278616,9606.ENSP00000284981,9606.ENSP00000304408,9606.ENSP00000320147,9606.ENSP00000369889,9606.ENSP00000378323,9606.ENSP00000381185,9606.ENSP00000383118	MMP2,COL1A1,ATXN1,CDK6,NOTCH1,ATM,APP,COL3A1,EZH2,COL2A1,PPP3CA,BCL2,CDC42
GO:0044728	DNA methylation or demethylation	5	67	1.31	0.00035	9606.ENSP00000264709,9606.ENSP00000320147,9606.ENSP00000328547,9606.ENSP00000352516,9606.ENSP00000362748	DNMT3A,EZH2,DNMT3B,DNMT1,TET1
GO:0001503	Ossification	8	265	0.91	0.00037	9606.ENSP00000219070,9606.ENSP00000225964,9606.ENSP00000260302,9606.ENSP00000300305,9606.ENSP00000356438,9606.ENSP00000369889,9606.ENSP00000381185,9606.ENSP00000415151	MMP2,COL1A1,MMP13,RUNX1,PTGS2,COL2A1,BCL2,CBFB
GO:0071230	Cellular response to amino acid stimulus	5	69	1.29	0.0004	9606.ENSP00000219070,9606.ENSP00000225964,9606.ENSP00000264709,9606.ENSP00000304408,9606.ENSP00000352516	MMP2,COL1A1,DNMT3A,COL3A1,DNMT1
GO:0071456	Cellular response to hypoxia	7	189	1	0.0004	9606.ENSP00000264709,9606.ENSP00000274026,9606.ENSP00000277541,9606.ENSP00000356438,9606.ENSP00000381185,9606.ENSP00000478570,9606.ENSP00000479618	DNMT3A,CCNA2,NOTCH1,PTGS2,BCL2,VEGFA,MYC
GO:0036003	Positive regulation of transcription from rna polymerase ii promoter in response to stress	4	31	1.54	0.00042	9606.ENSP00000277541,9606.ENSP00000354855,9606.ENSP00000478570,9606.ENSP00000484824	NOTCH1,NFE2L1,VEGFA,MUC1
GO:0007399	Nervous system development	23	2371	0.42	0.00044	9606.ENSP00000244769,9606.ENSP00000264709,9606.ENSP00000265734,9606.ENSP00000267163,9606.ENSP00000277541,9606.ENSP00000278616,9606.ENSP00000278742,9606.ENSP00000284981,9606.ENSP00000287820,9606.ENSP00000300305,9606.ENSP00000304408,9606.ENSP00000320147,9606.ENSP00000328547,9606.ENSP00000341292,9606.ENSP00000354855,9606.ENSP00000369889,9606.ENSP00000378323,9606.ENSP00000381185,9606.ENSP00000383118,…	ATXN1,DNMT3A,CDK6,RB1,NOTCH1,ATM,ST14,APP,PPARG,RUNX1,COL3A1,EZH2,DNMT3B,WNK1,NFE2L1,COL2A1,PPP3CA,BCL2,CDC42,DHFR,PIK3R1,VEGFA,RPS6KA5
GO:0008630	Intrinsic apoptotic signaling pathway in response to dna damage	5	71	1.28	0.00045	9606.ENSP00000278616,9606.ENSP00000358022,9606.ENSP00000381185,9606.ENSP00000384849,9606.ENSP00000428056	ATM,MCL1,BCL2,CDKN1A,PIK3R1
GO:0002684	Positive regulation of immune system process	14	949	0.6	0.00046	9606.ENSP00000267163,9606.ENSP00000284981,9606.ENSP00000300305,9606.ENSP00000319476,9606.ENSP00000341292,9606.ENSP00000349748,9606.ENSP00000381185,9606.ENSP00000383118,9606.ENSP00000384849,9606.ENSP00000415151,9606.ENSP00000428056,9606.ENSP00000478570,9606.ENSP00000479667,9606.ENSP00000484824	RB1,APP,RUNX1,ICOS,WNK1,SFPQ,BCL2,CDC42,CDKN1A,CBFB,PIK3R1,VEGFA,RPS6KA5,MUC1
GO:0007568	Aging	8	274	0.9	0.00046	9606.ENSP00000264709,9606.ENSP00000278616,9606.ENSP00000284981,9606.ENSP00000315644,9606.ENSP00000356438,9606.ENSP00000378323,9606.ENSP00000381185,9606.ENSP00000384849	DNMT3A,ATM,APP,TYMS,PTGS2,PPP3CA,BCL2,CDKN1A
GO:0010648	Negative regulation of cell communication	17	1382	0.52	0.00046	9606.ENSP00000194530,9606.ENSP00000267163,9606.ENSP00000274376,9606.ENSP00000277541,9606.ENSP00000278616,9606.ENSP00000284981,9606.ENSP00000287820,9606.ENSP00000304895,9606.ENSP00000320147,9606.ENSP00000356438,9606.ENSP00000358022,9606.ENSP00000369889,9606.ENSP00000378323,9606.ENSP00000381185,9606.ENSP00000383118,9606.ENSP00000479618,9606.ENSP00000484824	STRADB,RB1,RASA1,NOTCH1,ATM,APP,PPARG,IRS1,EZH2,PTGS2,MCL1,COL2A1,PPP3CA,BCL2,CDC42,MYC,MUC1
GO:0023057	Negative regulation of signaling	17	1385	0.52	0.00047	9606.ENSP00000194530,9606.ENSP00000267163,9606.ENSP00000274376,9606.ENSP00000277541,9606.ENSP00000278616,9606.ENSP00000284981,9606.ENSP00000287820,9606.ENSP00000304895,9606.ENSP00000320147,9606.ENSP00000356438,9606.ENSP00000358022,9606.ENSP00000369889,9606.ENSP00000378323,9606.ENSP00000381185,9606.ENSP00000383118,9606.ENSP00000479618,9606.ENSP00000484824	STRADB,RB1,RASA1,NOTCH1,ATM,APP,PPARG,IRS1,EZH2,PTGS2,MCL1,COL2A1,PPP3CA,BCL2,CDC42,MYC,MUC1
GO:0048565	Digestive tract development	6	128	1.11	0.00049	9606.ENSP00000267163,9606.ENSP00000277541,9606.ENSP00000304408,9606.ENSP00000315644,9606.ENSP00000381185,9606.ENSP00000384849	RB1,NOTCH1,COL3A1,TYMS,BCL2,CDKN1A
GO:0044087	Regulation of cellular component biogenesis	14	971	0.59	0.00057	9606.ENSP00000267163,9606.ENSP00000274376,9606.ENSP00000277541,9606.ENSP00000278616,9606.ENSP00000284981,9606.ENSP00000300305,9606.ENSP00000352516,9606.ENSP00000362748,9606.ENSP00000371798,9606.ENSP00000383118,9606.ENSP00000385036,9606.ENSP00000415151,9606.ENSP00000428056,9606.ENSP00000478570	RB1,RASA1,NOTCH1,ATM,APP,RUNX1,DNMT1,TET1,FSCN1,CDC42,TCL1A,CBFB,PIK3R1,VEGFA
GO:0006325	Chromatin organization	12	713	0.66	0.00059	9606.ENSP00000263974,9606.ENSP00000264709,9606.ENSP00000267163,9606.ENSP00000274026,9606.ENSP00000278616,9606.ENSP00000320147,9606.ENSP00000349748,9606.ENSP00000352516,9606.ENSP00000362748,9606.ENSP00000365851,9606.ENSP00000479618,9606.ENSP00000479667	TAF12,DNMT3A,RB1,CCNA2,ATM,EZH2,SFPQ,DNMT1,TET1,BMI1,MYC,RPS6KA5
GO:0000083	Regulation of transcription involved in g1/s transition of mitotic cell cycle	4	35	1.49	0.00061	9606.ENSP00000262643,9606.ENSP00000267163,9606.ENSP00000315644,9606.ENSP00000396308	CCNE1,RB1,TYMS,DHFR
GO:0009968	Negative regulation of signal transduction	16	1271	0.53	0.00065	9606.ENSP00000194530,9606.ENSP00000267163,9606.ENSP00000274376,9606.ENSP00000277541,9606.ENSP00000278616,9606.ENSP00000284981,9606.ENSP00000287820,9606.ENSP00000304895,9606.ENSP00000320147,9606.ENSP00000356438,9606.ENSP00000358022,9606.ENSP00000369889,9606.ENSP00000381185,9606.ENSP00000383118,9606.ENSP00000479618,9606.ENSP00000484824	STRADB,RB1,RASA1,NOTCH1,ATM,APP,PPARG,IRS1,EZH2,PTGS2,MCL1,COL2A1,BCL2,CDC42,MYC,MUC1
GO:2001240	Negative regulation of extrinsic apoptotic signaling pathway in absence of ligand	4	37	1.47	0.00074	9606.ENSP00000194530,9606.ENSP00000358022,9606.ENSP00000369889,9606.ENSP00000381185	STRADB,MCL1,COL2A1,BCL2
GO:0001568	Blood vessel development	10	500	0.74	0.00078	9606.ENSP00000219070,9606.ENSP00000225964,9606.ENSP00000274376,9606.ENSP00000277541,9606.ENSP00000304408,9606.ENSP00000356438,9606.ENSP00000367202,9606.ENSP00000383118,9606.ENSP00000478561,9606.ENSP00000478570	MMP2,COL1A1,RASA1,NOTCH1,COL3A1,PTGS2,RECK,CDC42,CYP1B1,VEGFA
GO:0032355	Response to estradiol	6	142	1.06	0.00083	9606.ENSP00000225964,9606.ENSP00000264709,9606.ENSP00000274026,9606.ENSP00000320147,9606.ENSP00000328547,9606.ENSP00000356438	COL1A1,DNMT3A,CCNA2,EZH2,DNMT3B,PTGS2
GO:0045765	Regulation of angiogenesis	8	303	0.86	0.00086	9606.ENSP00000277541,9606.ENSP00000287820,9606.ENSP00000300305,9606.ENSP00000329357,9606.ENSP00000356438,9606.ENSP00000367202,9606.ENSP00000478561,9606.ENSP00000478570	NOTCH1,PPARG,RUNX1,SP1,PTGS2,RECK,CYP1B1,VEGFA
GO:0009411	Response to uv	6	144	1.05	0.00089	9606.ENSP00000355958,9606.ENSP00000356438,9606.ENSP00000381185,9606.ENSP00000384849,9606.ENSP00000428056,9606.ENSP00000479618	DTL,PTGS2,BCL2,CDKN1A,PIK3R1,MYC
GO:0033674	Positive regulation of kinase activity	11	624	0.68	0.00089	9606.ENSP00000194530,9606.ENSP00000281631,9606.ENSP00000284981,9606.ENSP00000304895,9606.ENSP00000320147,9606.ENSP00000341292,9606.ENSP00000383118,9606.ENSP00000384849,9606.ENSP00000385036,9606.ENSP00000410402,9606.ENSP00000478570	STRADB,PARP8,APP,IRS1,EZH2,WNK1,CDC42,CDKN1A,TCL1A,MAP2K4,VEGFA
GO:0010212	Response to ionizing radiation	6	145	1.05	0.00091	9606.ENSP00000264709,9606.ENSP00000278616,9606.ENSP00000328547,9606.ENSP00000381185,9606.ENSP00000384849,9606.ENSP00000479618	DNMT3A,ATM,DNMT3B,BCL2,CDKN1A,MYC
GO:0045930	Negative regulation of mitotic cell cycle	8	308	0.85	0.00095	9606.ENSP00000265734,9606.ENSP00000267163,9606.ENSP00000278616,9606.ENSP00000320147,9606.ENSP00000381185,9606.ENSP00000384849,9606.ENSP00000392395,9606.ENSP00000484824	CDK6,RB1,ATM,EZH2,BCL2,CDKN1A,CHFR,MUC1
GO:0033629	Negative regulation of cell adhesion mediated by integrin	3	12	1.83	0.00098	9606.ENSP00000341292,9606.ENSP00000478561,9606.ENSP00000484824	WNK1,CYP1B1,MUC1
GO:1902531	Regulation of intracellular signal transduction	19	1807	0.46	0.001	9606.ENSP00000263974,9606.ENSP00000274376,9606.ENSP00000277541,9606.ENSP00000278616,9606.ENSP00000284981,9606.ENSP00000304408,9606.ENSP00000304895,9606.ENSP00000319476,9606.ENSP00000320147,9606.ENSP00000349748,9606.ENSP00000356438,9606.ENSP00000358022,9606.ENSP00000381185,9606.ENSP00000383118,9606.ENSP00000410402,9606.ENSP00000428056,9606.ENSP00000478570,9606.ENSP00000479618,9606.ENSP00000484824	TAF12,RASA1,NOTCH1,ATM,APP,COL3A1,IRS1,ICOS,EZH2,SFPQ,PTGS2,MCL1,BCL2,CDC42,MAP2K4,PIK3R1,VEGFA,MYC,MUC1
GO:0007507	Heart development	10	522	0.72	0.0011	9606.ENSP00000267163,9606.ENSP00000277541,9606.ENSP00000278616,9606.ENSP00000287820,9606.ENSP00000304408,9606.ENSP00000369889,9606.ENSP00000383118,9606.ENSP00000384849,9606.ENSP00000410402,9606.ENSP00000478570	RB1,NOTCH1,ATM,PPARG,COL3A1,COL2A1,CDC42,CDKN1A,MAP2K4,VEGFA
GO:0009967	Positive regulation of signal transduction	18	1654	0.47	0.0011	9606.ENSP00000225964,9606.ENSP00000277541,9606.ENSP00000278616,9606.ENSP00000284981,9606.ENSP00000304408,9606.ENSP00000304895,9606.ENSP00000319476,9606.ENSP00000320147,9606.ENSP00000341292,9606.ENSP00000349748,9606.ENSP00000358022,9606.ENSP00000367202,9606.ENSP00000381185,9606.ENSP00000383118,9606.ENSP00000410402,9606.ENSP00000428056,9606.ENSP00000478561,9606.ENSP00000478570	COL1A1,NOTCH1,ATM,APP,COL3A1,IRS1,ICOS,EZH2,WNK1,SFPQ,MCL1,RECK,BCL2,CDC42,MAP2K4,PIK3R1,CYP1B1,VEGFA
GO:0010647	Positive regulation of cell communication	19	1823	0.45	0.0011	9606.ENSP00000225964,9606.ENSP00000277541,9606.ENSP00000278616,9606.ENSP00000284981,9606.ENSP00000304408,9606.ENSP00000304895,9606.ENSP00000319476,9606.ENSP00000320147,9606.ENSP00000341292,9606.ENSP00000349748,9606.ENSP00000356438,9606.ENSP00000358022,9606.ENSP00000367202,9606.ENSP00000381185,9606.ENSP00000383118,9606.ENSP00000410402,9606.ENSP00000428056,9606.ENSP00000478561,9606.ENSP00000478570	COL1A1,NOTCH1,ATM,APP,COL3A1,IRS1,ICOS,EZH2,WNK1,SFPQ,PTGS2,MCL1,RECK,BCL2,CDC42,MAP2K4,PIK3R1,CYP1B1,VEGFA
GO:0071396	Cellular response to lipid	10	528	0.71	0.0011	9606.ENSP00000225964,9606.ENSP00000262643,9606.ENSP00000267163,9606.ENSP00000274026,9606.ENSP00000278616,9606.ENSP00000287820,9606.ENSP00000304895,9606.ENSP00000328547,9606.ENSP00000336528,9606.ENSP00000354855	COL1A1,CCNE1,RB1,CCNA2,ATM,PPARG,IRS1,DNMT3B,NR1I2,NFE2L1
GO:0071900	Regulation of protein serine/threonine kinase activity	10	521	0.72	0.0011	9606.ENSP00000262643,9606.ENSP00000267163,9606.ENSP00000274026,9606.ENSP00000281631,9606.ENSP00000284981,9606.ENSP00000320147,9606.ENSP00000384849,9606.ENSP00000385036,9606.ENSP00000410402,9606.ENSP00000478570	CCNE1,RB1,CCNA2,PARP8,APP,EZH2,CDKN1A,TCL1A,MAP2K4,VEGFA
GO:0097193	Intrinsic apoptotic signaling pathway	6	151	1.03	0.0011	9606.ENSP00000278616,9606.ENSP00000358022,9606.ENSP00000381185,9606.ENSP00000384849,9606.ENSP00000428056,9606.ENSP00000478561	ATM,MCL1,BCL2,CDKN1A,PIK3R1,CYP1B1
GO:1901990	Regulation of mitotic cell cycle phase transition	9	416	0.77	0.0011	9606.ENSP00000265734,9606.ENSP00000267163,9606.ENSP00000278616,9606.ENSP00000284981,9606.ENSP00000320147,9606.ENSP00000355958,9606.ENSP00000381185,9606.ENSP00000384849,9606.ENSP00000484824	CDK6,RB1,ATM,APP,EZH2,DTL,BCL2,CDKN1A,MUC1
GO:1902533	Positive regulation of intracellular signal transduction	14	1041	0.56	0.0011	9606.ENSP00000277541,9606.ENSP00000278616,9606.ENSP00000284981,9606.ENSP00000304408,9606.ENSP00000304895,9606.ENSP00000319476,9606.ENSP00000320147,9606.ENSP00000349748,9606.ENSP00000358022,9606.ENSP00000381185,9606.ENSP00000383118,9606.ENSP00000410402,9606.ENSP00000428056,9606.ENSP00000478570	NOTCH1,ATM,APP,COL3A1,IRS1,ICOS,EZH2,SFPQ,MCL1,BCL2,CDC42,MAP2K4,PIK3R1,VEGFA
GO:0019216	Regulation of lipid metabolic process	9	424	0.76	0.0012	9606.ENSP00000267163,9606.ENSP00000284981,9606.ENSP00000287820,9606.ENSP00000304895,9606.ENSP00000329357,9606.ENSP00000354855,9606.ENSP00000356438,9606.ENSP00000383118,9606.ENSP00000428056	RB1,APP,PPARG,IRS1,SP1,NFE2L1,PTGS2,CDC42,PIK3R1
GO:0023056	Positive regulation of signaling	19	1831	0.45	0.0012	9606.ENSP00000225964,9606.ENSP00000277541,9606.ENSP00000278616,9606.ENSP00000284981,9606.ENSP00000304408,9606.ENSP00000304895,9606.ENSP00000319476,9606.ENSP00000320147,9606.ENSP00000341292,9606.ENSP00000349748,9606.ENSP00000356438,9606.ENSP00000358022,9606.ENSP00000367202,9606.ENSP00000381185,9606.ENSP00000383118,9606.ENSP00000410402,9606.ENSP00000428056,9606.ENSP00000478561,9606.ENSP00000478570	COL1A1,NOTCH1,ATM,APP,COL3A1,IRS1,ICOS,EZH2,WNK1,SFPQ,PTGS2,MCL1,RECK,BCL2,CDC42,MAP2K4,PIK3R1,CYP1B1,VEGFA
GO:0045785	Positive regulation of cell adhesion	9	423	0.76	0.0012	9606.ENSP00000265734,9606.ENSP00000278616,9606.ENSP00000300305,9606.ENSP00000319476,9606.ENSP00000378323,9606.ENSP00000383118,9606.ENSP00000415151,9606.ENSP00000428056,9606.ENSP00000478570	CDK6,ATM,RUNX1,ICOS,PPP3CA,CDC42,CBFB,PIK3R1,VEGFA
GO:2001234	Negative regulation of apoptotic signaling pathway	7	232	0.91	0.0012	9606.ENSP00000194530,9606.ENSP00000267163,9606.ENSP00000356438,9606.ENSP00000358022,9606.ENSP00000369889,9606.ENSP00000381185,9606.ENSP00000484824	STRADB,RB1,PTGS2,MCL1,COL2A1,BCL2,MUC1
GO:0006915	Apoptotic process	13	918	0.59	0.0013	9606.ENSP00000264709,9606.ENSP00000267163,9606.ENSP00000272430,9606.ENSP00000277541,9606.ENSP00000278616,9606.ENSP00000284981,9606.ENSP00000358022,9606.ENSP00000381185,9606.ENSP00000384849,9606.ENSP00000410402,9606.ENSP00000428056,9606.ENSP00000478561,9606.ENSP00000479618	DNMT3A,RB1,RTKN,NOTCH1,ATM,APP,MCL1,BCL2,CDKN1A,MAP2K4,PIK3R1,CYP1B1,MYC
GO:0035239	Tube morphogenesis	11	656	0.66	0.0013	9606.ENSP00000219070,9606.ENSP00000274376,9606.ENSP00000277541,9606.ENSP00000278742,9606.ENSP00000304408,9606.ENSP00000356438,9606.ENSP00000381185,9606.ENSP00000383118,9606.ENSP00000478561,9606.ENSP00000478570,9606.ENSP00000479618	MMP2,RASA1,NOTCH1,ST14,COL3A1,PTGS2,BCL2,CDC42,CYP1B1,VEGFA,MYC
GO:0043535	Regulation of blood vessel endothelial cell migration	5	93	1.16	0.0013	9606.ENSP00000277541,9606.ENSP00000287820,9606.ENSP00000329357,9606.ENSP00000356438,9606.ENSP00000478570	NOTCH1,PPARG,SP1,PTGS2,VEGFA
GO:1903707	Negative regulation of hemopoiesis	6	156	1.02	0.0013	9606.ENSP00000265734,9606.ENSP00000277541,9606.ENSP00000300305,9606.ENSP00000415151,9606.ENSP00000428056,9606.ENSP00000479618	CDK6,NOTCH1,RUNX1,CBFB,PIK3R1,MYC
GO:0006367	Transcription initiation from rna polymerase ii promoter	6	162	1	0.0015	9606.ENSP00000263974,9606.ENSP00000277541,9606.ENSP00000287820,9606.ENSP00000336528,9606.ENSP00000384849,9606.ENSP00000415151	TAF12,NOTCH1,PPARG,NR1I2,CDKN1A,CBFB
GO:0030199	Collagen fibril organization	4	46	1.37	0.0015	9606.ENSP00000225964,9606.ENSP00000304408,9606.ENSP00000369889,9606.ENSP00000478561	COL1A1,COL3A1,COL2A1,CYP1B1
GO:0051090	Regulation of dna-binding transcription factor activity	9	437	0.75	0.0015	9606.ENSP00000263974,9606.ENSP00000267163,9606.ENSP00000284981,9606.ENSP00000287820,9606.ENSP00000320147,9606.ENSP00000378323,9606.ENSP00000478561,9606.ENSP00000478570,9606.ENSP00000479667	TAF12,RB1,APP,PPARG,EZH2,PPP3CA,CYP1B1,VEGFA,RPS6KA5
GO:0051402	Neuron apoptotic process	4	46	1.37	0.0015	9606.ENSP00000267163,9606.ENSP00000278616,9606.ENSP00000284981,9606.ENSP00000381185	RB1,ATM,APP,BCL2
GO:0051094	Positive regulation of developmental process	16	1389	0.5	0.0016	9606.ENSP00000225964,9606.ENSP00000267163,9606.ENSP00000277541,9606.ENSP00000284981,9606.ENSP00000287820,9606.ENSP00000300305,9606.ENSP00000320147,9606.ENSP00000328547,9606.ENSP00000329357,9606.ENSP00000356438,9606.ENSP00000381185,9606.ENSP00000383118,9606.ENSP00000415151,9606.ENSP00000478561,9606.ENSP00000478570,9606.ENSP00000479618	COL1A1,RB1,NOTCH1,APP,PPARG,RUNX1,EZH2,DNMT3B,SP1,PTGS2,BCL2,CDC42,CBFB,CYP1B1,VEGFA,MYC
GO:0051241	Negative regulation of multicellular organismal process	15	1231	0.52	0.0016	9606.ENSP00000265734,9606.ENSP00000267163,9606.ENSP00000277541,9606.ENSP00000284981,9606.ENSP00000287820,9606.ENSP00000300305,9606.ENSP00000304408,9606.ENSP00000352516,9606.ENSP00000356438,9606.ENSP00000378323,9606.ENSP00000381185,9606.ENSP00000415151,9606.ENSP00000428056,9606.ENSP00000479618,9606.ENSP00000479667	CDK6,RB1,NOTCH1,APP,PPARG,RUNX1,COL3A1,DNMT1,PTGS2,PPP3CA,BCL2,CBFB,PIK3R1,MYC,RPS6KA5
GO:0006306	DNA methylation	4	48	1.35	0.0017	9606.ENSP00000264709,9606.ENSP00000320147,9606.ENSP00000328547,9606.ENSP00000352516	DNMT3A,EZH2,DNMT3B,DNMT1
GO:0045859	Regulation of protein kinase activity	12	812	0.6	0.0017	9606.ENSP00000194530,9606.ENSP00000262643,9606.ENSP00000267163,9606.ENSP00000274026,9606.ENSP00000281631,9606.ENSP00000284981,9606.ENSP00000320147,9606.ENSP00000341292,9606.ENSP00000384849,9606.ENSP00000385036,9606.ENSP00000410402,9606.ENSP00000478570	STRADB,CCNE1,RB1,CCNA2,PARP8,APP,EZH2,WNK1,CDKN1A,TCL1A,MAP2K4,VEGFA
GO:0050678	Regulation of epithelial cell proliferation	8	339	0.81	0.0017	9606.ENSP00000265734,9606.ENSP00000267163,9606.ENSP00000277541,9606.ENSP00000287820,9606.ENSP00000329357,9606.ENSP00000383118,9606.ENSP00000478570,9606.ENSP00000479618	CDK6,RB1,NOTCH1,PPARG,SP1,CDC42,VEGFA,MYC
GO:0002683	Negative regulation of immune system process	9	450	0.74	0.0018	9606.ENSP00000265734,9606.ENSP00000277541,9606.ENSP00000278616,9606.ENSP00000287820,9606.ENSP00000300305,9606.ENSP00000304408,9606.ENSP00000415151,9606.ENSP00000428056,9606.ENSP00000479618	CDK6,NOTCH1,ATM,PPARG,RUNX1,COL3A1,CBFB,PIK3R1,MYC
GO:0022603	Regulation of anatomical structure morphogenesis	14	1095	0.54	0.0018	9606.ENSP00000274376,9606.ENSP00000277541,9606.ENSP00000287820,9606.ENSP00000300305,9606.ENSP00000329357,9606.ENSP00000341292,9606.ENSP00000356438,9606.ENSP00000367202,9606.ENSP00000378323,9606.ENSP00000381185,9606.ENSP00000383118,9606.ENSP00000478561,9606.ENSP00000478570,9606.ENSP00000479618	RASA1,NOTCH1,PPARG,RUNX1,SP1,WNK1,PTGS2,RECK,PPP3CA,BCL2,CDC42,CYP1B1,VEGFA,MYC
GO:1904645	Response to amyloid-beta	4	49	1.35	0.0018	9606.ENSP00000219070,9606.ENSP00000260302,9606.ENSP00000284981,9606.ENSP00000318585	MMP2,MMP13,APP,BACE1
GO:0000904	Cell morphogenesis involved in differentiation	10	566	0.68	0.0019	9606.ENSP00000267163,9606.ENSP00000277541,9606.ENSP00000278742,9606.ENSP00000284981,9606.ENSP00000375778,9606.ENSP00000381185,9606.ENSP00000383118,9606.ENSP00000428056,9606.ENSP00000478570,9606.ENSP00000479667	RB1,NOTCH1,ST14,APP,LAMB3,BCL2,CDC42,PIK3R1,VEGFA,RPS6KA5
GO:0002768	Immune response-regulating cell surface receptor signaling pathway	8	346	0.8	0.0019	9606.ENSP00000341292,9606.ENSP00000378323,9606.ENSP00000381185,9606.ENSP00000383118,9606.ENSP00000410402,9606.ENSP00000428056,9606.ENSP00000479667,9606.ENSP00000484824	WNK1,PPP3CA,BCL2,CDC42,MAP2K4,PIK3R1,RPS6KA5,MUC1
GO:0032870	Cellular response to hormone stimulus	10	569	0.68	0.0019	9606.ENSP00000262643,9606.ENSP00000267163,9606.ENSP00000274026,9606.ENSP00000277541,9606.ENSP00000287820,9606.ENSP00000304895,9606.ENSP00000328547,9606.ENSP00000329357,9606.ENSP00000336528,9606.ENSP00000428056	CCNE1,RB1,CCNA2,NOTCH1,PPARG,IRS1,DNMT3B,SP1,NR1I2,PIK3R1
GO:0045807	Positive regulation of endocytosis	5	103	1.12	0.0019	9606.ENSP00000284981,9606.ENSP00000287820,9606.ENSP00000378323,9606.ENSP00000383118,9606.ENSP00000478570	APP,PPARG,PPP3CA,CDC42,VEGFA
GO:0045814	Negative regulation of gene expression, epigenetic	5	103	1.12	0.0019	9606.ENSP00000264709,9606.ENSP00000320147,9606.ENSP00000328547,9606.ENSP00000352516,9606.ENSP00000365851	DNMT3A,EZH2,DNMT3B,DNMT1,BMI1
GO:0050867	Positive regulation of cell activation	8	346	0.8	0.0019	9606.ENSP00000284981,9606.ENSP00000300305,9606.ENSP00000319476,9606.ENSP00000381185,9606.ENSP00000383118,9606.ENSP00000384849,9606.ENSP00000415151,9606.ENSP00000428056	APP,RUNX1,ICOS,BCL2,CDC42,CDKN1A,CBFB,PIK3R1
GO:0051239	Regulation of multicellular organismal process	26	3227	0.34	0.0019	9606.ENSP00000225964,9606.ENSP00000265734,9606.ENSP00000267163,9606.ENSP00000277541,9606.ENSP00000284981,9606.ENSP00000287820,9606.ENSP00000300305,9606.ENSP00000304408,9606.ENSP00000320147,9606.ENSP00000328547,9606.ENSP00000329357,9606.ENSP00000341292,9606.ENSP00000350369,9606.ENSP00000352516,9606.ENSP00000354855,9606.ENSP00000356438,9606.ENSP00000367202,9606.ENSP00000378323,9606.ENSP00000381185,…	COL1A1,CDK6,RB1,NOTCH1,APP,PPARG,RUNX1,COL3A1,EZH2,DNMT3B,SP1,WNK1,MAFG,DNMT1,NFE2L1,PTGS2,RECK,PPP3CA,BCL2,CDC42,CBFB,PIK3R1,CYP1B1,VEGFA,MYC,RPS6KA5
GO:0008285	Negative regulation of cell population proliferation	11	696	0.63	0.002	9606.ENSP00000265734,9606.ENSP00000267163,9606.ENSP00000277541,9606.ENSP00000278616,9606.ENSP00000284981,9606.ENSP00000287820,9606.ENSP00000356438,9606.ENSP00000381185,9606.ENSP00000384849,9606.ENSP00000478561,9606.ENSP00000479618	CDK6,RB1,NOTCH1,ATM,APP,PPARG,PTGS2,BCL2,CDKN1A,CYP1B1,MYC
GO:1902106	Negative regulation of leukocyte differentiation	5	104	1.12	0.002	9606.ENSP00000265734,9606.ENSP00000300305,9606.ENSP00000415151,9606.ENSP00000428056,9606.ENSP00000479618	CDK6,RUNX1,CBFB,PIK3R1,MYC
GO:1903209	Positive regulation of oxidative stress-induced cell death	3	17	1.68	0.002	9606.ENSP00000284981,9606.ENSP00000349748,9606.ENSP00000358022	APP,SFPQ,MCL1
GO:0002762	Negative regulation of myeloid leukocyte differentiation	4	52	1.32	0.0021	9606.ENSP00000265734,9606.ENSP00000300305,9606.ENSP00000428056,9606.ENSP00000479618	CDK6,RUNX1,PIK3R1,MYC
GO:0006796	Phosphate-containing compound metabolic process	20	2107	0.41	0.0021	9606.ENSP00000194530,9606.ENSP00000262643,9606.ENSP00000265734,9606.ENSP00000274026,9606.ENSP00000274376,9606.ENSP00000278616,9606.ENSP00000284981,9606.ENSP00000304895,9606.ENSP00000315644,9606.ENSP00000341292,9606.ENSP00000354855,9606.ENSP00000356438,9606.ENSP00000359685,9606.ENSP00000378323,9606.ENSP00000381185,9606.ENSP00000384849,9606.ENSP00000410402,9606.ENSP00000428056,9606.ENSP00000479618,…	STRADB,CCNE1,CDK6,CCNA2,RASA1,ATM,APP,IRS1,TYMS,WNK1,NFE2L1,PTGS2,PTP4A1,PPP3CA,BCL2,CDKN1A,MAP2K4,PIK3R1,MYC,RPS6KA5
GO:1904705	Regulation of vascular associated smooth muscle cell proliferation	4	52	1.32	0.0021	9606.ENSP00000219070,9606.ENSP00000287820,9606.ENSP00000352516,9606.ENSP00000384849	MMP2,PPARG,DNMT1,CDKN1A
GO:0016569	Covalent chromatin modification	8	361	0.78	0.0023	9606.ENSP00000263974,9606.ENSP00000264709,9606.ENSP00000274026,9606.ENSP00000278616,9606.ENSP00000320147,9606.ENSP00000349748,9606.ENSP00000365851,9606.ENSP00000479667	TAF12,DNMT3A,CCNA2,ATM,EZH2,SFPQ,BMI1,RPS6KA5
GO:0051240	Positive regulation of multicellular organismal process	18	1770	0.44	0.0023	9606.ENSP00000225964,9606.ENSP00000267163,9606.ENSP00000277541,9606.ENSP00000284981,9606.ENSP00000287820,9606.ENSP00000300305,9606.ENSP00000320147,9606.ENSP00000328547,9606.ENSP00000329357,9606.ENSP00000356438,9606.ENSP00000378323,9606.ENSP00000381185,9606.ENSP00000383118,9606.ENSP00000415151,9606.ENSP00000428056,9606.ENSP00000478561,9606.ENSP00000478570,9606.ENSP00000479618	COL1A1,RB1,NOTCH1,APP,PPARG,RUNX1,EZH2,DNMT3B,SP1,PTGS2,PPP3CA,BCL2,CDC42,CBFB,PIK3R1,CYP1B1,VEGFA,MYC
GO:2000811	Negative regulation of anoikis	3	18	1.66	0.0023	9606.ENSP00000277541,9606.ENSP00000358022,9606.ENSP00000381185	NOTCH1,MCL1,BCL2
GO:0006725	Cellular aromatic compound metabolic process	24	2882	0.35	0.0025	9606.ENSP00000244769,9606.ENSP00000262643,9606.ENSP00000263974,9606.ENSP00000264709,9606.ENSP00000277541,9606.ENSP00000278616,9606.ENSP00000284981,9606.ENSP00000287820,9606.ENSP00000315644,9606.ENSP00000320147,9606.ENSP00000328547,9606.ENSP00000329357,9606.ENSP00000336528,9606.ENSP00000349748,9606.ENSP00000352516,9606.ENSP00000354855,9606.ENSP00000355958,9606.ENSP00000356438,9606.ENSP00000362748,…	ATXN1,CCNE1,TAF12,DNMT3A,NOTCH1,ATM,APP,PPARG,TYMS,EZH2,DNMT3B,SP1,NR1I2,SFPQ,DNMT1,NFE2L1,DTL,PTGS2,TET1,BCL2,CDKN1A,DHFR,CBFB,CYP1B1
GO:0045597	Positive regulation of cell differentiation	13	993	0.55	0.0025	9606.ENSP00000225964,9606.ENSP00000267163,9606.ENSP00000277541,9606.ENSP00000284981,9606.ENSP00000287820,9606.ENSP00000300305,9606.ENSP00000320147,9606.ENSP00000328547,9606.ENSP00000356438,9606.ENSP00000381185,9606.ENSP00000383118,9606.ENSP00000415151,9606.ENSP00000478570	COL1A1,RB1,NOTCH1,APP,PPARG,RUNX1,EZH2,DNMT3B,PTGS2,BCL2,CDC42,CBFB,VEGFA
GO:0000902	Cell morphogenesis	11	726	0.61	0.0027	9606.ENSP00000194530,9606.ENSP00000267163,9606.ENSP00000277541,9606.ENSP00000278742,9606.ENSP00000284981,9606.ENSP00000375778,9606.ENSP00000381185,9606.ENSP00000383118,9606.ENSP00000428056,9606.ENSP00000478570,9606.ENSP00000479667	STRADB,RB1,NOTCH1,ST14,APP,LAMB3,BCL2,CDC42,PIK3R1,VEGFA,RPS6KA5
GO:0009790	Embryo development	13	1002	0.55	0.0027	9606.ENSP00000219070,9606.ENSP00000225964,9606.ENSP00000264709,9606.ENSP00000277541,9606.ENSP00000278616,9606.ENSP00000278742,9606.ENSP00000350369,9606.ENSP00000352516,9606.ENSP00000362748,9606.ENSP00000367202,9606.ENSP00000369889,9606.ENSP00000375778,9606.ENSP00000478570	MMP2,COL1A1,DNMT3A,NOTCH1,ATM,ST14,MAFG,DNMT1,TET1,RECK,COL2A1,LAMB3,VEGFA
GO:0010042	Response to manganese ion	3	19	1.63	0.0027	9606.ENSP00000284981,9606.ENSP00000318585,9606.ENSP00000356438	APP,BACE1,PTGS2
GO:0033138	Positive regulation of peptidyl-serine phosphorylation	5	112	1.08	0.0027	9606.ENSP00000284981,9606.ENSP00000356438,9606.ENSP00000381185,9606.ENSP00000385036,9606.ENSP00000478570	APP,PTGS2,BCL2,TCL1A,VEGFA
GO:0043551	Regulation of phosphatidylinositol 3-kinase activity	4	57	1.28	0.0028	9606.ENSP00000284981,9606.ENSP00000304895,9606.ENSP00000383118,9606.ENSP00000428056	APP,IRS1,CDC42,PIK3R1
GO:0003169	Coronary vein morphogenesis	2	2	2.43	0.0029	9606.ENSP00000277541,9606.ENSP00000478570	NOTCH1,VEGFA
GO:0010332	Response to gamma radiation	4	58	1.27	0.0029	9606.ENSP00000278616,9606.ENSP00000381185,9606.ENSP00000384849,9606.ENSP00000479618	ATM,BCL2,CDKN1A,MYC
GO:0032101	Regulation of response to external stimulus	13	1013	0.54	0.0029	9606.ENSP00000267163,9606.ENSP00000277541,9606.ENSP00000278616,9606.ENSP00000284981,9606.ENSP00000287820,9606.ENSP00000318585,9606.ENSP00000341292,9606.ENSP00000349748,9606.ENSP00000354855,9606.ENSP00000356438,9606.ENSP00000478570,9606.ENSP00000479667,9606.ENSP00000484824	RB1,NOTCH1,ATM,APP,PPARG,BACE1,WNK1,SFPQ,NFE2L1,PTGS2,VEGFA,RPS6KA5,MUC1
GO:0032147	Activation of protein kinase activity	8	376	0.76	0.0029	9606.ENSP00000194530,9606.ENSP00000281631,9606.ENSP00000284981,9606.ENSP00000341292,9606.ENSP00000384849,9606.ENSP00000385036,9606.ENSP00000410402,9606.ENSP00000478570	STRADB,PARP8,APP,WNK1,CDKN1A,TCL1A,MAP2K4,VEGFA
GO:0071306	Cellular response to vitamin e	2	2	2.43	0.0029	9606.ENSP00000225964,9606.ENSP00000287820	COL1A1,PPARG
GO:1901360	Organic cyclic compound metabolic process	25	3118	0.34	0.0029	9606.ENSP00000244769,9606.ENSP00000262643,9606.ENSP00000263974,9606.ENSP00000264709,9606.ENSP00000277541,9606.ENSP00000278616,9606.ENSP00000284981,9606.ENSP00000287820,9606.ENSP00000315644,9606.ENSP00000320147,9606.ENSP00000328547,9606.ENSP00000329357,9606.ENSP00000336528,9606.ENSP00000349748,9606.ENSP00000352516,9606.ENSP00000354855,9606.ENSP00000355777,9606.ENSP00000355958,9606.ENSP00000356438,…	ATXN1,CCNE1,TAF12,DNMT3A,NOTCH1,ATM,APP,PPARG,TYMS,EZH2,DNMT3B,SP1,NR1I2,SFPQ,DNMT1,NFE2L1,ACBD3,DTL,PTGS2,TET1,BCL2,CDKN1A,DHFR,CBFB,CYP1B1
GO:1904018	Positive regulation of vasculature development	6	189	0.94	0.0029	9606.ENSP00000277541,9606.ENSP00000300305,9606.ENSP00000329357,9606.ENSP00000356438,9606.ENSP00000478561,9606.ENSP00000478570	NOTCH1,RUNX1,SP1,PTGS2,CYP1B1,VEGFA
GO:2000278	Regulation of dna biosynthetic process	5	114	1.08	0.0029	9606.ENSP00000278616,9606.ENSP00000287820,9606.ENSP00000384849,9606.ENSP00000478570,9606.ENSP00000479618	ATM,PPARG,CDKN1A,VEGFA,MYC
GO:2000377	Regulation of reactive oxygen species metabolic process	6	188	0.94	0.0029	9606.ENSP00000284981,9606.ENSP00000356438,9606.ENSP00000381185,9606.ENSP00000384849,9606.ENSP00000396308,9606.ENSP00000478561	APP,PTGS2,BCL2,CDKN1A,DHFR,CYP1B1
GO:0030182	Neuron differentiation	13	1019	0.54	0.0031	9606.ENSP00000264709,9606.ENSP00000267163,9606.ENSP00000277541,9606.ENSP00000284981,9606.ENSP00000300305,9606.ENSP00000341292,9606.ENSP00000354855,9606.ENSP00000381185,9606.ENSP00000383118,9606.ENSP00000396308,9606.ENSP00000428056,9606.ENSP00000478570,9606.ENSP00000479667	DNMT3A,RB1,NOTCH1,APP,RUNX1,WNK1,NFE2L1,BCL2,CDC42,DHFR,PIK3R1,VEGFA,RPS6KA5
GO:0032879	Regulation of localization	23	2740	0.36	0.0031	9606.ENSP00000225964,9606.ENSP00000262643,9606.ENSP00000265734,9606.ENSP00000267163,9606.ENSP00000277541,9606.ENSP00000278616,9606.ENSP00000284981,9606.ENSP00000287820,9606.ENSP00000304408,9606.ENSP00000304895,9606.ENSP00000318585,9606.ENSP00000329357,9606.ENSP00000341292,9606.ENSP00000356438,9606.ENSP00000359685,9606.ENSP00000367202,9606.ENSP00000378323,9606.ENSP00000381185,9606.ENSP00000383118,…	COL1A1,CCNE1,CDK6,RB1,NOTCH1,ATM,APP,PPARG,COL3A1,IRS1,BACE1,SP1,WNK1,PTGS2,PTP4A1,RECK,PPP3CA,BCL2,CDC42,USP46,PIK3R1,CYP1B1,VEGFA
GO:0060249	Anatomical structure homeostasis	8	380	0.76	0.0031	9606.ENSP00000262643,9606.ENSP00000267163,9606.ENSP00000277541,9606.ENSP00000278616,9606.ENSP00000356438,9606.ENSP00000369889,9606.ENSP00000381185,9606.ENSP00000478570	CCNE1,RB1,NOTCH1,ATM,PTGS2,COL2A1,BCL2,VEGFA
GO:0090304	Nucleic acid metabolic process	20	2178	0.4	0.0031	9606.ENSP00000244769,9606.ENSP00000262643,9606.ENSP00000263974,9606.ENSP00000264709,9606.ENSP00000277541,9606.ENSP00000278616,9606.ENSP00000284981,9606.ENSP00000287820,9606.ENSP00000315644,9606.ENSP00000320147,9606.ENSP00000328547,9606.ENSP00000329357,9606.ENSP00000336528,9606.ENSP00000349748,9606.ENSP00000352516,9606.ENSP00000354855,9606.ENSP00000355958,9606.ENSP00000362748,9606.ENSP00000384849,…	ATXN1,CCNE1,TAF12,DNMT3A,NOTCH1,ATM,APP,PPARG,TYMS,EZH2,DNMT3B,SP1,NR1I2,SFPQ,DNMT1,NFE2L1,DTL,TET1,CDKN1A,CBFB
GO:0048646	Anatomical structure formation involved in morphogenesis	12	883	0.57	0.0033	9606.ENSP00000219070,9606.ENSP00000225964,9606.ENSP00000277541,9606.ENSP00000278616,9606.ENSP00000278742,9606.ENSP00000356438,9606.ENSP00000362748,9606.ENSP00000369889,9606.ENSP00000375778,9606.ENSP00000383118,9606.ENSP00000478561,9606.ENSP00000478570	MMP2,COL1A1,NOTCH1,ATM,ST14,PTGS2,TET1,COL2A1,LAMB3,CDC42,CYP1B1,VEGFA
GO:0001952	Regulation of cell-matrix adhesion	5	120	1.05	0.0035	9606.ENSP00000265734,9606.ENSP00000274376,9606.ENSP00000381185,9606.ENSP00000428056,9606.ENSP00000478570	CDK6,RASA1,BCL2,PIK3R1,VEGFA
GO:0051251	Positive regulation of lymphocyte activation	7	286	0.82	0.0035	9606.ENSP00000300305,9606.ENSP00000319476,9606.ENSP00000381185,9606.ENSP00000383118,9606.ENSP00000384849,9606.ENSP00000415151,9606.ENSP00000428056	RUNX1,ICOS,BCL2,CDC42,CDKN1A,CBFB,PIK3R1
GO:0002761	Regulation of myeloid leukocyte differentiation	5	121	1.05	0.0036	9606.ENSP00000265734,9606.ENSP00000267163,9606.ENSP00000300305,9606.ENSP00000428056,9606.ENSP00000479618	CDK6,RB1,RUNX1,PIK3R1,MYC
GO:0010812	Negative regulation of cell-substrate adhesion	4	62	1.24	0.0036	9606.ENSP00000225964,9606.ENSP00000274376,9606.ENSP00000277541,9606.ENSP00000428056	COL1A1,RASA1,NOTCH1,PIK3R1
GO:0000075	Cell cycle checkpoint	6	198	0.92	0.0037	9606.ENSP00000267163,9606.ENSP00000278616,9606.ENSP00000355958,9606.ENSP00000384849,9606.ENSP00000392395,9606.ENSP00000484824	RB1,ATM,DTL,CDKN1A,CHFR,MUC1
GO:0000302	Response to reactive oxygen species	6	198	0.92	0.0037	9606.ENSP00000219070,9606.ENSP00000225964,9606.ENSP00000274026,9606.ENSP00000320147,9606.ENSP00000381185,9606.ENSP00000478561	MMP2,COL1A1,CCNA2,EZH2,BCL2,CYP1B1
GO:0042246	Tissue regeneration	4	63	1.24	0.0038	9606.ENSP00000277541,9606.ENSP00000320147,9606.ENSP00000378323,9606.ENSP00000384849	NOTCH1,EZH2,PPP3CA,CDKN1A
GO:0034391	Regulation of smooth muscle cell apoptotic process	3	23	1.55	0.0041	9606.ENSP00000287820,9606.ENSP00000352516,9606.ENSP00000410402	PPARG,DNMT1,MAP2K4
GO:0060537	Muscle tissue development	7	294	0.81	0.0041	9606.ENSP00000267163,9606.ENSP00000277541,9606.ENSP00000304408,9606.ENSP00000378323,9606.ENSP00000383118,9606.ENSP00000410402,9606.ENSP00000478570	RB1,NOTCH1,COL3A1,PPP3CA,CDC42,MAP2K4,VEGFA
GO:0048872	Homeostasis of number of cells	6	204	0.9	0.0042	9606.ENSP00000267163,9606.ENSP00000277541,9606.ENSP00000320147,9606.ENSP00000354855,9606.ENSP00000381185,9606.ENSP00000478570	RB1,NOTCH1,EZH2,NFE2L1,BCL2,VEGFA
GO:0030100	Regulation of endocytosis	6	205	0.9	0.0043	9606.ENSP00000284981,9606.ENSP00000287820,9606.ENSP00000378323,9606.ENSP00000383118,9606.ENSP00000407818,9606.ENSP00000478570	APP,PPARG,PPP3CA,CDC42,USP46,VEGFA
GO:0006366	Transcription by rna polymerase ii	8	406	0.73	0.0046	9606.ENSP00000263974,9606.ENSP00000277541,9606.ENSP00000287820,9606.ENSP00000329357,9606.ENSP00000336528,9606.ENSP00000354855,9606.ENSP00000384849,9606.ENSP00000415151	TAF12,NOTCH1,PPARG,SP1,NR1I2,NFE2L1,CDKN1A,CBFB
GO:0051276	Chromosome organization	13	1066	0.52	0.0046	9606.ENSP00000262643,9606.ENSP00000263974,9606.ENSP00000264709,9606.ENSP00000267163,9606.ENSP00000274026,9606.ENSP00000278616,9606.ENSP00000320147,9606.ENSP00000349748,9606.ENSP00000352516,9606.ENSP00000362748,9606.ENSP00000365851,9606.ENSP00000479618,9606.ENSP00000479667	CCNE1,TAF12,DNMT3A,RB1,CCNA2,ATM,EZH2,SFPQ,DNMT1,TET1,BMI1,MYC,RPS6KA5
GO:0060948	Cardiac vascular smooth muscle cell development	2	3	2.26	0.0046	9606.ENSP00000277541,9606.ENSP00000478570	NOTCH1,VEGFA
GO:0009416	Response to light stimulus	7	302	0.8	0.0047	9606.ENSP00000284981,9606.ENSP00000355958,9606.ENSP00000356438,9606.ENSP00000381185,9606.ENSP00000384849,9606.ENSP00000428056,9606.ENSP00000479618	APP,DTL,PTGS2,BCL2,CDKN1A,PIK3R1,MYC
GO:0048514	Blood vessel morphogenesis	8	410	0.72	0.0049	9606.ENSP00000219070,9606.ENSP00000274376,9606.ENSP00000277541,9606.ENSP00000304408,9606.ENSP00000356438,9606.ENSP00000383118,9606.ENSP00000478561,9606.ENSP00000478570	MMP2,RASA1,NOTCH1,COL3A1,PTGS2,CDC42,CYP1B1,VEGFA
GO:2001233	Regulation of apoptotic signaling pathway	8	409	0.73	0.0049	9606.ENSP00000194530,9606.ENSP00000267163,9606.ENSP00000349748,9606.ENSP00000356438,9606.ENSP00000358022,9606.ENSP00000369889,9606.ENSP00000381185,9606.ENSP00000484824	STRADB,RB1,SFPQ,PTGS2,MCL1,COL2A1,BCL2,MUC1
GO:0009612	Response to mechanical stimulus	6	212	0.89	0.0051	9606.ENSP00000225964,9606.ENSP00000287820,9606.ENSP00000304408,9606.ENSP00000318585,9606.ENSP00000356438,9606.ENSP00000410402	COL1A1,PPARG,COL3A1,BACE1,PTGS2,MAP2K4
GO:0009611	Response to wounding	9	532	0.66	0.0053	9606.ENSP00000225964,9606.ENSP00000304408,9606.ENSP00000350369,9606.ENSP00000381185,9606.ENSP00000383118,9606.ENSP00000396308,9606.ENSP00000410402,9606.ENSP00000428056,9606.ENSP00000478570	COL1A1,COL3A1,MAFG,BCL2,CDC42,DHFR,MAP2K4,PIK3R1,VEGFA
GO:0030225	Macrophage differentiation	3	26	1.5	0.0055	9606.ENSP00000284981,9606.ENSP00000383118,9606.ENSP00000478570	APP,CDC42,VEGFA
GO:0048660	Regulation of smooth muscle cell proliferation	5	136	1	0.0057	9606.ENSP00000219070,9606.ENSP00000287820,9606.ENSP00000352516,9606.ENSP00000356438,9606.ENSP00000384849	MMP2,PPARG,DNMT1,PTGS2,CDKN1A
GO:0071214	Cellular response to abiotic stimulus	7	313	0.78	0.0057	9606.ENSP00000225964,9606.ENSP00000278616,9606.ENSP00000356438,9606.ENSP00000384849,9606.ENSP00000410402,9606.ENSP00000428056,9606.ENSP00000479618	COL1A1,ATM,PTGS2,CDKN1A,MAP2K4,PIK3R1,MYC
GO:0002376	Immune system process	21	2481	0.36	0.0058	9606.ENSP00000225964,9606.ENSP00000265734,9606.ENSP00000267163,9606.ENSP00000277541,9606.ENSP00000278616,9606.ENSP00000284981,9606.ENSP00000287820,9606.ENSP00000300305,9606.ENSP00000319476,9606.ENSP00000341292,9606.ENSP00000349748,9606.ENSP00000354855,9606.ENSP00000365851,9606.ENSP00000378323,9606.ENSP00000381185,9606.ENSP00000383118,9606.ENSP00000415151,9606.ENSP00000428056,9606.ENSP00000478570,…	COL1A1,CDK6,RB1,NOTCH1,ATM,APP,PPARG,RUNX1,ICOS,WNK1,SFPQ,NFE2L1,BMI1,PPP3CA,BCL2,CDC42,CBFB,PIK3R1,VEGFA,RPS6KA5,MUC1
GO:0001894	Tissue homeostasis	6	219	0.87	0.0059	9606.ENSP00000267163,9606.ENSP00000277541,9606.ENSP00000356438,9606.ENSP00000369889,9606.ENSP00000381185,9606.ENSP00000478570	RB1,NOTCH1,PTGS2,COL2A1,BCL2,VEGFA
GO:0022407	Regulation of cell-cell adhesion	8	424	0.71	0.006	9606.ENSP00000277541,9606.ENSP00000300305,9606.ENSP00000319476,9606.ENSP00000341292,9606.ENSP00000383118,9606.ENSP00000415151,9606.ENSP00000428056,9606.ENSP00000478570	NOTCH1,RUNX1,ICOS,WNK1,CDC42,CBFB,PIK3R1,VEGFA
GO:0071280	Cellular response to copper ion	3	27	1.48	0.006	9606.ENSP00000284981,9606.ENSP00000318585,9606.ENSP00000354855	APP,BACE1,NFE2L1
GO:0009605	Response to external stimulus	20	2310	0.37	0.0064	9606.ENSP00000225964,9606.ENSP00000264709,9606.ENSP00000265734,9606.ENSP00000277541,9606.ENSP00000284981,9606.ENSP00000287820,9606.ENSP00000304408,9606.ENSP00000315644,9606.ENSP00000318585,9606.ENSP00000328547,9606.ENSP00000349748,9606.ENSP00000356438,9606.ENSP00000381185,9606.ENSP00000383118,9606.ENSP00000384849,9606.ENSP00000407818,9606.ENSP00000410402,9606.ENSP00000428056,9606.ENSP00000478570,…	COL1A1,DNMT3A,CDK6,NOTCH1,APP,PPARG,COL3A1,TYMS,BACE1,DNMT3B,SFPQ,PTGS2,BCL2,CDC42,CDKN1A,USP46,MAP2K4,PIK3R1,VEGFA,RPS6KA5
GO:0061448	Connective tissue development	6	223	0.86	0.0064	9606.ENSP00000225964,9606.ENSP00000260302,9606.ENSP00000277541,9606.ENSP00000300305,9606.ENSP00000315644,9606.ENSP00000369889	COL1A1,MMP13,NOTCH1,RUNX1,TYMS,COL2A1
GO:0038189	Neuropilin signaling pathway	2	4	2.13	0.0065	9606.ENSP00000383118,9606.ENSP00000478570	CDC42,VEGFA
GO:0043378	Positive regulation of cd8-positive, alpha-beta t cell differentiation	2	4	2.13	0.0065	9606.ENSP00000300305,9606.ENSP00000415151	RUNX1,CBFB
GO:0045860	Positive regulation of protein kinase activity	9	550	0.65	0.0065	9606.ENSP00000194530,9606.ENSP00000281631,9606.ENSP00000284981,9606.ENSP00000320147,9606.ENSP00000341292,9606.ENSP00000384849,9606.ENSP00000385036,9606.ENSP00000410402,9606.ENSP00000478570	STRADB,PARP8,APP,EZH2,WNK1,CDKN1A,TCL1A,MAP2K4,VEGFA
GO:0060429	Epithelium development	13	1109	0.5	0.0065	9606.ENSP00000265734,9606.ENSP00000277541,9606.ENSP00000278616,9606.ENSP00000278742,9606.ENSP00000287820,9606.ENSP00000315644,9606.ENSP00000329243,9606.ENSP00000369889,9606.ENSP00000381185,9606.ENSP00000383118,9606.ENSP00000384849,9606.ENSP00000478570,9606.ENSP00000479618	CDK6,NOTCH1,ATM,ST14,PPARG,TYMS,KRT7,COL2A1,BCL2,CDC42,CDKN1A,VEGFA,MYC
GO:0060574	Intestinal epithelial cell maturation	2	4	2.13	0.0065	9606.ENSP00000315644,9606.ENSP00000384849	TYMS,CDKN1A
GO:0072422	Signal transduction involved in dna damage checkpoint	4	75	1.16	0.0066	9606.ENSP00000278616,9606.ENSP00000355958,9606.ENSP00000384849,9606.ENSP00000484824	ATM,DTL,CDKN1A,MUC1
GO:0001958	Endochondral ossification	3	29	1.45	0.007	9606.ENSP00000225964,9606.ENSP00000260302,9606.ENSP00000369889	COL1A1,MMP13,COL2A1
GO:0003300	Cardiac muscle hypertrophy	3	29	1.45	0.007	9606.ENSP00000320147,9606.ENSP00000378323,9606.ENSP00000410402	EZH2,PPP3CA,MAP2K4
GO:0048666	Neuron development	11	827	0.56	0.0072	9606.ENSP00000267163,9606.ENSP00000277541,9606.ENSP00000284981,9606.ENSP00000300305,9606.ENSP00000341292,9606.ENSP00000381185,9606.ENSP00000383118,9606.ENSP00000396308,9606.ENSP00000428056,9606.ENSP00000478570,9606.ENSP00000479667	RB1,NOTCH1,APP,RUNX1,WNK1,BCL2,CDC42,DHFR,PIK3R1,VEGFA,RPS6KA5
GO:0007265	Ras protein signal transduction	6	230	0.85	0.0073	9606.ENSP00000267163,9606.ENSP00000272430,9606.ENSP00000274026,9606.ENSP00000352516,9606.ENSP00000383118,9606.ENSP00000384849	RB1,RTKN,CCNA2,DNMT1,CDC42,CDKN1A
GO:0051384	Response to glucocorticoid	5	147	0.97	0.0076	9606.ENSP00000315644,9606.ENSP00000328547,9606.ENSP00000356438,9606.ENSP00000381185,9606.ENSP00000384849	TYMS,DNMT3B,PTGS2,BCL2,CDKN1A
GO:1901653	Cellular response to peptide	7	331	0.76	0.0076	9606.ENSP00000274026,9606.ENSP00000284981,9606.ENSP00000287820,9606.ENSP00000304895,9606.ENSP00000318585,9606.ENSP00000329357,9606.ENSP00000428056	CCNA2,APP,PPARG,IRS1,BACE1,SP1,PIK3R1
GO:0097305	Response to alcohol	6	233	0.84	0.0077	9606.ENSP00000264709,9606.ENSP00000287820,9606.ENSP00000315644,9606.ENSP00000354855,9606.ENSP00000384849,9606.ENSP00000407818	DNMT3A,PPARG,TYMS,NFE2L1,CDKN1A,USP46
GO:0048667	Cell morphogenesis involved in neuron differentiation	8	445	0.69	0.0078	9606.ENSP00000267163,9606.ENSP00000277541,9606.ENSP00000284981,9606.ENSP00000381185,9606.ENSP00000383118,9606.ENSP00000428056,9606.ENSP00000478570,9606.ENSP00000479667	RB1,NOTCH1,APP,BCL2,CDC42,PIK3R1,VEGFA,RPS6KA5
GO:0051249	Regulation of lymphocyte activation	8	445	0.69	0.0078	9606.ENSP00000278616,9606.ENSP00000300305,9606.ENSP00000319476,9606.ENSP00000381185,9606.ENSP00000383118,9606.ENSP00000384849,9606.ENSP00000415151,9606.ENSP00000428056	ATM,RUNX1,ICOS,BCL2,CDC42,CDKN1A,CBFB,PIK3R1
GO:1903827	Regulation of cellular protein localization	9	568	0.63	0.0079	9606.ENSP00000262643,9606.ENSP00000267163,9606.ENSP00000284981,9606.ENSP00000356438,9606.ENSP00000381185,9606.ENSP00000383118,9606.ENSP00000407818,9606.ENSP00000428056,9606.ENSP00000478570	CCNE1,RB1,APP,PTGS2,BCL2,CDC42,USP46,PIK3R1,VEGFA
GO:0007417	Central nervous system development	12	988	0.52	0.0081	9606.ENSP00000244769,9606.ENSP00000265734,9606.ENSP00000277541,9606.ENSP00000278616,9606.ENSP00000284981,9606.ENSP00000304408,9606.ENSP00000320147,9606.ENSP00000354855,9606.ENSP00000369889,9606.ENSP00000378323,9606.ENSP00000381185,9606.ENSP00000383118	ATXN1,CDK6,NOTCH1,ATM,APP,COL3A1,EZH2,NFE2L1,COL2A1,PPP3CA,BCL2,CDC42
GO:0016572	Histone phosphorylation	3	31	1.42	0.0081	9606.ENSP00000274026,9606.ENSP00000278616,9606.ENSP00000479667	CCNA2,ATM,RPS6KA5
GO:0031667	Response to nutrient levels	8	449	0.69	0.0081	9606.ENSP00000225964,9606.ENSP00000264709,9606.ENSP00000287820,9606.ENSP00000315644,9606.ENSP00000328547,9606.ENSP00000356438,9606.ENSP00000381185,9606.ENSP00000384849	COL1A1,DNMT3A,PPARG,TYMS,DNMT3B,PTGS2,BCL2,CDKN1A
GO:0035066	Positive regulation of histone acetylation	3	31	1.42	0.0081	9606.ENSP00000284981,9606.ENSP00000479667,9606.ENSP00000484824	APP,RPS6KA5,MUC1
GO:0050865	Regulation of cell activation	9	571	0.63	0.0081	9606.ENSP00000278616,9606.ENSP00000284981,9606.ENSP00000300305,9606.ENSP00000319476,9606.ENSP00000381185,9606.ENSP00000383118,9606.ENSP00000384849,9606.ENSP00000415151,9606.ENSP00000428056	ATM,APP,RUNX1,ICOS,BCL2,CDC42,CDKN1A,CBFB,PIK3R1
GO:1900407	Regulation of cellular response to oxidative stress	4	81	1.13	0.0083	9606.ENSP00000284981,9606.ENSP00000349748,9606.ENSP00000358022,9606.ENSP00000396308	APP,SFPQ,MCL1,DHFR
GO:0045834	Positive regulation of lipid metabolic process	5	152	0.95	0.0086	9606.ENSP00000284981,9606.ENSP00000287820,9606.ENSP00000304895,9606.ENSP00000356438,9606.ENSP00000383118	APP,PPARG,IRS1,PTGS2,CDC42
GO:0031572	G2 DNA damage checkpoint	3	32	1.41	0.0087	9606.ENSP00000278616,9606.ENSP00000355958,9606.ENSP00000384849	ATM,DTL,CDKN1A
GO:0034644	Cellular response to uv	4	83	1.12	0.009	9606.ENSP00000356438,9606.ENSP00000384849,9606.ENSP00000428056,9606.ENSP00000479618	PTGS2,CDKN1A,PIK3R1,MYC
GO:0051147	Regulation of muscle cell differentiation	5	154	0.95	0.009	9606.ENSP00000277541,9606.ENSP00000320147,9606.ENSP00000352516,9606.ENSP00000381185,9606.ENSP00000383118	NOTCH1,EZH2,DNMT1,BCL2,CDC42
GO:0034599	Cellular response to oxidative stress	6	244	0.82	0.0094	9606.ENSP00000219070,9606.ENSP00000274026,9606.ENSP00000320147,9606.ENSP00000354855,9606.ENSP00000381185,9606.ENSP00000478561	MMP2,CCNA2,EZH2,NFE2L1,BCL2,CYP1B1
GO:0044092	Negative regulation of molecular function	13	1163	0.48	0.0094	9606.ENSP00000267163,9606.ENSP00000272430,9606.ENSP00000277541,9606.ENSP00000284981,9606.ENSP00000287820,9606.ENSP00000320147,9606.ENSP00000341292,9606.ENSP00000356438,9606.ENSP00000367202,9606.ENSP00000378323,9606.ENSP00000384849,9606.ENSP00000478561,9606.ENSP00000478570	RB1,RTKN,NOTCH1,APP,PPARG,EZH2,WNK1,PTGS2,RECK,PPP3CA,CDKN1A,CYP1B1,VEGFA
GO:0007093	Mitotic cell cycle checkpoint	5	156	0.94	0.0095	9606.ENSP00000267163,9606.ENSP00000278616,9606.ENSP00000384849,9606.ENSP00000392395,9606.ENSP00000484824	RB1,ATM,CDKN1A,CHFR,MUC1
GO:0014074	Response to purine-containing compound	5	156	0.94	0.0095	9606.ENSP00000225964,9606.ENSP00000284981,9606.ENSP00000287820,9606.ENSP00000328547,9606.ENSP00000356438	COL1A1,APP,PPARG,DNMT3B,PTGS2
GO:0016570	Histone modification	7	351	0.73	0.0101	9606.ENSP00000263974,9606.ENSP00000274026,9606.ENSP00000278616,9606.ENSP00000320147,9606.ENSP00000349748,9606.ENSP00000365851,9606.ENSP00000479667	TAF12,CCNA2,ATM,EZH2,SFPQ,BMI1,RPS6KA5
GO:0045165	Cell fate commitment	6	248	0.82	0.0101	9606.ENSP00000277541,9606.ENSP00000287820,9606.ENSP00000354855,9606.ENSP00000358022,9606.ENSP00000381185,9606.ENSP00000383118	NOTCH1,PPARG,NFE2L1,MCL1,BCL2,CDC42
GO:0061138	Morphogenesis of a branching epithelium	5	159	0.93	0.0102	9606.ENSP00000277541,9606.ENSP00000278742,9606.ENSP00000381185,9606.ENSP00000478570,9606.ENSP00000479618	NOTCH1,ST14,BCL2,VEGFA,MYC
GO:1901532	Regulation of hematopoietic progenitor cell differentiation	4	87	1.1	0.0104	9606.ENSP00000265734,9606.ENSP00000277541,9606.ENSP00000300305,9606.ENSP00000415151	CDK6,NOTCH1,RUNX1,CBFB
GO:0043552	Positive regulation of phosphatidylinositol 3-kinase activity	3	35	1.37	0.0108	9606.ENSP00000284981,9606.ENSP00000304895,9606.ENSP00000383118	APP,IRS1,CDC42
GO:0001957	Intramembranous ossification	2	6	1.96	0.0109	9606.ENSP00000219070,9606.ENSP00000225964	MMP2,COL1A1
GO:0061419	Positive regulation of transcription from rna polymerase ii promoter in response to hypoxia	2	6	1.96	0.0109	9606.ENSP00000277541,9606.ENSP00000478570	NOTCH1,VEGFA
GO:1902177	Positive regulation of oxidative stress-induced intrinsic apoptotic signaling pathway	2	6	1.96	0.0109	9606.ENSP00000349748,9606.ENSP00000358022	SFPQ,MCL1
GO:1903223	Positive regulation of oxidative stress-induced neuron death	2	6	1.96	0.0109	9606.ENSP00000284981,9606.ENSP00000358022	APP,MCL1
GO:0110110	Positive regulation of animal organ morphogenesis	4	89	1.09	0.0111	9606.ENSP00000277541,9606.ENSP00000383118,9606.ENSP00000478570,9606.ENSP00000479618	NOTCH1,CDC42,VEGFA,MYC
GO:0045923	Positive regulation of fatty acid metabolic process	3	36	1.35	0.0114	9606.ENSP00000287820,9606.ENSP00000304895,9606.ENSP00000356438	PPARG,IRS1,PTGS2
GO:2001242	Regulation of intrinsic apoptotic signaling pathway	5	164	0.92	0.0114	9606.ENSP00000349748,9606.ENSP00000356438,9606.ENSP00000358022,9606.ENSP00000381185,9606.ENSP00000484824	SFPQ,PTGS2,MCL1,BCL2,MUC1
GO:0046483	Heterocycle metabolic process	22	2840	0.32	0.0118	9606.ENSP00000244769,9606.ENSP00000262643,9606.ENSP00000263974,9606.ENSP00000264709,9606.ENSP00000277541,9606.ENSP00000278616,9606.ENSP00000284981,9606.ENSP00000287820,9606.ENSP00000315644,9606.ENSP00000320147,9606.ENSP00000328547,9606.ENSP00000329357,9606.ENSP00000336528,9606.ENSP00000349748,9606.ENSP00000352516,9606.ENSP00000354855,9606.ENSP00000355958,9606.ENSP00000356438,9606.ENSP00000362748,…	ATXN1,CCNE1,TAF12,DNMT3A,NOTCH1,ATM,APP,PPARG,TYMS,EZH2,DNMT3B,SP1,NR1I2,SFPQ,DNMT1,NFE2L1,DTL,PTGS2,TET1,CDKN1A,DHFR,CBFB
GO:0097435	Supramolecular fiber organization	8	480	0.66	0.0118	9606.ENSP00000225964,9606.ENSP00000284981,9606.ENSP00000304408,9606.ENSP00000369889,9606.ENSP00000371798,9606.ENSP00000381185,9606.ENSP00000383118,9606.ENSP00000478561	COL1A1,APP,COL3A1,COL2A1,FSCN1,BCL2,CDC42,CYP1B1
GO:0007420	Brain development	10	745	0.56	0.0119	9606.ENSP00000244769,9606.ENSP00000265734,9606.ENSP00000277541,9606.ENSP00000278616,9606.ENSP00000284981,9606.ENSP00000304408,9606.ENSP00000320147,9606.ENSP00000378323,9606.ENSP00000381185,9606.ENSP00000383118	ATXN1,CDK6,NOTCH1,ATM,APP,COL3A1,EZH2,PPP3CA,BCL2,CDC42
GO:0032269	Negative regulation of cellular protein metabolic process	12	1043	0.5	0.0121	9606.ENSP00000267163,9606.ENSP00000284981,9606.ENSP00000315644,9606.ENSP00000328547,9606.ENSP00000341292,9606.ENSP00000352516,9606.ENSP00000356438,9606.ENSP00000367202,9606.ENSP00000384849,9606.ENSP00000396308,9606.ENSP00000478570,9606.ENSP00000479618	RB1,APP,TYMS,DNMT3B,WNK1,DNMT1,PTGS2,RECK,CDKN1A,DHFR,VEGFA,MYC
GO:0006259	DNA metabolic process	10	750	0.56	0.0124	9606.ENSP00000262643,9606.ENSP00000264709,9606.ENSP00000278616,9606.ENSP00000315644,9606.ENSP00000320147,9606.ENSP00000328547,9606.ENSP00000349748,9606.ENSP00000352516,9606.ENSP00000355958,9606.ENSP00000362748	CCNE1,DNMT3A,ATM,TYMS,EZH2,DNMT3B,SFPQ,DNMT1,DTL,TET1
GO:0045637	Regulation of myeloid cell differentiation	6	260	0.8	0.0124	9606.ENSP00000265734,9606.ENSP00000267163,9606.ENSP00000300305,9606.ENSP00000415151,9606.ENSP00000428056,9606.ENSP00000479618	CDK6,RB1,RUNX1,CBFB,PIK3R1,MYC
GO:0010038	Response to metal ion	7	367	0.71	0.0125	9606.ENSP00000264709,9606.ENSP00000284981,9606.ENSP00000318585,9606.ENSP00000354855,9606.ENSP00000356438,9606.ENSP00000378323,9606.ENSP00000381185	DNMT3A,APP,BACE1,NFE2L1,PTGS2,PPP3CA,BCL2
GO:0006139	Nucleobase-containing compound metabolic process	21	2659	0.33	0.0127	9606.ENSP00000244769,9606.ENSP00000262643,9606.ENSP00000263974,9606.ENSP00000264709,9606.ENSP00000277541,9606.ENSP00000278616,9606.ENSP00000284981,9606.ENSP00000287820,9606.ENSP00000315644,9606.ENSP00000320147,9606.ENSP00000328547,9606.ENSP00000329357,9606.ENSP00000336528,9606.ENSP00000349748,9606.ENSP00000352516,9606.ENSP00000354855,9606.ENSP00000355958,9606.ENSP00000356438,9606.ENSP00000362748,…	ATXN1,CCNE1,TAF12,DNMT3A,NOTCH1,ATM,APP,PPARG,TYMS,EZH2,DNMT3B,SP1,NR1I2,SFPQ,DNMT1,NFE2L1,DTL,PTGS2,TET1,CDKN1A,CBFB
GO:0030336	Negative regulation of cell migration	6	262	0.79	0.0127	9606.ENSP00000277541,9606.ENSP00000287820,9606.ENSP00000304408,9606.ENSP00000367202,9606.ENSP00000381185,9606.ENSP00000478561	NOTCH1,PPARG,COL3A1,RECK,BCL2,CYP1B1
GO:0045766	Positive regulation of angiogenesis	5	169	0.91	0.0127	9606.ENSP00000300305,9606.ENSP00000329357,9606.ENSP00000356438,9606.ENSP00000478561,9606.ENSP00000478570	RUNX1,SP1,PTGS2,CYP1B1,VEGFA
GO:0090049	Regulation of cell migration involved in sprouting angiogenesis	3	38	1.33	0.0128	9606.ENSP00000277541,9606.ENSP00000356438,9606.ENSP00000478570	NOTCH1,PTGS2,VEGFA
GO:1901362	Organic cyclic compound biosynthetic process	13	1211	0.46	0.0128	9606.ENSP00000263974,9606.ENSP00000277541,9606.ENSP00000287820,9606.ENSP00000315644,9606.ENSP00000329357,9606.ENSP00000336528,9606.ENSP00000354855,9606.ENSP00000355777,9606.ENSP00000355958,9606.ENSP00000356438,9606.ENSP00000384849,9606.ENSP00000396308,9606.ENSP00000415151	TAF12,NOTCH1,PPARG,TYMS,SP1,NR1I2,NFE2L1,ACBD3,DTL,PTGS2,CDKN1A,DHFR,CBFB
GO:0030111	Regulation of wnt signaling pathway	7	370	0.71	0.0129	9606.ENSP00000225964,9606.ENSP00000277541,9606.ENSP00000284981,9606.ENSP00000300305,9606.ENSP00000341292,9606.ENSP00000367202,9606.ENSP00000415151	COL1A1,NOTCH1,APP,RUNX1,WNK1,RECK,CBFB
GO:0071478	Cellular response to radiation	5	170	0.9	0.0129	9606.ENSP00000278616,9606.ENSP00000356438,9606.ENSP00000384849,9606.ENSP00000428056,9606.ENSP00000479618	ATM,PTGS2,CDKN1A,PIK3R1,MYC
GO:0045656	Negative regulation of monocyte differentiation	2	7	1.89	0.0131	9606.ENSP00000265734,9606.ENSP00000479618	CDK6,MYC
GO:0051216	Cartilage development	5	171	0.9	0.0131	9606.ENSP00000225964,9606.ENSP00000260302,9606.ENSP00000300305,9606.ENSP00000315644,9606.ENSP00000369889	COL1A1,MMP13,RUNX1,TYMS,COL2A1
GO:0071455	Cellular response to hyperoxia	2	7	1.89	0.0131	9606.ENSP00000287820,9606.ENSP00000328547	PPARG,DNMT3B
GO:0034641	Cellular nitrogen compound metabolic process	24	3282	0.3	0.0132	9606.ENSP00000244769,9606.ENSP00000262643,9606.ENSP00000263974,9606.ENSP00000264709,9606.ENSP00000277541,9606.ENSP00000278616,9606.ENSP00000284981,9606.ENSP00000287820,9606.ENSP00000315644,9606.ENSP00000318585,9606.ENSP00000320147,9606.ENSP00000328547,9606.ENSP00000329357,9606.ENSP00000336528,9606.ENSP00000349748,9606.ENSP00000352516,9606.ENSP00000354855,9606.ENSP00000355958,9606.ENSP00000356438,…	ATXN1,CCNE1,TAF12,DNMT3A,NOTCH1,ATM,APP,PPARG,TYMS,BACE1,EZH2,DNMT3B,SP1,NR1I2,SFPQ,DNMT1,NFE2L1,DTL,PTGS2,TET1,CDKN1A,DHFR,CBFB,CYP1B1
GO:0051301	Cell division	8	493	0.64	0.0134	9606.ENSP00000262643,9606.ENSP00000265734,9606.ENSP00000267163,9606.ENSP00000272430,9606.ENSP00000274026,9606.ENSP00000274376,9606.ENSP00000277541,9606.ENSP00000392395	CCNE1,CDK6,RB1,RTKN,CCNA2,RASA1,NOTCH1,CHFR
GO:0018130	Heterocycle biosynthetic process	12	1061	0.49	0.0135	9606.ENSP00000263974,9606.ENSP00000277541,9606.ENSP00000287820,9606.ENSP00000315644,9606.ENSP00000329357,9606.ENSP00000336528,9606.ENSP00000354855,9606.ENSP00000355958,9606.ENSP00000356438,9606.ENSP00000384849,9606.ENSP00000396308,9606.ENSP00000415151	TAF12,NOTCH1,PPARG,TYMS,SP1,NR1I2,NFE2L1,DTL,PTGS2,CDKN1A,DHFR,CBFB
GO:0035265	Organ growth	4	96	1.05	0.0137	9606.ENSP00000260302,9606.ENSP00000277541,9606.ENSP00000381185,9606.ENSP00000410402	MMP13,NOTCH1,BCL2,MAP2K4
GO:0019438	Aromatic compound biosynthetic process	12	1070	0.48	0.0144	9606.ENSP00000263974,9606.ENSP00000277541,9606.ENSP00000287820,9606.ENSP00000315644,9606.ENSP00000329357,9606.ENSP00000336528,9606.ENSP00000354855,9606.ENSP00000355958,9606.ENSP00000356438,9606.ENSP00000384849,9606.ENSP00000396308,9606.ENSP00000415151	TAF12,NOTCH1,PPARG,TYMS,SP1,NR1I2,NFE2L1,DTL,PTGS2,CDKN1A,DHFR,CBFB
GO:0048511	Rhythmic process	6	271	0.78	0.0146	9606.ENSP00000287820,9606.ENSP00000315644,9606.ENSP00000320147,9606.ENSP00000329357,9606.ENSP00000349748,9606.ENSP00000355958	PPARG,TYMS,EZH2,SP1,SFPQ,DTL
GO:0051091	Positive regulation of dna-binding transcription factor activity	6	271	0.78	0.0146	9606.ENSP00000263974,9606.ENSP00000284981,9606.ENSP00000287820,9606.ENSP00000378323,9606.ENSP00000478570,9606.ENSP00000479667	TAF12,APP,PPARG,PPP3CA,VEGFA,RPS6KA5
GO:1901989	Positive regulation of cell cycle phase transition	4	99	1.04	0.0151	9606.ENSP00000267163,9606.ENSP00000284981,9606.ENSP00000320147,9606.ENSP00000355958	RB1,APP,EZH2,DTL
GO:2001243	Negative regulation of intrinsic apoptotic signaling pathway	4	99	1.04	0.0151	9606.ENSP00000356438,9606.ENSP00000358022,9606.ENSP00000381185,9606.ENSP00000484824	PTGS2,MCL1,BCL2,MUC1
GO:0007566	Embryo implantation	3	41	1.3	0.0152	9606.ENSP00000219070,9606.ENSP00000356438,9606.ENSP00000367202	MMP2,PTGS2,RECK
GO:1903053	Regulation of extracellular matrix organization	3	41	1.3	0.0152	9606.ENSP00000267163,9606.ENSP00000277541,9606.ENSP00000371798	RB1,NOTCH1,FSCN1
GO:0002253	Activation of immune response	7	385	0.69	0.0155	9606.ENSP00000341292,9606.ENSP00000349748,9606.ENSP00000381185,9606.ENSP00000383118,9606.ENSP00000428056,9606.ENSP00000479667,9606.ENSP00000484824	WNK1,SFPQ,BCL2,CDC42,PIK3R1,RPS6KA5,MUC1
GO:0001955	Blood vessel maturation	2	8	1.83	0.0157	9606.ENSP00000219070,9606.ENSP00000367202	MMP2,RECK
GO:0033129	Positive regulation of histone phosphorylation	2	8	1.83	0.0157	9606.ENSP00000278616,9606.ENSP00000479667	ATM,RPS6KA5
GO:0043045	DNA methylation involved in embryo development	2	8	1.83	0.0157	9606.ENSP00000264709,9606.ENSP00000352516	DNMT3A,DNMT1
GO:0060346	Bone trabecula formation	2	8	1.83	0.0157	9606.ENSP00000219070,9606.ENSP00000225964	MMP2,COL1A1
GO:0002065	Columnar/cuboidal epithelial cell differentiation	4	101	1.03	0.0159	9606.ENSP00000265734,9606.ENSP00000277541,9606.ENSP00000315644,9606.ENSP00000384849	CDK6,NOTCH1,TYMS,CDKN1A
GO:0019217	Regulation of fatty acid metabolic process	4	101	1.03	0.0159	9606.ENSP00000287820,9606.ENSP00000304895,9606.ENSP00000354855,9606.ENSP00000356438	PPARG,IRS1,NFE2L1,PTGS2
GO:0031062	Positive regulation of histone methylation	3	42	1.29	0.0159	9606.ENSP00000328547,9606.ENSP00000352516,9606.ENSP00000362748	DNMT3B,DNMT1,TET1
GO:0045616	Regulation of keratinocyte differentiation	3	42	1.29	0.0159	9606.ENSP00000277541,9606.ENSP00000300305,9606.ENSP00000415151	NOTCH1,RUNX1,CBFB
GO:0032880	Regulation of protein localization	11	934	0.51	0.0162	9606.ENSP00000262643,9606.ENSP00000267163,9606.ENSP00000284981,9606.ENSP00000304895,9606.ENSP00000356438,9606.ENSP00000378323,9606.ENSP00000381185,9606.ENSP00000383118,9606.ENSP00000407818,9606.ENSP00000428056,9606.ENSP00000478570	CCNE1,RB1,APP,IRS1,PTGS2,PPP3CA,BCL2,CDC42,USP46,PIK3R1,VEGFA
GO:0014706	Striated muscle tissue development	6	280	0.77	0.0165	9606.ENSP00000267163,9606.ENSP00000277541,9606.ENSP00000378323,9606.ENSP00000383118,9606.ENSP00000410402,9606.ENSP00000478570	RB1,NOTCH1,PPP3CA,CDC42,MAP2K4,VEGFA
GO:0022408	Negative regulation of cell-cell adhesion	5	183	0.87	0.0165	9606.ENSP00000277541,9606.ENSP00000300305,9606.ENSP00000341292,9606.ENSP00000415151,9606.ENSP00000478570	NOTCH1,RUNX1,WNK1,CBFB,VEGFA
GO:0060351	Cartilage development involved in endochondral bone morphogenesis	3	43	1.28	0.0167	9606.ENSP00000225964,9606.ENSP00000260302,9606.ENSP00000369889	COL1A1,MMP13,COL2A1
GO:2000648	Positive regulation of stem cell proliferation	3	43	1.28	0.0167	9606.ENSP00000262643,9606.ENSP00000277541,9606.ENSP00000478570	CCNE1,NOTCH1,VEGFA
GO:0043434	Response to peptide hormone	7	394	0.68	0.0171	9606.ENSP00000225964,9606.ENSP00000274026,9606.ENSP00000287820,9606.ENSP00000304895,9606.ENSP00000329357,9606.ENSP00000356438,9606.ENSP00000428056	COL1A1,CCNA2,PPARG,IRS1,SP1,PTGS2,PIK3R1
GO:0007169	Transmembrane receptor protein tyrosine kinase signaling pathway	8	518	0.62	0.0172	9606.ENSP00000219070,9606.ENSP00000225964,9606.ENSP00000274376,9606.ENSP00000304895,9606.ENSP00000383118,9606.ENSP00000428056,9606.ENSP00000478570,9606.ENSP00000479667	MMP2,COL1A1,RASA1,IRS1,CDC42,PIK3R1,VEGFA,RPS6KA5
GO:0051983	Regulation of chromosome segregation	4	104	1.02	0.0172	9606.ENSP00000267163,9606.ENSP00000278616,9606.ENSP00000349748,9606.ENSP00000383118	RB1,ATM,SFPQ,CDC42
GO:1904591	Positive regulation of protein import	3	44	1.27	0.0175	9606.ENSP00000284981,9606.ENSP00000356438,9606.ENSP00000428056	APP,PTGS2,PIK3R1
GO:1902105	Regulation of leukocyte differentiation	6	285	0.76	0.0177	9606.ENSP00000265734,9606.ENSP00000267163,9606.ENSP00000300305,9606.ENSP00000415151,9606.ENSP00000428056,9606.ENSP00000479618	CDK6,RB1,RUNX1,CBFB,PIK3R1,MYC
GO:0043279	Response to alkaloid	4	106	1.01	0.0182	9606.ENSP00000264709,9606.ENSP00000274026,9606.ENSP00000287820,9606.ENSP00000328547	DNMT3A,CCNA2,PPARG,DNMT3B
GO:0060982	Coronary artery morphogenesis	2	9	1.78	0.0182	9606.ENSP00000277541,9606.ENSP00000478570	NOTCH1,VEGFA
GO:0070848	Response to growth factor	8	524	0.62	0.0182	9606.ENSP00000225964,9606.ENSP00000274026,9606.ENSP00000277541,9606.ENSP00000284981,9606.ENSP00000304408,9606.ENSP00000369889,9606.ENSP00000478570,9606.ENSP00000479618	COL1A1,CCNA2,NOTCH1,APP,COL3A1,COL2A1,VEGFA,MYC
GO:0071383	Cellular response to steroid hormone stimulus	5	188	0.86	0.0182	9606.ENSP00000262643,9606.ENSP00000267163,9606.ENSP00000287820,9606.ENSP00000328547,9606.ENSP00000336528	CCNE1,RB1,PPARG,DNMT3B,NR1I2
GO:1905459	Regulation of vascular associated smooth muscle cell apoptotic process	2	9	1.78	0.0182	9606.ENSP00000287820,9606.ENSP00000352516	PPARG,DNMT1
GO:0060284	Regulation of cell development	11	956	0.5	0.0188	9606.ENSP00000277541,9606.ENSP00000284981,9606.ENSP00000287820,9606.ENSP00000304408,9606.ENSP00000320147,9606.ENSP00000328547,9606.ENSP00000367202,9606.ENSP00000378323,9606.ENSP00000381185,9606.ENSP00000383118,9606.ENSP00000478570	NOTCH1,APP,PPARG,COL3A1,EZH2,DNMT3B,RECK,PPP3CA,BCL2,CDC42,VEGFA
GO:0043086	Negative regulation of catalytic activity	10	807	0.53	0.019	9606.ENSP00000267163,9606.ENSP00000272430,9606.ENSP00000277541,9606.ENSP00000284981,9606.ENSP00000287820,9606.ENSP00000341292,9606.ENSP00000356438,9606.ENSP00000367202,9606.ENSP00000384849,9606.ENSP00000478570	RB1,RTKN,NOTCH1,APP,PPARG,WNK1,PTGS2,RECK,CDKN1A,VEGFA
GO:0050679	Positive regulation of epithelial cell proliferation	5	192	0.85	0.0195	9606.ENSP00000277541,9606.ENSP00000329357,9606.ENSP00000383118,9606.ENSP00000478570,9606.ENSP00000479618	NOTCH1,SP1,CDC42,VEGFA,MYC
GO:0048878	Chemical homeostasis	12	1124	0.46	0.0202	9606.ENSP00000284981,9606.ENSP00000287820,9606.ENSP00000304895,9606.ENSP00000336528,9606.ENSP00000341292,9606.ENSP00000350369,9606.ENSP00000354855,9606.ENSP00000378323,9606.ENSP00000381185,9606.ENSP00000428056,9606.ENSP00000478570,9606.ENSP00000479618	APP,PPARG,IRS1,NR1I2,WNK1,MAFG,NFE2L1,PPP3CA,BCL2,PIK3R1,VEGFA,MYC
GO:0009887	Animal organ morphogenesis	11	967	0.49	0.0203	9606.ENSP00000219070,9606.ENSP00000225964,9606.ENSP00000260302,9606.ENSP00000277541,9606.ENSP00000304408,9606.ENSP00000369889,9606.ENSP00000375778,9606.ENSP00000381185,9606.ENSP00000383118,9606.ENSP00000478570,9606.ENSP00000479618	MMP2,COL1A1,MMP13,NOTCH1,COL3A1,COL2A1,LAMB3,BCL2,CDC42,VEGFA,MYC
GO:0010718	Positive regulation of epithelial to mesenchymal transition	3	47	1.24	0.0203	9606.ENSP00000225964,9606.ENSP00000277541,9606.ENSP00000320147	COL1A1,NOTCH1,EZH2
GO:0030857	Negative regulation of epithelial cell differentiation	3	47	1.24	0.0203	9606.ENSP00000277541,9606.ENSP00000320147,9606.ENSP00000478570	NOTCH1,EZH2,VEGFA
GO:0048732	Gland development	7	410	0.67	0.0205	9606.ENSP00000277541,9606.ENSP00000278616,9606.ENSP00000315644,9606.ENSP00000320147,9606.ENSP00000381185,9606.ENSP00000383118,9606.ENSP00000478570	NOTCH1,ATM,TYMS,EZH2,BCL2,CDC42,VEGFA
GO:0002064	Epithelial cell development	5	195	0.84	0.0206	9606.ENSP00000265734,9606.ENSP00000277541,9606.ENSP00000278742,9606.ENSP00000315644,9606.ENSP00000384849	CDK6,NOTCH1,ST14,TYMS,CDKN1A
GO:0030855	Epithelial cell differentiation	9	673	0.56	0.0207	9606.ENSP00000265734,9606.ENSP00000277541,9606.ENSP00000278742,9606.ENSP00000287820,9606.ENSP00000315644,9606.ENSP00000329243,9606.ENSP00000383118,9606.ENSP00000384849,9606.ENSP00000478570	CDK6,NOTCH1,ST14,PPARG,TYMS,KRT7,CDC42,CDKN1A,VEGFA
GO:2000048	Negative regulation of cell-cell adhesion mediated by cadherin	2	10	1.74	0.0209	9606.ENSP00000277541,9606.ENSP00000478570	NOTCH1,VEGFA
GO:0016043	Cellular component organization	33	5447	0.22	0.0212	9606.ENSP00000219070,9606.ENSP00000225964,9606.ENSP00000260302,9606.ENSP00000262643,9606.ENSP00000263974,9606.ENSP00000264709,9606.ENSP00000267163,9606.ENSP00000272430,9606.ENSP00000274026,9606.ENSP00000274376,9606.ENSP00000277541,9606.ENSP00000278616,9606.ENSP00000284981,9606.ENSP00000304408,9606.ENSP00000320147,9606.ENSP00000349748,9606.ENSP00000352516,9606.ENSP00000360034,9606.ENSP00000362748,…	MMP2,COL1A1,MMP13,CCNE1,TAF12,DNMT3A,RB1,RTKN,CCNA2,RASA1,NOTCH1,ATM,APP,COL3A1,EZH2,SFPQ,DNMT1,SERBP1,TET1,BMI1,RECK,COL2A1,FSCN1,LAMB3,BCL2,CDC42,DHFR,PIK3R1,CLINT1,CYP1B1,VEGFA,MYC,RPS6KA5
GO:0042220	Response to cocaine	3	48	1.23	0.0212	9606.ENSP00000264709,9606.ENSP00000274026,9606.ENSP00000328547	DNMT3A,CCNA2,DNMT3B
GO:0061383	Trabecula morphogenesis	3	48	1.23	0.0212	9606.ENSP00000219070,9606.ENSP00000225964,9606.ENSP00000277541	MMP2,COL1A1,NOTCH1
GO:0002573	Myeloid leukocyte differentiation	4	113	0.98	0.0219	9606.ENSP00000284981,9606.ENSP00000287820,9606.ENSP00000383118,9606.ENSP00000478570	APP,PPARG,CDC42,VEGFA
GO:0031175	Neuron projection development	9	680	0.56	0.0219	9606.ENSP00000267163,9606.ENSP00000277541,9606.ENSP00000284981,9606.ENSP00000381185,9606.ENSP00000383118,9606.ENSP00000396308,9606.ENSP00000428056,9606.ENSP00000478570,9606.ENSP00000479667	RB1,NOTCH1,APP,BCL2,CDC42,DHFR,PIK3R1,VEGFA,RPS6KA5
GO:0048608	Reproductive structure development	7	420	0.66	0.0231	9606.ENSP00000277541,9606.ENSP00000278616,9606.ENSP00000278742,9606.ENSP00000287820,9606.ENSP00000356438,9606.ENSP00000381185,9606.ENSP00000478570	NOTCH1,ATM,ST14,PPARG,PTGS2,BCL2,VEGFA
GO:0061564	Axon development	7	421	0.65	0.0233	9606.ENSP00000277541,9606.ENSP00000284981,9606.ENSP00000381185,9606.ENSP00000396308,9606.ENSP00000428056,9606.ENSP00000478570,9606.ENSP00000479667	NOTCH1,APP,BCL2,DHFR,PIK3R1,VEGFA,RPS6KA5
GO:0060627	Regulation of vesicle-mediated transport	8	550	0.6	0.0235	9606.ENSP00000277541,9606.ENSP00000284981,9606.ENSP00000287820,9606.ENSP00000318585,9606.ENSP00000378323,9606.ENSP00000383118,9606.ENSP00000407818,9606.ENSP00000478570	NOTCH1,APP,PPARG,BACE1,PPP3CA,CDC42,USP46,VEGFA
GO:0097284	Hepatocyte apoptotic process	2	11	1.69	0.0241	9606.ENSP00000264709,9606.ENSP00000267163	DNMT3A,RB1
GO:0034654	Nucleobase-containing compound biosynthetic process	11	995	0.48	0.0246	9606.ENSP00000263974,9606.ENSP00000277541,9606.ENSP00000287820,9606.ENSP00000315644,9606.ENSP00000329357,9606.ENSP00000336528,9606.ENSP00000354855,9606.ENSP00000355958,9606.ENSP00000356438,9606.ENSP00000384849,9606.ENSP00000415151	TAF12,NOTCH1,PPARG,TYMS,SP1,NR1I2,NFE2L1,DTL,PTGS2,CDKN1A,CBFB
GO:0071496	Cellular response to external stimulus	6	309	0.72	0.0247	9606.ENSP00000225964,9606.ENSP00000287820,9606.ENSP00000356438,9606.ENSP00000381185,9606.ENSP00000384849,9606.ENSP00000410402	COL1A1,PPARG,PTGS2,BCL2,CDKN1A,MAP2K4
GO:0010720	Positive regulation of cell development	8	556	0.59	0.0248	9606.ENSP00000277541,9606.ENSP00000284981,9606.ENSP00000287820,9606.ENSP00000320147,9606.ENSP00000328547,9606.ENSP00000381185,9606.ENSP00000383118,9606.ENSP00000478570	NOTCH1,APP,PPARG,EZH2,DNMT3B,BCL2,CDC42,VEGFA
GO:0043401	Steroid hormone mediated signaling pathway	4	118	0.96	0.0249	9606.ENSP00000262643,9606.ENSP00000267163,9606.ENSP00000287820,9606.ENSP00000336528	CCNE1,RB1,PPARG,NR1I2
GO:0002429	Immune response-activating cell surface receptor signaling pathway	6	311	0.72	0.0253	9606.ENSP00000341292,9606.ENSP00000381185,9606.ENSP00000383118,9606.ENSP00000428056,9606.ENSP00000479667,9606.ENSP00000484824	WNK1,BCL2,CDC42,PIK3R1,RPS6KA5,MUC1
GO:0042542	Response to hydrogen peroxide	4	119	0.96	0.0254	9606.ENSP00000225964,9606.ENSP00000320147,9606.ENSP00000381185,9606.ENSP00000478561	COL1A1,EZH2,BCL2,CYP1B1
GO:2000736	Regulation of stem cell differentiation	4	119	0.96	0.0254	9606.ENSP00000265734,9606.ENSP00000277541,9606.ENSP00000300305,9606.ENSP00000415151	CDK6,NOTCH1,RUNX1,CBFB
GO:0007219	Notch signaling pathway	4	120	0.96	0.026	9606.ENSP00000265734,9606.ENSP00000277541,9606.ENSP00000284981,9606.ENSP00000479618	CDK6,NOTCH1,APP,MYC
GO:0001541	Ovarian follicle development	3	53	1.19	0.0264	9606.ENSP00000278616,9606.ENSP00000381185,9606.ENSP00000478570	ATM,BCL2,VEGFA
GO:0050870	Positive regulation of t cell activation	5	209	0.81	0.0264	9606.ENSP00000300305,9606.ENSP00000319476,9606.ENSP00000383118,9606.ENSP00000415151,9606.ENSP00000428056	RUNX1,ICOS,CDC42,CBFB,PIK3R1
GO:0001525	Angiogenesis	6	315	0.71	0.0266	9606.ENSP00000219070,9606.ENSP00000277541,9606.ENSP00000356438,9606.ENSP00000383118,9606.ENSP00000478561,9606.ENSP00000478570	MMP2,NOTCH1,PTGS2,CDC42,CYP1B1,VEGFA
GO:1903037	Regulation of leukocyte cell-cell adhesion	6	315	0.71	0.0266	9606.ENSP00000300305,9606.ENSP00000319476,9606.ENSP00000341292,9606.ENSP00000383118,9606.ENSP00000415151,9606.ENSP00000428056	RUNX1,ICOS,WNK1,CDC42,CBFB,PIK3R1
GO:0051573	Negative regulation of histone h3-k9 methylation	2	12	1.66	0.0269	9606.ENSP00000328547,9606.ENSP00000352516	DNMT3B,DNMT1
GO:0071287	Cellular response to manganese ion	2	12	1.66	0.0269	9606.ENSP00000284981,9606.ENSP00000318585	APP,BACE1
GO:0072425	Signal transduction involved in g2 dna damage checkpoint	2	12	1.66	0.0269	9606.ENSP00000278616,9606.ENSP00000355958	ATM,DTL
GO:0002066	Columnar/cuboidal epithelial cell development	3	54	1.18	0.0274	9606.ENSP00000265734,9606.ENSP00000315644,9606.ENSP00000384849	CDK6,TYMS,CDKN1A
GO:0051148	Negative regulation of muscle cell differentiation	3	54	1.18	0.0274	9606.ENSP00000277541,9606.ENSP00000320147,9606.ENSP00000352516	NOTCH1,EZH2,DNMT1
GO:0031295	T cell costimulation	3	55	1.17	0.0285	9606.ENSP00000319476,9606.ENSP00000383118,9606.ENSP00000428056	ICOS,CDC42,PIK3R1
GO:0048708	Astrocyte differentiation	3	55	1.17	0.0285	9606.ENSP00000265734,9606.ENSP00000277541,9606.ENSP00000284981	CDK6,NOTCH1,APP
GO:0051129	Negative regulation of cellular component organization	9	713	0.54	0.0285	9606.ENSP00000277541,9606.ENSP00000278616,9606.ENSP00000284981,9606.ENSP00000328547,9606.ENSP00000352516,9606.ENSP00000362748,9606.ENSP00000378323,9606.ENSP00000383118,9606.ENSP00000478570	NOTCH1,ATM,APP,DNMT3B,DNMT1,TET1,PPP3CA,CDC42,VEGFA
GO:0043281	Regulation of cysteine-type endopeptidase activity involved in apoptotic process	5	216	0.8	0.0294	9606.ENSP00000284981,9606.ENSP00000287820,9606.ENSP00000356438,9606.ENSP00000478570,9606.ENSP00000479618	APP,PPARG,PTGS2,VEGFA,MYC
GO:0043536	Positive regulation of blood vessel endothelial cell migration	3	56	1.16	0.0298	9606.ENSP00000329357,9606.ENSP00000356438,9606.ENSP00000478570	SP1,PTGS2,VEGFA
GO:0007167	Enzyme linked receptor protein signaling pathway	9	720	0.53	0.0301	9606.ENSP00000219070,9606.ENSP00000225964,9606.ENSP00000274376,9606.ENSP00000304408,9606.ENSP00000304895,9606.ENSP00000383118,9606.ENSP00000428056,9606.ENSP00000478570,9606.ENSP00000479667	MMP2,COL1A1,RASA1,COL3A1,IRS1,CDC42,PIK3R1,VEGFA,RPS6KA5
GO:0003161	Cardiac conduction system development	2	13	1.62	0.0302	9606.ENSP00000277541,9606.ENSP00000383118	NOTCH1,CDC42
GO:0048009	Insulin-like growth factor receptor signaling pathway	2	13	1.62	0.0302	9606.ENSP00000304895,9606.ENSP00000428056	IRS1,PIK3R1
GO:0090399	Replicative senescence	2	13	1.62	0.0302	9606.ENSP00000278616,9606.ENSP00000384849	ATM,CDKN1A
GO:1902947	Regulation of tau-protein kinase activity	2	13	1.62	0.0302	9606.ENSP00000267163,9606.ENSP00000284981	RB1,APP
GO:0043254	Regulation of protein-containing complex assembly	7	451	0.63	0.0316	9606.ENSP00000267163,9606.ENSP00000274376,9606.ENSP00000278616,9606.ENSP00000371798,9606.ENSP00000383118,9606.ENSP00000385036,9606.ENSP00000478570	RB1,RASA1,ATM,FSCN1,CDC42,TCL1A,VEGFA
GO:0010721	Negative regulation of cell development	6	330	0.69	0.0321	9606.ENSP00000277541,9606.ENSP00000284981,9606.ENSP00000304408,9606.ENSP00000378323,9606.ENSP00000381185,9606.ENSP00000478570	NOTCH1,APP,COL3A1,PPP3CA,BCL2,VEGFA
GO:0002090	Regulation of receptor internalization	3	58	1.15	0.0322	9606.ENSP00000284981,9606.ENSP00000407818,9606.ENSP00000478570	APP,USP46,VEGFA
GO:0071241	Cellular response to inorganic substance	5	222	0.79	0.0324	9606.ENSP00000274026,9606.ENSP00000284981,9606.ENSP00000318585,9606.ENSP00000354855,9606.ENSP00000356438	CCNA2,APP,BACE1,NFE2L1,PTGS2
GO:0002040	Sprouting angiogenesis	3	59	1.14	0.0336	9606.ENSP00000277541,9606.ENSP00000383118,9606.ENSP00000478570	NOTCH1,CDC42,VEGFA
GO:0006977	DNA damage response, signal transduction by p53 class mediator resulting in cell cycle arrest	3	59	1.14	0.0336	9606.ENSP00000278616,9606.ENSP00000384849,9606.ENSP00000484824	ATM,CDKN1A,MUC1
GO:0014898	Cardiac muscle hypertrophy in response to stress	2	14	1.59	0.0336	9606.ENSP00000320147,9606.ENSP00000378323	EZH2,PPP3CA
GO:0034393	Positive regulation of smooth muscle cell apoptotic process	2	14	1.59	0.0336	9606.ENSP00000287820,9606.ENSP00000410402	PPARG,MAP2K4
GO:0046321	Positive regulation of fatty acid oxidation	2	14	1.59	0.0336	9606.ENSP00000287820,9606.ENSP00000304895	PPARG,IRS1
GO:0048754	Branching morphogenesis of an epithelial tube	4	131	0.92	0.0336	9606.ENSP00000277541,9606.ENSP00000381185,9606.ENSP00000478570,9606.ENSP00000479618	NOTCH1,BCL2,VEGFA,MYC
GO:2001020	Regulation of response to dna damage stimulus	5	225	0.78	0.0337	9606.ENSP00000278616,9606.ENSP00000358022,9606.ENSP00000381185,9606.ENSP00000479618,9606.ENSP00000484824	ATM,MCL1,BCL2,MYC,MUC1
GO:0034614	Cellular response to reactive oxygen species	4	133	0.91	0.0346	9606.ENSP00000219070,9606.ENSP00000274026,9606.ENSP00000320147,9606.ENSP00000478561	MMP2,CCNA2,EZH2,CYP1B1
GO:2001244	Positive regulation of intrinsic apoptotic signaling pathway	3	60	1.13	0.0346	9606.ENSP00000349748,9606.ENSP00000358022,9606.ENSP00000381185	SFPQ,MCL1,BCL2
GO:0032872	Regulation of stress-activated mapk cascade	5	228	0.78	0.0351	9606.ENSP00000284981,9606.ENSP00000383118,9606.ENSP00000410402,9606.ENSP00000478570,9606.ENSP00000479618	APP,CDC42,MAP2K4,VEGFA,MYC
GO:0048844	Artery morphogenesis	3	61	1.13	0.0355	9606.ENSP00000277541,9606.ENSP00000304408,9606.ENSP00000478570	NOTCH1,COL3A1,VEGFA
GO:0030162	Regulation of proteolysis	9	747	0.52	0.0363	9606.ENSP00000267163,9606.ENSP00000284981,9606.ENSP00000287820,9606.ENSP00000354855,9606.ENSP00000356438,9606.ENSP00000367202,9606.ENSP00000392395,9606.ENSP00000478570,9606.ENSP00000479618	RB1,APP,PPARG,NFE2L1,PTGS2,RECK,CHFR,VEGFA,MYC
GO:0006978	DNA damage response, signal transduction by p53 class mediator resulting in transcription of p21 class mediator	2	15	1.56	0.0366	9606.ENSP00000384849,9606.ENSP00000484824	CDKN1A,MUC1
GO:0045605	Negative regulation of epidermal cell differentiation	2	15	1.56	0.0366	9606.ENSP00000277541,9606.ENSP00000320147	NOTCH1,EZH2
GO:0055006	Cardiac cell development	3	62	1.12	0.0366	9606.ENSP00000277541,9606.ENSP00000410402,9606.ENSP00000478570	NOTCH1,MAP2K4,VEGFA
GO:0090308	Regulation of dna methylation-dependent heterochromatin assembly	2	15	1.56	0.0366	9606.ENSP00000352516,9606.ENSP00000362748	DNMT1,TET1
GO:2001251	Negative regulation of chromosome organization	4	137	0.9	0.0374	9606.ENSP00000278616,9606.ENSP00000328547,9606.ENSP00000352516,9606.ENSP00000362748	ATM,DNMT3B,DNMT1,TET1
GO:0032963	Collagen metabolic process	3	63	1.11	0.0382	9606.ENSP00000219070,9606.ENSP00000225964,9606.ENSP00000260302	MMP2,COL1A1,MMP13
GO:1905268	Negative regulation of chromatin organization	3	63	1.11	0.0382	9606.ENSP00000328547,9606.ENSP00000352516,9606.ENSP00000362748	DNMT3B,DNMT1,TET1
GO:0034645	Cellular macromolecule biosynthetic process	14	1592	0.38	0.0386	9606.ENSP00000262643,9606.ENSP00000263974,9606.ENSP00000277541,9606.ENSP00000278616,9606.ENSP00000287820,9606.ENSP00000315644,9606.ENSP00000329357,9606.ENSP00000336528,9606.ENSP00000354855,9606.ENSP00000355958,9606.ENSP00000362748,9606.ENSP00000384849,9606.ENSP00000415151,9606.ENSP00000484824	CCNE1,TAF12,NOTCH1,ATM,PPARG,TYMS,SP1,NR1I2,NFE2L1,DTL,TET1,CDKN1A,CBFB,MUC1
GO:0071902	Positive regulation of protein serine/threonine kinase activity	6	348	0.67	0.0392	9606.ENSP00000281631,9606.ENSP00000284981,9606.ENSP00000320147,9606.ENSP00000385036,9606.ENSP00000410402,9606.ENSP00000478570	PARP8,APP,EZH2,TCL1A,MAP2K4,VEGFA
GO:0030888	Regulation of b cell proliferation	3	64	1.11	0.0396	9606.ENSP00000278616,9606.ENSP00000381185,9606.ENSP00000384849	ATM,BCL2,CDKN1A
GO:0034502	Protein localization to chromosome	3	64	1.11	0.0396	9606.ENSP00000267163,9606.ENSP00000278616,9606.ENSP00000320147	RB1,ATM,EZH2
GO:0046683	Response to organophosphorus	4	140	0.89	0.04	9606.ENSP00000225964,9606.ENSP00000284981,9606.ENSP00000315644,9606.ENSP00000356438	COL1A1,APP,TYMS,PTGS2
GO:0050769	Positive regulation of neurogenesis	7	479	0.6	0.0409	9606.ENSP00000277541,9606.ENSP00000284981,9606.ENSP00000287820,9606.ENSP00000320147,9606.ENSP00000328547,9606.ENSP00000381185,9606.ENSP00000478570	NOTCH1,APP,PPARG,EZH2,DNMT3B,BCL2,VEGFA
GO:0051223	Regulation of protein transport	8	617	0.55	0.0409	9606.ENSP00000284981,9606.ENSP00000304895,9606.ENSP00000356438,9606.ENSP00000378323,9606.ENSP00000381185,9606.ENSP00000383118,9606.ENSP00000407818,9606.ENSP00000428056	APP,IRS1,PTGS2,PPP3CA,BCL2,CDC42,USP46,PIK3R1
GO:0051050	Positive regulation of transport	10	923	0.47	0.0419	9606.ENSP00000284981,9606.ENSP00000287820,9606.ENSP00000304895,9606.ENSP00000341292,9606.ENSP00000356438,9606.ENSP00000378323,9606.ENSP00000381185,9606.ENSP00000383118,9606.ENSP00000428056,9606.ENSP00000478570	APP,PPARG,IRS1,WNK1,PTGS2,PPP3CA,BCL2,CDC42,PIK3R1,VEGFA
GO:0007569	Cell aging	3	66	1.09	0.0422	9606.ENSP00000278616,9606.ENSP00000381185,9606.ENSP00000384849	ATM,BCL2,CDKN1A
GO:0009058	Biosynthetic process	20	2788	0.29	0.0429	9606.ENSP00000225964,9606.ENSP00000262643,9606.ENSP00000263974,9606.ENSP00000277541,9606.ENSP00000278616,9606.ENSP00000287820,9606.ENSP00000315644,9606.ENSP00000329357,9606.ENSP00000336528,9606.ENSP00000354855,9606.ENSP00000355777,9606.ENSP00000355958,9606.ENSP00000356438,9606.ENSP00000362748,9606.ENSP00000384849,9606.ENSP00000396308,9606.ENSP00000415151,9606.ENSP00000428056,9606.ENSP00000478561,…	COL1A1,CCNE1,TAF12,NOTCH1,ATM,PPARG,TYMS,SP1,NR1I2,NFE2L1,ACBD3,DTL,PTGS2,TET1,CDKN1A,DHFR,CBFB,PIK3R1,CYP1B1,MUC1
GO:0030098	Lymphocyte differentiation	5	242	0.75	0.043	9606.ENSP00000265734,9606.ENSP00000278616,9606.ENSP00000381185,9606.ENSP00000415151,9606.ENSP00000428056	CDK6,ATM,BCL2,CBFB,PIK3R1
GO:0062013	Positive regulation of small molecule metabolic process	4	144	0.88	0.0431	9606.ENSP00000284981,9606.ENSP00000287820,9606.ENSP00000304895,9606.ENSP00000356438	APP,PPARG,IRS1,PTGS2
GO:0008631	Intrinsic apoptotic signaling pathway in response to oxidative stress	2	17	1.5	0.0436	9606.ENSP00000381185,9606.ENSP00000478561	BCL2,CYP1B1
GO:1902166	Negative regulation of intrinsic apoptotic signaling pathway in response to dna damage by p53 class mediator	2	17	1.5	0.0436	9606.ENSP00000381185,9606.ENSP00000484824	BCL2,MUC1
GO:0055001	Muscle cell development	4	145	0.87	0.0438	9606.ENSP00000277541,9606.ENSP00000378323,9606.ENSP00000410402,9606.ENSP00000478570	NOTCH1,PPP3CA,MAP2K4,VEGFA
GO:0042692	Muscle cell differentiation	5	244	0.75	0.044	9606.ENSP00000267163,9606.ENSP00000277541,9606.ENSP00000378323,9606.ENSP00000410402,9606.ENSP00000478570	RB1,NOTCH1,PPP3CA,MAP2K4,VEGFA
GO:0071300	Cellular response to retinoic acid	3	68	1.08	0.0449	9606.ENSP00000225964,9606.ENSP00000278616,9606.ENSP00000287820	COL1A1,ATM,PPARG
GO:0045926	Negative regulation of growth	5	247	0.74	0.046	9606.ENSP00000267163,9606.ENSP00000277541,9606.ENSP00000287820,9606.ENSP00000381185,9606.ENSP00000384849	RB1,NOTCH1,PPARG,BCL2,CDKN1A
GO:0048010	Vascular endothelial growth factor receptor signaling pathway	3	69	1.07	0.0465	9606.ENSP00000383118,9606.ENSP00000428056,9606.ENSP00000478570	CDC42,PIK3R1,VEGFA
GO:1903706	Regulation of hemopoiesis	7	493	0.59	0.0465	9606.ENSP00000265734,9606.ENSP00000267163,9606.ENSP00000277541,9606.ENSP00000300305,9606.ENSP00000415151,9606.ENSP00000428056,9606.ENSP00000479618	CDK6,RB1,NOTCH1,RUNX1,CBFB,PIK3R1,MYC
GO:0071363	Cellular response to growth factor stimulus	7	494	0.59	0.0469	9606.ENSP00000225964,9606.ENSP00000274026,9606.ENSP00000277541,9606.ENSP00000284981,9606.ENSP00000304408,9606.ENSP00000369889,9606.ENSP00000478570	COL1A1,CCNA2,NOTCH1,APP,COL3A1,COL2A1,VEGFA
GO:0051960	Regulation of nervous system development	10	942	0.46	0.047	9606.ENSP00000277541,9606.ENSP00000284981,9606.ENSP00000287820,9606.ENSP00000304408,9606.ENSP00000320147,9606.ENSP00000328547,9606.ENSP00000367202,9606.ENSP00000378323,9606.ENSP00000381185,9606.ENSP00000478570	NOTCH1,APP,PPARG,COL3A1,EZH2,DNMT3B,RECK,PPP3CA,BCL2,VEGFA
GO:0048812	Neuron projection morphogenesis	7	495	0.58	0.0472	9606.ENSP00000277541,9606.ENSP00000284981,9606.ENSP00000381185,9606.ENSP00000383118,9606.ENSP00000428056,9606.ENSP00000478570,9606.ENSP00000479667	NOTCH1,APP,BCL2,CDC42,PIK3R1,VEGFA,RPS6KA5
GO:0010224	Response to uv-b	2	18	1.48	0.0473	9606.ENSP00000381185,9606.ENSP00000384849	BCL2,CDKN1A
GO:0030224	Monocyte differentiation	2	18	1.48	0.0473	9606.ENSP00000287820,9606.ENSP00000478570	PPARG,VEGFA
GO:0031000	Response to caffeine	2	18	1.48	0.0473	9606.ENSP00000287820,9606.ENSP00000328547	PPARG,DNMT3B
GO:0046653	Tetrahydrofolate metabolic process	2	18	1.48	0.0473	9606.ENSP00000315644,9606.ENSP00000396308	TYMS,DHFR
GO:0051571	Positive regulation of histone h3-k4 methylation	2	18	1.48	0.0473	9606.ENSP00000328547,9606.ENSP00000352516	DNMT3B,DNMT1
GO:0060965	Negative regulation of gene silencing by mirna	2	18	1.48	0.0473	9606.ENSP00000287820,9606.ENSP00000378323	PPARG,PPP3CA
GO:0071371	Cellular response to gonadotropin stimulus	2	18	1.48	0.0473	9606.ENSP00000274026,9606.ENSP00000277541	CCNA2,NOTCH1
GO:1904706	Negative regulation of vascular associated smooth muscle cell proliferation	2	18	1.48	0.0473	9606.ENSP00000287820,9606.ENSP00000384849	PPARG,CDKN1A
GO:2000573	Positive regulation of dna biosynthetic process	3	70	1.07	0.0473	9606.ENSP00000278616,9606.ENSP00000478570,9606.ENSP00000479618	ATM,VEGFA,MYC
GO:0001501	Skeletal system development	7	499	0.58	0.0482	9606.ENSP00000219070,9606.ENSP00000225964,9606.ENSP00000260302,9606.ENSP00000300305,9606.ENSP00000304408,9606.ENSP00000315644,9606.ENSP00000369889	MMP2,COL1A1,MMP13,RUNX1,COL3A1,TYMS,COL2A1
GO:0043009	Chordate embryonic development	8	640	0.53	0.0482	9606.ENSP00000225964,9606.ENSP00000277541,9606.ENSP00000278616,9606.ENSP00000278742,9606.ENSP00000350369,9606.ENSP00000362748,9606.ENSP00000369889,9606.ENSP00000478570	COL1A1,NOTCH1,ATM,ST14,MAFG,TET1,COL2A1,VEGFA
GO:0033555	Multicellular organismal response to stress	3	71	1.06	0.0485	9606.ENSP00000378323,9606.ENSP00000381185,9606.ENSP00000407818	PPP3CA,BCL2,USP46
GO:0006974	Cellular response to dna damage stimulus	9	793	0.49	0.0489	9606.ENSP00000278616,9606.ENSP00000349748,9606.ENSP00000355958,9606.ENSP00000358022,9606.ENSP00000381185,9606.ENSP00000384849,9606.ENSP00000428056,9606.ENSP00000479618,9606.ENSP00000484824	ATM,SFPQ,DTL,MCL1,BCL2,CDKN1A,PIK3R1,MYC,MUC1

## Sheet: Cellular component
#Term ID	Term description	Observed gene count	Background gene count	Strength	False discovery rate	Matching proteins in your network (IDs)	Matching proteins in your network (labels)
GO:0070013	Intracellular organelle lumen	44	5857	0.31	7.82e-05	9606.ENSP00000225964,9606.ENSP00000244769,9606.ENSP00000262643,9606.ENSP00000263974,9606.ENSP00000264709,9606.ENSP00000265734,9606.ENSP00000267163,9606.ENSP00000274026,9606.ENSP00000277541,9606.ENSP00000278616,9606.ENSP00000281043,9606.ENSP00000284981,9606.ENSP00000287820,9606.ENSP00000292431,9606.ENSP00000300305,9606.ENSP00000304408,9606.ENSP00000304895,9606.ENSP00000315644,9606.ENSP00000318585,…	COL1A1,ATXN1,CCNE1,TAF12,DNMT3A,CDK6,RB1,CCNA2,NOTCH1,ATM,MYCN,APP,PPARG,NACC1,RUNX1,COL3A1,IRS1,TYMS,BACE1,EZH2,DNMT3B,SP1,NR1I2,SFPQ,MAFG,DNMT1,NFE2L1,DTL,PTGS2,MCL1,BMI1,COL2A1,PPP3CA,BCL2,CDKN1A,TCL1A,CHFR,DNAJB11,CBFB,CLINT1,VEGFA,MYC,RPS6KA5,MUC1
GO:0005654	Nucleoplasm	34	3973	0.37	0.00013	9606.ENSP00000244769,9606.ENSP00000262643,9606.ENSP00000263974,9606.ENSP00000264709,9606.ENSP00000265734,9606.ENSP00000267163,9606.ENSP00000274026,9606.ENSP00000277541,9606.ENSP00000278616,9606.ENSP00000281043,9606.ENSP00000287820,9606.ENSP00000292431,9606.ENSP00000300305,9606.ENSP00000304895,9606.ENSP00000320147,9606.ENSP00000328547,9606.ENSP00000329357,9606.ENSP00000336528,9606.ENSP00000349748,…	ATXN1,CCNE1,TAF12,DNMT3A,CDK6,RB1,CCNA2,NOTCH1,ATM,MYCN,PPARG,NACC1,RUNX1,IRS1,EZH2,DNMT3B,SP1,NR1I2,SFPQ,MAFG,DNMT1,NFE2L1,DTL,MCL1,BMI1,PPP3CA,BCL2,CDKN1A,TCL1A,CHFR,CBFB,CLINT1,MYC,RPS6KA5
GO:0005634	Nucleus	48	7390	0.25	0.00022	9606.ENSP00000194530,9606.ENSP00000219070,9606.ENSP00000244769,9606.ENSP00000262643,9606.ENSP00000263974,9606.ENSP00000264709,9606.ENSP00000265734,9606.ENSP00000267163,9606.ENSP00000274026,9606.ENSP00000277541,9606.ENSP00000278616,9606.ENSP00000281043,9606.ENSP00000281631,9606.ENSP00000284981,9606.ENSP00000287820,9606.ENSP00000292431,9606.ENSP00000300305,9606.ENSP00000304895,9606.ENSP00000315644,…	STRADB,MMP2,ATXN1,CCNE1,TAF12,DNMT3A,CDK6,RB1,CCNA2,NOTCH1,ATM,MYCN,PARP8,APP,PPARG,NACC1,RUNX1,IRS1,TYMS,EZH2,DNMT3B,KRT7,SP1,NR1I2,SFPQ,MAFG,DNMT1,NFE2L1,DTL,PTGS2,MCL1,PTP4A1,SERBP1,TET1,BMI1,PPP3CA,BCL2,CDKN1A,TCL1A,CHFR,USP46,MAP2K4,CBFB,PIK3R1,CLINT1,MYC,RPS6KA5,MUC1
GO:0042025	Host cell nucleus	8	190	1.06	0.00022	9606.ENSP00000262643,9606.ENSP00000274026,9606.ENSP00000281043,9606.ENSP00000287820,9606.ENSP00000336528,9606.ENSP00000350369,9606.ENSP00000354855,9606.ENSP00000479618	CCNE1,CCNA2,MYCN,PPARG,NR1I2,MAFG,NFE2L1,MYC
GO:0031981	Nuclear lumen	36	4733	0.32	0.00029	9606.ENSP00000244769,9606.ENSP00000262643,9606.ENSP00000263974,9606.ENSP00000264709,9606.ENSP00000265734,9606.ENSP00000267163,9606.ENSP00000274026,9606.ENSP00000277541,9606.ENSP00000278616,9606.ENSP00000281043,9606.ENSP00000287820,9606.ENSP00000292431,9606.ENSP00000300305,9606.ENSP00000304895,9606.ENSP00000315644,9606.ENSP00000320147,9606.ENSP00000328547,9606.ENSP00000329357,9606.ENSP00000336528,…	ATXN1,CCNE1,TAF12,DNMT3A,CDK6,RB1,CCNA2,NOTCH1,ATM,MYCN,PPARG,NACC1,RUNX1,IRS1,TYMS,EZH2,DNMT3B,SP1,NR1I2,SFPQ,MAFG,DNMT1,NFE2L1,DTL,MCL1,BMI1,PPP3CA,BCL2,CDKN1A,TCL1A,CHFR,CBFB,CLINT1,MYC,RPS6KA5,MUC1
GO:0090575	RNA polymerase II transcription regulator complex	7	163	1.07	0.00039	9606.ENSP00000263974,9606.ENSP00000267163,9606.ENSP00000287820,9606.ENSP00000300305,9606.ENSP00000336528,9606.ENSP00000349748,9606.ENSP00000415151	TAF12,RB1,PPARG,RUNX1,NR1I2,SFPQ,CBFB
GO:0043229	Intracellular organelle	63	12528	0.14	0.00079	9606.ENSP00000194530,9606.ENSP00000219070,9606.ENSP00000225964,9606.ENSP00000244769,9606.ENSP00000262643,9606.ENSP00000263974,9606.ENSP00000264709,9606.ENSP00000265734,9606.ENSP00000267163,9606.ENSP00000272430,9606.ENSP00000274026,9606.ENSP00000277541,9606.ENSP00000278616,9606.ENSP00000281043,9606.ENSP00000281631,9606.ENSP00000284981,9606.ENSP00000285279,9606.ENSP00000287820,9606.ENSP00000292431,…	STRADB,MMP2,COL1A1,ATXN1,CCNE1,TAF12,DNMT3A,CDK6,RB1,RTKN,CCNA2,NOTCH1,ATM,MYCN,PARP8,APP,VOPP1,PPARG,NACC1,RUNX1,COL3A1,IRS1,TYMS,BACE1,EZH2,LASP1,DNMT3B,KRT7,SP1,NR1I2,SFPQ,MAFG,DNMT1,NFE2L1,ACBD3,FBXO28,DTL,PTGS2,MCL1,PTP4A1,SERBP1,TET1,BMI1,COL2A1,FSCN1,PPP3CA,BCL2,CDC42,CDKN1A,TCL1A,CHFR,DHFR,USP46,MAP2K4,DNAJB11,CBFB,PIK3R1,CLINT1,CYP1B1,VEGFA,MYC,RPS6KA5,MUC1
GO:0043231	Intracellular membrane-bounded organelle	57	10761	0.16	0.0017	9606.ENSP00000194530,9606.ENSP00000219070,9606.ENSP00000225964,9606.ENSP00000244769,9606.ENSP00000262643,9606.ENSP00000263974,9606.ENSP00000264709,9606.ENSP00000265734,9606.ENSP00000267163,9606.ENSP00000274026,9606.ENSP00000277541,9606.ENSP00000278616,9606.ENSP00000281043,9606.ENSP00000281631,9606.ENSP00000284981,9606.ENSP00000287820,9606.ENSP00000292431,9606.ENSP00000300305,9606.ENSP00000304408,…	STRADB,MMP2,COL1A1,ATXN1,CCNE1,TAF12,DNMT3A,CDK6,RB1,CCNA2,NOTCH1,ATM,MYCN,PARP8,APP,PPARG,NACC1,RUNX1,COL3A1,IRS1,TYMS,BACE1,EZH2,DNMT3B,KRT7,SP1,NR1I2,SFPQ,MAFG,DNMT1,NFE2L1,ACBD3,DTL,PTGS2,MCL1,PTP4A1,SERBP1,TET1,BMI1,COL2A1,PPP3CA,BCL2,CDC42,CDKN1A,TCL1A,CHFR,DHFR,USP46,MAP2K4,DNAJB11,CBFB,PIK3R1,CLINT1,CYP1B1,MYC,RPS6KA5,MUC1
GO:0000307	Cyclin-dependent protein kinase holoenzyme complex	4	41	1.42	0.002	9606.ENSP00000262643,9606.ENSP00000265734,9606.ENSP00000274026,9606.ENSP00000384849	CCNE1,CDK6,CCNA2,CDKN1A
GO:0005583	Fibrillar collagen trimer	3	12	1.83	0.002	9606.ENSP00000225964,9606.ENSP00000304408,9606.ENSP00000369889	COL1A1,COL3A1,COL2A1
GO:0061695	Transferase complex, transferring phosphorus-containing groups	7	239	0.9	0.0026	9606.ENSP00000262643,9606.ENSP00000263974,9606.ENSP00000265734,9606.ENSP00000274026,9606.ENSP00000304895,9606.ENSP00000384849,9606.ENSP00000428056	CCNE1,TAF12,CDK6,CCNA2,IRS1,CDKN1A,PIK3R1
GO:1902911	Protein kinase complex	5	95	1.16	0.0026	9606.ENSP00000262643,9606.ENSP00000265734,9606.ENSP00000274026,9606.ENSP00000304895,9606.ENSP00000384849	CCNE1,CDK6,CCNA2,IRS1,CDKN1A
GO:0032991	Protein-containing complex	34	5073	0.26	0.0063	9606.ENSP00000225964,9606.ENSP00000262643,9606.ENSP00000263974,9606.ENSP00000265734,9606.ENSP00000267163,9606.ENSP00000274026,9606.ENSP00000277541,9606.ENSP00000278616,9606.ENSP00000284981,9606.ENSP00000287820,9606.ENSP00000300305,9606.ENSP00000304408,9606.ENSP00000304895,9606.ENSP00000320147,9606.ENSP00000329357,9606.ENSP00000336528,9606.ENSP00000349748,9606.ENSP00000354855,9606.ENSP00000355958,…	COL1A1,CCNE1,TAF12,CDK6,RB1,CCNA2,NOTCH1,ATM,APP,PPARG,RUNX1,COL3A1,IRS1,EZH2,SP1,NR1I2,SFPQ,NFE2L1,DTL,PTGS2,MCL1,BMI1,RECK,COL2A1,LAMB3,PPP3CA,BCL2,CDC42,CDKN1A,TCL1A,CBFB,PIK3R1,CLINT1,MYC
GO:0016513	Core-binding factor complex	2	3	2.26	0.0089	9606.ENSP00000300305,9606.ENSP00000415151	RUNX1,CBFB
GO:0005788	Endoplasmic reticulum lumen	7	308	0.79	0.0101	9606.ENSP00000225964,9606.ENSP00000284981,9606.ENSP00000304408,9606.ENSP00000318585,9606.ENSP00000356438,9606.ENSP00000369889,9606.ENSP00000414398	COL1A1,APP,COL3A1,BACE1,PTGS2,COL2A1,DNAJB11
GO:0005667	Transcription regulator complex	8	431	0.7	0.0122	9606.ENSP00000263974,9606.ENSP00000267163,9606.ENSP00000287820,9606.ENSP00000300305,9606.ENSP00000329357,9606.ENSP00000336528,9606.ENSP00000349748,9606.ENSP00000415151	TAF12,RB1,PPARG,RUNX1,SP1,NR1I2,SFPQ,CBFB
GO:0043227	Membrane-bounded organelle	60	12427	0.12	0.0122	9606.ENSP00000194530,9606.ENSP00000219070,9606.ENSP00000225964,9606.ENSP00000244769,9606.ENSP00000262643,9606.ENSP00000263974,9606.ENSP00000264709,9606.ENSP00000265734,9606.ENSP00000267163,9606.ENSP00000274026,9606.ENSP00000277541,9606.ENSP00000278616,9606.ENSP00000281043,9606.ENSP00000281631,9606.ENSP00000284981,9606.ENSP00000285279,9606.ENSP00000287820,9606.ENSP00000292431,9606.ENSP00000300305,…	STRADB,MMP2,COL1A1,ATXN1,CCNE1,TAF12,DNMT3A,CDK6,RB1,CCNA2,NOTCH1,ATM,MYCN,PARP8,APP,VOPP1,PPARG,NACC1,RUNX1,COL3A1,IRS1,TYMS,BACE1,EZH2,DNMT3B,KRT7,SP1,NR1I2,SFPQ,MAFG,DNMT1,NFE2L1,ACBD3,DTL,PTGS2,MCL1,PTP4A1,SERBP1,TET1,BMI1,COL2A1,FSCN1,PPP3CA,BCL2,CDC42,CDKN1A,TCL1A,CHFR,DHFR,USP46,MAP2K4,DNAJB11,CBFB,PIK3R1,CLINT1,CYP1B1,VEGFA,MYC,RPS6KA5,MUC1
GO:0005622	Intracellular	65	14276	0.09	0.0151	9606.ENSP00000194530,9606.ENSP00000219070,9606.ENSP00000225964,9606.ENSP00000244769,9606.ENSP00000262643,9606.ENSP00000263974,9606.ENSP00000264709,9606.ENSP00000265734,9606.ENSP00000267163,9606.ENSP00000272430,9606.ENSP00000274026,9606.ENSP00000274376,9606.ENSP00000277541,9606.ENSP00000278616,9606.ENSP00000281043,9606.ENSP00000281631,9606.ENSP00000284981,9606.ENSP00000285279,9606.ENSP00000287820,…	STRADB,MMP2,COL1A1,ATXN1,CCNE1,TAF12,DNMT3A,CDK6,RB1,RTKN,CCNA2,RASA1,NOTCH1,ATM,MYCN,PARP8,APP,VOPP1,PPARG,NACC1,RUNX1,COL3A1,IRS1,TYMS,BACE1,EZH2,LASP1,DNMT3B,KRT7,SP1,NR1I2,WNK1,SFPQ,MAFG,DNMT1,NFE2L1,ACBD3,FBXO28,DTL,PTGS2,MCL1,PTP4A1,SERBP1,TET1,BMI1,COL2A1,FSCN1,PPP3CA,BCL2,CDC42,CDKN1A,TCL1A,CHFR,DHFR,USP46,MAP2K4,DNAJB11,CBFB,PIK3R1,CLINT1,CYP1B1,VEGFA,MYC,RPS6KA5,MUC1
GO:1990234	Transferase complex	10	752	0.56	0.0236	9606.ENSP00000262643,9606.ENSP00000263974,9606.ENSP00000265734,9606.ENSP00000274026,9606.ENSP00000304895,9606.ENSP00000320147,9606.ENSP00000355958,9606.ENSP00000365851,9606.ENSP00000384849,9606.ENSP00000428056	CCNE1,TAF12,CDK6,CCNA2,IRS1,EZH2,DTL,BMI1,CDKN1A,PIK3R1
GO:0000785	Chromatin	13	1220	0.46	0.0251	9606.ENSP00000264709,9606.ENSP00000267163,9606.ENSP00000281043,9606.ENSP00000287820,9606.ENSP00000300305,9606.ENSP00000320147,9606.ENSP00000329357,9606.ENSP00000336528,9606.ENSP00000349748,9606.ENSP00000352516,9606.ENSP00000354855,9606.ENSP00000479618,9606.ENSP00000484824	DNMT3A,RB1,MYCN,PPARG,RUNX1,EZH2,SP1,NR1I2,SFPQ,DNMT1,NFE2L1,MYC,MUC1

## Sheet: KEGG Pathway
#Term ID	Term description	Observed gene count	Background gene count	Strength	False discovery rate	Matching proteins in your network (IDs)	Matching proteins in your network (labels)
hsa05206	MicroRNAs in cancer	22	160	1.57	2.06e-25	9606.ENSP00000262643,9606.ENSP00000264709,9606.ENSP00000265734,9606.ENSP00000277541,9606.ENSP00000278616,9606.ENSP00000278742,9606.ENSP00000304895,9606.ENSP00000320147,9606.ENSP00000328547,9606.ENSP00000352516,9606.ENSP00000356438,9606.ENSP00000358022,9606.ENSP00000365851,9606.ENSP00000367202,9606.ENSP00000371798,9606.ENSP00000381185,9606.ENSP00000384849,9606.ENSP00000428056,9606.ENSP00000478561,…	CCNE1,DNMT3A,CDK6,NOTCH1,ATM,ST14,IRS1,EZH2,DNMT3B,DNMT1,PTGS2,MCL1,BMI1,RECK,FSCN1,BCL2,CDKN1A,PIK3R1,CYP1B1,VEGFA,MYC,RPS6KA5
hsa05200	Pathways in cancer	18	517	0.98	9.17e-11	9606.ENSP00000219070,9606.ENSP00000262643,9606.ENSP00000265734,9606.ENSP00000267163,9606.ENSP00000274026,9606.ENSP00000277541,9606.ENSP00000287820,9606.ENSP00000300305,9606.ENSP00000329357,9606.ENSP00000356438,9606.ENSP00000375778,9606.ENSP00000381185,9606.ENSP00000383118,9606.ENSP00000384849,9606.ENSP00000428056,9606.ENSP00000478570,9606.ENSP00000479618,9606.ENSP00000479667	MMP2,CCNE1,CDK6,RB1,CCNA2,NOTCH1,PPARG,RUNX1,SP1,PTGS2,LAMB3,BCL2,CDC42,CDKN1A,PIK3R1,VEGFA,MYC,RPS6KA5
hsa05165	Human papillomavirus infection	14	325	1.07	2.17e-09	9606.ENSP00000225964,9606.ENSP00000262643,9606.ENSP00000265734,9606.ENSP00000267163,9606.ENSP00000274026,9606.ENSP00000277541,9606.ENSP00000278616,9606.ENSP00000356438,9606.ENSP00000369889,9606.ENSP00000375778,9606.ENSP00000383118,9606.ENSP00000384849,9606.ENSP00000428056,9606.ENSP00000478570	COL1A1,CCNE1,CDK6,RB1,CCNA2,NOTCH1,ATM,PTGS2,COL2A1,LAMB3,CDC42,CDKN1A,PIK3R1,VEGFA
hsa05222	Small cell lung cancer	9	92	1.42	9.57e-09	9606.ENSP00000262643,9606.ENSP00000265734,9606.ENSP00000267163,9606.ENSP00000356438,9606.ENSP00000375778,9606.ENSP00000381185,9606.ENSP00000384849,9606.ENSP00000428056,9606.ENSP00000479618	CCNE1,CDK6,RB1,PTGS2,LAMB3,BCL2,CDKN1A,PIK3R1,MYC
hsa04151	PI3K-Akt signaling pathway	13	350	1	4.23e-08	9606.ENSP00000225964,9606.ENSP00000262643,9606.ENSP00000265734,9606.ENSP00000304895,9606.ENSP00000358022,9606.ENSP00000369889,9606.ENSP00000375778,9606.ENSP00000381185,9606.ENSP00000384849,9606.ENSP00000385036,9606.ENSP00000428056,9606.ENSP00000478570,9606.ENSP00000479618	COL1A1,CCNE1,CDK6,IRS1,MCL1,COL2A1,LAMB3,BCL2,CDKN1A,TCL1A,PIK3R1,VEGFA,MYC
hsa04218	Cellular senescence	9	150	1.21	3.67e-07	9606.ENSP00000262643,9606.ENSP00000265734,9606.ENSP00000267163,9606.ENSP00000274026,9606.ENSP00000278616,9606.ENSP00000378323,9606.ENSP00000384849,9606.ENSP00000428056,9606.ENSP00000479618	CCNE1,CDK6,RB1,CCNA2,ATM,PPP3CA,CDKN1A,PIK3R1,MYC
hsa05202	Transcriptional misregulation in cancer	9	171	1.16	8.99e-07	9606.ENSP00000274026,9606.ENSP00000278616,9606.ENSP00000281043,9606.ENSP00000287820,9606.ENSP00000300305,9606.ENSP00000329357,9606.ENSP00000365851,9606.ENSP00000384849,9606.ENSP00000479618	CCNA2,ATM,MYCN,PPARG,RUNX1,SP1,BMI1,CDKN1A,MYC
hsa05219	Bladder cancer	6	41	1.6	8.99e-07	9606.ENSP00000219070,9606.ENSP00000267163,9606.ENSP00000384849,9606.ENSP00000478570,9606.ENSP00000479618,9606.ENSP00000479667	MMP2,RB1,CDKN1A,VEGFA,MYC,RPS6KA5
hsa05167	Kaposi sarcoma-associated herpesvirus infection	9	187	1.12	1.51e-06	9606.ENSP00000265734,9606.ENSP00000267163,9606.ENSP00000356438,9606.ENSP00000378323,9606.ENSP00000384849,9606.ENSP00000410402,9606.ENSP00000428056,9606.ENSP00000478570,9606.ENSP00000479618	CDK6,RB1,PTGS2,PPP3CA,CDKN1A,MAP2K4,PIK3R1,VEGFA,MYC
hsa05169	Epstein-Barr virus infection	9	193	1.1	1.76e-06	9606.ENSP00000262643,9606.ENSP00000265734,9606.ENSP00000267163,9606.ENSP00000274026,9606.ENSP00000381185,9606.ENSP00000384849,9606.ENSP00000410402,9606.ENSP00000428056,9606.ENSP00000479618	CCNE1,CDK6,RB1,CCNA2,BCL2,CDKN1A,MAP2K4,PIK3R1,MYC
hsa01522	Endocrine resistance	7	95	1.3	2.83e-06	9606.ENSP00000219070,9606.ENSP00000267163,9606.ENSP00000277541,9606.ENSP00000329357,9606.ENSP00000381185,9606.ENSP00000384849,9606.ENSP00000428056	MMP2,RB1,NOTCH1,SP1,BCL2,CDKN1A,PIK3R1
hsa04933	AGE-RAGE signaling pathway in diabetic complications	7	98	1.29	3.05e-06	9606.ENSP00000219070,9606.ENSP00000225964,9606.ENSP00000304408,9606.ENSP00000381185,9606.ENSP00000383118,9606.ENSP00000428056,9606.ENSP00000478570	MMP2,COL1A1,COL3A1,BCL2,CDC42,PIK3R1,VEGFA
hsa05166	Human T-cell leukemia virus 1 infection	9	211	1.06	3.05e-06	9606.ENSP00000262643,9606.ENSP00000267163,9606.ENSP00000274026,9606.ENSP00000278616,9606.ENSP00000378323,9606.ENSP00000384849,9606.ENSP00000410402,9606.ENSP00000428056,9606.ENSP00000479618	CCNE1,RB1,CCNA2,ATM,PPP3CA,CDKN1A,MAP2K4,PIK3R1,MYC
hsa05163	Human cytomegalovirus infection	9	218	1.05	3.41e-06	9606.ENSP00000265734,9606.ENSP00000267163,9606.ENSP00000329357,9606.ENSP00000356438,9606.ENSP00000378323,9606.ENSP00000384849,9606.ENSP00000428056,9606.ENSP00000478570,9606.ENSP00000479618	CDK6,RB1,SP1,PTGS2,PPP3CA,CDKN1A,PIK3R1,VEGFA,MYC
hsa05161	Hepatitis B	8	159	1.14	3.9e-06	9606.ENSP00000262643,9606.ENSP00000267163,9606.ENSP00000274026,9606.ENSP00000381185,9606.ENSP00000384849,9606.ENSP00000410402,9606.ENSP00000428056,9606.ENSP00000479618	CCNE1,RB1,CCNA2,BCL2,CDKN1A,MAP2K4,PIK3R1,MYC
hsa04110	Cell cycle	7	120	1.2	8.74e-06	9606.ENSP00000262643,9606.ENSP00000265734,9606.ENSP00000267163,9606.ENSP00000274026,9606.ENSP00000278616,9606.ENSP00000384849,9606.ENSP00000479618	CCNE1,CDK6,RB1,CCNA2,ATM,CDKN1A,MYC
hsa05212	Pancreatic cancer	6	73	1.35	8.74e-06	9606.ENSP00000265734,9606.ENSP00000267163,9606.ENSP00000383118,9606.ENSP00000384849,9606.ENSP00000428056,9606.ENSP00000478570	CDK6,RB1,CDC42,CDKN1A,PIK3R1,VEGFA
hsa05220	Chronic myeloid leukemia	6	75	1.34	9.58e-06	9606.ENSP00000265734,9606.ENSP00000267163,9606.ENSP00000300305,9606.ENSP00000384849,9606.ENSP00000428056,9606.ENSP00000479618	CDK6,RB1,RUNX1,CDKN1A,PIK3R1,MYC
hsa04926	Relaxin signaling pathway	7	128	1.17	1.11e-05	9606.ENSP00000219070,9606.ENSP00000225964,9606.ENSP00000260302,9606.ENSP00000304408,9606.ENSP00000410402,9606.ENSP00000428056,9606.ENSP00000478570	MMP2,COL1A1,MMP13,COL3A1,MAP2K4,PIK3R1,VEGFA
hsa05224	Breast cancer	7	145	1.12	2.35e-05	9606.ENSP00000265734,9606.ENSP00000267163,9606.ENSP00000277541,9606.ENSP00000329357,9606.ENSP00000384849,9606.ENSP00000428056,9606.ENSP00000479618	CDK6,RB1,NOTCH1,SP1,CDKN1A,PIK3R1,MYC
hsa04370	VEGF signaling pathway	5	57	1.38	5.06e-05	9606.ENSP00000356438,9606.ENSP00000378323,9606.ENSP00000383118,9606.ENSP00000428056,9606.ENSP00000478570	PTGS2,PPP3CA,CDC42,PIK3R1,VEGFA
hsa05203	Viral carcinogenesis	7	182	1.02	9.08e-05	9606.ENSP00000262643,9606.ENSP00000265734,9606.ENSP00000267163,9606.ENSP00000274026,9606.ENSP00000383118,9606.ENSP00000384849,9606.ENSP00000428056	CCNE1,CDK6,RB1,CCNA2,CDC42,CDKN1A,PIK3R1
hsa04115	p53 signaling pathway	5	72	1.28	0.00014	9606.ENSP00000262643,9606.ENSP00000265734,9606.ENSP00000278616,9606.ENSP00000381185,9606.ENSP00000384849	CCNE1,CDK6,ATM,BCL2,CDKN1A
hsa04510	Focal adhesion	7	198	0.98	0.00014	9606.ENSP00000225964,9606.ENSP00000369889,9606.ENSP00000375778,9606.ENSP00000381185,9606.ENSP00000383118,9606.ENSP00000428056,9606.ENSP00000478570	COL1A1,COL2A1,LAMB3,BCL2,CDC42,PIK3R1,VEGFA
hsa05205	Proteoglycans in cancer	7	196	0.99	0.00014	9606.ENSP00000219070,9606.ENSP00000225964,9606.ENSP00000383118,9606.ENSP00000384849,9606.ENSP00000428056,9606.ENSP00000478570,9606.ENSP00000479618	MMP2,COL1A1,CDC42,CDKN1A,PIK3R1,VEGFA,MYC
hsa05226	Gastric cancer	6	144	1.05	0.00024	9606.ENSP00000262643,9606.ENSP00000267163,9606.ENSP00000381185,9606.ENSP00000384849,9606.ENSP00000428056,9606.ENSP00000479618	CCNE1,RB1,BCL2,CDKN1A,PIK3R1,MYC
hsa05215	Prostate cancer	5	96	1.15	0.00043	9606.ENSP00000262643,9606.ENSP00000267163,9606.ENSP00000381185,9606.ENSP00000384849,9606.ENSP00000428056	CCNE1,RB1,BCL2,CDKN1A,PIK3R1
hsa04722	Neurotrophin signaling pathway	5	114	1.08	0.00091	9606.ENSP00000304895,9606.ENSP00000381185,9606.ENSP00000383118,9606.ENSP00000428056,9606.ENSP00000479667	IRS1,BCL2,CDC42,PIK3R1,RPS6KA5
hsa04152	AMPK signaling pathway	5	120	1.05	0.0011	9606.ENSP00000194530,9606.ENSP00000274026,9606.ENSP00000287820,9606.ENSP00000304895,9606.ENSP00000428056	STRADB,CCNA2,PPARG,IRS1,PIK3R1
hsa04010	MAPK signaling pathway	7	288	0.82	0.0012	9606.ENSP00000274376,9606.ENSP00000378323,9606.ENSP00000383118,9606.ENSP00000410402,9606.ENSP00000478570,9606.ENSP00000479618,9606.ENSP00000479667	RASA1,PPP3CA,CDC42,MAP2K4,VEGFA,MYC,RPS6KA5
hsa05211	Renal cell carcinoma	4	66	1.22	0.0014	9606.ENSP00000383118,9606.ENSP00000384849,9606.ENSP00000428056,9606.ENSP00000478570	CDC42,CDKN1A,PIK3R1,VEGFA
hsa05221	Acute myeloid leukemia	4	66	1.22	0.0014	9606.ENSP00000274026,9606.ENSP00000300305,9606.ENSP00000428056,9606.ENSP00000479618	CCNA2,RUNX1,PIK3R1,MYC
hsa05223	Non-small cell lung cancer	4	68	1.2	0.0014	9606.ENSP00000265734,9606.ENSP00000267163,9606.ENSP00000384849,9606.ENSP00000428056	CDK6,RB1,CDKN1A,PIK3R1
hsa05418	Fluid shear stress and atherosclerosis	5	130	1.02	0.0014	9606.ENSP00000219070,9606.ENSP00000381185,9606.ENSP00000410402,9606.ENSP00000428056,9606.ENSP00000478570	MMP2,BCL2,MAP2K4,PIK3R1,VEGFA
hsa01524	Platinum drug resistance	4	70	1.19	0.0015	9606.ENSP00000278616,9606.ENSP00000381185,9606.ENSP00000384849,9606.ENSP00000428056	ATM,BCL2,CDKN1A,PIK3R1
hsa05214	Glioma	4	72	1.18	0.0016	9606.ENSP00000265734,9606.ENSP00000267163,9606.ENSP00000384849,9606.ENSP00000428056	CDK6,RB1,CDKN1A,PIK3R1
hsa05218	Melanoma	4	72	1.18	0.0016	9606.ENSP00000265734,9606.ENSP00000267163,9606.ENSP00000384849,9606.ENSP00000428056	CDK6,RB1,CDKN1A,PIK3R1
hsa04012	ErbB signaling pathway	4	83	1.12	0.0025	9606.ENSP00000384849,9606.ENSP00000410402,9606.ENSP00000428056,9606.ENSP00000479618	CDKN1A,MAP2K4,PIK3R1,MYC
hsa04934	Cushing syndrome	5	153	0.95	0.0025	9606.ENSP00000262643,9606.ENSP00000265734,9606.ENSP00000267163,9606.ENSP00000329357,9606.ENSP00000384849	CCNE1,CDK6,RB1,SP1,CDKN1A
hsa05210	Colorectal cancer	4	82	1.12	0.0025	9606.ENSP00000381185,9606.ENSP00000384849,9606.ENSP00000428056,9606.ENSP00000479618	BCL2,CDKN1A,PIK3R1,MYC
hsa05160	Hepatitis C	5	156	0.94	0.0026	9606.ENSP00000265734,9606.ENSP00000267163,9606.ENSP00000384849,9606.ENSP00000428056,9606.ENSP00000479618	CDK6,RB1,CDKN1A,PIK3R1,MYC
hsa04630	JAK-STAT signaling pathway	5	160	0.93	0.0028	9606.ENSP00000358022,9606.ENSP00000381185,9606.ENSP00000384849,9606.ENSP00000428056,9606.ENSP00000479618	MCL1,BCL2,CDKN1A,PIK3R1,MYC
hsa05225	Hepatocellular carcinoma	5	160	0.93	0.0028	9606.ENSP00000265734,9606.ENSP00000267163,9606.ENSP00000384849,9606.ENSP00000428056,9606.ENSP00000479618	CDK6,RB1,CDKN1A,PIK3R1,MYC
hsa05216	Thyroid cancer	3	36	1.35	0.003	9606.ENSP00000287820,9606.ENSP00000384849,9606.ENSP00000479618	PPARG,CDKN1A,MYC
hsa05146	Amoebiasis	4	100	1.04	0.0043	9606.ENSP00000225964,9606.ENSP00000304408,9606.ENSP00000375778,9606.ENSP00000428056	COL1A1,COL3A1,LAMB3,PIK3R1
hsa04660	T cell receptor signaling pathway	4	101	1.03	0.0044	9606.ENSP00000319476,9606.ENSP00000378323,9606.ENSP00000383118,9606.ENSP00000428056	ICOS,PPP3CA,CDC42,PIK3R1
hsa04928	Parathyroid hormone synthesis, secretion and action	4	103	1.02	0.0046	9606.ENSP00000260302,9606.ENSP00000329357,9606.ENSP00000381185,9606.ENSP00000384849	MMP13,SP1,BCL2,CDKN1A
hsa04066	HIF-1 signaling pathway	4	106	1.01	0.005	9606.ENSP00000381185,9606.ENSP00000384849,9606.ENSP00000428056,9606.ENSP00000478570	BCL2,CDKN1A,PIK3R1,VEGFA
hsa04668	TNF signaling pathway	4	112	0.99	0.006	9606.ENSP00000356438,9606.ENSP00000410402,9606.ENSP00000428056,9606.ENSP00000479667	PTGS2,MAP2K4,PIK3R1,RPS6KA5
hsa00270	Cysteine and methionine metabolism	3	49	1.22	0.0062	9606.ENSP00000264709,9606.ENSP00000328547,9606.ENSP00000352516	DNMT3A,DNMT3B,DNMT1
hsa05132	Salmonella infection	5	209	0.81	0.0075	9606.ENSP00000355777,9606.ENSP00000381185,9606.ENSP00000383118,9606.ENSP00000410402,9606.ENSP00000479618	ACBD3,BCL2,CDC42,MAP2K4,MYC
hsa04923	Regulation of lipolysis in adipocytes	3	54	1.18	0.0078	9606.ENSP00000304895,9606.ENSP00000356438,9606.ENSP00000428056	IRS1,PTGS2,PIK3R1
hsa04068	FoxO signaling pathway	4	127	0.93	0.0086	9606.ENSP00000278616,9606.ENSP00000304895,9606.ENSP00000384849,9606.ENSP00000428056	ATM,IRS1,CDKN1A,PIK3R1
hsa05131	Shigellosis	5	218	0.79	0.0086	9606.ENSP00000278616,9606.ENSP00000381185,9606.ENSP00000383118,9606.ENSP00000428056,9606.ENSP00000479667	ATM,BCL2,CDC42,PIK3R1,RPS6KA5
hsa05213	Endometrial cancer	3	57	1.16	0.0086	9606.ENSP00000384849,9606.ENSP00000428056,9606.ENSP00000479618	CDKN1A,PIK3R1,MYC
hsa04210	Apoptosis	4	132	0.92	0.0094	9606.ENSP00000278616,9606.ENSP00000358022,9606.ENSP00000381185,9606.ENSP00000428056	ATM,MCL1,BCL2,PIK3R1
hsa04915	Estrogen signaling pathway	4	133	0.91	0.0095	9606.ENSP00000219070,9606.ENSP00000329357,9606.ENSP00000381185,9606.ENSP00000428056	MMP2,SP1,BCL2,PIK3R1
hsa05162	Measles	4	138	0.9	0.0107	9606.ENSP00000262643,9606.ENSP00000265734,9606.ENSP00000381185,9606.ENSP00000428056	CCNE1,CDK6,BCL2,PIK3R1
hsa05010	Alzheimer disease	6	355	0.66	0.0119	9606.ENSP00000284981,9606.ENSP00000304895,9606.ENSP00000318585,9606.ENSP00000356438,9606.ENSP00000378323,9606.ENSP00000428056	APP,IRS1,BACE1,PTGS2,PPP3CA,PIK3R1
hsa00670	One carbon pool by folate	2	20	1.43	0.0164	9606.ENSP00000315644,9606.ENSP00000396308	TYMS,DHFR
hsa01521	EGFR tyrosine kinase inhibitor resistance	3	78	1.02	0.0181	9606.ENSP00000381185,9606.ENSP00000428056,9606.ENSP00000478570	BCL2,PIK3R1,VEGFA
hsa04211	Longevity regulating pathway	3	87	0.97	0.0239	9606.ENSP00000287820,9606.ENSP00000304895,9606.ENSP00000428056	PPARG,IRS1,PIK3R1
hsa04360	Axon guidance	4	177	0.79	0.0239	9606.ENSP00000274376,9606.ENSP00000378323,9606.ENSP00000383118,9606.ENSP00000428056	RASA1,PPP3CA,CDC42,PIK3R1
hsa04512	ECM-receptor interaction	3	88	0.97	0.0239	9606.ENSP00000225964,9606.ENSP00000369889,9606.ENSP00000375778	COL1A1,COL2A1,LAMB3
hsa04912	GnRH signaling pathway	3	89	0.96	0.0243	9606.ENSP00000219070,9606.ENSP00000383118,9606.ENSP00000410402	MMP2,CDC42,MAP2K4
hsa01523	Antifolate resistance	2	31	1.24	0.0327	9606.ENSP00000315644,9606.ENSP00000396308	TYMS,DHFR
hsa04064	NF-kappa B signaling pathway	3	101	0.91	0.0327	9606.ENSP00000278616,9606.ENSP00000356438,9606.ENSP00000381185	ATM,PTGS2,BCL2
hsa04974	Protein digestion and absorption	3	100	0.91	0.0327	9606.ENSP00000225964,9606.ENSP00000304408,9606.ENSP00000369889	COL1A1,COL3A1,COL2A1
hsa04625	C-type lectin receptor signaling pathway	3	102	0.9	0.033	9606.ENSP00000356438,9606.ENSP00000378323,9606.ENSP00000428056	PTGS2,PPP3CA,PIK3R1
hsa05170	Human immunodeficiency virus 1 infection	4	204	0.73	0.0344	9606.ENSP00000278616,9606.ENSP00000378323,9606.ENSP00000381185,9606.ENSP00000428056	ATM,PPP3CA,BCL2,PIK3R1
hsa04670	Leukocyte transendothelial migration	3	109	0.87	0.0383	9606.ENSP00000219070,9606.ENSP00000383118,9606.ENSP00000428056	MMP2,CDC42,PIK3R1
hsa04960	Aldosterone-regulated sodium reabsorption	2	37	1.17	0.042	9606.ENSP00000304895,9606.ENSP00000428056	IRS1,PIK3R1
hsa04014	Ras signaling pathway	4	226	0.68	0.046	9606.ENSP00000274376,9606.ENSP00000383118,9606.ENSP00000428056,9606.ENSP00000478570	RASA1,CDC42,PIK3R1,VEGFA
hsa04919	Thyroid hormone signaling pathway	3	119	0.84	0.046	9606.ENSP00000277541,9606.ENSP00000428056,9606.ENSP00000479618	NOTCH1,PIK3R1,MYC
hsa04935	Growth hormone synthesis, secretion and action	3	118	0.84	0.046	9606.ENSP00000304895,9606.ENSP00000410402,9606.ENSP00000428056	IRS1,MAP2K4,PIK3R1
hsa04380	Osteoclast differentiation	3	122	0.82	0.0482	9606.ENSP00000287820,9606.ENSP00000378323,9606.ENSP00000428056	PPARG,PPP3CA,PIK3R1
hsa04611	Platelet activation	3	122	0.82	0.0482	9606.ENSP00000225964,9606.ENSP00000304408,9606.ENSP00000428056	COL1A1,COL3A1,PIK3R1

## Sheet: Molecular Function
#Term ID	Term description	Observed gene count	Background gene count	Strength	False discovery rate	Matching proteins in your network (IDs)	Matching proteins in your network (labels)
GO:0005515	Protein binding	51	7026	0.3	6.27e-06	9606.ENSP00000225964,9606.ENSP00000244769,9606.ENSP00000262643,9606.ENSP00000263974,9606.ENSP00000264709,9606.ENSP00000265734,9606.ENSP00000267163,9606.ENSP00000272430,9606.ENSP00000274026,9606.ENSP00000274376,9606.ENSP00000277541,9606.ENSP00000278616,9606.ENSP00000281043,9606.ENSP00000281631,9606.ENSP00000284981,9606.ENSP00000287820,9606.ENSP00000292431,9606.ENSP00000300305,9606.ENSP00000304408,…	COL1A1,ATXN1,CCNE1,TAF12,DNMT3A,CDK6,RB1,RTKN,CCNA2,RASA1,NOTCH1,ATM,MYCN,PARP8,APP,PPARG,NACC1,RUNX1,COL3A1,IRS1,TYMS,BACE1,LASP1,DNMT3B,SP1,NR1I2,WNK1,SFPQ,MAFG,NFE2L1,ACBD3,PTGS2,MCL1,SERBP1,BMI1,RECK,COL2A1,FSCN1,LAMB3,PPP3CA,BCL2,CDC42,CDKN1A,TCL1A,MAP2K4,DNAJB11,PIK3R1,CLINT1,VEGFA,MYC,MUC1
GO:0019899	Enzyme binding	27	2239	0.52	1.69e-05	9606.ENSP00000225964,9606.ENSP00000262643,9606.ENSP00000267163,9606.ENSP00000272430,9606.ENSP00000274026,9606.ENSP00000274376,9606.ENSP00000277541,9606.ENSP00000281043,9606.ENSP00000281631,9606.ENSP00000284981,9606.ENSP00000287820,9606.ENSP00000292431,9606.ENSP00000304408,9606.ENSP00000304895,9606.ENSP00000318585,9606.ENSP00000328547,9606.ENSP00000329357,9606.ENSP00000341292,9606.ENSP00000349748,…	COL1A1,CCNE1,RB1,RTKN,CCNA2,RASA1,NOTCH1,MYCN,PARP8,APP,PPARG,NACC1,COL3A1,IRS1,BACE1,DNMT3B,SP1,WNK1,SFPQ,PTGS2,PPP3CA,BCL2,CDC42,CDKN1A,TCL1A,MAP2K4,PIK3R1
GO:0000987	Cis-regulatory region sequence-specific dna binding	15	701	0.76	4.17e-05	9606.ENSP00000264709,9606.ENSP00000267163,9606.ENSP00000277541,9606.ENSP00000281043,9606.ENSP00000284981,9606.ENSP00000287820,9606.ENSP00000292431,9606.ENSP00000300305,9606.ENSP00000320147,9606.ENSP00000329357,9606.ENSP00000349748,9606.ENSP00000350369,9606.ENSP00000354855,9606.ENSP00000479618,9606.ENSP00000484824	DNMT3A,RB1,NOTCH1,MYCN,APP,PPARG,NACC1,RUNX1,EZH2,SP1,SFPQ,MAFG,NFE2L1,MYC,MUC1
GO:0043565	Sequence-specific dna binding	20	1331	0.61	4.17e-05	9606.ENSP00000264709,9606.ENSP00000267163,9606.ENSP00000277541,9606.ENSP00000281043,9606.ENSP00000284981,9606.ENSP00000287820,9606.ENSP00000292431,9606.ENSP00000300305,9606.ENSP00000320147,9606.ENSP00000329357,9606.ENSP00000336528,9606.ENSP00000349748,9606.ENSP00000350369,9606.ENSP00000352516,9606.ENSP00000354855,9606.ENSP00000362748,9606.ENSP00000381185,9606.ENSP00000415151,9606.ENSP00000479618,…	DNMT3A,RB1,NOTCH1,MYCN,APP,PPARG,NACC1,RUNX1,EZH2,SP1,NR1I2,SFPQ,MAFG,DNMT1,NFE2L1,TET1,BCL2,CBFB,MYC,MUC1
GO:0000977	RNA polymerase II transcription regulatory region sequence-specific DNA binding	16	878	0.69	7.22e-05	9606.ENSP00000264709,9606.ENSP00000267163,9606.ENSP00000277541,9606.ENSP00000281043,9606.ENSP00000284981,9606.ENSP00000287820,9606.ENSP00000292431,9606.ENSP00000300305,9606.ENSP00000320147,9606.ENSP00000329357,9606.ENSP00000336528,9606.ENSP00000349748,9606.ENSP00000350369,9606.ENSP00000354855,9606.ENSP00000479618,9606.ENSP00000484824	DNMT3A,RB1,NOTCH1,MYCN,APP,PPARG,NACC1,RUNX1,EZH2,SP1,NR1I2,SFPQ,MAFG,NFE2L1,MYC,MUC1
GO:0000978	RNA polymerase II cis-regulatory region sequence-specific DNA binding	14	672	0.75	8.73e-05	9606.ENSP00000264709,9606.ENSP00000277541,9606.ENSP00000281043,9606.ENSP00000284981,9606.ENSP00000287820,9606.ENSP00000292431,9606.ENSP00000300305,9606.ENSP00000320147,9606.ENSP00000329357,9606.ENSP00000349748,9606.ENSP00000350369,9606.ENSP00000354855,9606.ENSP00000479618,9606.ENSP00000484824	DNMT3A,NOTCH1,MYCN,APP,PPARG,NACC1,RUNX1,EZH2,SP1,SFPQ,MAFG,NFE2L1,MYC,MUC1
GO:0003886	DNA (cytosine-5-)-methyltransferase activity	3	3	2.43	0.00041	9606.ENSP00000264709,9606.ENSP00000328547,9606.ENSP00000352516	DNMT3A,DNMT3B,DNMT1
GO:0098772	Molecular function regulator	30	3422	0.38	0.00047	9606.ENSP00000262643,9606.ENSP00000263974,9606.ENSP00000264709,9606.ENSP00000267163,9606.ENSP00000272430,9606.ENSP00000274026,9606.ENSP00000274376,9606.ENSP00000277541,9606.ENSP00000281043,9606.ENSP00000281631,9606.ENSP00000284981,9606.ENSP00000287820,9606.ENSP00000292431,9606.ENSP00000300305,9606.ENSP00000320147,9606.ENSP00000328547,9606.ENSP00000329357,9606.ENSP00000336528,9606.ENSP00000341292,…	CCNE1,TAF12,DNMT3A,RB1,RTKN,CCNA2,RASA1,NOTCH1,MYCN,PARP8,APP,PPARG,NACC1,RUNX1,EZH2,DNMT3B,SP1,NR1I2,WNK1,MAFG,NFE2L1,RECK,BCL2,CDKN1A,TCL1A,CBFB,PIK3R1,VEGFA,MYC,MUC1
GO:0003677	DNA binding	24	2470	0.42	0.0011	9606.ENSP00000244769,9606.ENSP00000263974,9606.ENSP00000264709,9606.ENSP00000267163,9606.ENSP00000277541,9606.ENSP00000278616,9606.ENSP00000281043,9606.ENSP00000284981,9606.ENSP00000287820,9606.ENSP00000292431,9606.ENSP00000300305,9606.ENSP00000320147,9606.ENSP00000328547,9606.ENSP00000329357,9606.ENSP00000336528,9606.ENSP00000349748,9606.ENSP00000350369,9606.ENSP00000352516,9606.ENSP00000354855,…	ATXN1,TAF12,DNMT3A,RB1,NOTCH1,ATM,MYCN,APP,PPARG,NACC1,RUNX1,EZH2,DNMT3B,SP1,NR1I2,SFPQ,MAFG,DNMT1,NFE2L1,TET1,BCL2,CBFB,MYC,MUC1
GO:0046983	Protein dimerization activity	15	1037	0.59	0.0011	9606.ENSP00000263974,9606.ENSP00000281043,9606.ENSP00000284981,9606.ENSP00000300305,9606.ENSP00000329357,9606.ENSP00000349748,9606.ENSP00000350369,9606.ENSP00000354855,9606.ENSP00000356438,9606.ENSP00000358022,9606.ENSP00000378323,9606.ENSP00000381185,9606.ENSP00000428056,9606.ENSP00000478570,9606.ENSP00000479618	TAF12,MYCN,APP,RUNX1,SP1,SFPQ,MAFG,NFE2L1,PTGS2,MCL1,PPP3CA,BCL2,PIK3R1,VEGFA,MYC
GO:0005488	Binding	63	12516	0.14	0.0014	9606.ENSP00000194530,9606.ENSP00000219070,9606.ENSP00000225964,9606.ENSP00000244769,9606.ENSP00000260302,9606.ENSP00000262643,9606.ENSP00000263974,9606.ENSP00000264709,9606.ENSP00000265734,9606.ENSP00000267163,9606.ENSP00000272430,9606.ENSP00000274026,9606.ENSP00000274376,9606.ENSP00000277541,9606.ENSP00000278616,9606.ENSP00000281043,9606.ENSP00000281631,9606.ENSP00000284981,9606.ENSP00000287820,…	STRADB,MMP2,COL1A1,ATXN1,MMP13,CCNE1,TAF12,DNMT3A,CDK6,RB1,RTKN,CCNA2,RASA1,NOTCH1,ATM,MYCN,PARP8,APP,PPARG,NACC1,RUNX1,COL3A1,IRS1,TYMS,BACE1,EZH2,LASP1,DNMT3B,SP1,NR1I2,WNK1,SFPQ,MAFG,DNMT1,NFE2L1,ACBD3,PTGS2,MCL1,SERBP1,TET1,BMI1,RECK,COL2A1,FSCN1,LAMB3,PPP3CA,BCL2,CDC42,CDKN1A,TCL1A,CHFR,DHFR,USP46,MAP2K4,DNAJB11,CBFB,PIK3R1,CLINT1,CYP1B1,VEGFA,MYC,RPS6KA5,MUC1
GO:0003712	Transcription coregulator activity	11	571	0.72	0.0016	9606.ENSP00000262643,9606.ENSP00000263974,9606.ENSP00000264709,9606.ENSP00000267163,9606.ENSP00000287820,9606.ENSP00000320147,9606.ENSP00000328547,9606.ENSP00000336528,9606.ENSP00000354855,9606.ENSP00000415151,9606.ENSP00000484824	CCNE1,TAF12,DNMT3A,RB1,PPARG,EZH2,DNMT3B,NR1I2,NFE2L1,CBFB,MUC1
GO:1901363	Heterocyclic compound binding	39	5831	0.26	0.0026	9606.ENSP00000194530,9606.ENSP00000244769,9606.ENSP00000263974,9606.ENSP00000264709,9606.ENSP00000265734,9606.ENSP00000267163,9606.ENSP00000272430,9606.ENSP00000277541,9606.ENSP00000278616,9606.ENSP00000281043,9606.ENSP00000284981,9606.ENSP00000287820,9606.ENSP00000292431,9606.ENSP00000300305,9606.ENSP00000315644,9606.ENSP00000320147,9606.ENSP00000328547,9606.ENSP00000329357,9606.ENSP00000336528,…	STRADB,ATXN1,TAF12,DNMT3A,CDK6,RB1,RTKN,NOTCH1,ATM,MYCN,APP,PPARG,NACC1,RUNX1,TYMS,EZH2,DNMT3B,SP1,NR1I2,WNK1,SFPQ,MAFG,DNMT1,NFE2L1,ACBD3,PTGS2,SERBP1,TET1,FSCN1,BCL2,CDC42,CHFR,DHFR,MAP2K4,CBFB,CYP1B1,MYC,RPS6KA5,MUC1
GO:0019207	Kinase regulator activity	7	216	0.94	0.0028	9606.ENSP00000262643,9606.ENSP00000274026,9606.ENSP00000281631,9606.ENSP00000341292,9606.ENSP00000384849,9606.ENSP00000385036,9606.ENSP00000428056	CCNE1,CCNA2,PARP8,WNK1,CDKN1A,TCL1A,PIK3R1
GO:0019900	Kinase binding	12	742	0.64	0.0028	9606.ENSP00000262643,9606.ENSP00000267163,9606.ENSP00000274026,9606.ENSP00000281043,9606.ENSP00000281631,9606.ENSP00000304895,9606.ENSP00000341292,9606.ENSP00000383118,9606.ENSP00000384849,9606.ENSP00000385036,9606.ENSP00000410402,9606.ENSP00000428056	CCNE1,RB1,CCNA2,MYCN,PARP8,IRS1,WNK1,CDC42,CDKN1A,TCL1A,MAP2K4,PIK3R1
GO:0048407	Platelet-derived growth factor binding	3	11	1.87	0.0028	9606.ENSP00000225964,9606.ENSP00000304408,9606.ENSP00000369889	COL1A1,COL3A1,COL2A1
GO:0097159	Organic cyclic compound binding	39	5916	0.25	0.0031	9606.ENSP00000194530,9606.ENSP00000244769,9606.ENSP00000263974,9606.ENSP00000264709,9606.ENSP00000265734,9606.ENSP00000267163,9606.ENSP00000272430,9606.ENSP00000277541,9606.ENSP00000278616,9606.ENSP00000281043,9606.ENSP00000284981,9606.ENSP00000287820,9606.ENSP00000292431,9606.ENSP00000300305,9606.ENSP00000315644,9606.ENSP00000320147,9606.ENSP00000328547,9606.ENSP00000329357,9606.ENSP00000336528,…	STRADB,ATXN1,TAF12,DNMT3A,CDK6,RB1,RTKN,NOTCH1,ATM,MYCN,APP,PPARG,NACC1,RUNX1,TYMS,EZH2,DNMT3B,SP1,NR1I2,WNK1,SFPQ,MAFG,DNMT1,NFE2L1,ACBD3,PTGS2,SERBP1,TET1,FSCN1,BCL2,CDC42,CHFR,DHFR,MAP2K4,CBFB,CYP1B1,MYC,RPS6KA5,MUC1
GO:0140110	Transcription regulator activity	18	1657	0.47	0.0035	9606.ENSP00000262643,9606.ENSP00000263974,9606.ENSP00000264709,9606.ENSP00000267163,9606.ENSP00000277541,9606.ENSP00000281043,9606.ENSP00000287820,9606.ENSP00000292431,9606.ENSP00000300305,9606.ENSP00000320147,9606.ENSP00000328547,9606.ENSP00000329357,9606.ENSP00000336528,9606.ENSP00000350369,9606.ENSP00000354855,9606.ENSP00000415151,9606.ENSP00000479618,9606.ENSP00000484824	CCNE1,TAF12,DNMT3A,RB1,NOTCH1,MYCN,PPARG,NACC1,RUNX1,EZH2,DNMT3B,SP1,NR1I2,MAFG,NFE2L1,CBFB,MYC,MUC1
GO:0008144	Drug binding	5	91	1.17	0.0037	9606.ENSP00000287820,9606.ENSP00000336528,9606.ENSP00000371798,9606.ENSP00000378323,9606.ENSP00000396308	PPARG,NR1I2,FSCN1,PPP3CA,DHFR
GO:0008134	Transcription factor binding	11	672	0.65	0.0047	9606.ENSP00000262643,9606.ENSP00000263974,9606.ENSP00000264709,9606.ENSP00000267163,9606.ENSP00000287820,9606.ENSP00000300305,9606.ENSP00000329357,9606.ENSP00000336528,9606.ENSP00000381185,9606.ENSP00000428056,9606.ENSP00000479618	CCNE1,TAF12,DNMT3A,RB1,PPARG,RUNX1,SP1,NR1I2,BCL2,PIK3R1,MYC
GO:0046982	Protein heterodimerization activity	8	338	0.81	0.0048	9606.ENSP00000263974,9606.ENSP00000284981,9606.ENSP00000300305,9606.ENSP00000350369,9606.ENSP00000354855,9606.ENSP00000358022,9606.ENSP00000381185,9606.ENSP00000428056	TAF12,APP,RUNX1,MAFG,NFE2L1,MCL1,BCL2,PIK3R1
GO:0019904	Protein domain specific binding	11	716	0.62	0.0077	9606.ENSP00000267163,9606.ENSP00000274026,9606.ENSP00000284981,9606.ENSP00000287820,9606.ENSP00000304895,9606.ENSP00000329357,9606.ENSP00000354855,9606.ENSP00000358022,9606.ENSP00000365851,9606.ENSP00000381185,9606.ENSP00000383118	RB1,CCNA2,APP,PPARG,IRS1,SP1,NFE2L1,MCL1,BMI1,BCL2,CDC42
GO:0033218	Amide binding	8	369	0.77	0.0081	9606.ENSP00000284981,9606.ENSP00000287820,9606.ENSP00000315644,9606.ENSP00000318585,9606.ENSP00000355777,9606.ENSP00000378323,9606.ENSP00000396308,9606.ENSP00000428056	APP,PPARG,TYMS,BACE1,ACBD3,PPP3CA,DHFR,PIK3R1
GO:0019887	Protein kinase regulator activity	6	188	0.94	0.0087	9606.ENSP00000262643,9606.ENSP00000274026,9606.ENSP00000281631,9606.ENSP00000341292,9606.ENSP00000384849,9606.ENSP00000385036	CCNE1,CCNA2,PARP8,WNK1,CDKN1A,TCL1A
GO:1990841	Promoter-specific chromatin binding	4	61	1.25	0.0102	9606.ENSP00000320147,9606.ENSP00000352516,9606.ENSP00000354855,9606.ENSP00000365851	EZH2,DNMT1,NFE2L1,BMI1
GO:0005158	Insulin receptor binding	3	24	1.53	0.0135	9606.ENSP00000284981,9606.ENSP00000304895,9606.ENSP00000428056	APP,IRS1,PIK3R1
GO:0044877	Protein-containing complex binding	14	1216	0.5	0.0135	9606.ENSP00000260302,9606.ENSP00000278616,9606.ENSP00000284981,9606.ENSP00000304408,9606.ENSP00000304895,9606.ENSP00000320147,9606.ENSP00000325240,9606.ENSP00000354855,9606.ENSP00000371798,9606.ENSP00000375778,9606.ENSP00000378323,9606.ENSP00000384849,9606.ENSP00000428056,9606.ENSP00000479618	MMP13,ATM,APP,COL3A1,IRS1,EZH2,LASP1,NFE2L1,FSCN1,LAMB3,PPP3CA,CDKN1A,PIK3R1,MYC
GO:0042802	Identical protein binding	18	1896	0.41	0.0139	9606.ENSP00000225964,9606.ENSP00000244769,9606.ENSP00000264709,9606.ENSP00000267163,9606.ENSP00000278616,9606.ENSP00000284981,9606.ENSP00000287820,9606.ENSP00000300305,9606.ENSP00000315644,9606.ENSP00000329357,9606.ENSP00000349748,9606.ENSP00000356438,9606.ENSP00000358022,9606.ENSP00000369889,9606.ENSP00000381185,9606.ENSP00000383118,9606.ENSP00000385036,9606.ENSP00000478570	COL1A1,ATXN1,DNMT3A,RB1,ATM,APP,PPARG,RUNX1,TYMS,SP1,SFPQ,PTGS2,MCL1,COL2A1,BCL2,CDC42,TCL1A,VEGFA
GO:0070491	Repressing transcription factor binding	4	73	1.17	0.0175	9606.ENSP00000287820,9606.ENSP00000329357,9606.ENSP00000381185,9606.ENSP00000479618	PPARG,SP1,BCL2,MYC
GO:0030020	Extracellular matrix structural constituent conferring tensile strength	3	28	1.46	0.0182	9606.ENSP00000225964,9606.ENSP00000304408,9606.ENSP00000369889	COL1A1,COL3A1,COL2A1
GO:0003676	Nucleic acid binding	28	3947	0.29	0.0189	9606.ENSP00000244769,9606.ENSP00000263974,9606.ENSP00000264709,9606.ENSP00000267163,9606.ENSP00000277541,9606.ENSP00000278616,9606.ENSP00000281043,9606.ENSP00000284981,9606.ENSP00000287820,9606.ENSP00000292431,9606.ENSP00000300305,9606.ENSP00000315644,9606.ENSP00000320147,9606.ENSP00000328547,9606.ENSP00000329357,9606.ENSP00000336528,9606.ENSP00000349748,9606.ENSP00000350369,9606.ENSP00000352516,…	ATXN1,TAF12,DNMT3A,RB1,NOTCH1,ATM,MYCN,APP,PPARG,NACC1,RUNX1,TYMS,EZH2,DNMT3B,SP1,NR1I2,SFPQ,MAFG,DNMT1,NFE2L1,SERBP1,TET1,FSCN1,BCL2,DHFR,CBFB,MYC,MUC1
GO:0001228	DNA-binding transcription activator activity, RNA polymerase II-specific	8	449	0.69	0.0225	9606.ENSP00000277541,9606.ENSP00000281043,9606.ENSP00000300305,9606.ENSP00000329357,9606.ENSP00000336528,9606.ENSP00000350369,9606.ENSP00000354855,9606.ENSP00000479618	NOTCH1,MYCN,RUNX1,SP1,NR1I2,MAFG,NFE2L1,MYC
GO:0003682	Chromatin binding	9	570	0.63	0.0225	9606.ENSP00000264709,9606.ENSP00000277541,9606.ENSP00000287820,9606.ENSP00000320147,9606.ENSP00000328547,9606.ENSP00000349748,9606.ENSP00000352516,9606.ENSP00000354855,9606.ENSP00000365851	DNMT3A,NOTCH1,PPARG,EZH2,DNMT3B,SFPQ,DNMT1,NFE2L1,BMI1
GO:0000981	DNA-binding transcription factor activity, RNA polymerase II-specific	12	1022	0.5	0.0282	9606.ENSP00000277541,9606.ENSP00000281043,9606.ENSP00000287820,9606.ENSP00000292431,9606.ENSP00000300305,9606.ENSP00000320147,9606.ENSP00000329357,9606.ENSP00000336528,9606.ENSP00000350369,9606.ENSP00000354855,9606.ENSP00000415151,9606.ENSP00000479618	NOTCH1,MYCN,PPARG,NACC1,RUNX1,EZH2,SP1,NR1I2,MAFG,NFE2L1,CBFB,MYC
GO:0030295	Protein kinase activator activity	4	87	1.1	0.0282	9606.ENSP00000281631,9606.ENSP00000341292,9606.ENSP00000384849,9606.ENSP00000385036	PARP8,WNK1,CDKN1A,TCL1A
GO:0051219	Phosphoprotein binding	4	87	1.1	0.0282	9606.ENSP00000267163,9606.ENSP00000274376,9606.ENSP00000304895,9606.ENSP00000428056	RB1,RASA1,IRS1,PIK3R1
GO:0051434	BH3 domain binding	2	6	1.96	0.0282	9606.ENSP00000358022,9606.ENSP00000381185	MCL1,BCL2
GO:0030234	Enzyme regulator activity	12	1044	0.49	0.0312	9606.ENSP00000262643,9606.ENSP00000272430,9606.ENSP00000274026,9606.ENSP00000274376,9606.ENSP00000277541,9606.ENSP00000281631,9606.ENSP00000284981,9606.ENSP00000341292,9606.ENSP00000367202,9606.ENSP00000384849,9606.ENSP00000385036,9606.ENSP00000428056	CCNE1,RTKN,CCNA2,RASA1,NOTCH1,PARP8,APP,WNK1,RECK,CDKN1A,TCL1A,PIK3R1
GO:0140096	Catalytic activity, acting on a protein	18	2116	0.36	0.0383	9606.ENSP00000194530,9606.ENSP00000219070,9606.ENSP00000260302,9606.ENSP00000265734,9606.ENSP00000278616,9606.ENSP00000278742,9606.ENSP00000281631,9606.ENSP00000318585,9606.ENSP00000320147,9606.ENSP00000341292,9606.ENSP00000359685,9606.ENSP00000378323,9606.ENSP00000383118,9606.ENSP00000384849,9606.ENSP00000392395,9606.ENSP00000407818,9606.ENSP00000410402,9606.ENSP00000479667	STRADB,MMP2,MMP13,CDK6,ATM,ST14,PARP8,BACE1,EZH2,WNK1,PTP4A1,PPP3CA,CDC42,CDKN1A,CHFR,USP46,MAP2K4,RPS6KA5
GO:0001784	Phosphotyrosine residue binding	3	42	1.29	0.0414	9606.ENSP00000274376,9606.ENSP00000304895,9606.ENSP00000428056	RASA1,IRS1,PIK3R1
GO:0016248	Channel inhibitor activity	3	42	1.29	0.0414	9606.ENSP00000274376,9606.ENSP00000341292,9606.ENSP00000381185	RASA1,WNK1,BCL2
GO:0019901	Protein kinase binding	9	653	0.57	0.045	9606.ENSP00000262643,9606.ENSP00000274026,9606.ENSP00000304895,9606.ENSP00000341292,9606.ENSP00000383118,9606.ENSP00000384849,9606.ENSP00000385036,9606.ENSP00000410402,9606.ENSP00000428056	CCNE1,CCNA2,IRS1,WNK1,CDC42,CDKN1A,TCL1A,MAP2K4,PIK3R1
