# Supplementary material for: Integrative Analysis of Differentially Expressed miRNAs and Noncoding RNA Networks Reveals Molecular Mechanisms Underlying Metritis in Postpartum Dairy Cows
Source: Curr Issues Mol Biol. 2025 Aug 11;47(8):643. doi: 10.3390/cimb47080643 (PMC12385158; doi:10.3390/cimb47080643)
Supplement: Supplementary file 1 [file cimb-47-00643-s001.zip › Metritis_SupplementaryFileS4.xlsx]

## Sheet: Biological Process
#Term ID	Term description	Observed gene count	Background gene count	Strength	False discovery rate	Matching proteins in your network (IDs)	Matching proteins in your network (labels)
GO:0042127	Regulation of cell population proliferation	38	1642	0.58	5.4e-09	9606.ENSP00000217121,9606.ENSP00000250457,9606.ENSP00000258341,9606.ENSP00000263826,9606.ENSP00000264010,9606.ENSP00000267101,9606.ENSP00000267163,9606.ENSP00000274276,9606.ENSP00000280612,9606.ENSP00000298229,9606.ENSP00000300651,9606.ENSP00000301061,9606.ENSP00000306512,9606.ENSP00000309968,9606.ENSP00000312150,9606.ENSP00000328181,9606.ENSP00000333685,9606.ENSP00000335544,9606.ENSP00000352516,…	TPD52L2,EGLN3,LAMC1,AKT3,CTCF,ERBB3,RB1,OSMR,SLC7A11,INPPL1,MED1,WNT10B,CXCL8,ADAM17,TRIB1,NOG,MAPK11,CCKBR,DNMT1,ZEB1,MAP3K3,TBX19,VAV3,PTEN,FOXP3,BMI1,ERRFI1,ZFPM2,MECP2,RHOA,BAP1,CASR,ROBO1,DICER1,FZD3,HMGA2,VEGFA,FOXP1
GO:0048523	Negative regulation of cellular process	65	4874	0.34	5.6e-08	9606.ENSP00000183605,9606.ENSP00000209884,9606.ENSP00000250405,9606.ENSP00000250498,9606.ENSP00000257749,9606.ENSP00000263826,9606.ENSP00000264010,9606.ENSP00000267101,9606.ENSP00000267163,9606.ENSP00000280612,9606.ENSP00000288943,9606.ENSP00000290341,9606.ENSP00000293379,9606.ENSP00000297338,9606.ENSP00000298229,9606.ENSP00000300651,9606.ENSP00000301061,9606.ENSP00000306124,9606.ENSP00000306512,…	CLDN18,KLHL20,BCL2L2,DAD1,BACH2,AKT3,CTCF,ERBB3,RB1,SLC7A11,DUSP2,IGF2BP1,ITGA5,RAD21,INPPL1,MED1,WNT10B,PRKCE,CXCL8,ADAM17,TRIB1,NOG,DNMT3B,RAB11FIP1,MAPK11,RERE,WNK1,PALM,NDRG3,DNMT1,CUX1,ZEB1,ATP1A2,MAP3K3,DSTYK,TBX19,PTEN,CLIC4,FOXP3,BMI1,ERRFI1,LATS2,FAM122A,RDX,ZFPM2,ELAVL1,NFATC1,MECP2,DHFR,RHOA,SATB2,BAP1,CLASP2,ZBTB20,ROBO1,ERBB2IP,ENY2,EIF4G2,DICER1,FZD3,HMGA2,MAP3K12,ZEB2,VEGFA,FOXP1
GO:0048519	Negative regulation of biological process	66	5389	0.3	1.15e-06	9606.ENSP00000183605,9606.ENSP00000209884,9606.ENSP00000250405,9606.ENSP00000250498,9606.ENSP00000257749,9606.ENSP00000263826,9606.ENSP00000264010,9606.ENSP00000267101,9606.ENSP00000267163,9606.ENSP00000280612,9606.ENSP00000288943,9606.ENSP00000290341,9606.ENSP00000293379,9606.ENSP00000297338,9606.ENSP00000298229,9606.ENSP00000300651,9606.ENSP00000301061,9606.ENSP00000306124,9606.ENSP00000306512,…	CLDN18,KLHL20,BCL2L2,DAD1,BACH2,AKT3,CTCF,ERBB3,RB1,SLC7A11,DUSP2,IGF2BP1,ITGA5,RAD21,INPPL1,MED1,WNT10B,PRKCE,CXCL8,ADAM17,TRIB1,PPP2R2A,NOG,DNMT3B,RAB11FIP1,MAPK11,RERE,WNK1,PALM,NDRG3,DNMT1,CUX1,ZEB1,ATP1A2,MAP3K3,DSTYK,TBX19,PTEN,CLIC4,FOXP3,BMI1,ERRFI1,LATS2,FAM122A,RDX,ZFPM2,ELAVL1,NFATC1,MECP2,DHFR,RHOA,SATB2,BAP1,CLASP2,ZBTB20,ROBO1,ERBB2IP,ENY2,EIF4G2,DICER1,FZD3,HMGA2,MAP3K12,ZEB2,VEGFA…
GO:0007275	Multicellular organism development	63	5023	0.31	1.25e-06	9606.ENSP00000183605,9606.ENSP00000222305,9606.ENSP00000250405,9606.ENSP00000250498,9606.ENSP00000252891,9606.ENSP00000258341,9606.ENSP00000267101,9606.ENSP00000267163,9606.ENSP00000280612,9606.ENSP00000286614,9606.ENSP00000288943,9606.ENSP00000290341,9606.ENSP00000293379,9606.ENSP00000297338,9606.ENSP00000298229,9606.ENSP00000300651,9606.ENSP00000301061,9606.ENSP00000306512,9606.ENSP00000309968,…	CLDN18,USF2,BCL2L2,DAD1,NUMBL,LAMC1,ERBB3,RB1,SLC7A11,MMP16,DUSP2,IGF2BP1,ITGA5,RAD21,INPPL1,MED1,WNT10B,CXCL8,ADAM17,GYS1,AACS,NOG,DNMT3B,WASF3,CCKBR,RERE,WNK1,PALM,HOXA1,ANK2,DNMT1,CUX1,ZEB1,ATP1A2,MAP3K3,TBX19,TACC2,VAV3,PTEN,CLIC4,FOXP3,BMI1,ERRFI1,PTPRD,ZFPM2,NFATC1,MECP2,DHFR,RHOA,SATB2,TRA2B,CLASP2,CASR,ROBO1,ATP11A,DICER1,FZD3,HMGA2,ZEB2,VEGFA,NCAM1,MARK1,FOXP1
GO:0065009	Regulation of molecular function	62	4913	0.31	1.25e-06	9606.ENSP00000222305,9606.ENSP00000250457,9606.ENSP00000250498,9606.ENSP00000251507,9606.ENSP00000257749,9606.ENSP00000264010,9606.ENSP00000267101,9606.ENSP00000267163,9606.ENSP00000286614,9606.ENSP00000288943,9606.ENSP00000300651,9606.ENSP00000301061,9606.ENSP00000306124,9606.ENSP00000306512,9606.ENSP00000309968,9606.ENSP00000312150,9606.ENSP00000325074,9606.ENSP00000328181,9606.ENSP00000328547,…	USF2,EGLN3,DAD1,RABGAP1L,BACH2,CTCF,ERBB3,RB1,MMP16,DUSP2,MED1,WNT10B,PRKCE,CXCL8,ADAM17,TRIB1,PPP2R2A,NOG,DNMT3B,MAPK11,CCKBR,RERE,WNK1,PALM,HOXA1,CCNG1,ANK2,CUX1,ZEB1,ATP1A2,MAP3K3,DSTYK,RABIF,TBX19,VAV3,GTF2B,PTEN,FOXJ3,FOXP3,BMI1,ERRFI1,LATS2,CCNJL,FAM122A,RDX,ZFPM2,NFATC1,MECP2,DHFR,RHOA,SATB2,ZBTB20,CASR,ROBO1,ERBB2IP,ENY2,CCNJ,HMGA2,MAP3K12,ZEB2,VEGFA,FOXP1
GO:0048731	System development	58	4426	0.33	1.45e-06	9606.ENSP00000183605,9606.ENSP00000222305,9606.ENSP00000250405,9606.ENSP00000252891,9606.ENSP00000258341,9606.ENSP00000267101,9606.ENSP00000267163,9606.ENSP00000280612,9606.ENSP00000286614,9606.ENSP00000290341,9606.ENSP00000293379,9606.ENSP00000298229,9606.ENSP00000300651,9606.ENSP00000301061,9606.ENSP00000306512,9606.ENSP00000309968,9606.ENSP00000317904,9606.ENSP00000324842,9606.ENSP00000328181,…	CLDN18,USF2,BCL2L2,NUMBL,LAMC1,ERBB3,RB1,SLC7A11,MMP16,IGF2BP1,ITGA5,INPPL1,MED1,WNT10B,CXCL8,ADAM17,GYS1,AACS,NOG,DNMT3B,WASF3,CCKBR,RERE,WNK1,PALM,HOXA1,ANK2,CUX1,ZEB1,ATP1A2,MAP3K3,TBX19,TACC2,VAV3,PTEN,CLIC4,FOXP3,BMI1,ERRFI1,PTPRD,ZFPM2,NFATC1,MECP2,DHFR,RHOA,SATB2,TRA2B,CLASP2,CASR,ROBO1,DICER1,FZD3,HMGA2,ZEB2,VEGFA,NCAM1,MARK1,FOXP1
GO:0048518	Positive regulation of biological process	70	6112	0.27	1.64e-06	9606.ENSP00000222305,9606.ENSP00000250457,9606.ENSP00000252891,9606.ENSP00000258341,9606.ENSP00000263826,9606.ENSP00000264010,9606.ENSP00000267101,9606.ENSP00000267163,9606.ENSP00000274276,9606.ENSP00000290246,9606.ENSP00000290341,9606.ENSP00000293379,9606.ENSP00000297338,9606.ENSP00000300651,9606.ENSP00000301061,9606.ENSP00000306124,9606.ENSP00000306512,9606.ENSP00000309968,9606.ENSP00000312150,…	USF2,EGLN3,NUMBL,LAMC1,AKT3,CTCF,ERBB3,RB1,OSMR,ELMO2,IGF2BP1,ITGA5,RAD21,MED1,WNT10B,PRKCE,CXCL8,ADAM17,TRIB1,NFATC2IP,AACS,NOG,DNMT3B,MAPK11,WASF3,CCKBR,RERE,WNK1,PALM,HOXA1,ANK2,DNMT1,CUX1,ZEB1,ATP1A2,MAP3K3,DSTYK,TBX19,VAV3,GTF2B,PTEN,FOXJ3,FOXP3,BMI1,PTPRD,LATS2,FAM122A,RDX,ZFPM2,ELAVL1,NFATC1,MECP2,DHFR,RHOA,SATB2,TRA2B,BAP1,CLASP2,ZBTB20,CASR,ROBO1,ENY2,EIF4G2,DICER1,FZD3,HMGA2,MAP3K12,ZEB…
GO:0051239	Regulation of multicellular organismal process	48	3227	0.38	1.64e-06	9606.ENSP00000183605,9606.ENSP00000252891,9606.ENSP00000263826,9606.ENSP00000267101,9606.ENSP00000267163,9606.ENSP00000290341,9606.ENSP00000293379,9606.ENSP00000300651,9606.ENSP00000301061,9606.ENSP00000306124,9606.ENSP00000306512,9606.ENSP00000309968,9606.ENSP00000312150,9606.ENSP00000328181,9606.ENSP00000328547,9606.ENSP00000331342,9606.ENSP00000333685,9606.ENSP00000335055,9606.ENSP00000341292,…	CLDN18,NUMBL,AKT3,ERBB3,RB1,IGF2BP1,ITGA5,MED1,WNT10B,PRKCE,CXCL8,ADAM17,TRIB1,NOG,DNMT3B,RAB11FIP1,MAPK11,WASF3,WNK1,ANK2,DNMT1,CUX1,ZEB1,ATP1A2,MAP3K3,PTEN,FOXP3,ERRFI1,PTPRD,LATS2,ZFPM2,ELAVL1,NFATC1,MECP2,RHOA,BAP1,CLASP2,ZBTB20,CASR,ROBO1,ERBB2IP,DICER1,FZD3,HMGA2,ZEB2,VEGFA,MARK1,FOXP1
GO:0048522	Positive regulation of cellular process	66	5579	0.29	1.84e-06	9606.ENSP00000222305,9606.ENSP00000250457,9606.ENSP00000252891,9606.ENSP00000258341,9606.ENSP00000263826,9606.ENSP00000264010,9606.ENSP00000267101,9606.ENSP00000267163,9606.ENSP00000274276,9606.ENSP00000293379,9606.ENSP00000297338,9606.ENSP00000300651,9606.ENSP00000301061,9606.ENSP00000306124,9606.ENSP00000306512,9606.ENSP00000309968,9606.ENSP00000312150,9606.ENSP00000324792,9606.ENSP00000324842,…	USF2,EGLN3,NUMBL,LAMC1,AKT3,CTCF,ERBB3,RB1,OSMR,ITGA5,RAD21,MED1,WNT10B,PRKCE,CXCL8,ADAM17,TRIB1,NFATC2IP,AACS,NOG,DNMT3B,MAPK11,WASF3,CCKBR,RERE,WNK1,PALM,HOXA1,ANK2,DNMT1,CUX1,ZEB1,MAP3K3,DSTYK,TBX19,VAV3,GTF2B,PTEN,FOXJ3,FOXP3,BMI1,PTPRD,LATS2,FAM122A,RDX,ZFPM2,ELAVL1,NFATC1,MECP2,RHOA,SATB2,TRA2B,BAP1,CLASP2,ZBTB20,CASR,ROBO1,ENY2,EIF4G2,DICER1,FZD3,HMGA2,MAP3K12,ZEB2,VEGFA,FOXP1
GO:0051240	Positive regulation of multicellular organismal process	34	1770	0.5	1.84e-06	9606.ENSP00000252891,9606.ENSP00000263826,9606.ENSP00000267101,9606.ENSP00000267163,9606.ENSP00000293379,9606.ENSP00000300651,9606.ENSP00000301061,9606.ENSP00000306124,9606.ENSP00000306512,9606.ENSP00000309968,9606.ENSP00000312150,9606.ENSP00000328181,9606.ENSP00000328547,9606.ENSP00000333685,9606.ENSP00000335055,9606.ENSP00000353401,9606.ENSP00000354487,9606.ENSP00000354490,9606.ENSP00000354927,…	NUMBL,AKT3,ERBB3,RB1,ITGA5,MED1,WNT10B,PRKCE,CXCL8,ADAM17,TRIB1,NOG,DNMT3B,MAPK11,WASF3,CUX1,ZEB1,ATP1A2,MAP3K3,PTEN,FOXP3,PTPRD,ZFPM2,RHOA,CLASP2,ZBTB20,CASR,ROBO1,DICER1,FZD3,HMGA2,ZEB2,VEGFA,FOXP1
GO:0050793	Regulation of developmental process	42	2648	0.41	3.11e-06	9606.ENSP00000183605,9606.ENSP00000252891,9606.ENSP00000263826,9606.ENSP00000267101,9606.ENSP00000267163,9606.ENSP00000293379,9606.ENSP00000300651,9606.ENSP00000301061,9606.ENSP00000306512,9606.ENSP00000312150,9606.ENSP00000328181,9606.ENSP00000328547,9606.ENSP00000333685,9606.ENSP00000335055,9606.ENSP00000341292,9606.ENSP00000341911,9606.ENSP00000352516,9606.ENSP00000353401,9606.ENSP00000354487,…	CLDN18,NUMBL,AKT3,ERBB3,RB1,ITGA5,MED1,WNT10B,CXCL8,TRIB1,NOG,DNMT3B,MAPK11,WASF3,WNK1,PALM,DNMT1,CUX1,ZEB1,MAP3K3,TBX19,PTEN,FOXP3,ERRFI1,PTPRD,LATS2,ALDOA,RDX,ZFPM2,ELAVL1,NFATC1,MECP2,RHOA,CLASP2,ROBO1,DICER1,FZD3,HMGA2,ZEB2,VEGFA,MARK1,FOXP1
GO:0048856	Anatomical structure development	64	5402	0.29	3.12e-06	9606.ENSP00000183605,9606.ENSP00000222305,9606.ENSP00000250405,9606.ENSP00000250498,9606.ENSP00000252891,9606.ENSP00000258341,9606.ENSP00000267101,9606.ENSP00000267163,9606.ENSP00000280612,9606.ENSP00000286614,9606.ENSP00000288943,9606.ENSP00000290341,9606.ENSP00000293379,9606.ENSP00000297338,9606.ENSP00000298229,9606.ENSP00000300651,9606.ENSP00000301061,9606.ENSP00000306512,9606.ENSP00000309968,…	CLDN18,USF2,BCL2L2,DAD1,NUMBL,LAMC1,ERBB3,RB1,SLC7A11,MMP16,DUSP2,IGF2BP1,ITGA5,RAD21,INPPL1,MED1,WNT10B,CXCL8,ADAM17,GYS1,AACS,NOG,DNMT3B,WASF3,CCKBR,RERE,WNK1,PALM,HOXA1,ANK2,DNMT1,CUX1,ZEB1,ATP1A2,MAP3K3,TBX19,TACC2,VAV3,PTEN,CLIC4,FOXP3,BMI1,ERRFI1,PTPRD,RDX,ZFPM2,NFATC1,MECP2,DHFR,RHOA,SATB2,TRA2B,CLASP2,CASR,ROBO1,ATP11A,DICER1,FZD3,HMGA2,ZEB2,VEGFA,NCAM1,MARK1,FOXP1
GO:2000026	Regulation of multicellular organismal development	36	2096	0.45	7.46e-06	9606.ENSP00000183605,9606.ENSP00000252891,9606.ENSP00000263826,9606.ENSP00000267101,9606.ENSP00000267163,9606.ENSP00000293379,9606.ENSP00000300651,9606.ENSP00000301061,9606.ENSP00000306512,9606.ENSP00000312150,9606.ENSP00000328181,9606.ENSP00000328547,9606.ENSP00000333685,9606.ENSP00000335055,9606.ENSP00000341292,9606.ENSP00000352516,9606.ENSP00000353401,9606.ENSP00000354487,9606.ENSP00000354927,…	CLDN18,NUMBL,AKT3,ERBB3,RB1,ITGA5,MED1,WNT10B,CXCL8,TRIB1,NOG,DNMT3B,MAPK11,WASF3,WNK1,DNMT1,CUX1,ZEB1,MAP3K3,PTEN,FOXP3,ERRFI1,PTPRD,ZFPM2,NFATC1,MECP2,RHOA,CLASP2,ROBO1,DICER1,FZD3,HMGA2,ZEB2,VEGFA,MARK1,FOXP1
GO:0032502	Developmental process	66	5841	0.27	8.94e-06	9606.ENSP00000183605,9606.ENSP00000222305,9606.ENSP00000250405,9606.ENSP00000250498,9606.ENSP00000252891,9606.ENSP00000258341,9606.ENSP00000267101,9606.ENSP00000267163,9606.ENSP00000280612,9606.ENSP00000286614,9606.ENSP00000288943,9606.ENSP00000290341,9606.ENSP00000293379,9606.ENSP00000297338,9606.ENSP00000298229,9606.ENSP00000300651,9606.ENSP00000301061,9606.ENSP00000306512,9606.ENSP00000309968,…	CLDN18,USF2,BCL2L2,DAD1,NUMBL,LAMC1,ERBB3,RB1,SLC7A11,MMP16,DUSP2,IGF2BP1,ITGA5,RAD21,INPPL1,MED1,WNT10B,CXCL8,ADAM17,GYS1,AACS,NOG,DNMT3B,WASF3,CCKBR,RERE,WNK1,PALM,HOXA1,NDRG3,ANK2,DNMT1,CUX1,ZEB1,ATP1A2,MAP3K3,TBX19,TACC2,VAV3,PTEN,CLIC4,FOXP3,BMI1,ERRFI1,PTPRD,HERPUD2,RDX,ZFPM2,NFATC1,MECP2,DHFR,RHOA,SATB2,TRA2B,CLASP2,CASR,ROBO1,ATP11A,DICER1,FZD3,HMGA2,ZEB2,VEGFA,NCAM1,MARK1,FOXP1
GO:0043549	Regulation of kinase activity	23	918	0.61	8.98e-06	9606.ENSP00000267101,9606.ENSP00000267163,9606.ENSP00000288943,9606.ENSP00000309968,9606.ENSP00000312150,9606.ENSP00000333685,9606.ENSP00000335544,9606.ENSP00000341292,9606.ENSP00000344635,9606.ENSP00000354927,9606.ENSP00000356130,9606.ENSP00000359073,9606.ENSP00000361021,9606.ENSP00000366702,9606.ENSP00000372035,9606.ENSP00000377547,9606.ENSP00000400175,9606.ENSP00000420321,9606.ENSP00000435373,…	ERBB3,RB1,DUSP2,ADAM17,TRIB1,MAPK11,CCKBR,WNK1,CCNG1,MAP3K3,DSTYK,VAV3,PTEN,ERRFI1,LATS2,CCNJL,RHOA,ROBO1,CCNJ,HMGA2,MAP3K12,ZEB2,VEGFA
GO:0035295	Tube development	22	851	0.62	1.07e-05	9606.ENSP00000183605,9606.ENSP00000267163,9606.ENSP00000280612,9606.ENSP00000293379,9606.ENSP00000300651,9606.ENSP00000306512,9606.ENSP00000328181,9606.ENSP00000335544,9606.ENSP00000343246,9606.ENSP00000354487,9606.ENSP00000359073,9606.ENSP00000361021,9606.ENSP00000363500,9606.ENSP00000366702,9606.ENSP00000384179,9606.ENSP00000400175,9606.ENSP00000420194,9606.ENSP00000420321,9606.ENSP00000437256,…	CLDN18,RB1,SLC7A11,ITGA5,MED1,CXCL8,NOG,CCKBR,HOXA1,ZEB1,VAV3,PTEN,CLIC4,ERRFI1,ZFPM2,RHOA,CASR,ROBO1,DICER1,FZD3,ZEB2,VEGFA
GO:0031399	Regulation of protein modification process	33	1870	0.46	1.56e-05	9606.ENSP00000264010,9606.ENSP00000267101,9606.ENSP00000267163,9606.ENSP00000288943,9606.ENSP00000293379,9606.ENSP00000306124,9606.ENSP00000309968,9606.ENSP00000312150,9606.ENSP00000325074,9606.ENSP00000328181,9606.ENSP00000328547,9606.ENSP00000333685,9606.ENSP00000341292,9606.ENSP00000344635,9606.ENSP00000352516,9606.ENSP00000354927,9606.ENSP00000356130,9606.ENSP00000361021,9606.ENSP00000365380,…	CTCF,ERBB3,RB1,DUSP2,ITGA5,PRKCE,ADAM17,TRIB1,PPP2R2A,NOG,DNMT3B,MAPK11,WNK1,CCNG1,DNMT1,MAP3K3,DSTYK,PTEN,FOXP3,BMI1,ERRFI1,LATS2,CCNJL,FAM122A,MECP2,RHOA,CASR,ROBO1,CCNJ,HMGA2,MAP3K12,ZEB2,VEGFA
GO:0051094	Positive regulation of developmental process	28	1389	0.52	1.56e-05	9606.ENSP00000252891,9606.ENSP00000263826,9606.ENSP00000267101,9606.ENSP00000267163,9606.ENSP00000293379,9606.ENSP00000300651,9606.ENSP00000301061,9606.ENSP00000306512,9606.ENSP00000312150,9606.ENSP00000328181,9606.ENSP00000328547,9606.ENSP00000333685,9606.ENSP00000335055,9606.ENSP00000353401,9606.ENSP00000354487,9606.ENSP00000354927,9606.ENSP00000361021,9606.ENSP00000365380,9606.ENSP00000370593,…	NUMBL,AKT3,ERBB3,RB1,ITGA5,MED1,WNT10B,CXCL8,TRIB1,NOG,DNMT3B,MAPK11,WASF3,CUX1,ZEB1,MAP3K3,PTEN,FOXP3,PTPRD,ZFPM2,RHOA,CLASP2,ROBO1,DICER1,FZD3,HMGA2,ZEB2,VEGFA
GO:0051338	Regulation of transferase activity	24	1036	0.58	1.56e-05	9606.ENSP00000267101,9606.ENSP00000267163,9606.ENSP00000288943,9606.ENSP00000309968,9606.ENSP00000312150,9606.ENSP00000333685,9606.ENSP00000335544,9606.ENSP00000341292,9606.ENSP00000344635,9606.ENSP00000354927,9606.ENSP00000356130,9606.ENSP00000359073,9606.ENSP00000361021,9606.ENSP00000365851,9606.ENSP00000366702,9606.ENSP00000372035,9606.ENSP00000377547,9606.ENSP00000400175,9606.ENSP00000420321,…	ERBB3,RB1,DUSP2,ADAM17,TRIB1,MAPK11,CCKBR,WNK1,CCNG1,MAP3K3,DSTYK,VAV3,PTEN,BMI1,ERRFI1,LATS2,CCNJL,RHOA,ROBO1,CCNJ,HMGA2,MAP3K12,ZEB2,VEGFA
GO:0050794	Regulation of cellular process	96	10932	0.16	1.76e-05	9606.ENSP00000183605,9606.ENSP00000209884,9606.ENSP00000217121,9606.ENSP00000222305,9606.ENSP00000236192,9606.ENSP00000250405,9606.ENSP00000250457,9606.ENSP00000250498,9606.ENSP00000252891,9606.ENSP00000257749,9606.ENSP00000258341,9606.ENSP00000258962,9606.ENSP00000263826,9606.ENSP00000264010,9606.ENSP00000267101,9606.ENSP00000267163,9606.ENSP00000274276,9606.ENSP00000280612,9606.ENSP00000285208,…	CLDN18,KLHL20,TPD52L2,USF2,VAMP4,BCL2L2,EGLN3,DAD1,NUMBL,BACH2,LAMC1,SRSF1,AKT3,CTCF,ERBB3,RB1,OSMR,SLC7A11,RAB6B,DUSP2,ELMO2,IGF2BP1,ITGA5,RAD21,INPPL1,MED1,WNT10B,PRKCE,CXCL8,ADAM17,TRIB1,NFATC2IP,AACS,PPP2R2A,NOG,DNMT3B,RAB11FIP1,MAPK11,WASF3,CCKBR,RERE,RHOBTB1,WNK1,PALM,HOXA1,CCNG1,NDRG3,ANK2,DNMT1,CUX1,ZEB1,ATP1A2,MAP3K3,DSTYK,RABIF,TBX19,VAV3,GTF2B,PTEN,FOXJ3,CLIC4,FOXP3,BMI1,ERRFI1,PTPRD,L…
GO:0071900	Regulation of protein serine/threonine kinase activity	17	521	0.73	1.77e-05	9606.ENSP00000267163,9606.ENSP00000288943,9606.ENSP00000309968,9606.ENSP00000312150,9606.ENSP00000333685,9606.ENSP00000344635,9606.ENSP00000354927,9606.ENSP00000361021,9606.ENSP00000372035,9606.ENSP00000377547,9606.ENSP00000400175,9606.ENSP00000420321,9606.ENSP00000435373,9606.ENSP00000437621,9606.ENSP00000448689,9606.ENSP00000454157,9606.ENSP00000478570	RB1,DUSP2,ADAM17,TRIB1,MAPK11,CCNG1,MAP3K3,PTEN,LATS2,CCNJL,RHOA,ROBO1,CCNJ,HMGA2,MAP3K12,ZEB2,VEGFA
GO:0051173	Positive regulation of nitrogen compound metabolic process	45	3239	0.36	1.97e-05	9606.ENSP00000222305,9606.ENSP00000250457,9606.ENSP00000264010,9606.ENSP00000267101,9606.ENSP00000267163,9606.ENSP00000293379,9606.ENSP00000300651,9606.ENSP00000301061,9606.ENSP00000306124,9606.ENSP00000309968,9606.ENSP00000312150,9606.ENSP00000324792,9606.ENSP00000328181,9606.ENSP00000328547,9606.ENSP00000333685,9606.ENSP00000338629,9606.ENSP00000341292,9606.ENSP00000343246,9606.ENSP00000352516,…	USF2,EGLN3,CTCF,ERBB3,RB1,ITGA5,MED1,WNT10B,PRKCE,ADAM17,TRIB1,NFATC2IP,NOG,DNMT3B,MAPK11,RERE,WNK1,HOXA1,DNMT1,ZEB1,MAP3K3,DSTYK,TBX19,GTF2B,PTEN,FOXJ3,FOXP3,BMI1,FAM122A,RDX,ZFPM2,ELAVL1,NFATC1,MECP2,RHOA,SATB2,TRA2B,ZBTB20,CASR,ROBO1,ENY2,HMGA2,MAP3K12,ZEB2,VEGFA
GO:0010628	Positive regulation of gene expression	37	2337	0.41	2.01e-05	9606.ENSP00000222305,9606.ENSP00000264010,9606.ENSP00000267101,9606.ENSP00000267163,9606.ENSP00000290341,9606.ENSP00000300651,9606.ENSP00000301061,9606.ENSP00000309968,9606.ENSP00000324792,9606.ENSP00000328181,9606.ENSP00000328547,9606.ENSP00000333685,9606.ENSP00000343246,9606.ENSP00000349588,9606.ENSP00000352516,9606.ENSP00000354487,9606.ENSP00000356795,9606.ENSP00000359531,9606.ENSP00000361021,…	USF2,CTCF,ERBB3,RB1,IGF2BP1,MED1,WNT10B,ADAM17,NFATC2IP,NOG,DNMT3B,MAPK11,HOXA1,ANK2,DNMT1,ZEB1,TBX19,GTF2B,PTEN,FOXJ3,FOXP3,RDX,ZFPM2,ELAVL1,NFATC1,MECP2,RHOA,SATB2,TRA2B,ZBTB20,CASR,ROBO1,ENY2,HMGA2,MAP3K12,ZEB2,VEGFA
GO:0051093	Negative regulation of developmental process	23	983	0.58	2.01e-05	9606.ENSP00000183605,9606.ENSP00000263826,9606.ENSP00000267163,9606.ENSP00000300651,9606.ENSP00000301061,9606.ENSP00000312150,9606.ENSP00000328181,9606.ENSP00000333685,9606.ENSP00000352516,9606.ENSP00000354487,9606.ENSP00000354927,9606.ENSP00000361021,9606.ENSP00000365380,9606.ENSP00000384179,9606.ENSP00000389377,9606.ENSP00000395535,9606.ENSP00000400175,9606.ENSP00000417518,9606.ENSP00000420321,…	CLDN18,AKT3,RB1,MED1,WNT10B,TRIB1,NOG,MAPK11,DNMT1,ZEB1,MAP3K3,PTEN,FOXP3,ZFPM2,NFATC1,MECP2,RHOA,CLASP2,ROBO1,DICER1,FZD3,HMGA2,VEGFA
GO:0080090	Regulation of primary metabolic process	66	6032	0.25	2.01e-05	9606.ENSP00000222305,9606.ENSP00000250457,9606.ENSP00000257749,9606.ENSP00000258962,9606.ENSP00000264010,9606.ENSP00000267101,9606.ENSP00000267163,9606.ENSP00000280612,9606.ENSP00000288943,9606.ENSP00000290341,9606.ENSP00000293379,9606.ENSP00000297338,9606.ENSP00000300651,9606.ENSP00000301061,9606.ENSP00000306124,9606.ENSP00000309968,9606.ENSP00000312150,9606.ENSP00000324792,9606.ENSP00000325074,…	USF2,EGLN3,BACH2,SRSF1,CTCF,ERBB3,RB1,SLC7A11,DUSP2,IGF2BP1,ITGA5,RAD21,MED1,WNT10B,PRKCE,ADAM17,TRIB1,NFATC2IP,PPP2R2A,NOG,DNMT3B,MAPK11,CCKBR,RERE,WNK1,HOXA1,CCNG1,DNMT1,CUX1,ZEB1,MAP3K3,DSTYK,TBX19,VAV3,GTF2B,PTEN,FOXJ3,FOXP3,BMI1,ERRFI1,LATS2,CCNJL,FAM122A,RDX,ZFPM2,ELAVL1,NFATC1,MECP2,DHFR,RHOA,SATB2,TRA2B,BAP1,ZBTB20,CASR,ROBO1,ERBB2IP,ENY2,EIF4G2,CCNJ,DICER1,HMGA2,MAP3K12,ZEB2,VEGFA,FOXP1
GO:0032268	Regulation of cellular protein metabolic process	40	2693	0.38	2.35e-05	9606.ENSP00000250457,9606.ENSP00000264010,9606.ENSP00000267101,9606.ENSP00000267163,9606.ENSP00000288943,9606.ENSP00000290341,9606.ENSP00000293379,9606.ENSP00000301061,9606.ENSP00000306124,9606.ENSP00000309968,9606.ENSP00000312150,9606.ENSP00000325074,9606.ENSP00000328181,9606.ENSP00000328547,9606.ENSP00000333685,9606.ENSP00000341292,9606.ENSP00000344635,9606.ENSP00000352516,9606.ENSP00000354927,…	EGLN3,CTCF,ERBB3,RB1,DUSP2,IGF2BP1,ITGA5,WNT10B,PRKCE,ADAM17,TRIB1,PPP2R2A,NOG,DNMT3B,MAPK11,WNK1,CCNG1,DNMT1,MAP3K3,DSTYK,PTEN,FOXP3,BMI1,ERRFI1,LATS2,CCNJL,FAM122A,RDX,ELAVL1,MECP2,DHFR,RHOA,CASR,ROBO1,EIF4G2,CCNJ,HMGA2,MAP3K12,ZEB2,VEGFA
GO:0008284	Positive regulation of cell population proliferation	22	919	0.59	2.41e-05	9606.ENSP00000258341,9606.ENSP00000263826,9606.ENSP00000267101,9606.ENSP00000274276,9606.ENSP00000300651,9606.ENSP00000301061,9606.ENSP00000309968,9606.ENSP00000328181,9606.ENSP00000335544,9606.ENSP00000352516,9606.ENSP00000354927,9606.ENSP00000359073,9606.ENSP00000361021,9606.ENSP00000365380,9606.ENSP00000365851,9606.ENSP00000384179,9606.ENSP00000395535,9606.ENSP00000420194,9606.ENSP00000437489,…	LAMC1,AKT3,ERBB3,OSMR,MED1,WNT10B,ADAM17,NOG,CCKBR,DNMT1,MAP3K3,VAV3,PTEN,FOXP3,BMI1,ZFPM2,MECP2,CASR,FZD3,HMGA2,VEGFA,FOXP1
GO:0031325	Positive regulation of cellular metabolic process	46	3413	0.34	2.54e-05	9606.ENSP00000222305,9606.ENSP00000250457,9606.ENSP00000264010,9606.ENSP00000267101,9606.ENSP00000267163,9606.ENSP00000293379,9606.ENSP00000300651,9606.ENSP00000301061,9606.ENSP00000306124,9606.ENSP00000309968,9606.ENSP00000312150,9606.ENSP00000324792,9606.ENSP00000328181,9606.ENSP00000328547,9606.ENSP00000333685,9606.ENSP00000338629,9606.ENSP00000341292,9606.ENSP00000343246,9606.ENSP00000352516,…	USF2,EGLN3,CTCF,ERBB3,RB1,ITGA5,MED1,WNT10B,PRKCE,ADAM17,TRIB1,NFATC2IP,NOG,DNMT3B,MAPK11,RERE,WNK1,HOXA1,DNMT1,ZEB1,MAP3K3,DSTYK,TBX19,VAV3,GTF2B,PTEN,FOXJ3,FOXP3,BMI1,FAM122A,RDX,ZFPM2,ELAVL1,NFATC1,MECP2,RHOA,SATB2,TRA2B,ZBTB20,CASR,ROBO1,ENY2,HMGA2,MAP3K12,ZEB2,VEGFA
GO:0050789	Regulation of biological process	98	11475	0.14	3.12e-05	9606.ENSP00000183605,9606.ENSP00000209884,9606.ENSP00000217121,9606.ENSP00000222305,9606.ENSP00000236192,9606.ENSP00000250405,9606.ENSP00000250457,9606.ENSP00000250498,9606.ENSP00000251507,9606.ENSP00000252891,9606.ENSP00000257749,9606.ENSP00000258341,9606.ENSP00000258962,9606.ENSP00000263826,9606.ENSP00000264010,9606.ENSP00000267101,9606.ENSP00000267163,9606.ENSP00000274276,9606.ENSP00000280612,…	CLDN18,KLHL20,TPD52L2,USF2,VAMP4,BCL2L2,EGLN3,DAD1,RABGAP1L,NUMBL,BACH2,LAMC1,SRSF1,AKT3,CTCF,ERBB3,RB1,OSMR,SLC7A11,RAB6B,DUSP2,ELMO2,IGF2BP1,ITGA5,RAD21,INPPL1,MED1,WNT10B,PRKCE,CXCL8,ADAM17,TRIB1,NFATC2IP,AACS,PPP2R2A,NOG,DNMT3B,RAB11FIP1,MAPK11,WASF3,CCKBR,RERE,RHOBTB1,WNK1,PALM,HOXA1,CCNG1,NDRG3,ANK2,DNMT1,CUX1,ZEB1,ATP1A2,MAP3K3,DSTYK,RABIF,TBX19,VAV3,GTF2B,PTEN,FOXJ3,CLIC4,FOXP3,BMI1,ERRFI…
GO:0051171	Regulation of nitrogen compound metabolic process	64	5836	0.25	3.16e-05	9606.ENSP00000222305,9606.ENSP00000250457,9606.ENSP00000257749,9606.ENSP00000258962,9606.ENSP00000264010,9606.ENSP00000267101,9606.ENSP00000267163,9606.ENSP00000280612,9606.ENSP00000288943,9606.ENSP00000290341,9606.ENSP00000293379,9606.ENSP00000297338,9606.ENSP00000300651,9606.ENSP00000301061,9606.ENSP00000306124,9606.ENSP00000309968,9606.ENSP00000312150,9606.ENSP00000324792,9606.ENSP00000325074,…	USF2,EGLN3,BACH2,SRSF1,CTCF,ERBB3,RB1,SLC7A11,DUSP2,IGF2BP1,ITGA5,RAD21,MED1,WNT10B,PRKCE,ADAM17,TRIB1,NFATC2IP,PPP2R2A,NOG,DNMT3B,MAPK11,RERE,WNK1,HOXA1,CCNG1,DNMT1,CUX1,ZEB1,MAP3K3,DSTYK,TBX19,GTF2B,PTEN,FOXJ3,FOXP3,BMI1,ERRFI1,LATS2,CCNJL,FAM122A,RDX,ZFPM2,ELAVL1,NFATC1,MECP2,DHFR,RHOA,SATB2,TRA2B,BAP1,ZBTB20,CASR,ROBO1,ERBB2IP,ENY2,EIF4G2,CCNJ,DICER1,HMGA2,MAP3K12,ZEB2,VEGFA,FOXP1
GO:0010604	Positive regulation of macromolecule metabolic process	47	3600	0.33	4.03e-05	9606.ENSP00000222305,9606.ENSP00000250457,9606.ENSP00000264010,9606.ENSP00000267101,9606.ENSP00000267163,9606.ENSP00000290341,9606.ENSP00000293379,9606.ENSP00000300651,9606.ENSP00000301061,9606.ENSP00000306124,9606.ENSP00000309968,9606.ENSP00000312150,9606.ENSP00000324792,9606.ENSP00000328181,9606.ENSP00000328547,9606.ENSP00000333685,9606.ENSP00000338629,9606.ENSP00000341292,9606.ENSP00000343246,…	USF2,EGLN3,CTCF,ERBB3,RB1,IGF2BP1,ITGA5,MED1,WNT10B,PRKCE,ADAM17,TRIB1,NFATC2IP,NOG,DNMT3B,MAPK11,RERE,WNK1,HOXA1,ANK2,DNMT1,ZEB1,MAP3K3,DSTYK,TBX19,GTF2B,PTEN,FOXJ3,FOXP3,BMI1,FAM122A,RDX,ZFPM2,ELAVL1,NFATC1,MECP2,RHOA,SATB2,TRA2B,ZBTB20,CASR,ROBO1,ENY2,HMGA2,MAP3K12,ZEB2,VEGFA
GO:0065007	Biological regulation	101	12171	0.13	5.07e-05	9606.ENSP00000183605,9606.ENSP00000209884,9606.ENSP00000217121,9606.ENSP00000222305,9606.ENSP00000236192,9606.ENSP00000250405,9606.ENSP00000250457,9606.ENSP00000250498,9606.ENSP00000251507,9606.ENSP00000252891,9606.ENSP00000257749,9606.ENSP00000258341,9606.ENSP00000258962,9606.ENSP00000263826,9606.ENSP00000264010,9606.ENSP00000267101,9606.ENSP00000267163,9606.ENSP00000274276,9606.ENSP00000280612,…	CLDN18,KLHL20,TPD52L2,USF2,VAMP4,BCL2L2,EGLN3,DAD1,RABGAP1L,NUMBL,BACH2,LAMC1,SRSF1,AKT3,CTCF,ERBB3,RB1,OSMR,SLC7A11,RAB6B,MMP16,DUSP2,ELMO2,IGF2BP1,ITGA5,RAD21,INPPL1,MED1,WNT10B,PRKCE,CXCL8,ADAM17,TRIB1,NFATC2IP,AACS,PPP2R2A,NOG,DNMT3B,RAB11FIP1,MAPK11,WASF3,CCKBR,RERE,RHOBTB1,WNK1,PALM,HOXA1,CCNG1,NDRG3,ANK2,DNMT1,CUX1,ZEB1,ATP1A2,MAP3K3,DSTYK,RABIF,TBX19,VAV3,GTF2B,PTEN,FOXJ3,STX12,CLIC4,FOXP…
GO:0009893	Positive regulation of metabolic process	49	3893	0.31	5.4e-05	9606.ENSP00000222305,9606.ENSP00000250457,9606.ENSP00000264010,9606.ENSP00000267101,9606.ENSP00000267163,9606.ENSP00000290341,9606.ENSP00000293379,9606.ENSP00000300651,9606.ENSP00000301061,9606.ENSP00000306124,9606.ENSP00000309968,9606.ENSP00000312150,9606.ENSP00000324792,9606.ENSP00000328181,9606.ENSP00000328547,9606.ENSP00000333685,9606.ENSP00000338629,9606.ENSP00000341292,9606.ENSP00000343246,…	USF2,EGLN3,CTCF,ERBB3,RB1,IGF2BP1,ITGA5,MED1,WNT10B,PRKCE,ADAM17,TRIB1,NFATC2IP,NOG,DNMT3B,MAPK11,RERE,WNK1,HOXA1,ANK2,DNMT1,ZEB1,MAP3K3,DSTYK,TBX19,VAV3,GTF2B,PTEN,FOXJ3,FOXP3,BMI1,FAM122A,RDX,ZFPM2,ELAVL1,NFATC1,MECP2,DHFR,RHOA,SATB2,TRA2B,ZBTB20,CASR,ROBO1,ENY2,HMGA2,MAP3K12,ZEB2,VEGFA
GO:0045859	Regulation of protein kinase activity	20	812	0.6	5.41e-05	9606.ENSP00000267101,9606.ENSP00000267163,9606.ENSP00000288943,9606.ENSP00000309968,9606.ENSP00000312150,9606.ENSP00000333685,9606.ENSP00000341292,9606.ENSP00000344635,9606.ENSP00000354927,9606.ENSP00000361021,9606.ENSP00000366702,9606.ENSP00000372035,9606.ENSP00000377547,9606.ENSP00000400175,9606.ENSP00000420321,9606.ENSP00000435373,9606.ENSP00000437621,9606.ENSP00000448689,9606.ENSP00000454157,…	ERBB3,RB1,DUSP2,ADAM17,TRIB1,MAPK11,WNK1,CCNG1,MAP3K3,PTEN,ERRFI1,LATS2,CCNJL,RHOA,ROBO1,CCNJ,HMGA2,MAP3K12,ZEB2,VEGFA
GO:0000122	Negative regulation of transcription by rna polymerase ii	21	895	0.58	5.43e-05	9606.ENSP00000257749,9606.ENSP00000264010,9606.ENSP00000267163,9606.ENSP00000300651,9606.ENSP00000301061,9606.ENSP00000328181,9606.ENSP00000328547,9606.ENSP00000352516,9606.ENSP00000353401,9606.ENSP00000354487,9606.ENSP00000356795,9606.ENSP00000365380,9606.ENSP00000365851,9606.ENSP00000384179,9606.ENSP00000395535,9606.ENSP00000401112,9606.ENSP00000419153,9606.ENSP00000437256,9606.ENSP00000437621,…	BACH2,CTCF,RB1,MED1,WNT10B,NOG,DNMT3B,DNMT1,CUX1,ZEB1,TBX19,FOXP3,BMI1,ZFPM2,MECP2,SATB2,ZBTB20,DICER1,HMGA2,ZEB2,VEGFA
GO:0031323	Regulation of cellular metabolic process	66	6239	0.24	5.67e-05	9606.ENSP00000222305,9606.ENSP00000250457,9606.ENSP00000257749,9606.ENSP00000258962,9606.ENSP00000264010,9606.ENSP00000267101,9606.ENSP00000267163,9606.ENSP00000280612,9606.ENSP00000288943,9606.ENSP00000290341,9606.ENSP00000293379,9606.ENSP00000297338,9606.ENSP00000300651,9606.ENSP00000301061,9606.ENSP00000306124,9606.ENSP00000309968,9606.ENSP00000312150,9606.ENSP00000324792,9606.ENSP00000325074,…	USF2,EGLN3,BACH2,SRSF1,CTCF,ERBB3,RB1,SLC7A11,DUSP2,IGF2BP1,ITGA5,RAD21,MED1,WNT10B,PRKCE,ADAM17,TRIB1,NFATC2IP,PPP2R2A,NOG,DNMT3B,MAPK11,CCKBR,RERE,WNK1,HOXA1,CCNG1,DNMT1,CUX1,ZEB1,MAP3K3,DSTYK,TBX19,VAV3,GTF2B,PTEN,FOXJ3,FOXP3,BMI1,ERRFI1,LATS2,CCNJL,FAM122A,RDX,ZFPM2,ELAVL1,NFATC1,MECP2,DHFR,RHOA,SATB2,TRA2B,BAP1,ZBTB20,CASR,ROBO1,ERBB2IP,ENY2,EIF4G2,CCNJ,DICER1,HMGA2,MAP3K12,ZEB2,VEGFA,FOXP1
GO:0007399	Nervous system development	36	2371	0.39	5.98e-05	9606.ENSP00000250405,9606.ENSP00000252891,9606.ENSP00000267101,9606.ENSP00000267163,9606.ENSP00000280612,9606.ENSP00000290341,9606.ENSP00000300651,9606.ENSP00000301061,9606.ENSP00000328181,9606.ENSP00000328547,9606.ENSP00000335055,9606.ENSP00000338629,9606.ENSP00000341292,9606.ENSP00000341911,9606.ENSP00000343246,9606.ENSP00000349588,9606.ENSP00000353401,9606.ENSP00000354487,9606.ENSP00000354490,…	BCL2L2,NUMBL,ERBB3,RB1,SLC7A11,IGF2BP1,MED1,WNT10B,NOG,DNMT3B,WASF3,RERE,WNK1,PALM,HOXA1,ANK2,CUX1,ZEB1,ATP1A2,TBX19,TACC2,PTEN,PTPRD,MECP2,DHFR,RHOA,SATB2,TRA2B,CLASP2,ROBO1,DICER1,FZD3,ZEB2,VEGFA,NCAM1,MARK1
GO:0048513	Animal organ development	43	3197	0.34	6.73e-05	9606.ENSP00000222305,9606.ENSP00000250405,9606.ENSP00000252891,9606.ENSP00000258341,9606.ENSP00000267101,9606.ENSP00000267163,9606.ENSP00000280612,9606.ENSP00000286614,9606.ENSP00000290341,9606.ENSP00000298229,9606.ENSP00000300651,9606.ENSP00000301061,9606.ENSP00000306512,9606.ENSP00000309968,9606.ENSP00000317904,9606.ENSP00000324842,9606.ENSP00000328181,9606.ENSP00000335544,9606.ENSP00000338629,…	USF2,BCL2L2,NUMBL,LAMC1,ERBB3,RB1,SLC7A11,MMP16,IGF2BP1,INPPL1,MED1,WNT10B,CXCL8,ADAM17,GYS1,AACS,NOG,CCKBR,RERE,HOXA1,ANK2,ZEB1,ATP1A2,TBX19,TACC2,PTEN,CLIC4,FOXP3,BMI1,ERRFI1,ZFPM2,NFATC1,MECP2,RHOA,SATB2,TRA2B,CASR,ROBO1,FZD3,HMGA2,ZEB2,VEGFA,FOXP1
GO:0022603	Regulation of anatomical structure morphogenesis	23	1095	0.53	7.74e-05	9606.ENSP00000263826,9606.ENSP00000293379,9606.ENSP00000300651,9606.ENSP00000306512,9606.ENSP00000328181,9606.ENSP00000335055,9606.ENSP00000341292,9606.ENSP00000341911,9606.ENSP00000353401,9606.ENSP00000354927,9606.ENSP00000361021,9606.ENSP00000370593,9606.ENSP00000378669,9606.ENSP00000384136,9606.ENSP00000395535,9606.ENSP00000400175,9606.ENSP00000417518,9606.ENSP00000420321,9606.ENSP00000437489,…	AKT3,ITGA5,MED1,CXCL8,NOG,WASF3,WNK1,PALM,CUX1,MAP3K3,PTEN,PTPRD,ALDOA,RDX,MECP2,RHOA,CLASP2,ROBO1,FZD3,HMGA2,ZEB2,VEGFA,FOXP1
GO:0009892	Negative regulation of metabolic process	42	3124	0.34	9.7e-05	9606.ENSP00000257749,9606.ENSP00000264010,9606.ENSP00000267163,9606.ENSP00000288943,9606.ENSP00000290341,9606.ENSP00000298229,9606.ENSP00000300651,9606.ENSP00000301061,9606.ENSP00000306124,9606.ENSP00000309968,9606.ENSP00000312150,9606.ENSP00000325074,9606.ENSP00000328181,9606.ENSP00000328547,9606.ENSP00000338629,9606.ENSP00000341292,9606.ENSP00000352516,9606.ENSP00000353401,9606.ENSP00000354487,…	BACH2,CTCF,RB1,DUSP2,IGF2BP1,INPPL1,MED1,WNT10B,PRKCE,ADAM17,TRIB1,PPP2R2A,NOG,DNMT3B,RERE,WNK1,DNMT1,CUX1,ZEB1,TBX19,PTEN,FOXP3,BMI1,ERRFI1,LATS2,FAM122A,ZFPM2,ELAVL1,MECP2,DHFR,RHOA,SATB2,BAP1,ZBTB20,ROBO1,ERBB2IP,EIF4G2,DICER1,HMGA2,ZEB2,VEGFA,FOXP1
GO:0010033	Response to organic substance	41	3011	0.35	0.0001	9606.ENSP00000183605,9606.ENSP00000209884,9606.ENSP00000250405,9606.ENSP00000252891,9606.ENSP00000267163,9606.ENSP00000274276,9606.ENSP00000280612,9606.ENSP00000298229,9606.ENSP00000300651,9606.ENSP00000301061,9606.ENSP00000306124,9606.ENSP00000306512,9606.ENSP00000309968,9606.ENSP00000312150,9606.ENSP00000324842,9606.ENSP00000325074,9606.ENSP00000328181,9606.ENSP00000328547,9606.ENSP00000333685,…	CLDN18,KLHL20,BCL2L2,NUMBL,RB1,OSMR,SLC7A11,INPPL1,MED1,WNT10B,PRKCE,CXCL8,ADAM17,TRIB1,AACS,PPP2R2A,NOG,DNMT3B,MAPK11,WNK1,ANK2,DNMT1,ZEB1,ATP1A2,MAP3K3,DSTYK,PTEN,ERRFI1,LATS2,HERPUD2,RDX,DHFR,RHOA,SATB2,TRA2B,ZBTB20,CASR,ERBB2IP,VEGFA,NCAM1,FOXP1
GO:0070887	Cellular response to chemical stimulus	40	2919	0.35	0.00012	9606.ENSP00000183605,9606.ENSP00000222305,9606.ENSP00000250405,9606.ENSP00000250457,9606.ENSP00000252891,9606.ENSP00000267163,9606.ENSP00000274276,9606.ENSP00000280612,9606.ENSP00000290246,9606.ENSP00000298229,9606.ENSP00000300651,9606.ENSP00000301061,9606.ENSP00000306124,9606.ENSP00000306512,9606.ENSP00000309968,9606.ENSP00000324842,9606.ENSP00000328181,9606.ENSP00000328547,9606.ENSP00000333685,…	CLDN18,USF2,BCL2L2,EGLN3,NUMBL,RB1,OSMR,SLC7A11,ELMO2,INPPL1,MED1,WNT10B,PRKCE,CXCL8,ADAM17,AACS,NOG,DNMT3B,MAPK11,WNK1,DNMT1,ZEB1,ATP1A2,MAP3K3,DSTYK,VAV3,PTEN,CLIC4,ERRFI1,LATS2,HERPUD2,RDX,RHOA,SATB2,TRA2B,ZBTB20,CASR,ERBB2IP,VEGFA,NCAM1
GO:0019220	Regulation of phosphate metabolic process	30	1816	0.43	0.00013	9606.ENSP00000267101,9606.ENSP00000267163,9606.ENSP00000288943,9606.ENSP00000293379,9606.ENSP00000306124,9606.ENSP00000309968,9606.ENSP00000312150,9606.ENSP00000325074,9606.ENSP00000328181,9606.ENSP00000333685,9606.ENSP00000335544,9606.ENSP00000341292,9606.ENSP00000344635,9606.ENSP00000354927,9606.ENSP00000356130,9606.ENSP00000359073,9606.ENSP00000361021,9606.ENSP00000366702,9606.ENSP00000372035,…	ERBB3,RB1,DUSP2,ITGA5,PRKCE,ADAM17,TRIB1,PPP2R2A,NOG,MAPK11,CCKBR,WNK1,CCNG1,MAP3K3,DSTYK,VAV3,PTEN,ERRFI1,LATS2,CCNJL,FAM122A,RHOA,ZBTB20,CASR,ROBO1,CCNJ,HMGA2,MAP3K12,ZEB2,VEGFA
GO:0009890	Negative regulation of biosynthetic process	28	1624	0.45	0.00014	9606.ENSP00000257749,9606.ENSP00000264010,9606.ENSP00000267163,9606.ENSP00000290341,9606.ENSP00000300651,9606.ENSP00000301061,9606.ENSP00000328181,9606.ENSP00000328547,9606.ENSP00000338629,9606.ENSP00000352516,9606.ENSP00000353401,9606.ENSP00000354487,9606.ENSP00000356795,9606.ENSP00000365380,9606.ENSP00000365851,9606.ENSP00000366702,9606.ENSP00000384179,9606.ENSP00000395535,9606.ENSP00000396308,…	BACH2,CTCF,RB1,IGF2BP1,MED1,WNT10B,NOG,DNMT3B,RERE,DNMT1,CUX1,ZEB1,TBX19,FOXP3,BMI1,ERRFI1,ZFPM2,MECP2,DHFR,RHOA,SATB2,BAP1,ZBTB20,DICER1,HMGA2,ZEB2,VEGFA,FOXP1
GO:0042325	Regulation of phosphorylation	28	1626	0.45	0.00014	9606.ENSP00000267101,9606.ENSP00000267163,9606.ENSP00000288943,9606.ENSP00000293379,9606.ENSP00000306124,9606.ENSP00000309968,9606.ENSP00000312150,9606.ENSP00000328181,9606.ENSP00000333685,9606.ENSP00000335544,9606.ENSP00000341292,9606.ENSP00000344635,9606.ENSP00000354927,9606.ENSP00000356130,9606.ENSP00000359073,9606.ENSP00000361021,9606.ENSP00000366702,9606.ENSP00000372035,9606.ENSP00000377547,…	ERBB3,RB1,DUSP2,ITGA5,PRKCE,ADAM17,TRIB1,NOG,MAPK11,CCKBR,WNK1,CCNG1,MAP3K3,DSTYK,VAV3,PTEN,ERRFI1,LATS2,CCNJL,RHOA,ZBTB20,CASR,ROBO1,CCNJ,HMGA2,MAP3K12,ZEB2,VEGFA
GO:0051253	Negative regulation of rna metabolic process	26	1422	0.47	0.00014	9606.ENSP00000257749,9606.ENSP00000264010,9606.ENSP00000267163,9606.ENSP00000290341,9606.ENSP00000300651,9606.ENSP00000301061,9606.ENSP00000328181,9606.ENSP00000328547,9606.ENSP00000338629,9606.ENSP00000352516,9606.ENSP00000353401,9606.ENSP00000354487,9606.ENSP00000356795,9606.ENSP00000365380,9606.ENSP00000365851,9606.ENSP00000384179,9606.ENSP00000385269,9606.ENSP00000395535,9606.ENSP00000401112,…	BACH2,CTCF,RB1,IGF2BP1,MED1,WNT10B,NOG,DNMT3B,RERE,DNMT1,CUX1,ZEB1,TBX19,FOXP3,BMI1,ZFPM2,ELAVL1,MECP2,SATB2,BAP1,ZBTB20,DICER1,HMGA2,ZEB2,VEGFA,FOXP1
GO:0042221	Response to chemical	51	4333	0.28	0.00015	9606.ENSP00000183605,9606.ENSP00000209884,9606.ENSP00000222305,9606.ENSP00000250405,9606.ENSP00000250457,9606.ENSP00000250498,9606.ENSP00000252891,9606.ENSP00000267163,9606.ENSP00000274276,9606.ENSP00000280612,9606.ENSP00000290246,9606.ENSP00000298229,9606.ENSP00000300651,9606.ENSP00000301061,9606.ENSP00000306124,9606.ENSP00000306512,9606.ENSP00000309968,9606.ENSP00000312150,9606.ENSP00000324842,…	CLDN18,KLHL20,USF2,BCL2L2,EGLN3,DAD1,NUMBL,RB1,OSMR,SLC7A11,ELMO2,INPPL1,MED1,WNT10B,PRKCE,CXCL8,ADAM17,TRIB1,AACS,PPP2R2A,NOG,DNMT3B,MAPK11,WNK1,ANK2,DNMT1,ZEB1,ATP1A2,MAP3K3,DSTYK,VAV3,PTEN,CLIC4,ERRFI1,LATS2,HERPUD2,RDX,DHFR,ANXA11,RHOA,SATB2,TRA2B,BAP1,ZBTB20,CASR,ROBO1,ERBB2IP,FZD3,VEGFA,NCAM1,FOXP1
GO:0006357	Regulation of transcription by rna polymerase ii	33	2172	0.39	0.00016	9606.ENSP00000222305,9606.ENSP00000250457,9606.ENSP00000257749,9606.ENSP00000264010,9606.ENSP00000267163,9606.ENSP00000297338,9606.ENSP00000300651,9606.ENSP00000301061,9606.ENSP00000324792,9606.ENSP00000328181,9606.ENSP00000328547,9606.ENSP00000338629,9606.ENSP00000343246,9606.ENSP00000352516,9606.ENSP00000353401,9606.ENSP00000354487,9606.ENSP00000356795,9606.ENSP00000359531,9606.ENSP00000361653,…	USF2,EGLN3,BACH2,CTCF,RB1,RAD21,MED1,WNT10B,NFATC2IP,NOG,DNMT3B,RERE,HOXA1,DNMT1,CUX1,ZEB1,TBX19,GTF2B,FOXJ3,FOXP3,BMI1,ZFPM2,NFATC1,MECP2,RHOA,SATB2,ZBTB20,ENY2,DICER1,HMGA2,ZEB2,VEGFA,FOXP1
GO:0009653	Anatomical structure morphogenesis	33	2165	0.4	0.00016	9606.ENSP00000252891,9606.ENSP00000258341,9606.ENSP00000267163,9606.ENSP00000286614,9606.ENSP00000288943,9606.ENSP00000293379,9606.ENSP00000298229,9606.ENSP00000300651,9606.ENSP00000301061,9606.ENSP00000306512,9606.ENSP00000309968,9606.ENSP00000328181,9606.ENSP00000338629,9606.ENSP00000343246,9606.ENSP00000349588,9606.ENSP00000354487,9606.ENSP00000356795,9606.ENSP00000359073,9606.ENSP00000361021,…	NUMBL,LAMC1,RB1,MMP16,DUSP2,ITGA5,INPPL1,MED1,WNT10B,CXCL8,ADAM17,NOG,RERE,HOXA1,ANK2,ZEB1,TBX19,VAV3,PTEN,CLIC4,ERRFI1,ZFPM2,NFATC1,RHOA,SATB2,CASR,ROBO1,DICER1,FZD3,HMGA2,ZEB2,VEGFA,NCAM1
GO:0050790	Regulation of catalytic activity	35	2386	0.38	0.00016	9606.ENSP00000250457,9606.ENSP00000250498,9606.ENSP00000251507,9606.ENSP00000267101,9606.ENSP00000267163,9606.ENSP00000286614,9606.ENSP00000288943,9606.ENSP00000306124,9606.ENSP00000309968,9606.ENSP00000312150,9606.ENSP00000325074,9606.ENSP00000333685,9606.ENSP00000335544,9606.ENSP00000341292,9606.ENSP00000341911,9606.ENSP00000344635,9606.ENSP00000354927,9606.ENSP00000356130,9606.ENSP00000359073,…	EGLN3,DAD1,RABGAP1L,ERBB3,RB1,MMP16,DUSP2,PRKCE,ADAM17,TRIB1,PPP2R2A,MAPK11,CCKBR,WNK1,PALM,CCNG1,MAP3K3,DSTYK,VAV3,PTEN,BMI1,ERRFI1,LATS2,CCNJL,FAM122A,RDX,DHFR,RHOA,CASR,ROBO1,CCNJ,HMGA2,MAP3K12,ZEB2,VEGFA
GO:0031324	Negative regulation of cellular metabolic process	37	2630	0.36	0.00017	9606.ENSP00000257749,9606.ENSP00000264010,9606.ENSP00000267163,9606.ENSP00000288943,9606.ENSP00000290341,9606.ENSP00000300651,9606.ENSP00000301061,9606.ENSP00000306124,9606.ENSP00000312150,9606.ENSP00000328181,9606.ENSP00000328547,9606.ENSP00000338629,9606.ENSP00000341292,9606.ENSP00000352516,9606.ENSP00000353401,9606.ENSP00000354487,9606.ENSP00000356795,9606.ENSP00000361021,9606.ENSP00000365380,…	BACH2,CTCF,RB1,DUSP2,IGF2BP1,MED1,WNT10B,PRKCE,TRIB1,NOG,DNMT3B,RERE,WNK1,DNMT1,CUX1,ZEB1,TBX19,PTEN,FOXP3,BMI1,ERRFI1,LATS2,FAM122A,ZFPM2,ELAVL1,MECP2,DHFR,RHOA,SATB2,BAP1,ZBTB20,EIF4G2,DICER1,HMGA2,ZEB2,VEGFA,FOXP1
GO:0035239	Tube morphogenesis	17	656	0.63	0.00017	9606.ENSP00000293379,9606.ENSP00000300651,9606.ENSP00000306512,9606.ENSP00000328181,9606.ENSP00000343246,9606.ENSP00000354487,9606.ENSP00000359073,9606.ENSP00000361021,9606.ENSP00000363500,9606.ENSP00000384179,9606.ENSP00000400175,9606.ENSP00000420194,9606.ENSP00000420321,9606.ENSP00000437256,9606.ENSP00000437489,9606.ENSP00000454157,9606.ENSP00000478570	ITGA5,MED1,CXCL8,NOG,HOXA1,ZEB1,VAV3,PTEN,CLIC4,ZFPM2,RHOA,CASR,ROBO1,DICER1,FZD3,ZEB2,VEGFA
GO:0010605	Negative regulation of macromolecule metabolic process	39	2875	0.34	0.00018	9606.ENSP00000257749,9606.ENSP00000264010,9606.ENSP00000267163,9606.ENSP00000288943,9606.ENSP00000290341,9606.ENSP00000298229,9606.ENSP00000300651,9606.ENSP00000301061,9606.ENSP00000306124,9606.ENSP00000312150,9606.ENSP00000325074,9606.ENSP00000328181,9606.ENSP00000328547,9606.ENSP00000338629,9606.ENSP00000341292,9606.ENSP00000352516,9606.ENSP00000353401,9606.ENSP00000354487,9606.ENSP00000356795,…	BACH2,CTCF,RB1,DUSP2,IGF2BP1,INPPL1,MED1,WNT10B,PRKCE,TRIB1,PPP2R2A,NOG,DNMT3B,RERE,WNK1,DNMT1,CUX1,ZEB1,TBX19,PTEN,FOXP3,BMI1,ERRFI1,LATS2,FAM122A,ZFPM2,ELAVL1,MECP2,DHFR,SATB2,BAP1,ZBTB20,ROBO1,ERBB2IP,DICER1,HMGA2,ZEB2,VEGFA,FOXP1
GO:0051716	Cellular response to stimulus	66	6489	0.22	0.00018	9606.ENSP00000183605,9606.ENSP00000222305,9606.ENSP00000250405,9606.ENSP00000250457,9606.ENSP00000252891,9606.ENSP00000263826,9606.ENSP00000267101,9606.ENSP00000267163,9606.ENSP00000274276,9606.ENSP00000280612,9606.ENSP00000285208,9606.ENSP00000290246,9606.ENSP00000290341,9606.ENSP00000293379,9606.ENSP00000297338,9606.ENSP00000298229,9606.ENSP00000300651,9606.ENSP00000301061,9606.ENSP00000306124,…	CLDN18,USF2,BCL2L2,EGLN3,NUMBL,AKT3,ERBB3,RB1,OSMR,SLC7A11,RAB6B,ELMO2,IGF2BP1,ITGA5,RAD21,INPPL1,MED1,WNT10B,PRKCE,CXCL8,ADAM17,TRIB1,AACS,NOG,DNMT3B,MAPK11,CCKBR,RHOBTB1,WNK1,PALM,NDRG3,ANK2,DNMT1,ZEB1,ATP1A2,MAP3K3,DSTYK,RABIF,VAV3,PTEN,CLIC4,FOXP3,ERRFI1,PTPRD,LATS2,HERPUD2,RDX,NFATC1,MECP2,DHFR,RHOA,SATB2,TRA2B,CLASP2,ZBTB20,CASR,ROBO1,ERBB2IP,DICER1,FZD3,HMGA2,MAP3K12,VEGFA,NCAM1,MARK1,FOXP1
GO:0007420	Brain development	18	745	0.6	0.00019	9606.ENSP00000250405,9606.ENSP00000252891,9606.ENSP00000280612,9606.ENSP00000290341,9606.ENSP00000300651,9606.ENSP00000328181,9606.ENSP00000338629,9606.ENSP00000354490,9606.ENSP00000356795,9606.ENSP00000358001,9606.ENSP00000361021,9606.ENSP00000395535,9606.ENSP00000400175,9606.ENSP00000401112,9606.ENSP00000416959,9606.ENSP00000420321,9606.ENSP00000437489,9606.ENSP00000454157	BCL2L2,NUMBL,SLC7A11,IGF2BP1,MED1,NOG,RERE,ATP1A2,TBX19,TACC2,PTEN,MECP2,RHOA,SATB2,TRA2B,ROBO1,FZD3,ZEB2
GO:0050896	Response to stimulus	76	8046	0.19	0.00019	9606.ENSP00000183605,9606.ENSP00000209884,9606.ENSP00000222305,9606.ENSP00000250405,9606.ENSP00000250457,9606.ENSP00000250498,9606.ENSP00000252891,9606.ENSP00000257749,9606.ENSP00000263826,9606.ENSP00000267101,9606.ENSP00000267163,9606.ENSP00000274276,9606.ENSP00000280612,9606.ENSP00000285208,9606.ENSP00000290246,9606.ENSP00000290341,9606.ENSP00000293379,9606.ENSP00000297338,9606.ENSP00000298229,…	CLDN18,KLHL20,USF2,BCL2L2,EGLN3,DAD1,NUMBL,BACH2,AKT3,ERBB3,RB1,OSMR,SLC7A11,RAB6B,ELMO2,IGF2BP1,ITGA5,RAD21,INPPL1,MED1,WNT10B,PRKCE,CXCL8,ADAM17,TRIB1,AACS,PPP2R2A,NOG,DNMT3B,MAPK11,CCKBR,RHOBTB1,WNK1,PALM,HOXA1,NDRG3,ANK2,DNMT1,ZEB1,ATP1A2,MAP3K3,DSTYK,RABIF,VAV3,PTEN,CLIC4,FOXP3,ERRFI1,PTPRD,LATS2,ALDOA,HERPUD2,RDX,ZFPM2,NFATC1,MECP2,DHFR,ANXA11,RHOA,SATB2,TRA2B,BAP1,CLASP2,ZBTB20,CASR,ROBO1,…
GO:0051172	Negative regulation of nitrogen compound metabolic process	35	2429	0.37	0.0002	9606.ENSP00000257749,9606.ENSP00000264010,9606.ENSP00000267163,9606.ENSP00000288943,9606.ENSP00000290341,9606.ENSP00000300651,9606.ENSP00000301061,9606.ENSP00000306124,9606.ENSP00000312150,9606.ENSP00000328181,9606.ENSP00000328547,9606.ENSP00000338629,9606.ENSP00000341292,9606.ENSP00000352516,9606.ENSP00000353401,9606.ENSP00000354487,9606.ENSP00000356795,9606.ENSP00000361021,9606.ENSP00000365380,…	BACH2,CTCF,RB1,DUSP2,IGF2BP1,MED1,WNT10B,PRKCE,TRIB1,NOG,DNMT3B,RERE,WNK1,DNMT1,CUX1,ZEB1,TBX19,PTEN,FOXP3,BMI1,ERRFI1,LATS2,FAM122A,ZFPM2,ELAVL1,MECP2,DHFR,SATB2,BAP1,ZBTB20,DICER1,HMGA2,ZEB2,VEGFA,FOXP1
GO:0010468	Regulation of gene expression	54	4813	0.26	0.00021	9606.ENSP00000222305,9606.ENSP00000250457,9606.ENSP00000257749,9606.ENSP00000258962,9606.ENSP00000264010,9606.ENSP00000267101,9606.ENSP00000267163,9606.ENSP00000290341,9606.ENSP00000297338,9606.ENSP00000298229,9606.ENSP00000300651,9606.ENSP00000301061,9606.ENSP00000309968,9606.ENSP00000312150,9606.ENSP00000324792,9606.ENSP00000325074,9606.ENSP00000328181,9606.ENSP00000328547,9606.ENSP00000333685,…	USF2,EGLN3,BACH2,SRSF1,CTCF,ERBB3,RB1,IGF2BP1,RAD21,INPPL1,MED1,WNT10B,ADAM17,TRIB1,NFATC2IP,PPP2R2A,NOG,DNMT3B,MAPK11,RERE,HOXA1,ANK2,DNMT1,CUX1,ZEB1,TBX19,GTF2B,PTEN,FOXJ3,FOXP3,BMI1,ERRFI1,RDX,ZFPM2,ELAVL1,NFATC1,MECP2,DHFR,RHOA,SATB2,TRA2B,BAP1,ZBTB20,CASR,ROBO1,ERBB2IP,ENY2,EIF4G2,DICER1,HMGA2,MAP3K12,ZEB2,VEGFA,FOXP1
GO:0030900	Forebrain development	13	387	0.74	0.00021	9606.ENSP00000252891,9606.ENSP00000280612,9606.ENSP00000290341,9606.ENSP00000328181,9606.ENSP00000354490,9606.ENSP00000356795,9606.ENSP00000358001,9606.ENSP00000361021,9606.ENSP00000400175,9606.ENSP00000401112,9606.ENSP00000416959,9606.ENSP00000420321,9606.ENSP00000454157	NUMBL,SLC7A11,IGF2BP1,NOG,ATP1A2,TBX19,TACC2,PTEN,RHOA,SATB2,TRA2B,ROBO1,ZEB2
GO:0051270	Regulation of cellular component movement	21	1009	0.53	0.00021	9606.ENSP00000263826,9606.ENSP00000267101,9606.ENSP00000293379,9606.ENSP00000306124,9606.ENSP00000306512,9606.ENSP00000309968,9606.ENSP00000312150,9606.ENSP00000328181,9606.ENSP00000341292,9606.ENSP00000349588,9606.ENSP00000354490,9606.ENSP00000354927,9606.ENSP00000361021,9606.ENSP00000363500,9606.ENSP00000384136,9606.ENSP00000395535,9606.ENSP00000400175,9606.ENSP00000417518,9606.ENSP00000420321,…	AKT3,ERBB3,ITGA5,PRKCE,CXCL8,ADAM17,TRIB1,NOG,WNK1,ANK2,ATP1A2,MAP3K3,PTEN,CLIC4,RDX,MECP2,RHOA,CLASP2,ROBO1,VEGFA,FOXP1
GO:0060255	Regulation of macromolecule metabolic process	65	6407	0.22	0.00024	9606.ENSP00000222305,9606.ENSP00000250457,9606.ENSP00000257749,9606.ENSP00000258962,9606.ENSP00000264010,9606.ENSP00000267101,9606.ENSP00000267163,9606.ENSP00000288943,9606.ENSP00000290341,9606.ENSP00000293379,9606.ENSP00000297338,9606.ENSP00000298229,9606.ENSP00000300651,9606.ENSP00000301061,9606.ENSP00000306124,9606.ENSP00000309968,9606.ENSP00000312150,9606.ENSP00000324792,9606.ENSP00000325074,…	USF2,EGLN3,BACH2,SRSF1,CTCF,ERBB3,RB1,DUSP2,IGF2BP1,ITGA5,RAD21,INPPL1,MED1,WNT10B,PRKCE,ADAM17,TRIB1,NFATC2IP,PPP2R2A,NOG,DNMT3B,MAPK11,RERE,WNK1,HOXA1,CCNG1,ANK2,DNMT1,CUX1,ZEB1,MAP3K3,DSTYK,TBX19,GTF2B,PTEN,FOXJ3,FOXP3,BMI1,ERRFI1,LATS2,CCNJL,FAM122A,RDX,ZFPM2,ELAVL1,NFATC1,MECP2,DHFR,RHOA,SATB2,TRA2B,BAP1,ZBTB20,CASR,ROBO1,ERBB2IP,ENY2,EIF4G2,CCNJ,DICER1,HMGA2,MAP3K12,ZEB2,VEGFA,FOXP1
GO:0035556	Intracellular signal transduction	28	1712	0.43	0.00029	9606.ENSP00000250405,9606.ENSP00000263826,9606.ENSP00000267101,9606.ENSP00000267163,9606.ENSP00000285208,9606.ENSP00000300651,9606.ENSP00000306124,9606.ENSP00000306512,9606.ENSP00000312150,9606.ENSP00000333685,9606.ENSP00000338671,9606.ENSP00000341292,9606.ENSP00000349588,9606.ENSP00000352516,9606.ENSP00000354490,9606.ENSP00000354927,9606.ENSP00000356231,9606.ENSP00000359073,9606.ENSP00000361021,…	BCL2L2,AKT3,ERBB3,RB1,RAB6B,MED1,PRKCE,CXCL8,TRIB1,MAPK11,RHOBTB1,WNK1,ANK2,DNMT1,ATP1A2,MAP3K3,RABIF,VAV3,PTEN,LATS2,RDX,NFATC1,RHOA,CASR,DICER1,MAP3K12,NCAM1,MARK1
GO:0071310	Cellular response to organic substance	34	2369	0.37	0.00031	9606.ENSP00000183605,9606.ENSP00000250405,9606.ENSP00000252891,9606.ENSP00000267163,9606.ENSP00000274276,9606.ENSP00000298229,9606.ENSP00000300651,9606.ENSP00000301061,9606.ENSP00000306124,9606.ENSP00000306512,9606.ENSP00000309968,9606.ENSP00000324842,9606.ENSP00000328181,9606.ENSP00000328547,9606.ENSP00000333685,9606.ENSP00000341292,9606.ENSP00000352516,9606.ENSP00000354487,9606.ENSP00000354490,…	CLDN18,BCL2L2,NUMBL,RB1,OSMR,INPPL1,MED1,WNT10B,PRKCE,CXCL8,ADAM17,AACS,NOG,DNMT3B,MAPK11,WNK1,DNMT1,ZEB1,ATP1A2,MAP3K3,DSTYK,PTEN,ERRFI1,LATS2,HERPUD2,RDX,RHOA,SATB2,TRA2B,ZBTB20,CASR,ERBB2IP,VEGFA,NCAM1
GO:1903507	Negative regulation of nucleic acid-templated transcription	24	1324	0.47	0.00033	9606.ENSP00000257749,9606.ENSP00000264010,9606.ENSP00000267163,9606.ENSP00000300651,9606.ENSP00000301061,9606.ENSP00000328181,9606.ENSP00000328547,9606.ENSP00000338629,9606.ENSP00000352516,9606.ENSP00000353401,9606.ENSP00000354487,9606.ENSP00000356795,9606.ENSP00000365380,9606.ENSP00000365851,9606.ENSP00000384179,9606.ENSP00000395535,9606.ENSP00000401112,9606.ENSP00000417132,9606.ENSP00000419153,…	BACH2,CTCF,RB1,MED1,WNT10B,NOG,DNMT3B,RERE,DNMT1,CUX1,ZEB1,TBX19,FOXP3,BMI1,ZFPM2,MECP2,SATB2,BAP1,ZBTB20,DICER1,HMGA2,ZEB2,VEGFA,FOXP1
GO:0010558	Negative regulation of macromolecule biosynthetic process	26	1534	0.44	0.00035	9606.ENSP00000257749,9606.ENSP00000264010,9606.ENSP00000267163,9606.ENSP00000290341,9606.ENSP00000300651,9606.ENSP00000301061,9606.ENSP00000328181,9606.ENSP00000328547,9606.ENSP00000338629,9606.ENSP00000352516,9606.ENSP00000353401,9606.ENSP00000354487,9606.ENSP00000356795,9606.ENSP00000365380,9606.ENSP00000365851,9606.ENSP00000384179,9606.ENSP00000395535,9606.ENSP00000396308,9606.ENSP00000401112,…	BACH2,CTCF,RB1,IGF2BP1,MED1,WNT10B,NOG,DNMT3B,RERE,DNMT1,CUX1,ZEB1,TBX19,FOXP3,BMI1,ZFPM2,MECP2,DHFR,SATB2,BAP1,ZBTB20,DICER1,HMGA2,ZEB2,VEGFA,FOXP1
GO:0010632	Regulation of epithelial cell migration	10	227	0.86	0.00035	9606.ENSP00000263826,9606.ENSP00000306124,9606.ENSP00000309968,9606.ENSP00000354927,9606.ENSP00000361021,9606.ENSP00000395535,9606.ENSP00000400175,9606.ENSP00000417518,9606.ENSP00000478570,9606.ENSP00000484803	AKT3,PRKCE,ADAM17,MAP3K3,PTEN,MECP2,RHOA,CLASP2,VEGFA,FOXP1
GO:0019222	Regulation of metabolic process	68	6948	0.2	0.00035	9606.ENSP00000222305,9606.ENSP00000250457,9606.ENSP00000257749,9606.ENSP00000258962,9606.ENSP00000264010,9606.ENSP00000267101,9606.ENSP00000267163,9606.ENSP00000280612,9606.ENSP00000288943,9606.ENSP00000290341,9606.ENSP00000293379,9606.ENSP00000297338,9606.ENSP00000298229,9606.ENSP00000300651,9606.ENSP00000301061,9606.ENSP00000306124,9606.ENSP00000309968,9606.ENSP00000312150,9606.ENSP00000324792,…	USF2,EGLN3,BACH2,SRSF1,CTCF,ERBB3,RB1,SLC7A11,DUSP2,IGF2BP1,ITGA5,RAD21,INPPL1,MED1,WNT10B,PRKCE,ADAM17,TRIB1,NFATC2IP,PPP2R2A,NOG,DNMT3B,MAPK11,CCKBR,RERE,WNK1,HOXA1,CCNG1,ANK2,DNMT1,CUX1,ZEB1,MAP3K3,DSTYK,TBX19,VAV3,GTF2B,PTEN,FOXJ3,FOXP3,BMI1,ERRFI1,LATS2,CCNJL,FAM122A,RDX,ZFPM2,ELAVL1,NFATC1,MECP2,DHFR,RHOA,SATB2,TRA2B,BAP1,ZBTB20,CASR,ROBO1,ERBB2IP,ENY2,EIF4G2,CCNJ,DICER1,HMGA2,MAP3K12,ZEB2,…
GO:0032270	Positive regulation of cellular protein metabolic process	27	1635	0.43	0.00035	9606.ENSP00000250457,9606.ENSP00000267101,9606.ENSP00000267163,9606.ENSP00000293379,9606.ENSP00000306124,9606.ENSP00000309968,9606.ENSP00000312150,9606.ENSP00000328547,9606.ENSP00000333685,9606.ENSP00000341292,9606.ENSP00000352516,9606.ENSP00000354927,9606.ENSP00000356130,9606.ENSP00000361021,9606.ENSP00000365380,9606.ENSP00000365851,9606.ENSP00000377807,9606.ENSP00000384136,9606.ENSP00000385269,…	EGLN3,ERBB3,RB1,ITGA5,PRKCE,ADAM17,TRIB1,DNMT3B,MAPK11,WNK1,DNMT1,MAP3K3,DSTYK,PTEN,FOXP3,BMI1,FAM122A,RDX,ELAVL1,MECP2,RHOA,CASR,ROBO1,HMGA2,MAP3K12,ZEB2,VEGFA
GO:0032501	Multicellular organismal process	68	6933	0.2	0.00035	9606.ENSP00000183605,9606.ENSP00000222305,9606.ENSP00000250405,9606.ENSP00000250498,9606.ENSP00000252891,9606.ENSP00000258341,9606.ENSP00000267101,9606.ENSP00000267163,9606.ENSP00000280612,9606.ENSP00000286614,9606.ENSP00000288943,9606.ENSP00000290341,9606.ENSP00000293379,9606.ENSP00000297338,9606.ENSP00000298229,9606.ENSP00000300651,9606.ENSP00000301061,9606.ENSP00000306124,9606.ENSP00000306512,…	CLDN18,USF2,BCL2L2,DAD1,NUMBL,LAMC1,ERBB3,RB1,SLC7A11,MMP16,DUSP2,IGF2BP1,ITGA5,RAD21,INPPL1,MED1,WNT10B,PRKCE,CXCL8,ADAM17,GYS1,NFATC2IP,AACS,NOG,DNMT3B,WASF3,CCKBR,RERE,WNK1,PALM,HOXA1,NDRG3,ANK2,DNMT1,CUX1,ZEB1,ATP1A2,MAP3K3,TBX19,TACC2,VAV3,PTEN,CLIC4,FOXP3,BMI1,ERRFI1,PTPRD,ALDOA,HERPUD2,ZFPM2,NFATC1,MECP2,DHFR,RHOA,SATB2,TRA2B,CLASP2,CASR,ROBO1,ATP11A,DICER1,FZD3,HMGA2,ZEB2,VEGFA,NCAM1,MARK…
GO:0072359	Circulatory system development	19	872	0.55	0.00035	9606.ENSP00000267101,9606.ENSP00000267163,9606.ENSP00000293379,9606.ENSP00000300651,9606.ENSP00000306512,9606.ENSP00000317904,9606.ENSP00000328181,9606.ENSP00000343246,9606.ENSP00000349588,9606.ENSP00000354927,9606.ENSP00000356795,9606.ENSP00000359073,9606.ENSP00000361021,9606.ENSP00000363500,9606.ENSP00000366702,9606.ENSP00000384179,9606.ENSP00000389377,9606.ENSP00000420321,9606.ENSP00000478570	ERBB3,RB1,ITGA5,MED1,CXCL8,GYS1,NOG,HOXA1,ANK2,MAP3K3,TBX19,VAV3,PTEN,CLIC4,ERRFI1,ZFPM2,NFATC1,ROBO1,VEGFA
GO:0040012	Regulation of locomotion	20	969	0.53	0.00036	9606.ENSP00000263826,9606.ENSP00000267101,9606.ENSP00000293379,9606.ENSP00000306124,9606.ENSP00000306512,9606.ENSP00000309968,9606.ENSP00000312150,9606.ENSP00000328181,9606.ENSP00000341292,9606.ENSP00000354927,9606.ENSP00000361021,9606.ENSP00000363500,9606.ENSP00000384136,9606.ENSP00000395535,9606.ENSP00000400175,9606.ENSP00000417518,9606.ENSP00000420194,9606.ENSP00000420321,9606.ENSP00000478570,…	AKT3,ERBB3,ITGA5,PRKCE,CXCL8,ADAM17,TRIB1,NOG,WNK1,MAP3K3,PTEN,CLIC4,RDX,MECP2,RHOA,CLASP2,CASR,ROBO1,VEGFA,FOXP1
GO:0048646	Anatomical structure formation involved in morphogenesis	19	883	0.55	0.00037	9606.ENSP00000288943,9606.ENSP00000293379,9606.ENSP00000300651,9606.ENSP00000301061,9606.ENSP00000306512,9606.ENSP00000309968,9606.ENSP00000328181,9606.ENSP00000343246,9606.ENSP00000349588,9606.ENSP00000356795,9606.ENSP00000359073,9606.ENSP00000361021,9606.ENSP00000363500,9606.ENSP00000420321,9606.ENSP00000437256,9606.ENSP00000437489,9606.ENSP00000437621,9606.ENSP00000454157,9606.ENSP00000478570	DUSP2,ITGA5,MED1,WNT10B,CXCL8,ADAM17,NOG,HOXA1,ANK2,TBX19,VAV3,PTEN,CLIC4,ROBO1,DICER1,FZD3,HMGA2,ZEB2,VEGFA
GO:0001932	Regulation of protein phosphorylation	25	1459	0.45	0.00044	9606.ENSP00000267101,9606.ENSP00000267163,9606.ENSP00000288943,9606.ENSP00000293379,9606.ENSP00000306124,9606.ENSP00000309968,9606.ENSP00000312150,9606.ENSP00000328181,9606.ENSP00000333685,9606.ENSP00000341292,9606.ENSP00000344635,9606.ENSP00000354927,9606.ENSP00000356130,9606.ENSP00000361021,9606.ENSP00000366702,9606.ENSP00000372035,9606.ENSP00000377547,9606.ENSP00000400175,9606.ENSP00000420194,…	ERBB3,RB1,DUSP2,ITGA5,PRKCE,ADAM17,TRIB1,NOG,MAPK11,WNK1,CCNG1,MAP3K3,DSTYK,PTEN,ERRFI1,LATS2,CCNJL,RHOA,CASR,ROBO1,CCNJ,HMGA2,MAP3K12,ZEB2,VEGFA
GO:0045595	Regulation of cell differentiation	29	1874	0.4	0.00044	9606.ENSP00000183605,9606.ENSP00000252891,9606.ENSP00000267163,9606.ENSP00000300651,9606.ENSP00000301061,9606.ENSP00000312150,9606.ENSP00000328181,9606.ENSP00000328547,9606.ENSP00000333685,9606.ENSP00000352516,9606.ENSP00000353401,9606.ENSP00000354487,9606.ENSP00000356795,9606.ENSP00000361021,9606.ENSP00000365380,9606.ENSP00000366702,9606.ENSP00000370593,9606.ENSP00000384179,9606.ENSP00000389377,…	CLDN18,NUMBL,RB1,MED1,WNT10B,TRIB1,NOG,DNMT3B,MAPK11,DNMT1,CUX1,ZEB1,TBX19,PTEN,FOXP3,ERRFI1,PTPRD,ZFPM2,NFATC1,MECP2,RHOA,CLASP2,ROBO1,DICER1,FZD3,ZEB2,VEGFA,MARK1,FOXP1
GO:0007417	Central nervous system development	20	988	0.52	0.00046	9606.ENSP00000250405,9606.ENSP00000252891,9606.ENSP00000280612,9606.ENSP00000290341,9606.ENSP00000300651,9606.ENSP00000328181,9606.ENSP00000335055,9606.ENSP00000338629,9606.ENSP00000354487,9606.ENSP00000354490,9606.ENSP00000356795,9606.ENSP00000358001,9606.ENSP00000361021,9606.ENSP00000395535,9606.ENSP00000400175,9606.ENSP00000401112,9606.ENSP00000416959,9606.ENSP00000420321,9606.ENSP00000437489,…	BCL2L2,NUMBL,SLC7A11,IGF2BP1,MED1,NOG,WASF3,RERE,ZEB1,ATP1A2,TBX19,TACC2,PTEN,MECP2,RHOA,SATB2,TRA2B,ROBO1,FZD3,ZEB2
GO:0045892	Negative regulation of transcription, dna-templated	23	1273	0.47	0.00049	9606.ENSP00000257749,9606.ENSP00000264010,9606.ENSP00000267163,9606.ENSP00000300651,9606.ENSP00000301061,9606.ENSP00000328181,9606.ENSP00000328547,9606.ENSP00000352516,9606.ENSP00000353401,9606.ENSP00000354487,9606.ENSP00000356795,9606.ENSP00000365380,9606.ENSP00000365851,9606.ENSP00000384179,9606.ENSP00000395535,9606.ENSP00000401112,9606.ENSP00000417132,9606.ENSP00000419153,9606.ENSP00000437256,…	BACH2,CTCF,RB1,MED1,WNT10B,NOG,DNMT3B,DNMT1,CUX1,ZEB1,TBX19,FOXP3,BMI1,ZFPM2,MECP2,SATB2,BAP1,ZBTB20,DICER1,HMGA2,ZEB2,VEGFA,FOXP1
GO:2000113	Negative regulation of cellular macromolecule biosynthetic process	25	1470	0.44	0.00049	9606.ENSP00000257749,9606.ENSP00000264010,9606.ENSP00000267163,9606.ENSP00000290341,9606.ENSP00000300651,9606.ENSP00000301061,9606.ENSP00000328181,9606.ENSP00000328547,9606.ENSP00000352516,9606.ENSP00000353401,9606.ENSP00000354487,9606.ENSP00000356795,9606.ENSP00000365380,9606.ENSP00000365851,9606.ENSP00000384179,9606.ENSP00000395535,9606.ENSP00000396308,9606.ENSP00000401112,9606.ENSP00000417132,…	BACH2,CTCF,RB1,IGF2BP1,MED1,WNT10B,NOG,DNMT3B,DNMT1,CUX1,ZEB1,TBX19,FOXP3,BMI1,ZFPM2,MECP2,DHFR,SATB2,BAP1,ZBTB20,DICER1,HMGA2,ZEB2,VEGFA,FOXP1
GO:0060548	Negative regulation of cell death	20	999	0.51	0.00052	9606.ENSP00000209884,9606.ENSP00000250405,9606.ENSP00000250498,9606.ENSP00000267101,9606.ENSP00000267163,9606.ENSP00000280612,9606.ENSP00000293379,9606.ENSP00000300651,9606.ENSP00000328181,9606.ENSP00000352516,9606.ENSP00000356130,9606.ENSP00000361021,9606.ENSP00000384179,9606.ENSP00000395535,9606.ENSP00000400175,9606.ENSP00000437489,9606.ENSP00000437621,9606.ENSP00000448689,9606.ENSP00000478570,…	KLHL20,BCL2L2,DAD1,ERBB3,RB1,SLC7A11,ITGA5,MED1,NOG,DNMT1,DSTYK,PTEN,ZFPM2,MECP2,RHOA,FZD3,HMGA2,MAP3K12,VEGFA,FOXP1
GO:0010629	Negative regulation of gene expression	30	2014	0.39	0.00057	9606.ENSP00000257749,9606.ENSP00000264010,9606.ENSP00000267163,9606.ENSP00000290341,9606.ENSP00000298229,9606.ENSP00000300651,9606.ENSP00000301061,9606.ENSP00000325074,9606.ENSP00000328181,9606.ENSP00000328547,9606.ENSP00000352516,9606.ENSP00000353401,9606.ENSP00000354487,9606.ENSP00000356795,9606.ENSP00000365380,9606.ENSP00000365851,9606.ENSP00000366702,9606.ENSP00000384179,9606.ENSP00000395535,…	BACH2,CTCF,RB1,IGF2BP1,INPPL1,MED1,WNT10B,PPP2R2A,NOG,DNMT3B,DNMT1,CUX1,ZEB1,TBX19,FOXP3,BMI1,ERRFI1,ZFPM2,MECP2,DHFR,SATB2,BAP1,ZBTB20,ROBO1,ERBB2IP,DICER1,HMGA2,ZEB2,VEGFA,FOXP1
GO:0031327	Negative regulation of cellular biosynthetic process	26	1592	0.43	0.00059	9606.ENSP00000257749,9606.ENSP00000264010,9606.ENSP00000267163,9606.ENSP00000290341,9606.ENSP00000300651,9606.ENSP00000301061,9606.ENSP00000328181,9606.ENSP00000328547,9606.ENSP00000338629,9606.ENSP00000352516,9606.ENSP00000353401,9606.ENSP00000354487,9606.ENSP00000356795,9606.ENSP00000365380,9606.ENSP00000365851,9606.ENSP00000384179,9606.ENSP00000395535,9606.ENSP00000396308,9606.ENSP00000401112,…	BACH2,CTCF,RB1,IGF2BP1,MED1,WNT10B,NOG,DNMT3B,RERE,DNMT1,CUX1,ZEB1,TBX19,FOXP3,BMI1,ZFPM2,MECP2,DHFR,SATB2,BAP1,ZBTB20,DICER1,HMGA2,ZEB2,VEGFA,FOXP1
GO:2000145	Regulation of cell motility	19	929	0.52	0.00068	9606.ENSP00000263826,9606.ENSP00000267101,9606.ENSP00000293379,9606.ENSP00000306124,9606.ENSP00000306512,9606.ENSP00000309968,9606.ENSP00000312150,9606.ENSP00000328181,9606.ENSP00000341292,9606.ENSP00000354927,9606.ENSP00000361021,9606.ENSP00000363500,9606.ENSP00000384136,9606.ENSP00000395535,9606.ENSP00000400175,9606.ENSP00000417518,9606.ENSP00000420321,9606.ENSP00000478570,9606.ENSP00000484803	AKT3,ERBB3,ITGA5,PRKCE,CXCL8,ADAM17,TRIB1,NOG,WNK1,MAP3K3,PTEN,CLIC4,RDX,MECP2,RHOA,CLASP2,ROBO1,VEGFA,FOXP1
GO:0051252	Regulation of rna metabolic process	44	3722	0.28	0.00073	9606.ENSP00000222305,9606.ENSP00000250457,9606.ENSP00000257749,9606.ENSP00000258962,9606.ENSP00000264010,9606.ENSP00000267163,9606.ENSP00000290341,9606.ENSP00000297338,9606.ENSP00000300651,9606.ENSP00000301061,9606.ENSP00000312150,9606.ENSP00000324792,9606.ENSP00000328181,9606.ENSP00000328547,9606.ENSP00000333685,9606.ENSP00000338629,9606.ENSP00000343246,9606.ENSP00000352516,9606.ENSP00000353401,…	USF2,EGLN3,BACH2,SRSF1,CTCF,RB1,IGF2BP1,RAD21,MED1,WNT10B,TRIB1,NFATC2IP,NOG,DNMT3B,MAPK11,RERE,HOXA1,DNMT1,CUX1,ZEB1,TBX19,GTF2B,PTEN,FOXJ3,FOXP3,BMI1,ZFPM2,ELAVL1,NFATC1,MECP2,DHFR,RHOA,SATB2,TRA2B,BAP1,ZBTB20,ERBB2IP,ENY2,DICER1,HMGA2,MAP3K12,ZEB2,VEGFA,FOXP1
GO:0021537	Telencephalon development	10	257	0.8	0.00081	9606.ENSP00000252891,9606.ENSP00000280612,9606.ENSP00000290341,9606.ENSP00000354490,9606.ENSP00000358001,9606.ENSP00000361021,9606.ENSP00000400175,9606.ENSP00000416959,9606.ENSP00000420321,9606.ENSP00000454157	NUMBL,SLC7A11,IGF2BP1,ATP1A2,TACC2,PTEN,RHOA,TRA2B,ROBO1,ZEB2
GO:0044093	Positive regulation of molecular function	28	1842	0.39	0.00084	9606.ENSP00000250457,9606.ENSP00000250498,9606.ENSP00000251507,9606.ENSP00000267101,9606.ENSP00000267163,9606.ENSP00000286614,9606.ENSP00000300651,9606.ENSP00000301061,9606.ENSP00000306124,9606.ENSP00000309968,9606.ENSP00000333685,9606.ENSP00000341292,9606.ENSP00000349588,9606.ENSP00000354927,9606.ENSP00000356130,9606.ENSP00000359073,9606.ENSP00000359531,9606.ENSP00000361021,9606.ENSP00000365851,…	EGLN3,DAD1,RABGAP1L,ERBB3,RB1,MMP16,MED1,WNT10B,PRKCE,ADAM17,MAPK11,WNK1,ANK2,MAP3K3,DSTYK,VAV3,GTF2B,PTEN,BMI1,ERRFI1,DHFR,RHOA,CASR,ROBO1,HMGA2,MAP3K12,ZEB2,VEGFA
GO:0051241	Negative regulation of multicellular organismal process	22	1231	0.46	0.00087	9606.ENSP00000183605,9606.ENSP00000267163,9606.ENSP00000300651,9606.ENSP00000301061,9606.ENSP00000309968,9606.ENSP00000312150,9606.ENSP00000328181,9606.ENSP00000331342,9606.ENSP00000333685,9606.ENSP00000352516,9606.ENSP00000354490,9606.ENSP00000361021,9606.ENSP00000365380,9606.ENSP00000366702,9606.ENSP00000384179,9606.ENSP00000389377,9606.ENSP00000395535,9606.ENSP00000400175,9606.ENSP00000420321,…	CLDN18,RB1,MED1,WNT10B,ADAM17,TRIB1,NOG,RAB11FIP1,MAPK11,DNMT1,ATP1A2,PTEN,FOXP3,ERRFI1,ZFPM2,NFATC1,MECP2,RHOA,ROBO1,ERBB2IP,DICER1,FZD3
GO:0051726	Regulation of cell cycle	22	1230	0.46	0.00087	9606.ENSP00000264010,9606.ENSP00000267163,9606.ENSP00000297338,9606.ENSP00000300651,9606.ENSP00000301061,9606.ENSP00000306124,9606.ENSP00000306512,9606.ENSP00000309968,9606.ENSP00000344635,9606.ENSP00000354927,9606.ENSP00000361021,9606.ENSP00000365851,9606.ENSP00000372035,9606.ENSP00000377547,9606.ENSP00000384136,9606.ENSP00000395535,9606.ENSP00000400175,9606.ENSP00000417132,9606.ENSP00000433664,…	CTCF,RB1,RAD21,MED1,WNT10B,PRKCE,CXCL8,ADAM17,CCNG1,MAP3K3,PTEN,BMI1,LATS2,CCNJL,RDX,MECP2,RHOA,BAP1,EIF4G2,CCNJ,FZD3,HMGA2
GO:0030334	Regulation of cell migration	18	865	0.53	0.00091	9606.ENSP00000263826,9606.ENSP00000293379,9606.ENSP00000306124,9606.ENSP00000306512,9606.ENSP00000309968,9606.ENSP00000312150,9606.ENSP00000328181,9606.ENSP00000341292,9606.ENSP00000354927,9606.ENSP00000361021,9606.ENSP00000363500,9606.ENSP00000384136,9606.ENSP00000395535,9606.ENSP00000400175,9606.ENSP00000417518,9606.ENSP00000420321,9606.ENSP00000478570,9606.ENSP00000484803	AKT3,ITGA5,PRKCE,CXCL8,ADAM17,TRIB1,NOG,WNK1,MAP3K3,PTEN,CLIC4,RDX,MECP2,RHOA,CLASP2,ROBO1,VEGFA,FOXP1
GO:0010646	Regulation of cell communication	42	3514	0.29	0.00096	9606.ENSP00000250405,9606.ENSP00000267101,9606.ENSP00000267163,9606.ENSP00000280612,9606.ENSP00000288943,9606.ENSP00000293379,9606.ENSP00000300651,9606.ENSP00000301061,9606.ENSP00000306124,9606.ENSP00000306512,9606.ENSP00000309968,9606.ENSP00000312150,9606.ENSP00000324842,9606.ENSP00000328181,9606.ENSP00000331342,9606.ENSP00000333685,9606.ENSP00000338671,9606.ENSP00000341292,9606.ENSP00000341911,…	BCL2L2,ERBB3,RB1,SLC7A11,DUSP2,ITGA5,MED1,WNT10B,PRKCE,CXCL8,ADAM17,TRIB1,AACS,NOG,RAB11FIP1,MAPK11,RHOBTB1,WNK1,PALM,ANK2,ZEB1,ATP1A2,MAP3K3,DSTYK,VAV3,PTEN,FOXP3,ERRFI1,LATS2,RDX,NFATC1,MECP2,RHOA,CASR,ROBO1,ERBB2IP,ENY2,MAP3K12,ZEB2,VEGFA,NCAM1,FOXP1
GO:0042981	Regulation of apoptotic process	25	1550	0.42	0.001	9606.ENSP00000209884,9606.ENSP00000250405,9606.ENSP00000250457,9606.ENSP00000250498,9606.ENSP00000267101,9606.ENSP00000267163,9606.ENSP00000280612,9606.ENSP00000293379,9606.ENSP00000300651,9606.ENSP00000301061,9606.ENSP00000309968,9606.ENSP00000328181,9606.ENSP00000352516,9606.ENSP00000356130,9606.ENSP00000359073,9606.ENSP00000361021,9606.ENSP00000372035,9606.ENSP00000395535,9606.ENSP00000400175,…	KLHL20,BCL2L2,EGLN3,DAD1,ERBB3,RB1,SLC7A11,ITGA5,MED1,WNT10B,ADAM17,NOG,DNMT1,DSTYK,VAV3,PTEN,LATS2,MECP2,RHOA,ROBO1,FZD3,HMGA2,MAP3K12,VEGFA,FOXP1
GO:0007166	Cell surface receptor signaling pathway	32	2325	0.35	0.0011	9606.ENSP00000183605,9606.ENSP00000250405,9606.ENSP00000252891,9606.ENSP00000267101,9606.ENSP00000274276,9606.ENSP00000290246,9606.ENSP00000293379,9606.ENSP00000298229,9606.ENSP00000301061,9606.ENSP00000306124,9606.ENSP00000306512,9606.ENSP00000309968,9606.ENSP00000328181,9606.ENSP00000333685,9606.ENSP00000335544,9606.ENSP00000341292,9606.ENSP00000354487,9606.ENSP00000354927,9606.ENSP00000359073,…	CLDN18,BCL2L2,NUMBL,ERBB3,OSMR,ELMO2,ITGA5,INPPL1,WNT10B,PRKCE,CXCL8,ADAM17,NOG,MAPK11,CCKBR,WNK1,ZEB1,MAP3K3,VAV3,PTEN,FOXP3,PTPRD,NFATC1,MECP2,RHOA,CLASP2,ROBO1,ERBB2IP,FZD3,VEGFA,NCAM1,MARK1
GO:0022008	Neurogenesis	26	1657	0.41	0.0011	9606.ENSP00000252891,9606.ENSP00000267101,9606.ENSP00000267163,9606.ENSP00000300651,9606.ENSP00000301061,9606.ENSP00000328181,9606.ENSP00000328547,9606.ENSP00000335055,9606.ENSP00000338629,9606.ENSP00000341292,9606.ENSP00000353401,9606.ENSP00000354487,9606.ENSP00000361021,9606.ENSP00000370593,9606.ENSP00000395535,9606.ENSP00000396308,9606.ENSP00000400175,9606.ENSP00000401112,9606.ENSP00000417518,…	NUMBL,ERBB3,RB1,MED1,WNT10B,NOG,DNMT3B,WASF3,RERE,WNK1,CUX1,ZEB1,PTEN,PTPRD,MECP2,DHFR,RHOA,SATB2,CLASP2,ROBO1,DICER1,FZD3,ZEB2,VEGFA,NCAM1,MARK1
GO:0023051	Regulation of signaling	42	3553	0.28	0.0012	9606.ENSP00000250405,9606.ENSP00000267101,9606.ENSP00000267163,9606.ENSP00000280612,9606.ENSP00000288943,9606.ENSP00000293379,9606.ENSP00000300651,9606.ENSP00000301061,9606.ENSP00000306124,9606.ENSP00000306512,9606.ENSP00000309968,9606.ENSP00000312150,9606.ENSP00000324842,9606.ENSP00000328181,9606.ENSP00000331342,9606.ENSP00000333685,9606.ENSP00000338671,9606.ENSP00000341292,9606.ENSP00000341911,…	BCL2L2,ERBB3,RB1,SLC7A11,DUSP2,ITGA5,MED1,WNT10B,PRKCE,CXCL8,ADAM17,TRIB1,AACS,NOG,RAB11FIP1,MAPK11,RHOBTB1,WNK1,PALM,ANK2,ZEB1,ATP1A2,MAP3K3,DSTYK,VAV3,PTEN,FOXP3,ERRFI1,LATS2,RDX,NFATC1,MECP2,RHOA,CASR,ROBO1,ERBB2IP,ENY2,MAP3K12,ZEB2,VEGFA,NCAM1,FOXP1
GO:0043066	Negative regulation of apoptotic process	18	893	0.52	0.0013	9606.ENSP00000209884,9606.ENSP00000250405,9606.ENSP00000250498,9606.ENSP00000267101,9606.ENSP00000267163,9606.ENSP00000293379,9606.ENSP00000300651,9606.ENSP00000328181,9606.ENSP00000352516,9606.ENSP00000356130,9606.ENSP00000361021,9606.ENSP00000395535,9606.ENSP00000400175,9606.ENSP00000437489,9606.ENSP00000437621,9606.ENSP00000448689,9606.ENSP00000478570,9606.ENSP00000484803	KLHL20,BCL2L2,DAD1,ERBB3,RB1,ITGA5,MED1,NOG,DNMT1,DSTYK,PTEN,MECP2,RHOA,FZD3,HMGA2,MAP3K12,VEGFA,FOXP1
GO:0050678	Regulation of epithelial cell proliferation	11	339	0.72	0.0013	9606.ENSP00000258341,9606.ENSP00000263826,9606.ENSP00000267163,9606.ENSP00000300651,9606.ENSP00000301061,9606.ENSP00000309968,9606.ENSP00000328181,9606.ENSP00000361021,9606.ENSP00000366702,9606.ENSP00000420321,9606.ENSP00000478570	LAMC1,AKT3,RB1,MED1,WNT10B,ADAM17,NOG,PTEN,ERRFI1,ROBO1,VEGFA
GO:0048729	Tissue morphogenesis	14	561	0.61	0.0014	9606.ENSP00000293379,9606.ENSP00000300651,9606.ENSP00000309968,9606.ENSP00000328181,9606.ENSP00000356795,9606.ENSP00000363500,9606.ENSP00000384179,9606.ENSP00000400175,9606.ENSP00000420194,9606.ENSP00000420321,9606.ENSP00000437489,9606.ENSP00000437621,9606.ENSP00000454157,9606.ENSP00000478570	ITGA5,MED1,ADAM17,NOG,TBX19,CLIC4,ZFPM2,RHOA,CASR,ROBO1,FZD3,HMGA2,ZEB2,VEGFA
GO:0010941	Regulation of cell death	26	1696	0.4	0.0015	9606.ENSP00000209884,9606.ENSP00000250405,9606.ENSP00000250457,9606.ENSP00000250498,9606.ENSP00000267101,9606.ENSP00000267163,9606.ENSP00000280612,9606.ENSP00000293379,9606.ENSP00000300651,9606.ENSP00000301061,9606.ENSP00000309968,9606.ENSP00000328181,9606.ENSP00000352516,9606.ENSP00000356130,9606.ENSP00000359073,9606.ENSP00000361021,9606.ENSP00000372035,9606.ENSP00000384179,9606.ENSP00000395535,…	KLHL20,BCL2L2,EGLN3,DAD1,ERBB3,RB1,SLC7A11,ITGA5,MED1,WNT10B,ADAM17,NOG,DNMT1,DSTYK,VAV3,PTEN,LATS2,ZFPM2,MECP2,RHOA,ROBO1,FZD3,HMGA2,MAP3K12,VEGFA,FOXP1
GO:0045596	Negative regulation of cell differentiation	16	728	0.55	0.0015	9606.ENSP00000183605,9606.ENSP00000267163,9606.ENSP00000300651,9606.ENSP00000301061,9606.ENSP00000312150,9606.ENSP00000328181,9606.ENSP00000352516,9606.ENSP00000354487,9606.ENSP00000361021,9606.ENSP00000365380,9606.ENSP00000384179,9606.ENSP00000389377,9606.ENSP00000395535,9606.ENSP00000400175,9606.ENSP00000437256,9606.ENSP00000478570	CLDN18,RB1,MED1,WNT10B,TRIB1,NOG,DNMT1,ZEB1,PTEN,FOXP3,ZFPM2,NFATC1,MECP2,RHOA,DICER1,VEGFA
GO:0009790	Embryo development	19	1002	0.49	0.0016	9606.ENSP00000250498,9606.ENSP00000286614,9606.ENSP00000288943,9606.ENSP00000293379,9606.ENSP00000300651,9606.ENSP00000306512,9606.ENSP00000328181,9606.ENSP00000343246,9606.ENSP00000352516,9606.ENSP00000354487,9606.ENSP00000356795,9606.ENSP00000384179,9606.ENSP00000401112,9606.ENSP00000416959,9606.ENSP00000420387,9606.ENSP00000437489,9606.ENSP00000437621,9606.ENSP00000454157,9606.ENSP00000478570	DAD1,MMP16,DUSP2,ITGA5,MED1,CXCL8,NOG,HOXA1,DNMT1,ZEB1,TBX19,ZFPM2,SATB2,TRA2B,ATP11A,FZD3,HMGA2,ZEB2,VEGFA
GO:0006355	Regulation of transcription, dna-templated	40	3388	0.28	0.0021	9606.ENSP00000222305,9606.ENSP00000250457,9606.ENSP00000257749,9606.ENSP00000264010,9606.ENSP00000267163,9606.ENSP00000297338,9606.ENSP00000300651,9606.ENSP00000301061,9606.ENSP00000312150,9606.ENSP00000324792,9606.ENSP00000328181,9606.ENSP00000328547,9606.ENSP00000333685,9606.ENSP00000338629,9606.ENSP00000343246,9606.ENSP00000352516,9606.ENSP00000353401,9606.ENSP00000354487,9606.ENSP00000356795,…	USF2,EGLN3,BACH2,CTCF,RB1,RAD21,MED1,WNT10B,TRIB1,NFATC2IP,NOG,DNMT3B,MAPK11,RERE,HOXA1,DNMT1,CUX1,ZEB1,TBX19,GTF2B,PTEN,FOXJ3,FOXP3,BMI1,ZFPM2,NFATC1,MECP2,DHFR,RHOA,SATB2,BAP1,ZBTB20,ERBB2IP,ENY2,DICER1,HMGA2,MAP3K12,ZEB2,VEGFA,FOXP1
GO:0090068	Positive regulation of cell cycle process	10	294	0.74	0.0021	9606.ENSP00000267163,9606.ENSP00000297338,9606.ENSP00000300651,9606.ENSP00000301061,9606.ENSP00000306124,9606.ENSP00000309968,9606.ENSP00000384136,9606.ENSP00000395535,9606.ENSP00000400175,9606.ENSP00000437621	RB1,RAD21,MED1,WNT10B,PRKCE,ADAM17,RDX,MECP2,RHOA,HMGA2
GO:0009987	Cellular process	110	15024	0.08	0.0022	9606.ENSP00000183605,9606.ENSP00000209884,9606.ENSP00000222305,9606.ENSP00000236192,9606.ENSP00000250405,9606.ENSP00000250457,9606.ENSP00000250498,9606.ENSP00000251507,9606.ENSP00000252891,9606.ENSP00000257749,9606.ENSP00000258341,9606.ENSP00000258796,9606.ENSP00000258962,9606.ENSP00000263826,9606.ENSP00000264010,9606.ENSP00000267101,9606.ENSP00000267163,9606.ENSP00000269097,9606.ENSP00000274276,…	CLDN18,KLHL20,USF2,VAMP4,BCL2L2,EGLN3,DAD1,RABGAP1L,NUMBL,BACH2,LAMC1,TTYH3,SRSF1,AKT3,CTCF,ERBB3,RB1,G6PC3,OSMR,SLC7A11,RAB6B,MMP16,DUSP2,ELMO2,IGF2BP1,ITGA5,GALNT10,RAD21,INPPL1,MED1,WNT10B,XPO6,PRKCE,CXCL8,ADAM17,TRIB1,GYS1,AACS,PPP2R2A,NOG,DNMT3B,RAB11FIP1,MAPK11,WASF3,CCKBR,RERE,RHOBTB1,WNK1,PALM,CS,CCNG1,NDRG3,ANK2,ENTPD4,DNMT1,CUX1,ZEB1,ATP1A2,MAP3K3,DSTYK,RABIF,TBX19,TACC2,FUNDC2,VAV3,GTF…
GO:0040008	Regulation of growth	15	676	0.56	0.0024	9606.ENSP00000267163,9606.ENSP00000309968,9606.ENSP00000328181,9606.ENSP00000333685,9606.ENSP00000345292,9606.ENSP00000361021,9606.ENSP00000372035,9606.ENSP00000377807,9606.ENSP00000384179,9606.ENSP00000400175,9606.ENSP00000417132,9606.ENSP00000417518,9606.ENSP00000433664,9606.ENSP00000437621,9606.ENSP00000478570	RB1,ADAM17,NOG,MAPK11,NDRG3,PTEN,LATS2,FAM122A,ZFPM2,RHOA,BAP1,CLASP2,EIF4G2,HMGA2,VEGFA
GO:0016043	Cellular component organization	55	5447	0.22	0.0025	9606.ENSP00000183605,9606.ENSP00000209884,9606.ENSP00000236192,9606.ENSP00000250405,9606.ENSP00000252891,9606.ENSP00000258341,9606.ENSP00000258962,9606.ENSP00000263826,9606.ENSP00000264010,9606.ENSP00000267163,9606.ENSP00000286614,9606.ENSP00000290246,9606.ENSP00000293379,9606.ENSP00000297338,9606.ENSP00000298229,9606.ENSP00000306124,9606.ENSP00000325074,9606.ENSP00000328181,9606.ENSP00000335055,…	CLDN18,KLHL20,VAMP4,BCL2L2,NUMBL,LAMC1,SRSF1,AKT3,CTCF,RB1,MMP16,ELMO2,ITGA5,RAD21,INPPL1,PRKCE,PPP2R2A,NOG,WASF3,RERE,PALM,ANK2,DNMT1,RABIF,TACC2,FUNDC2,VAV3,GTF2B,PTEN,STX12,FOXP3,BMI1,PTPRD,ALDOA,MPRIP,RDX,ELAVL1,MECP2,DHFR,RHOA,SATB2,BAP1,CLASP2,ROBO1,ATP11A,ERBB2IP,ENY2,DICER1,FZD3,HMGA2,MAP3K12,ZEB2,VEGFA,NCAM1,MARK1
GO:0051179	Localization	56	5591	0.21	0.0025	9606.ENSP00000209884,9606.ENSP00000222305,9606.ENSP00000236192,9606.ENSP00000250405,9606.ENSP00000251507,9606.ENSP00000257749,9606.ENSP00000258341,9606.ENSP00000258796,9606.ENSP00000258962,9606.ENSP00000264010,9606.ENSP00000267163,9606.ENSP00000269097,9606.ENSP00000280612,9606.ENSP00000285208,9606.ENSP00000290246,9606.ENSP00000290341,9606.ENSP00000293379,9606.ENSP00000297338,9606.ENSP00000298229,…	KLHL20,USF2,VAMP4,BCL2L2,RABGAP1L,BACH2,LAMC1,TTYH3,SRSF1,CTCF,RB1,G6PC3,SLC7A11,RAB6B,ELMO2,IGF2BP1,ITGA5,RAD21,INPPL1,MED1,XPO6,PRKCE,CXCL8,ADAM17,RAB11FIP1,CCKBR,RERE,WNK1,PALM,ANK2,CUX1,ATP1A2,RABIF,VAV3,PTEN,STX12,CLIC4,SLC7A1,ALDOA,RDX,ELAVL1,MECP2,ANXA11,RHOA,SATB2,CLASP2,CASR,ROBO1,ATP11A,ERBB2IP,AP3M2,ENY2,FZD3,ZEB2,VEGFA,MARK1
GO:0001944	Vasculature development	13	522	0.61	0.0026	9606.ENSP00000293379,9606.ENSP00000300651,9606.ENSP00000306512,9606.ENSP00000328181,9606.ENSP00000343246,9606.ENSP00000354927,9606.ENSP00000359073,9606.ENSP00000361021,9606.ENSP00000363500,9606.ENSP00000366702,9606.ENSP00000384179,9606.ENSP00000420321,9606.ENSP00000478570	ITGA5,MED1,CXCL8,NOG,HOXA1,MAP3K3,VAV3,PTEN,CLIC4,ERRFI1,ZFPM2,ROBO1,VEGFA
GO:0009888	Tissue development	26	1760	0.38	0.0026	9606.ENSP00000258341,9606.ENSP00000267101,9606.ENSP00000267163,9606.ENSP00000280612,9606.ENSP00000288943,9606.ENSP00000293379,9606.ENSP00000300651,9606.ENSP00000301061,9606.ENSP00000309968,9606.ENSP00000324842,9606.ENSP00000328181,9606.ENSP00000354487,9606.ENSP00000356795,9606.ENSP00000361021,9606.ENSP00000363500,9606.ENSP00000366702,9606.ENSP00000384136,9606.ENSP00000384179,9606.ENSP00000400175,…	LAMC1,ERBB3,RB1,SLC7A11,DUSP2,ITGA5,MED1,WNT10B,ADAM17,AACS,NOG,ZEB1,TBX19,PTEN,CLIC4,ERRFI1,RDX,ZFPM2,RHOA,SATB2,CASR,ROBO1,FZD3,HMGA2,ZEB2,VEGFA
GO:0033993	Response to lipid	17	858	0.51	0.0026	9606.ENSP00000250405,9606.ENSP00000267163,9606.ENSP00000300651,9606.ENSP00000301061,9606.ENSP00000306124,9606.ENSP00000306512,9606.ENSP00000309968,9606.ENSP00000312150,9606.ENSP00000324842,9606.ENSP00000328547,9606.ENSP00000354490,9606.ENSP00000361021,9606.ENSP00000366702,9606.ENSP00000400175,9606.ENSP00000420194,9606.ENSP00000426632,9606.ENSP00000484803	BCL2L2,RB1,MED1,WNT10B,PRKCE,CXCL8,ADAM17,TRIB1,AACS,DNMT3B,ATP1A2,PTEN,ERRFI1,RHOA,CASR,ERBB2IP,FOXP1
GO:0048699	Generation of neurons	24	1551	0.4	0.0026	9606.ENSP00000252891,9606.ENSP00000267163,9606.ENSP00000300651,9606.ENSP00000301061,9606.ENSP00000328181,9606.ENSP00000328547,9606.ENSP00000338629,9606.ENSP00000341292,9606.ENSP00000353401,9606.ENSP00000354487,9606.ENSP00000361021,9606.ENSP00000370593,9606.ENSP00000395535,9606.ENSP00000396308,9606.ENSP00000400175,9606.ENSP00000401112,9606.ENSP00000417518,9606.ENSP00000420321,9606.ENSP00000437256,…	NUMBL,RB1,MED1,WNT10B,NOG,DNMT3B,RERE,WNK1,CUX1,ZEB1,PTEN,PTPRD,MECP2,DHFR,RHOA,SATB2,CLASP2,ROBO1,DICER1,FZD3,ZEB2,VEGFA,NCAM1,MARK1
GO:0060284	Regulation of cell development	18	956	0.49	0.0027	9606.ENSP00000183605,9606.ENSP00000252891,9606.ENSP00000300651,9606.ENSP00000312150,9606.ENSP00000328181,9606.ENSP00000328547,9606.ENSP00000353401,9606.ENSP00000354487,9606.ENSP00000361021,9606.ENSP00000370593,9606.ENSP00000400175,9606.ENSP00000417518,9606.ENSP00000420321,9606.ENSP00000437256,9606.ENSP00000437489,9606.ENSP00000454157,9606.ENSP00000478570,9606.ENSP00000483424	CLDN18,NUMBL,MED1,TRIB1,NOG,DNMT3B,CUX1,ZEB1,PTEN,PTPRD,RHOA,CLASP2,ROBO1,DICER1,FZD3,ZEB2,VEGFA,MARK1
GO:0031401	Positive regulation of protein modification process	21	1252	0.44	0.0029	9606.ENSP00000267101,9606.ENSP00000293379,9606.ENSP00000306124,9606.ENSP00000309968,9606.ENSP00000328547,9606.ENSP00000333685,9606.ENSP00000341292,9606.ENSP00000352516,9606.ENSP00000354927,9606.ENSP00000356130,9606.ENSP00000361021,9606.ENSP00000365380,9606.ENSP00000365851,9606.ENSP00000395535,9606.ENSP00000400175,9606.ENSP00000420194,9606.ENSP00000420321,9606.ENSP00000437621,9606.ENSP00000448689,…	ERBB3,ITGA5,PRKCE,ADAM17,DNMT3B,MAPK11,WNK1,DNMT1,MAP3K3,DSTYK,PTEN,FOXP3,BMI1,MECP2,RHOA,CASR,ROBO1,HMGA2,MAP3K12,ZEB2,VEGFA
GO:0008285	Negative regulation of cell population proliferation	15	696	0.55	0.003	9606.ENSP00000264010,9606.ENSP00000267163,9606.ENSP00000298229,9606.ENSP00000300651,9606.ENSP00000301061,9606.ENSP00000306512,9606.ENSP00000312150,9606.ENSP00000328181,9606.ENSP00000333685,9606.ENSP00000354487,9606.ENSP00000361021,9606.ENSP00000365380,9606.ENSP00000417132,9606.ENSP00000420321,9606.ENSP00000437256	CTCF,RB1,INPPL1,MED1,WNT10B,CXCL8,TRIB1,NOG,MAPK11,ZEB1,PTEN,FOXP3,BAP1,ROBO1,DICER1
GO:0043535	Regulation of blood vessel endothelial cell migration	6	93	1.02	0.0033	9606.ENSP00000263826,9606.ENSP00000309968,9606.ENSP00000354927,9606.ENSP00000395535,9606.ENSP00000400175,9606.ENSP00000478570	AKT3,ADAM17,MAP3K3,MECP2,RHOA,VEGFA
GO:0051347	Positive regulation of transferase activity	15	705	0.54	0.0033	9606.ENSP00000267101,9606.ENSP00000309968,9606.ENSP00000333685,9606.ENSP00000341292,9606.ENSP00000354927,9606.ENSP00000356130,9606.ENSP00000359073,9606.ENSP00000361021,9606.ENSP00000365851,9606.ENSP00000400175,9606.ENSP00000420321,9606.ENSP00000437621,9606.ENSP00000448689,9606.ENSP00000454157,9606.ENSP00000478570	ERBB3,ADAM17,MAPK11,WNK1,MAP3K3,DSTYK,VAV3,PTEN,BMI1,RHOA,ROBO1,HMGA2,MAP3K12,ZEB2,VEGFA
GO:0090344	Negative regulation of cell aging	4	26	1.4	0.0033	9606.ENSP00000263826,9606.ENSP00000354927,9606.ENSP00000361021,9606.ENSP00000437621	AKT3,MAP3K3,PTEN,HMGA2
GO:2000112	Regulation of cellular macromolecule biosynthetic process	43	3878	0.26	0.0035	9606.ENSP00000222305,9606.ENSP00000250457,9606.ENSP00000257749,9606.ENSP00000264010,9606.ENSP00000267163,9606.ENSP00000290341,9606.ENSP00000297338,9606.ENSP00000300651,9606.ENSP00000301061,9606.ENSP00000312150,9606.ENSP00000324792,9606.ENSP00000328181,9606.ENSP00000328547,9606.ENSP00000333685,9606.ENSP00000338629,9606.ENSP00000343246,9606.ENSP00000352516,9606.ENSP00000353401,9606.ENSP00000354487,…	USF2,EGLN3,BACH2,CTCF,RB1,IGF2BP1,RAD21,MED1,WNT10B,TRIB1,NFATC2IP,NOG,DNMT3B,MAPK11,RERE,HOXA1,DNMT1,CUX1,ZEB1,TBX19,GTF2B,PTEN,FOXJ3,FOXP3,BMI1,ZFPM2,ELAVL1,NFATC1,MECP2,DHFR,RHOA,SATB2,BAP1,ZBTB20,ERBB2IP,ENY2,EIF4G2,DICER1,HMGA2,MAP3K12,ZEB2,VEGFA,FOXP1
GO:0043085	Positive regulation of catalytic activity	23	1489	0.4	0.0038	9606.ENSP00000250457,9606.ENSP00000250498,9606.ENSP00000251507,9606.ENSP00000267101,9606.ENSP00000286614,9606.ENSP00000306124,9606.ENSP00000309968,9606.ENSP00000333685,9606.ENSP00000341292,9606.ENSP00000354927,9606.ENSP00000356130,9606.ENSP00000359073,9606.ENSP00000361021,9606.ENSP00000365851,9606.ENSP00000366702,9606.ENSP00000396308,9606.ENSP00000400175,9606.ENSP00000420194,9606.ENSP00000420321,…	EGLN3,DAD1,RABGAP1L,ERBB3,MMP16,PRKCE,ADAM17,MAPK11,WNK1,MAP3K3,DSTYK,VAV3,PTEN,BMI1,ERRFI1,DHFR,RHOA,CASR,ROBO1,HMGA2,MAP3K12,ZEB2,VEGFA
GO:0051962	Positive regulation of nervous system development	13	547	0.59	0.0038	9606.ENSP00000252891,9606.ENSP00000328547,9606.ENSP00000335055,9606.ENSP00000353401,9606.ENSP00000354487,9606.ENSP00000361021,9606.ENSP00000370593,9606.ENSP00000400175,9606.ENSP00000420321,9606.ENSP00000437256,9606.ENSP00000437489,9606.ENSP00000454157,9606.ENSP00000478570	NUMBL,DNMT3B,WASF3,CUX1,ZEB1,PTEN,PTPRD,RHOA,ROBO1,DICER1,FZD3,ZEB2,VEGFA
GO:0000079	Regulation of cyclin-dependent protein serine/threonine kinase activity	6	97	1	0.0039	9606.ENSP00000309968,9606.ENSP00000344635,9606.ENSP00000361021,9606.ENSP00000372035,9606.ENSP00000377547,9606.ENSP00000435373	ADAM17,CCNG1,PTEN,LATS2,CCNJL,CCNJ
GO:0016477	Cell migration	17	896	0.49	0.0039	9606.ENSP00000258341,9606.ENSP00000280612,9606.ENSP00000290246,9606.ENSP00000293379,9606.ENSP00000306512,9606.ENSP00000309968,9606.ENSP00000338629,9606.ENSP00000341292,9606.ENSP00000359073,9606.ENSP00000361021,9606.ENSP00000400175,9606.ENSP00000401112,9606.ENSP00000420321,9606.ENSP00000437489,9606.ENSP00000454157,9606.ENSP00000478570,9606.ENSP00000483424	LAMC1,SLC7A11,ELMO2,ITGA5,CXCL8,ADAM17,RERE,WNK1,VAV3,PTEN,RHOA,SATB2,ROBO1,FZD3,ZEB2,VEGFA,MARK1
GO:0045597	Positive regulation of cell differentiation	18	993	0.47	0.004	9606.ENSP00000252891,9606.ENSP00000267163,9606.ENSP00000300651,9606.ENSP00000301061,9606.ENSP00000312150,9606.ENSP00000328547,9606.ENSP00000333685,9606.ENSP00000353401,9606.ENSP00000354487,9606.ENSP00000361021,9606.ENSP00000365380,9606.ENSP00000370593,9606.ENSP00000400175,9606.ENSP00000420321,9606.ENSP00000437256,9606.ENSP00000437489,9606.ENSP00000454157,9606.ENSP00000478570	NUMBL,RB1,MED1,WNT10B,TRIB1,DNMT3B,MAPK11,CUX1,ZEB1,PTEN,FOXP3,PTPRD,RHOA,ROBO1,DICER1,FZD3,ZEB2,VEGFA
GO:0000902	Cell morphogenesis	15	726	0.53	0.0043	9606.ENSP00000252891,9606.ENSP00000258341,9606.ENSP00000267163,9606.ENSP00000300651,9606.ENSP00000328181,9606.ENSP00000338629,9606.ENSP00000361021,9606.ENSP00000363500,9606.ENSP00000400175,9606.ENSP00000420321,9606.ENSP00000437256,9606.ENSP00000437489,9606.ENSP00000454157,9606.ENSP00000478570,9606.ENSP00000480132	NUMBL,LAMC1,RB1,MED1,NOG,RERE,PTEN,CLIC4,RHOA,ROBO1,DICER1,FZD3,ZEB2,VEGFA,NCAM1
GO:0007165	Signal transduction	50	4876	0.22	0.0043	9606.ENSP00000183605,9606.ENSP00000250405,9606.ENSP00000252891,9606.ENSP00000263826,9606.ENSP00000267101,9606.ENSP00000267163,9606.ENSP00000274276,9606.ENSP00000285208,9606.ENSP00000290246,9606.ENSP00000293379,9606.ENSP00000298229,9606.ENSP00000300651,9606.ENSP00000301061,9606.ENSP00000306124,9606.ENSP00000306512,9606.ENSP00000309968,9606.ENSP00000312150,9606.ENSP00000328181,9606.ENSP00000333685,…	CLDN18,BCL2L2,NUMBL,AKT3,ERBB3,RB1,OSMR,RAB6B,ELMO2,ITGA5,INPPL1,MED1,WNT10B,PRKCE,CXCL8,ADAM17,TRIB1,NOG,MAPK11,CCKBR,RHOBTB1,WNK1,PALM,NDRG3,ANK2,DNMT1,ZEB1,ATP1A2,MAP3K3,RABIF,VAV3,PTEN,FOXP3,PTPRD,LATS2,HERPUD2,RDX,NFATC1,MECP2,RHOA,CLASP2,CASR,ROBO1,ERBB2IP,DICER1,FZD3,MAP3K12,VEGFA,NCAM1,MARK1
GO:0010634	Positive regulation of epithelial cell migration	7	147	0.89	0.0043	9606.ENSP00000263826,9606.ENSP00000306124,9606.ENSP00000309968,9606.ENSP00000354927,9606.ENSP00000417518,9606.ENSP00000478570,9606.ENSP00000484803	AKT3,PRKCE,ADAM17,MAP3K3,CLASP2,VEGFA,FOXP1
GO:0010720	Positive regulation of cell development	13	556	0.58	0.0043	9606.ENSP00000252891,9606.ENSP00000312150,9606.ENSP00000328547,9606.ENSP00000353401,9606.ENSP00000354487,9606.ENSP00000361021,9606.ENSP00000370593,9606.ENSP00000400175,9606.ENSP00000420321,9606.ENSP00000437256,9606.ENSP00000437489,9606.ENSP00000454157,9606.ENSP00000478570	NUMBL,TRIB1,DNMT3B,CUX1,ZEB1,PTEN,PTPRD,RHOA,ROBO1,DICER1,FZD3,ZEB2,VEGFA
GO:0050769	Positive regulation of neurogenesis	12	479	0.61	0.0044	9606.ENSP00000252891,9606.ENSP00000328547,9606.ENSP00000353401,9606.ENSP00000354487,9606.ENSP00000361021,9606.ENSP00000370593,9606.ENSP00000400175,9606.ENSP00000420321,9606.ENSP00000437256,9606.ENSP00000437489,9606.ENSP00000454157,9606.ENSP00000478570	NUMBL,DNMT3B,CUX1,ZEB1,PTEN,PTPRD,RHOA,ROBO1,DICER1,FZD3,ZEB2,VEGFA
GO:0040017	Positive regulation of locomotion	13	562	0.58	0.0046	9606.ENSP00000263826,9606.ENSP00000293379,9606.ENSP00000306124,9606.ENSP00000306512,9606.ENSP00000309968,9606.ENSP00000341292,9606.ENSP00000354927,9606.ENSP00000384136,9606.ENSP00000400175,9606.ENSP00000417518,9606.ENSP00000420194,9606.ENSP00000478570,9606.ENSP00000484803	AKT3,ITGA5,PRKCE,CXCL8,ADAM17,WNK1,MAP3K3,RDX,RHOA,CLASP2,CASR,VEGFA,FOXP1
GO:0000904	Cell morphogenesis involved in differentiation	13	566	0.57	0.0048	9606.ENSP00000252891,9606.ENSP00000258341,9606.ENSP00000267163,9606.ENSP00000328181,9606.ENSP00000338629,9606.ENSP00000361021,9606.ENSP00000363500,9606.ENSP00000400175,9606.ENSP00000420321,9606.ENSP00000437489,9606.ENSP00000454157,9606.ENSP00000478570,9606.ENSP00000480132	NUMBL,LAMC1,RB1,NOG,RERE,PTEN,CLIC4,RHOA,ROBO1,FZD3,ZEB2,VEGFA,NCAM1
GO:0009889	Regulation of biosynthetic process	45	4210	0.24	0.0048	9606.ENSP00000222305,9606.ENSP00000250457,9606.ENSP00000257749,9606.ENSP00000264010,9606.ENSP00000267163,9606.ENSP00000280612,9606.ENSP00000290341,9606.ENSP00000297338,9606.ENSP00000300651,9606.ENSP00000301061,9606.ENSP00000312150,9606.ENSP00000324792,9606.ENSP00000328181,9606.ENSP00000328547,9606.ENSP00000333685,9606.ENSP00000338629,9606.ENSP00000343246,9606.ENSP00000352516,9606.ENSP00000353401,…	USF2,EGLN3,BACH2,CTCF,RB1,SLC7A11,IGF2BP1,RAD21,MED1,WNT10B,TRIB1,NFATC2IP,NOG,DNMT3B,MAPK11,RERE,HOXA1,DNMT1,CUX1,ZEB1,TBX19,GTF2B,PTEN,FOXJ3,FOXP3,BMI1,ERRFI1,ZFPM2,ELAVL1,NFATC1,MECP2,DHFR,RHOA,SATB2,BAP1,ZBTB20,ERBB2IP,ENY2,EIF4G2,DICER1,HMGA2,MAP3K12,ZEB2,VEGFA,FOXP1
GO:0048468	Cell development	24	1629	0.38	0.0048	9606.ENSP00000252891,9606.ENSP00000258341,9606.ENSP00000267163,9606.ENSP00000300651,9606.ENSP00000301061,9606.ENSP00000328181,9606.ENSP00000335055,9606.ENSP00000338629,9606.ENSP00000341292,9606.ENSP00000349588,9606.ENSP00000361021,9606.ENSP00000363500,9606.ENSP00000384136,9606.ENSP00000395535,9606.ENSP00000396308,9606.ENSP00000400175,9606.ENSP00000401112,9606.ENSP00000420321,9606.ENSP00000437256,…	NUMBL,LAMC1,RB1,MED1,WNT10B,NOG,WASF3,RERE,WNK1,ANK2,PTEN,CLIC4,RDX,MECP2,DHFR,RHOA,SATB2,ROBO1,DICER1,FZD3,ZEB2,VEGFA,NCAM1,FOXP1
GO:0048514	Blood vessel morphogenesis	11	410	0.64	0.0048	9606.ENSP00000293379,9606.ENSP00000300651,9606.ENSP00000306512,9606.ENSP00000328181,9606.ENSP00000343246,9606.ENSP00000359073,9606.ENSP00000361021,9606.ENSP00000363500,9606.ENSP00000384179,9606.ENSP00000420321,9606.ENSP00000478570	ITGA5,MED1,CXCL8,NOG,HOXA1,VAV3,PTEN,CLIC4,ZFPM2,ROBO1,VEGFA
GO:0050767	Regulation of neurogenesis	16	828	0.5	0.0048	9606.ENSP00000252891,9606.ENSP00000300651,9606.ENSP00000328181,9606.ENSP00000328547,9606.ENSP00000353401,9606.ENSP00000354487,9606.ENSP00000361021,9606.ENSP00000370593,9606.ENSP00000400175,9606.ENSP00000417518,9606.ENSP00000420321,9606.ENSP00000437256,9606.ENSP00000437489,9606.ENSP00000454157,9606.ENSP00000478570,9606.ENSP00000483424	NUMBL,MED1,NOG,DNMT3B,CUX1,ZEB1,PTEN,PTPRD,RHOA,CLASP2,ROBO1,DICER1,FZD3,ZEB2,VEGFA,MARK1
GO:0051150	Regulation of smooth muscle cell differentiation	4	30	1.34	0.0048	9606.ENSP00000352516,9606.ENSP00000354487,9606.ENSP00000389377,9606.ENSP00000395535	DNMT1,ZEB1,NFATC1,MECP2
GO:1901342	Regulation of vasculature development	10	336	0.69	0.0048	9606.ENSP00000263826,9606.ENSP00000293379,9606.ENSP00000306512,9606.ENSP00000352516,9606.ENSP00000354927,9606.ENSP00000389377,9606.ENSP00000395535,9606.ENSP00000400175,9606.ENSP00000437621,9606.ENSP00000478570	AKT3,ITGA5,CXCL8,DNMT1,MAP3K3,NFATC1,MECP2,RHOA,HMGA2,VEGFA
GO:0030182	Neuron differentiation	18	1019	0.46	0.0049	9606.ENSP00000252891,9606.ENSP00000267163,9606.ENSP00000301061,9606.ENSP00000328181,9606.ENSP00000338629,9606.ENSP00000341292,9606.ENSP00000361021,9606.ENSP00000370593,9606.ENSP00000395535,9606.ENSP00000396308,9606.ENSP00000400175,9606.ENSP00000401112,9606.ENSP00000420321,9606.ENSP00000437256,9606.ENSP00000437489,9606.ENSP00000454157,9606.ENSP00000478570,9606.ENSP00000480132	NUMBL,RB1,WNT10B,NOG,RERE,WNK1,PTEN,PTPRD,MECP2,DHFR,RHOA,SATB2,ROBO1,DICER1,FZD3,ZEB2,VEGFA,NCAM1
GO:0048585	Negative regulation of response to stimulus	24	1636	0.38	0.0049	9606.ENSP00000250405,9606.ENSP00000263826,9606.ENSP00000267101,9606.ENSP00000267163,9606.ENSP00000280612,9606.ENSP00000288943,9606.ENSP00000306512,9606.ENSP00000309968,9606.ENSP00000312150,9606.ENSP00000328181,9606.ENSP00000341911,9606.ENSP00000354927,9606.ENSP00000361021,9606.ENSP00000365380,9606.ENSP00000366702,9606.ENSP00000372035,9606.ENSP00000389377,9606.ENSP00000400175,9606.ENSP00000417518,…	BCL2L2,AKT3,ERBB3,RB1,SLC7A11,DUSP2,CXCL8,ADAM17,TRIB1,NOG,PALM,MAP3K3,PTEN,FOXP3,ERRFI1,LATS2,NFATC1,RHOA,CLASP2,ROBO1,ERBB2IP,ENY2,HMGA2,FOXP1
GO:0045792	Negative regulation of cell size	3	10	1.69	0.0052	9606.ENSP00000361021,9606.ENSP00000384136,9606.ENSP00000400175	PTEN,RDX,RHOA
GO:0048583	Regulation of response to stimulus	44	4114	0.24	0.0055	9606.ENSP00000250405,9606.ENSP00000263826,9606.ENSP00000267101,9606.ENSP00000267163,9606.ENSP00000274276,9606.ENSP00000280612,9606.ENSP00000288943,9606.ENSP00000290246,9606.ENSP00000293379,9606.ENSP00000300651,9606.ENSP00000301061,9606.ENSP00000306124,9606.ENSP00000306512,9606.ENSP00000309968,9606.ENSP00000312150,9606.ENSP00000328181,9606.ENSP00000333685,9606.ENSP00000338671,9606.ENSP00000341292,…	BCL2L2,AKT3,ERBB3,RB1,OSMR,SLC7A11,DUSP2,ELMO2,ITGA5,MED1,WNT10B,PRKCE,CXCL8,ADAM17,TRIB1,NOG,MAPK11,RHOBTB1,WNK1,PALM,ZEB1,MAP3K3,DSTYK,VAV3,PTEN,FOXP3,ERRFI1,LATS2,RDX,NFATC1,DHFR,RHOA,BAP1,CLASP2,CASR,ROBO1,ERBB2IP,ENY2,HMGA2,MAP3K12,ZEB2,VEGFA,NCAM1,FOXP1
GO:0022604	Regulation of cell morphogenesis	12	498	0.59	0.0057	9606.ENSP00000335055,9606.ENSP00000341911,9606.ENSP00000353401,9606.ENSP00000361021,9606.ENSP00000370593,9606.ENSP00000378669,9606.ENSP00000384136,9606.ENSP00000400175,9606.ENSP00000417518,9606.ENSP00000420321,9606.ENSP00000454157,9606.ENSP00000478570	WASF3,PALM,CUX1,PTEN,PTPRD,ALDOA,RDX,RHOA,CLASP2,ROBO1,ZEB2,VEGFA
GO:0001568	Blood vessel development	12	500	0.59	0.0058	9606.ENSP00000293379,9606.ENSP00000300651,9606.ENSP00000306512,9606.ENSP00000328181,9606.ENSP00000343246,9606.ENSP00000354927,9606.ENSP00000359073,9606.ENSP00000361021,9606.ENSP00000363500,9606.ENSP00000384179,9606.ENSP00000420321,9606.ENSP00000478570	ITGA5,MED1,CXCL8,NOG,HOXA1,MAP3K3,VAV3,PTEN,CLIC4,ZFPM2,ROBO1,VEGFA
GO:0031326	Regulation of cellular biosynthetic process	44	4125	0.24	0.0058	9606.ENSP00000222305,9606.ENSP00000250457,9606.ENSP00000257749,9606.ENSP00000264010,9606.ENSP00000267163,9606.ENSP00000280612,9606.ENSP00000290341,9606.ENSP00000297338,9606.ENSP00000300651,9606.ENSP00000301061,9606.ENSP00000312150,9606.ENSP00000324792,9606.ENSP00000328181,9606.ENSP00000328547,9606.ENSP00000333685,9606.ENSP00000338629,9606.ENSP00000343246,9606.ENSP00000352516,9606.ENSP00000353401,…	USF2,EGLN3,BACH2,CTCF,RB1,SLC7A11,IGF2BP1,RAD21,MED1,WNT10B,TRIB1,NFATC2IP,NOG,DNMT3B,MAPK11,RERE,HOXA1,DNMT1,CUX1,ZEB1,TBX19,GTF2B,PTEN,FOXJ3,FOXP3,BMI1,ZFPM2,ELAVL1,NFATC1,MECP2,DHFR,RHOA,SATB2,BAP1,ZBTB20,ERBB2IP,ENY2,EIF4G2,DICER1,HMGA2,MAP3K12,ZEB2,VEGFA,FOXP1
GO:0044772	Mitotic cell cycle phase transition	9	280	0.72	0.0058	9606.ENSP00000267163,9606.ENSP00000301061,9606.ENSP00000325074,9606.ENSP00000344635,9606.ENSP00000372035,9606.ENSP00000377547,9606.ENSP00000396308,9606.ENSP00000417518,9606.ENSP00000435373	RB1,WNT10B,PPP2R2A,CCNG1,LATS2,CCNJL,DHFR,CLASP2,CCNJ
GO:0051960	Regulation of nervous system development	17	942	0.47	0.0059	9606.ENSP00000252891,9606.ENSP00000300651,9606.ENSP00000328181,9606.ENSP00000328547,9606.ENSP00000335055,9606.ENSP00000353401,9606.ENSP00000354487,9606.ENSP00000361021,9606.ENSP00000370593,9606.ENSP00000400175,9606.ENSP00000417518,9606.ENSP00000420321,9606.ENSP00000437256,9606.ENSP00000437489,9606.ENSP00000454157,9606.ENSP00000478570,9606.ENSP00000483424	NUMBL,MED1,NOG,DNMT3B,WASF3,CUX1,ZEB1,PTEN,PTPRD,RHOA,CLASP2,ROBO1,DICER1,FZD3,ZEB2,VEGFA,MARK1
GO:0040011	Locomotion	20	1251	0.42	0.0067	9606.ENSP00000258341,9606.ENSP00000280612,9606.ENSP00000290246,9606.ENSP00000293379,9606.ENSP00000306512,9606.ENSP00000309968,9606.ENSP00000328181,9606.ENSP00000338629,9606.ENSP00000341292,9606.ENSP00000354490,9606.ENSP00000359073,9606.ENSP00000361021,9606.ENSP00000400175,9606.ENSP00000401112,9606.ENSP00000420321,9606.ENSP00000437489,9606.ENSP00000454157,9606.ENSP00000478570,9606.ENSP00000480132,…	LAMC1,SLC7A11,ELMO2,ITGA5,CXCL8,ADAM17,NOG,RERE,WNK1,ATP1A2,VAV3,PTEN,RHOA,SATB2,ROBO1,FZD3,ZEB2,VEGFA,NCAM1,MARK1
GO:0031175	Neuron projection development	14	680	0.53	0.0069	9606.ENSP00000252891,9606.ENSP00000267163,9606.ENSP00000328181,9606.ENSP00000338629,9606.ENSP00000361021,9606.ENSP00000395535,9606.ENSP00000396308,9606.ENSP00000400175,9606.ENSP00000420321,9606.ENSP00000437256,9606.ENSP00000437489,9606.ENSP00000454157,9606.ENSP00000478570,9606.ENSP00000480132	NUMBL,RB1,NOG,RERE,PTEN,MECP2,DHFR,RHOA,ROBO1,DICER1,FZD3,ZEB2,VEGFA,NCAM1
GO:0010594	Regulation of endothelial cell migration	7	164	0.84	0.007	9606.ENSP00000263826,9606.ENSP00000309968,9606.ENSP00000354927,9606.ENSP00000395535,9606.ENSP00000400175,9606.ENSP00000478570,9606.ENSP00000484803	AKT3,ADAM17,MAP3K3,MECP2,RHOA,VEGFA,FOXP1
GO:0048010	Vascular endothelial growth factor receptor signaling pathway	5	69	1.07	0.0072	9606.ENSP00000290246,9606.ENSP00000333685,9606.ENSP00000359073,9606.ENSP00000400175,9606.ENSP00000478570	ELMO2,MAPK11,VAV3,RHOA,VEGFA
GO:0071679	Commissural neuron axon guidance	3	12	1.61	0.0076	9606.ENSP00000437489,9606.ENSP00000478570,9606.ENSP00000480132	FZD3,VEGFA,NCAM1
GO:0009887	Animal organ morphogenesis	17	967	0.46	0.0077	9606.ENSP00000258341,9606.ENSP00000286614,9606.ENSP00000298229,9606.ENSP00000300651,9606.ENSP00000301061,9606.ENSP00000328181,9606.ENSP00000343246,9606.ENSP00000354487,9606.ENSP00000356795,9606.ENSP00000361021,9606.ENSP00000366702,9606.ENSP00000384179,9606.ENSP00000400175,9606.ENSP00000401112,9606.ENSP00000420321,9606.ENSP00000437489,9606.ENSP00000478570	LAMC1,MMP16,INPPL1,MED1,WNT10B,NOG,HOXA1,ZEB1,TBX19,PTEN,ERRFI1,ZFPM2,RHOA,SATB2,ROBO1,FZD3,VEGFA
GO:0031400	Negative regulation of protein modification process	13	602	0.55	0.0077	9606.ENSP00000267163,9606.ENSP00000288943,9606.ENSP00000306124,9606.ENSP00000312150,9606.ENSP00000328181,9606.ENSP00000328547,9606.ENSP00000341292,9606.ENSP00000352516,9606.ENSP00000361021,9606.ENSP00000365380,9606.ENSP00000366702,9606.ENSP00000372035,9606.ENSP00000377807	RB1,DUSP2,PRKCE,TRIB1,NOG,DNMT3B,WNK1,DNMT1,PTEN,FOXP3,ERRFI1,LATS2,FAM122A
GO:0007507	Heart development	12	522	0.57	0.0081	9606.ENSP00000267101,9606.ENSP00000267163,9606.ENSP00000300651,9606.ENSP00000317904,9606.ENSP00000328181,9606.ENSP00000349588,9606.ENSP00000356795,9606.ENSP00000361021,9606.ENSP00000384179,9606.ENSP00000389377,9606.ENSP00000420321,9606.ENSP00000478570	ERBB3,RB1,MED1,GYS1,NOG,ANK2,TBX19,PTEN,ZFPM2,NFATC1,ROBO1,VEGFA
GO:0030335	Positive regulation of cell migration	12	522	0.57	0.0081	9606.ENSP00000263826,9606.ENSP00000293379,9606.ENSP00000306124,9606.ENSP00000306512,9606.ENSP00000309968,9606.ENSP00000341292,9606.ENSP00000354927,9606.ENSP00000384136,9606.ENSP00000400175,9606.ENSP00000417518,9606.ENSP00000478570,9606.ENSP00000484803	AKT3,ITGA5,PRKCE,CXCL8,ADAM17,WNK1,MAP3K3,RDX,RHOA,CLASP2,VEGFA,FOXP1
GO:0051128	Regulation of cellular component organization	30	2402	0.31	0.0082	9606.ENSP00000236192,9606.ENSP00000250405,9606.ENSP00000264010,9606.ENSP00000267163,9606.ENSP00000280612,9606.ENSP00000297338,9606.ENSP00000301061,9606.ENSP00000306124,9606.ENSP00000309968,9606.ENSP00000328547,9606.ENSP00000335055,9606.ENSP00000341911,9606.ENSP00000345292,9606.ENSP00000352516,9606.ENSP00000353401,9606.ENSP00000361021,9606.ENSP00000363500,9606.ENSP00000365380,9606.ENSP00000370593,…	VAMP4,BCL2L2,CTCF,RB1,SLC7A11,RAD21,WNT10B,PRKCE,ADAM17,DNMT3B,WASF3,PALM,NDRG3,DNMT1,CUX1,PTEN,CLIC4,FOXP3,PTPRD,FAM122A,RDX,MECP2,RHOA,BAP1,CLASP2,ROBO1,EIF4G2,ZEB2,VEGFA,MARK1
GO:1903670	Regulation of sprouting angiogenesis	5	72	1.05	0.0082	9606.ENSP00000263826,9606.ENSP00000293379,9606.ENSP00000354927,9606.ENSP00000400175,9606.ENSP00000478570	AKT3,ITGA5,MAP3K3,RHOA,VEGFA
GO:0007154	Cell communication	52	5320	0.2	0.0083	9606.ENSP00000183605,9606.ENSP00000222305,9606.ENSP00000250405,9606.ENSP00000252891,9606.ENSP00000263826,9606.ENSP00000267101,9606.ENSP00000267163,9606.ENSP00000274276,9606.ENSP00000285208,9606.ENSP00000290246,9606.ENSP00000293379,9606.ENSP00000298229,9606.ENSP00000300651,9606.ENSP00000301061,9606.ENSP00000306124,9606.ENSP00000306512,9606.ENSP00000309968,9606.ENSP00000312150,9606.ENSP00000328181,…	CLDN18,USF2,BCL2L2,NUMBL,AKT3,ERBB3,RB1,OSMR,RAB6B,ELMO2,ITGA5,INPPL1,MED1,WNT10B,PRKCE,CXCL8,ADAM17,TRIB1,NOG,MAPK11,CCKBR,RHOBTB1,WNK1,PALM,NDRG3,ANK2,DNMT1,ZEB1,ATP1A2,MAP3K3,RABIF,VAV3,PTEN,FOXP3,PTPRD,LATS2,HERPUD2,RDX,NFATC1,MECP2,RHOA,CLASP2,CASR,ROBO1,ERBB2IP,DICER1,FZD3,HMGA2,MAP3K12,VEGFA,NCAM1,MARK1
GO:0021543	Pallium development	7	171	0.82	0.0083	9606.ENSP00000290341,9606.ENSP00000358001,9606.ENSP00000361021,9606.ENSP00000400175,9606.ENSP00000416959,9606.ENSP00000420321,9606.ENSP00000454157	IGF2BP1,TACC2,PTEN,RHOA,TRA2B,ROBO1,ZEB2
GO:0022402	Cell cycle process	17	976	0.45	0.0083	9606.ENSP00000267163,9606.ENSP00000297338,9606.ENSP00000301061,9606.ENSP00000306512,9606.ENSP00000325074,9606.ENSP00000344635,9606.ENSP00000358001,9606.ENSP00000372035,9606.ENSP00000377547,9606.ENSP00000395535,9606.ENSP00000396308,9606.ENSP00000398610,9606.ENSP00000400175,9606.ENSP00000417518,9606.ENSP00000433664,9606.ENSP00000435373,9606.ENSP00000437621	RB1,RAD21,WNT10B,CXCL8,PPP2R2A,CCNG1,TACC2,LATS2,CCNJL,MECP2,DHFR,ANXA11,RHOA,CLASP2,EIF4G2,CCNJ,HMGA2
GO:0048568	Embryonic organ development	11	448	0.6	0.0086	9606.ENSP00000286614,9606.ENSP00000300651,9606.ENSP00000306512,9606.ENSP00000328181,9606.ENSP00000343246,9606.ENSP00000354487,9606.ENSP00000384179,9606.ENSP00000401112,9606.ENSP00000416959,9606.ENSP00000437489,9606.ENSP00000478570	MMP16,MED1,CXCL8,NOG,HOXA1,ZEB1,ZFPM2,SATB2,TRA2B,FZD3,VEGFA
GO:0071396	Cellular response to lipid	12	528	0.57	0.0086	9606.ENSP00000250405,9606.ENSP00000267163,9606.ENSP00000300651,9606.ENSP00000301061,9606.ENSP00000306124,9606.ENSP00000306512,9606.ENSP00000324842,9606.ENSP00000328547,9606.ENSP00000354490,9606.ENSP00000366702,9606.ENSP00000400175,9606.ENSP00000420194	BCL2L2,RB1,MED1,WNT10B,PRKCE,CXCL8,AACS,DNMT3B,ATP1A2,ERRFI1,RHOA,CASR
GO:0061351	Neural precursor cell proliferation	5	74	1.04	0.009	9606.ENSP00000252891,9606.ENSP00000290341,9606.ENSP00000338629,9606.ENSP00000437489,9606.ENSP00000454157	NUMBL,IGF2BP1,RERE,FZD3,ZEB2
GO:0090049	Regulation of cell migration involved in sprouting angiogenesis	4	38	1.23	0.009	9606.ENSP00000263826,9606.ENSP00000354927,9606.ENSP00000400175,9606.ENSP00000478570	AKT3,MAP3K3,RHOA,VEGFA
GO:1903047	Mitotic cell cycle process	13	616	0.54	0.009	9606.ENSP00000267163,9606.ENSP00000301061,9606.ENSP00000325074,9606.ENSP00000344635,9606.ENSP00000358001,9606.ENSP00000372035,9606.ENSP00000377547,9606.ENSP00000395535,9606.ENSP00000396308,9606.ENSP00000400175,9606.ENSP00000417518,9606.ENSP00000435373,9606.ENSP00000437621	RB1,WNT10B,PPP2R2A,CCNG1,TACC2,LATS2,CCNJL,MECP2,DHFR,RHOA,CLASP2,CCNJ,HMGA2
GO:0030154	Cell differentiation	40	3702	0.25	0.0097	9606.ENSP00000252891,9606.ENSP00000258341,9606.ENSP00000267101,9606.ENSP00000267163,9606.ENSP00000280612,9606.ENSP00000293379,9606.ENSP00000300651,9606.ENSP00000301061,9606.ENSP00000309968,9606.ENSP00000324842,9606.ENSP00000328181,9606.ENSP00000328547,9606.ENSP00000335055,9606.ENSP00000338629,9606.ENSP00000341292,9606.ENSP00000345292,9606.ENSP00000349588,9606.ENSP00000353401,9606.ENSP00000354487,…	NUMBL,LAMC1,ERBB3,RB1,SLC7A11,ITGA5,MED1,WNT10B,ADAM17,AACS,NOG,DNMT3B,WASF3,RERE,WNK1,NDRG3,ANK2,CUX1,ZEB1,TBX19,PTEN,CLIC4,FOXP3,PTPRD,RDX,ZFPM2,MECP2,DHFR,RHOA,SATB2,CLASP2,ROBO1,DICER1,FZD3,HMGA2,ZEB2,VEGFA,NCAM1,MARK1,FOXP1
GO:0042327	Positive regulation of phosphorylation	18	1093	0.43	0.0097	9606.ENSP00000267101,9606.ENSP00000293379,9606.ENSP00000306124,9606.ENSP00000309968,9606.ENSP00000333685,9606.ENSP00000341292,9606.ENSP00000354927,9606.ENSP00000356130,9606.ENSP00000359073,9606.ENSP00000361021,9606.ENSP00000400175,9606.ENSP00000419153,9606.ENSP00000420194,9606.ENSP00000420321,9606.ENSP00000437621,9606.ENSP00000448689,9606.ENSP00000454157,9606.ENSP00000478570	ERBB3,ITGA5,PRKCE,ADAM17,MAPK11,WNK1,MAP3K3,DSTYK,VAV3,PTEN,RHOA,ZBTB20,CASR,ROBO1,HMGA2,MAP3K12,ZEB2,VEGFA
GO:0007492	Endoderm development	5	76	1.03	0.0098	9606.ENSP00000258341,9606.ENSP00000288943,9606.ENSP00000293379,9606.ENSP00000328181,9606.ENSP00000437621	LAMC1,DUSP2,ITGA5,NOG,HMGA2
GO:0018105	Peptidyl-serine phosphorylation	7	177	0.81	0.0098	9606.ENSP00000263826,9606.ENSP00000306124,9606.ENSP00000341292,9606.ENSP00000372035,9606.ENSP00000437621,9606.ENSP00000448689,9606.ENSP00000483424	AKT3,PRKCE,WNK1,LATS2,HMGA2,MAP3K12,MARK1
GO:0033674	Positive regulation of kinase activity	13	624	0.53	0.0098	9606.ENSP00000267101,9606.ENSP00000309968,9606.ENSP00000333685,9606.ENSP00000341292,9606.ENSP00000354927,9606.ENSP00000356130,9606.ENSP00000359073,9606.ENSP00000400175,9606.ENSP00000420321,9606.ENSP00000437621,9606.ENSP00000448689,9606.ENSP00000454157,9606.ENSP00000478570	ERBB3,ADAM17,MAPK11,WNK1,MAP3K3,DSTYK,VAV3,RHOA,ROBO1,HMGA2,MAP3K12,ZEB2,VEGFA
GO:0023052	Signaling	51	5239	0.2	0.0106	9606.ENSP00000183605,9606.ENSP00000250405,9606.ENSP00000252891,9606.ENSP00000263826,9606.ENSP00000267101,9606.ENSP00000267163,9606.ENSP00000274276,9606.ENSP00000285208,9606.ENSP00000290246,9606.ENSP00000293379,9606.ENSP00000298229,9606.ENSP00000300651,9606.ENSP00000301061,9606.ENSP00000306124,9606.ENSP00000306512,9606.ENSP00000309968,9606.ENSP00000312150,9606.ENSP00000328181,9606.ENSP00000333685,…	CLDN18,BCL2L2,NUMBL,AKT3,ERBB3,RB1,OSMR,RAB6B,ELMO2,ITGA5,INPPL1,MED1,WNT10B,PRKCE,CXCL8,ADAM17,TRIB1,NOG,MAPK11,CCKBR,RHOBTB1,WNK1,PALM,NDRG3,ANK2,DNMT1,ZEB1,ATP1A2,MAP3K3,RABIF,VAV3,PTEN,FOXP3,PTPRD,LATS2,HERPUD2,RDX,NFATC1,MECP2,RHOA,CLASP2,CASR,ROBO1,ERBB2IP,DICER1,FZD3,HMGA2,MAP3K12,VEGFA,NCAM1,MARK1
GO:1905330	Regulation of morphogenesis of an epithelium	7	180	0.8	0.0106	9606.ENSP00000328181,9606.ENSP00000361021,9606.ENSP00000400175,9606.ENSP00000417518,9606.ENSP00000437489,9606.ENSP00000478570,9606.ENSP00000484803	NOG,PTEN,RHOA,CLASP2,FZD3,VEGFA,FOXP1
GO:1903672	Positive regulation of sprouting angiogenesis	4	41	1.2	0.0112	9606.ENSP00000263826,9606.ENSP00000293379,9606.ENSP00000354927,9606.ENSP00000478570	AKT3,ITGA5,MAP3K3,VEGFA
GO:0051254	Positive regulation of rna metabolic process	24	1759	0.35	0.0115	9606.ENSP00000222305,9606.ENSP00000264010,9606.ENSP00000267163,9606.ENSP00000300651,9606.ENSP00000301061,9606.ENSP00000324792,9606.ENSP00000328181,9606.ENSP00000338629,9606.ENSP00000343246,9606.ENSP00000354487,9606.ENSP00000356795,9606.ENSP00000359531,9606.ENSP00000361653,9606.ENSP00000365380,9606.ENSP00000384179,9606.ENSP00000389377,9606.ENSP00000395535,9606.ENSP00000401112,9606.ENSP00000416959,…	USF2,CTCF,RB1,MED1,WNT10B,NFATC2IP,NOG,RERE,HOXA1,ZEB1,TBX19,GTF2B,FOXJ3,FOXP3,ZFPM2,NFATC1,MECP2,SATB2,TRA2B,ENY2,HMGA2,MAP3K12,ZEB2,VEGFA
GO:0060044	Negative regulation of cardiac muscle cell proliferation	3	15	1.51	0.0115	9606.ENSP00000328181,9606.ENSP00000333685,9606.ENSP00000361021	NOG,MAPK11,PTEN
GO:2001252	Positive regulation of chromosome organization	7	184	0.79	0.0116	9606.ENSP00000267163,9606.ENSP00000297338,9606.ENSP00000328547,9606.ENSP00000352516,9606.ENSP00000365380,9606.ENSP00000395535,9606.ENSP00000478570	RB1,RAD21,DNMT3B,DNMT1,FOXP3,MECP2,VEGFA
GO:0043009	Chordate embryonic development	13	640	0.52	0.0119	9606.ENSP00000250498,9606.ENSP00000286614,9606.ENSP00000300651,9606.ENSP00000328181,9606.ENSP00000343246,9606.ENSP00000354487,9606.ENSP00000356795,9606.ENSP00000384179,9606.ENSP00000401112,9606.ENSP00000420387,9606.ENSP00000437489,9606.ENSP00000454157,9606.ENSP00000478570	DAD1,MMP16,MED1,NOG,HOXA1,ZEB1,TBX19,ZFPM2,SATB2,ATP11A,FZD3,ZEB2,VEGFA
GO:0055024	Regulation of cardiac muscle tissue development	5	81	1	0.0121	9606.ENSP00000267101,9606.ENSP00000328181,9606.ENSP00000333685,9606.ENSP00000361021,9606.ENSP00000384179	ERBB3,NOG,MAPK11,PTEN,ZFPM2
GO:0048666	Neuron development	15	827	0.47	0.0123	9606.ENSP00000252891,9606.ENSP00000267163,9606.ENSP00000328181,9606.ENSP00000338629,9606.ENSP00000341292,9606.ENSP00000361021,9606.ENSP00000395535,9606.ENSP00000396308,9606.ENSP00000400175,9606.ENSP00000420321,9606.ENSP00000437256,9606.ENSP00000437489,9606.ENSP00000454157,9606.ENSP00000478570,9606.ENSP00000480132	NUMBL,RB1,NOG,RERE,WNK1,PTEN,MECP2,DHFR,RHOA,ROBO1,DICER1,FZD3,ZEB2,VEGFA,NCAM1
GO:0120036	Plasma membrane bounded cell projection organization	18	1122	0.42	0.0123	9606.ENSP00000252891,9606.ENSP00000267163,9606.ENSP00000298229,9606.ENSP00000328181,9606.ENSP00000335055,9606.ENSP00000338629,9606.ENSP00000359073,9606.ENSP00000361021,9606.ENSP00000384136,9606.ENSP00000395535,9606.ENSP00000396308,9606.ENSP00000400175,9606.ENSP00000420321,9606.ENSP00000437256,9606.ENSP00000437489,9606.ENSP00000454157,9606.ENSP00000478570,9606.ENSP00000480132	NUMBL,RB1,INPPL1,NOG,WASF3,RERE,VAV3,PTEN,RDX,MECP2,DHFR,RHOA,ROBO1,DICER1,FZD3,ZEB2,VEGFA,NCAM1
GO:0009966	Regulation of signal transduction	35	3107	0.26	0.0124	9606.ENSP00000250405,9606.ENSP00000267101,9606.ENSP00000267163,9606.ENSP00000288943,9606.ENSP00000293379,9606.ENSP00000300651,9606.ENSP00000301061,9606.ENSP00000306124,9606.ENSP00000306512,9606.ENSP00000309968,9606.ENSP00000312150,9606.ENSP00000328181,9606.ENSP00000333685,9606.ENSP00000338671,9606.ENSP00000341292,9606.ENSP00000341911,9606.ENSP00000354487,9606.ENSP00000354927,9606.ENSP00000356130,…	BCL2L2,ERBB3,RB1,DUSP2,ITGA5,MED1,WNT10B,PRKCE,CXCL8,ADAM17,TRIB1,NOG,MAPK11,RHOBTB1,WNK1,PALM,ZEB1,MAP3K3,DSTYK,VAV3,PTEN,FOXP3,ERRFI1,LATS2,RDX,NFATC1,RHOA,CASR,ROBO1,ERBB2IP,MAP3K12,ZEB2,VEGFA,NCAM1,FOXP1
GO:0060043	Regulation of cardiac muscle cell proliferation	4	43	1.18	0.0124	9606.ENSP00000328181,9606.ENSP00000333685,9606.ENSP00000361021,9606.ENSP00000384179	NOG,MAPK11,PTEN,ZFPM2
GO:1901992	Positive regulation of mitotic cell cycle phase transition	5	82	1	0.0124	9606.ENSP00000267163,9606.ENSP00000301061,9606.ENSP00000309968,9606.ENSP00000384136,9606.ENSP00000395535	RB1,WNT10B,ADAM17,RDX,MECP2
GO:0051151	Negative regulation of smooth muscle cell differentiation	3	16	1.49	0.0128	9606.ENSP00000352516,9606.ENSP00000389377,9606.ENSP00000395535	DNMT1,NFATC1,MECP2
GO:0032879	Regulation of localization	32	2740	0.28	0.0131	9606.ENSP00000183605,9606.ENSP00000236192,9606.ENSP00000251507,9606.ENSP00000263826,9606.ENSP00000267101,9606.ENSP00000267163,9606.ENSP00000280612,9606.ENSP00000293379,9606.ENSP00000306124,9606.ENSP00000306512,9606.ENSP00000309968,9606.ENSP00000312150,9606.ENSP00000324842,9606.ENSP00000328181,9606.ENSP00000331342,9606.ENSP00000341292,9606.ENSP00000349588,9606.ENSP00000354490,9606.ENSP00000354927,…	CLDN18,VAMP4,RABGAP1L,AKT3,ERBB3,RB1,SLC7A11,ITGA5,PRKCE,CXCL8,ADAM17,TRIB1,AACS,NOG,RAB11FIP1,WNK1,ANK2,ATP1A2,MAP3K3,PTEN,CLIC4,FOXP3,RDX,MECP2,RHOA,BAP1,CLASP2,CASR,ROBO1,ENY2,VEGFA,FOXP1
GO:1903508	Positive regulation of nucleic acid-templated transcription	23	1670	0.35	0.0131	9606.ENSP00000222305,9606.ENSP00000264010,9606.ENSP00000267163,9606.ENSP00000300651,9606.ENSP00000301061,9606.ENSP00000324792,9606.ENSP00000328181,9606.ENSP00000338629,9606.ENSP00000343246,9606.ENSP00000354487,9606.ENSP00000356795,9606.ENSP00000359531,9606.ENSP00000361653,9606.ENSP00000365380,9606.ENSP00000384179,9606.ENSP00000389377,9606.ENSP00000395535,9606.ENSP00000401112,9606.ENSP00000429986,…	USF2,CTCF,RB1,MED1,WNT10B,NFATC2IP,NOG,RERE,HOXA1,ZEB1,TBX19,GTF2B,FOXJ3,FOXP3,ZFPM2,NFATC1,MECP2,SATB2,ENY2,HMGA2,MAP3K12,ZEB2,VEGFA
GO:0016202	Regulation of striated muscle tissue development	6	133	0.87	0.0132	9606.ENSP00000267101,9606.ENSP00000301061,9606.ENSP00000328181,9606.ENSP00000333685,9606.ENSP00000361021,9606.ENSP00000384179	ERBB3,WNT10B,NOG,MAPK11,PTEN,ZFPM2
GO:0010557	Positive regulation of macromolecule biosynthetic process	25	1906	0.33	0.0137	9606.ENSP00000222305,9606.ENSP00000264010,9606.ENSP00000267163,9606.ENSP00000300651,9606.ENSP00000301061,9606.ENSP00000324792,9606.ENSP00000328181,9606.ENSP00000338629,9606.ENSP00000343246,9606.ENSP00000354487,9606.ENSP00000356795,9606.ENSP00000359531,9606.ENSP00000361653,9606.ENSP00000365380,9606.ENSP00000384179,9606.ENSP00000385269,9606.ENSP00000389377,9606.ENSP00000395535,9606.ENSP00000400175,…	USF2,CTCF,RB1,MED1,WNT10B,NFATC2IP,NOG,RERE,HOXA1,ZEB1,TBX19,GTF2B,FOXJ3,FOXP3,ZFPM2,ELAVL1,NFATC1,MECP2,RHOA,SATB2,ENY2,HMGA2,MAP3K12,ZEB2,VEGFA
GO:1901700	Response to oxygen-containing compound	22	1567	0.36	0.0138	9606.ENSP00000183605,9606.ENSP00000250405,9606.ENSP00000298229,9606.ENSP00000301061,9606.ENSP00000306124,9606.ENSP00000306512,9606.ENSP00000309968,9606.ENSP00000312150,9606.ENSP00000324842,9606.ENSP00000328547,9606.ENSP00000352516,9606.ENSP00000354487,9606.ENSP00000354490,9606.ENSP00000361021,9606.ENSP00000366702,9606.ENSP00000396308,9606.ENSP00000400175,9606.ENSP00000416959,9606.ENSP00000419153,…	CLDN18,BCL2L2,INPPL1,WNT10B,PRKCE,CXCL8,ADAM17,TRIB1,AACS,DNMT3B,DNMT1,ZEB1,ATP1A2,PTEN,ERRFI1,DHFR,RHOA,TRA2B,ZBTB20,CASR,ERBB2IP,FOXP1
GO:0010631	Epithelial cell migration	5	85	0.98	0.0139	9606.ENSP00000361021,9606.ENSP00000400175,9606.ENSP00000420321,9606.ENSP00000454157,9606.ENSP00000478570	PTEN,RHOA,ROBO1,ZEB2,VEGFA
GO:0048598	Embryonic morphogenesis	12	571	0.53	0.0144	9606.ENSP00000286614,9606.ENSP00000288943,9606.ENSP00000293379,9606.ENSP00000300651,9606.ENSP00000328181,9606.ENSP00000343246,9606.ENSP00000354487,9606.ENSP00000356795,9606.ENSP00000401112,9606.ENSP00000437489,9606.ENSP00000437621,9606.ENSP00000454157	MMP16,DUSP2,ITGA5,MED1,NOG,HOXA1,ZEB1,TBX19,SATB2,FZD3,HMGA2,ZEB2
GO:0045944	Positive regulation of transcription by rna polymerase ii	19	1253	0.39	0.0148	9606.ENSP00000222305,9606.ENSP00000264010,9606.ENSP00000267163,9606.ENSP00000300651,9606.ENSP00000301061,9606.ENSP00000324792,9606.ENSP00000328181,9606.ENSP00000343246,9606.ENSP00000354487,9606.ENSP00000356795,9606.ENSP00000359531,9606.ENSP00000361653,9606.ENSP00000365380,9606.ENSP00000384179,9606.ENSP00000389377,9606.ENSP00000401112,9606.ENSP00000437621,9606.ENSP00000454157,9606.ENSP00000478570	USF2,CTCF,RB1,MED1,WNT10B,NFATC2IP,NOG,HOXA1,ZEB1,TBX19,GTF2B,FOXJ3,FOXP3,ZFPM2,NFATC1,SATB2,HMGA2,ZEB2,VEGFA
GO:0009749	Response to glucose	6	138	0.85	0.0151	9606.ENSP00000324842,9606.ENSP00000361021,9606.ENSP00000400175,9606.ENSP00000416959,9606.ENSP00000419153,9606.ENSP00000420194	AACS,PTEN,RHOA,TRA2B,ZBTB20,CASR
GO:0009891	Positive regulation of biosynthetic process	26	2040	0.32	0.0151	9606.ENSP00000222305,9606.ENSP00000264010,9606.ENSP00000267163,9606.ENSP00000300651,9606.ENSP00000301061,9606.ENSP00000324792,9606.ENSP00000328181,9606.ENSP00000338629,9606.ENSP00000343246,9606.ENSP00000354487,9606.ENSP00000356795,9606.ENSP00000359531,9606.ENSP00000361653,9606.ENSP00000365380,9606.ENSP00000384179,9606.ENSP00000385269,9606.ENSP00000389377,9606.ENSP00000395535,9606.ENSP00000400175,…	USF2,CTCF,RB1,MED1,WNT10B,NFATC2IP,NOG,RERE,HOXA1,ZEB1,TBX19,GTF2B,FOXJ3,FOXP3,ZFPM2,ELAVL1,NFATC1,MECP2,RHOA,SATB2,ZBTB20,ENY2,HMGA2,MAP3K12,ZEB2,VEGFA
GO:0030336	Negative regulation of cell migration	8	262	0.7	0.0151	9606.ENSP00000312150,9606.ENSP00000328181,9606.ENSP00000361021,9606.ENSP00000363500,9606.ENSP00000395535,9606.ENSP00000400175,9606.ENSP00000417518,9606.ENSP00000420321	TRIB1,NOG,PTEN,CLIC4,MECP2,RHOA,CLASP2,ROBO1
GO:0008283	Cell population proliferation	11	493	0.56	0.0154	9606.ENSP00000250405,9606.ENSP00000252891,9606.ENSP00000286614,9606.ENSP00000290341,9606.ENSP00000300651,9606.ENSP00000301061,9606.ENSP00000338629,9606.ENSP00000358001,9606.ENSP00000437489,9606.ENSP00000437621,9606.ENSP00000454157	BCL2L2,NUMBL,MMP16,IGF2BP1,MED1,WNT10B,RERE,TACC2,FZD3,HMGA2,ZEB2
GO:0034330	Cell junction organization	11	493	0.56	0.0154	9606.ENSP00000183605,9606.ENSP00000252891,9606.ENSP00000258341,9606.ENSP00000293379,9606.ENSP00000335055,9606.ENSP00000341911,9606.ENSP00000349588,9606.ENSP00000361021,9606.ENSP00000370593,9606.ENSP00000395535,9606.ENSP00000400175	CLDN18,NUMBL,LAMC1,ITGA5,WASF3,PALM,ANK2,PTEN,PTPRD,MECP2,RHOA
GO:0045893	Positive regulation of transcription, dna-templated	22	1587	0.35	0.0154	9606.ENSP00000222305,9606.ENSP00000264010,9606.ENSP00000267163,9606.ENSP00000300651,9606.ENSP00000301061,9606.ENSP00000324792,9606.ENSP00000328181,9606.ENSP00000343246,9606.ENSP00000354487,9606.ENSP00000356795,9606.ENSP00000359531,9606.ENSP00000361653,9606.ENSP00000365380,9606.ENSP00000384179,9606.ENSP00000389377,9606.ENSP00000395535,9606.ENSP00000401112,9606.ENSP00000429986,9606.ENSP00000437621,…	USF2,CTCF,RB1,MED1,WNT10B,NFATC2IP,NOG,HOXA1,ZEB1,TBX19,GTF2B,FOXJ3,FOXP3,ZFPM2,NFATC1,MECP2,SATB2,ENY2,HMGA2,MAP3K12,ZEB2,VEGFA
GO:0045935	Positive regulation of nucleobase-containing compound metabolic process	25	1927	0.33	0.0154	9606.ENSP00000222305,9606.ENSP00000264010,9606.ENSP00000267163,9606.ENSP00000300651,9606.ENSP00000301061,9606.ENSP00000324792,9606.ENSP00000328181,9606.ENSP00000338629,9606.ENSP00000343246,9606.ENSP00000354487,9606.ENSP00000356795,9606.ENSP00000359531,9606.ENSP00000361653,9606.ENSP00000365380,9606.ENSP00000384179,9606.ENSP00000389377,9606.ENSP00000395535,9606.ENSP00000401112,9606.ENSP00000416959,…	USF2,CTCF,RB1,MED1,WNT10B,NFATC2IP,NOG,RERE,HOXA1,ZEB1,TBX19,GTF2B,FOXJ3,FOXP3,ZFPM2,NFATC1,MECP2,SATB2,TRA2B,ZBTB20,ENY2,HMGA2,MAP3K12,ZEB2,VEGFA
GO:0048812	Neuron projection morphogenesis	11	495	0.56	0.0157	9606.ENSP00000252891,9606.ENSP00000328181,9606.ENSP00000338629,9606.ENSP00000361021,9606.ENSP00000400175,9606.ENSP00000420321,9606.ENSP00000437256,9606.ENSP00000437489,9606.ENSP00000454157,9606.ENSP00000478570,9606.ENSP00000480132	NUMBL,NOG,RERE,PTEN,RHOA,ROBO1,DICER1,FZD3,ZEB2,VEGFA,NCAM1
GO:0061383	Trabecula morphogenesis	4	48	1.13	0.0163	9606.ENSP00000300651,9606.ENSP00000301061,9606.ENSP00000328181,9606.ENSP00000400175	MED1,WNT10B,NOG,RHOA
GO:0001501	Skeletal system development	11	499	0.56	0.0165	9606.ENSP00000286614,9606.ENSP00000298229,9606.ENSP00000300651,9606.ENSP00000301061,9606.ENSP00000328181,9606.ENSP00000343246,9606.ENSP00000354487,9606.ENSP00000400175,9606.ENSP00000401112,9606.ENSP00000437621,9606.ENSP00000484803	MMP16,INPPL1,MED1,WNT10B,NOG,HOXA1,ZEB1,RHOA,SATB2,HMGA2,FOXP1
GO:0001666	Response to hypoxia	9	342	0.63	0.017	9606.ENSP00000250457,9606.ENSP00000306124,9606.ENSP00000309968,9606.ENSP00000328547,9606.ENSP00000361021,9606.ENSP00000395535,9606.ENSP00000400175,9606.ENSP00000420194,9606.ENSP00000478570	EGLN3,PRKCE,ADAM17,DNMT3B,PTEN,MECP2,RHOA,CASR,VEGFA
GO:0010648	Negative regulation of cell communication	20	1382	0.37	0.017	9606.ENSP00000250405,9606.ENSP00000267101,9606.ENSP00000267163,9606.ENSP00000288943,9606.ENSP00000306512,9606.ENSP00000309968,9606.ENSP00000312150,9606.ENSP00000328181,9606.ENSP00000331342,9606.ENSP00000341911,9606.ENSP00000361021,9606.ENSP00000365380,9606.ENSP00000366702,9606.ENSP00000372035,9606.ENSP00000389377,9606.ENSP00000400175,9606.ENSP00000420321,9606.ENSP00000426632,9606.ENSP00000429986,…	BCL2L2,ERBB3,RB1,DUSP2,CXCL8,ADAM17,TRIB1,NOG,RAB11FIP1,PALM,PTEN,FOXP3,ERRFI1,LATS2,NFATC1,RHOA,ROBO1,ERBB2IP,ENY2,FOXP1
GO:0010766	Negative regulation of sodium ion transport	3	19	1.41	0.0171	9606.ENSP00000306124,9606.ENSP00000341292,9606.ENSP00000354490	PRKCE,WNK1,ATP1A2
GO:0023057	Negative regulation of signaling	20	1385	0.37	0.0171	9606.ENSP00000250405,9606.ENSP00000267101,9606.ENSP00000267163,9606.ENSP00000288943,9606.ENSP00000306512,9606.ENSP00000309968,9606.ENSP00000312150,9606.ENSP00000328181,9606.ENSP00000331342,9606.ENSP00000341911,9606.ENSP00000361021,9606.ENSP00000365380,9606.ENSP00000366702,9606.ENSP00000372035,9606.ENSP00000389377,9606.ENSP00000400175,9606.ENSP00000420321,9606.ENSP00000426632,9606.ENSP00000429986,…	BCL2L2,ERBB3,RB1,DUSP2,CXCL8,ADAM17,TRIB1,NOG,RAB11FIP1,PALM,PTEN,FOXP3,ERRFI1,LATS2,NFATC1,RHOA,ROBO1,ERBB2IP,ENY2,FOXP1
GO:0031098	Stress-activated protein kinase signaling cascade	6	144	0.83	0.0172	9606.ENSP00000312150,9606.ENSP00000333685,9606.ENSP00000354927,9606.ENSP00000400175,9606.ENSP00000420194,9606.ENSP00000448689	TRIB1,MAPK11,MAP3K3,RHOA,CASR,MAP3K12
GO:0006928	Movement of cell or subcellular component	21	1501	0.36	0.0178	9606.ENSP00000258341,9606.ENSP00000280612,9606.ENSP00000290246,9606.ENSP00000293379,9606.ENSP00000306512,9606.ENSP00000309968,9606.ENSP00000328181,9606.ENSP00000338629,9606.ENSP00000341292,9606.ENSP00000349588,9606.ENSP00000359073,9606.ENSP00000361021,9606.ENSP00000400175,9606.ENSP00000401112,9606.ENSP00000420321,9606.ENSP00000428787,9606.ENSP00000437489,9606.ENSP00000454157,9606.ENSP00000478570,…	LAMC1,SLC7A11,ELMO2,ITGA5,CXCL8,ADAM17,NOG,RERE,WNK1,ANK2,VAV3,PTEN,RHOA,SATB2,ROBO1,AP3M2,FZD3,ZEB2,VEGFA,NCAM1,MARK1
GO:0071495	Cellular response to endogenous stimulus	18	1181	0.4	0.0184	9606.ENSP00000250405,9606.ENSP00000267163,9606.ENSP00000300651,9606.ENSP00000301061,9606.ENSP00000306124,9606.ENSP00000306512,9606.ENSP00000328181,9606.ENSP00000328547,9606.ENSP00000352516,9606.ENSP00000354487,9606.ENSP00000354490,9606.ENSP00000356130,9606.ENSP00000361021,9606.ENSP00000366702,9606.ENSP00000372035,9606.ENSP00000384136,9606.ENSP00000400175,9606.ENSP00000420194	BCL2L2,RB1,MED1,WNT10B,PRKCE,CXCL8,NOG,DNMT3B,DNMT1,ZEB1,ATP1A2,DSTYK,PTEN,ERRFI1,LATS2,RDX,RHOA,CASR
GO:0071902	Positive regulation of protein serine/threonine kinase activity	9	348	0.62	0.0184	9606.ENSP00000309968,9606.ENSP00000333685,9606.ENSP00000354927,9606.ENSP00000400175,9606.ENSP00000420321,9606.ENSP00000437621,9606.ENSP00000448689,9606.ENSP00000454157,9606.ENSP00000478570	ADAM17,MAPK11,MAP3K3,RHOA,ROBO1,HMGA2,MAP3K12,ZEB2,VEGFA
GO:0035148	Tube formation	6	147	0.82	0.0188	9606.ENSP00000328181,9606.ENSP00000343246,9606.ENSP00000437256,9606.ENSP00000437489,9606.ENSP00000454157,9606.ENSP00000478570	NOG,HOXA1,DICER1,FZD3,ZEB2,VEGFA
GO:2000773	Negative regulation of cellular senescence	3	20	1.39	0.019	9606.ENSP00000263826,9606.ENSP00000354927,9606.ENSP00000437621	AKT3,MAP3K3,HMGA2
GO:0031058	Positive regulation of histone modification	5	95	0.93	0.0193	9606.ENSP00000328547,9606.ENSP00000352516,9606.ENSP00000365380,9606.ENSP00000395535,9606.ENSP00000478570	DNMT3B,DNMT1,FOXP3,MECP2,VEGFA
GO:1903392	Negative regulation of adherens junction organization	2	3	2.04	0.0193	9606.ENSP00000384136,9606.ENSP00000478570	RDX,VEGFA
GO:0001706	Endoderm formation	4	52	1.1	0.0196	9606.ENSP00000288943,9606.ENSP00000293379,9606.ENSP00000328181,9606.ENSP00000437621	DUSP2,ITGA5,NOG,HMGA2
GO:0007162	Negative regulation of cell adhesion	8	280	0.67	0.0198	9606.ENSP00000267101,9606.ENSP00000341292,9606.ENSP00000361021,9606.ENSP00000365380,9606.ENSP00000384136,9606.ENSP00000400175,9606.ENSP00000417518,9606.ENSP00000478570	ERBB3,WNK1,PTEN,FOXP3,RDX,RHOA,CLASP2,VEGFA
GO:0014706	Striated muscle tissue development	8	280	0.67	0.0198	9606.ENSP00000267163,9606.ENSP00000300651,9606.ENSP00000301061,9606.ENSP00000328181,9606.ENSP00000361021,9606.ENSP00000384179,9606.ENSP00000400175,9606.ENSP00000478570	RB1,MED1,WNT10B,NOG,PTEN,ZFPM2,RHOA,VEGFA
GO:0034329	Cell junction assembly	8	280	0.67	0.0198	9606.ENSP00000183605,9606.ENSP00000258341,9606.ENSP00000293379,9606.ENSP00000349588,9606.ENSP00000361021,9606.ENSP00000370593,9606.ENSP00000395535,9606.ENSP00000400175	CLDN18,LAMC1,ITGA5,ANK2,PTEN,PTPRD,MECP2,RHOA
GO:0046620	Regulation of organ growth	5	96	0.93	0.0198	9606.ENSP00000328181,9606.ENSP00000333685,9606.ENSP00000361021,9606.ENSP00000372035,9606.ENSP00000384179	NOG,MAPK11,PTEN,LATS2,ZFPM2
GO:0007169	Transmembrane receptor protein tyrosine kinase signaling pathway	11	518	0.54	0.0199	9606.ENSP00000267101,9606.ENSP00000290246,9606.ENSP00000309968,9606.ENSP00000328181,9606.ENSP00000333685,9606.ENSP00000359073,9606.ENSP00000361021,9606.ENSP00000400175,9606.ENSP00000417518,9606.ENSP00000426632,9606.ENSP00000478570	ERBB3,ELMO2,ADAM17,NOG,MAPK11,VAV3,PTEN,RHOA,CLASP2,ERBB2IP,VEGFA
GO:0002009	Morphogenesis of an epithelium	10	435	0.57	0.02	9606.ENSP00000293379,9606.ENSP00000300651,9606.ENSP00000309968,9606.ENSP00000328181,9606.ENSP00000363500,9606.ENSP00000400175,9606.ENSP00000420194,9606.ENSP00000437489,9606.ENSP00000454157,9606.ENSP00000478570	ITGA5,MED1,ADAM17,NOG,CLIC4,RHOA,CASR,FZD3,ZEB2,VEGFA
GO:0007632	Visual behavior	4	53	1.09	0.0201	9606.ENSP00000280612,9606.ENSP00000343246,9606.ENSP00000354490,9606.ENSP00000395535	SLC7A11,HOXA1,ATP1A2,MECP2
GO:0030856	Regulation of epithelial cell differentiation	6	151	0.81	0.0201	9606.ENSP00000300651,9606.ENSP00000301061,9606.ENSP00000354487,9606.ENSP00000366702,9606.ENSP00000454157,9606.ENSP00000478570	MED1,WNT10B,ZEB1,ERRFI1,ZEB2,VEGFA
GO:0031056	Regulation of histone modification	6	151	0.81	0.0201	9606.ENSP00000264010,9606.ENSP00000328547,9606.ENSP00000352516,9606.ENSP00000365380,9606.ENSP00000395535,9606.ENSP00000478570	CTCF,DNMT3B,DNMT1,FOXP3,MECP2,VEGFA
GO:0048704	Embryonic skeletal system morphogenesis	5	97	0.92	0.0201	9606.ENSP00000286614,9606.ENSP00000328181,9606.ENSP00000343246,9606.ENSP00000354487,9606.ENSP00000401112	MMP16,NOG,HOXA1,ZEB1,SATB2
GO:0090050	Positive regulation of cell migration involved in sprouting angiogenesis	3	21	1.37	0.0201	9606.ENSP00000263826,9606.ENSP00000354927,9606.ENSP00000478570	AKT3,MAP3K3,VEGFA
GO:0006796	Phosphate-containing compound metabolic process	26	2107	0.3	0.0203	9606.ENSP00000263826,9606.ENSP00000267101,9606.ENSP00000269097,9606.ENSP00000288943,9606.ENSP00000298229,9606.ENSP00000300651,9606.ENSP00000306124,9606.ENSP00000312150,9606.ENSP00000325074,9606.ENSP00000333685,9606.ENSP00000341292,9606.ENSP00000351520,9606.ENSP00000354490,9606.ENSP00000354927,9606.ENSP00000356130,9606.ENSP00000361021,9606.ENSP00000370593,9606.ENSP00000372035,9606.ENSP00000378669,…	AKT3,ERBB3,G6PC3,DUSP2,INPPL1,MED1,PRKCE,TRIB1,PPP2R2A,MAPK11,WNK1,ENTPD4,ATP1A2,MAP3K3,DSTYK,PTEN,PTPRD,LATS2,ALDOA,MECP2,RHOA,CASR,HMGA2,MAP3K12,NCAM1,MARK1
GO:0042060	Wound healing	10	439	0.57	0.0208	9606.ENSP00000267101,9606.ENSP00000280612,9606.ENSP00000293379,9606.ENSP00000306124,9606.ENSP00000309968,9606.ENSP00000328181,9606.ENSP00000359073,9606.ENSP00000384179,9606.ENSP00000400175,9606.ENSP00000478570	ERBB3,SLC7A11,ITGA5,PRKCE,ADAM17,NOG,VAV3,ZFPM2,RHOA,VEGFA
GO:0065008	Regulation of biological quality	41	4042	0.22	0.0208	9606.ENSP00000183605,9606.ENSP00000222305,9606.ENSP00000250405,9606.ENSP00000250498,9606.ENSP00000258341,9606.ENSP00000267163,9606.ENSP00000280612,9606.ENSP00000290341,9606.ENSP00000300651,9606.ENSP00000301061,9606.ENSP00000306124,9606.ENSP00000309968,9606.ENSP00000324842,9606.ENSP00000331342,9606.ENSP00000335055,9606.ENSP00000335544,9606.ENSP00000341292,9606.ENSP00000341911,9606.ENSP00000349588,…	CLDN18,USF2,BCL2L2,DAD1,LAMC1,RB1,SLC7A11,IGF2BP1,MED1,WNT10B,PRKCE,ADAM17,AACS,RAB11FIP1,WASF3,CCKBR,WNK1,PALM,ANK2,ATP1A2,VAV3,PTEN,STX12,CLIC4,FOXP3,PTPRD,ALDOA,RDX,ZFPM2,ELAVL1,MECP2,RHOA,TRA2B,BAP1,CLASP2,ZBTB20,CASR,ATP11A,ERBB2IP,ENY2,VEGFA
GO:0032989	Cellular component morphogenesis	12	614	0.5	0.0214	9606.ENSP00000252891,9606.ENSP00000328181,9606.ENSP00000338629,9606.ENSP00000349588,9606.ENSP00000361021,9606.ENSP00000400175,9606.ENSP00000420321,9606.ENSP00000437256,9606.ENSP00000437489,9606.ENSP00000454157,9606.ENSP00000478570,9606.ENSP00000480132	NUMBL,NOG,RERE,ANK2,PTEN,RHOA,ROBO1,DICER1,FZD3,ZEB2,VEGFA,NCAM1
GO:0051130	Positive regulation of cellular component organization	18	1209	0.39	0.0216	9606.ENSP00000267163,9606.ENSP00000297338,9606.ENSP00000301061,9606.ENSP00000306124,9606.ENSP00000328547,9606.ENSP00000335055,9606.ENSP00000341911,9606.ENSP00000352516,9606.ENSP00000353401,9606.ENSP00000365380,9606.ENSP00000370593,9606.ENSP00000395535,9606.ENSP00000400175,9606.ENSP00000417132,9606.ENSP00000417518,9606.ENSP00000420321,9606.ENSP00000454157,9606.ENSP00000478570	RB1,RAD21,WNT10B,PRKCE,DNMT3B,WASF3,PALM,DNMT1,CUX1,FOXP3,PTPRD,MECP2,RHOA,BAP1,CLASP2,ROBO1,ZEB2,VEGFA
GO:0007063	Regulation of sister chromatid cohesion	3	22	1.35	0.022	9606.ENSP00000264010,9606.ENSP00000267163,9606.ENSP00000297338	CTCF,RB1,RAD21
GO:0031328	Positive regulation of cellular biosynthetic process	25	2005	0.31	0.0224	9606.ENSP00000222305,9606.ENSP00000264010,9606.ENSP00000267163,9606.ENSP00000300651,9606.ENSP00000301061,9606.ENSP00000324792,9606.ENSP00000328181,9606.ENSP00000338629,9606.ENSP00000343246,9606.ENSP00000354487,9606.ENSP00000356795,9606.ENSP00000359531,9606.ENSP00000361653,9606.ENSP00000365380,9606.ENSP00000384179,9606.ENSP00000385269,9606.ENSP00000389377,9606.ENSP00000395535,9606.ENSP00000400175,…	USF2,CTCF,RB1,MED1,WNT10B,NFATC2IP,NOG,RERE,HOXA1,ZEB1,TBX19,GTF2B,FOXJ3,FOXP3,ZFPM2,ELAVL1,NFATC1,MECP2,RHOA,SATB2,ENY2,HMGA2,MAP3K12,ZEB2,VEGFA
GO:0048667	Cell morphogenesis involved in neuron differentiation	10	445	0.56	0.0225	9606.ENSP00000252891,9606.ENSP00000267163,9606.ENSP00000328181,9606.ENSP00000338629,9606.ENSP00000361021,9606.ENSP00000420321,9606.ENSP00000437489,9606.ENSP00000454157,9606.ENSP00000478570,9606.ENSP00000480132	NUMBL,RB1,NOG,RERE,PTEN,ROBO1,FZD3,ZEB2,VEGFA,NCAM1
GO:0006325	Chromatin organization	13	713	0.47	0.0231	9606.ENSP00000264010,9606.ENSP00000267163,9606.ENSP00000338629,9606.ENSP00000352516,9606.ENSP00000359531,9606.ENSP00000365380,9606.ENSP00000365851,9606.ENSP00000395535,9606.ENSP00000401112,9606.ENSP00000417132,9606.ENSP00000429986,9606.ENSP00000437621,9606.ENSP00000448689	CTCF,RB1,RERE,DNMT1,GTF2B,FOXP3,BMI1,MECP2,SATB2,BAP1,ENY2,HMGA2,MAP3K12
GO:0009611	Response to wounding	11	532	0.53	0.0231	9606.ENSP00000267101,9606.ENSP00000280612,9606.ENSP00000293379,9606.ENSP00000306124,9606.ENSP00000309968,9606.ENSP00000328181,9606.ENSP00000359073,9606.ENSP00000384179,9606.ENSP00000396308,9606.ENSP00000400175,9606.ENSP00000478570	ERBB3,SLC7A11,ITGA5,PRKCE,ADAM17,NOG,VAV3,ZFPM2,DHFR,RHOA,VEGFA
GO:0043536	Positive regulation of blood vessel endothelial cell migration	4	56	1.07	0.0231	9606.ENSP00000263826,9606.ENSP00000309968,9606.ENSP00000354927,9606.ENSP00000478570	AKT3,ADAM17,MAP3K3,VEGFA
GO:0014070	Response to organic cyclic compound	15	911	0.43	0.0238	9606.ENSP00000250405,9606.ENSP00000267163,9606.ENSP00000280612,9606.ENSP00000300651,9606.ENSP00000301061,9606.ENSP00000306124,9606.ENSP00000324842,9606.ENSP00000325074,9606.ENSP00000328547,9606.ENSP00000354490,9606.ENSP00000361021,9606.ENSP00000366702,9606.ENSP00000396308,9606.ENSP00000400175,9606.ENSP00000420194	BCL2L2,RB1,SLC7A11,MED1,WNT10B,PRKCE,AACS,PPP2R2A,DNMT3B,ATP1A2,PTEN,ERRFI1,DHFR,RHOA,CASR
GO:0010595	Positive regulation of endothelial cell migration	5	103	0.9	0.0243	9606.ENSP00000263826,9606.ENSP00000309968,9606.ENSP00000354927,9606.ENSP00000478570,9606.ENSP00000484803	AKT3,ADAM17,MAP3K3,VEGFA,FOXP1
GO:0010770	Positive regulation of cell morphogenesis involved in differentiation	6	159	0.79	0.0243	9606.ENSP00000353401,9606.ENSP00000370593,9606.ENSP00000400175,9606.ENSP00000420321,9606.ENSP00000454157,9606.ENSP00000478570	CUX1,PTPRD,RHOA,ROBO1,ZEB2,VEGFA
GO:0061448	Connective tissue development	7	223	0.71	0.0243	9606.ENSP00000301061,9606.ENSP00000324842,9606.ENSP00000328181,9606.ENSP00000354487,9606.ENSP00000401112,9606.ENSP00000420194,9606.ENSP00000437621	WNT10B,AACS,NOG,ZEB1,SATB2,CASR,HMGA2
GO:0001934	Positive regulation of protein phosphorylation	16	1019	0.41	0.0249	9606.ENSP00000267101,9606.ENSP00000293379,9606.ENSP00000306124,9606.ENSP00000309968,9606.ENSP00000333685,9606.ENSP00000341292,9606.ENSP00000354927,9606.ENSP00000356130,9606.ENSP00000361021,9606.ENSP00000400175,9606.ENSP00000420194,9606.ENSP00000420321,9606.ENSP00000437621,9606.ENSP00000448689,9606.ENSP00000454157,9606.ENSP00000478570	ERBB3,ITGA5,PRKCE,ADAM17,MAPK11,WNK1,MAP3K3,DSTYK,PTEN,RHOA,CASR,ROBO1,HMGA2,MAP3K12,ZEB2,VEGFA
GO:0090116	C-5 methylation of cytosine	2	4	1.91	0.0249	9606.ENSP00000328547,9606.ENSP00000352516	DNMT3B,DNMT1
GO:1903690	Negative regulation of wound healing, spreading of epidermal cells	2	4	1.91	0.0249	9606.ENSP00000361021,9606.ENSP00000417518	PTEN,CLASP2
GO:0043408	Regulation of mapk cascade	13	725	0.47	0.0257	9606.ENSP00000288943,9606.ENSP00000306124,9606.ENSP00000312150,9606.ENSP00000333685,9606.ENSP00000354927,9606.ENSP00000356130,9606.ENSP00000361021,9606.ENSP00000366702,9606.ENSP00000420194,9606.ENSP00000420321,9606.ENSP00000448689,9606.ENSP00000454157,9606.ENSP00000478570	DUSP2,PRKCE,TRIB1,MAPK11,MAP3K3,DSTYK,PTEN,ERRFI1,CASR,ROBO1,MAP3K12,ZEB2,VEGFA
GO:0051570	Regulation of histone h3-k9 methylation	3	24	1.31	0.0262	9606.ENSP00000328547,9606.ENSP00000352516,9606.ENSP00000395535	DNMT3B,DNMT1,MECP2
GO:0045666	Positive regulation of neuron differentiation	9	377	0.59	0.0271	9606.ENSP00000328547,9606.ENSP00000353401,9606.ENSP00000354487,9606.ENSP00000361021,9606.ENSP00000370593,9606.ENSP00000400175,9606.ENSP00000420321,9606.ENSP00000454157,9606.ENSP00000478570	DNMT3B,CUX1,ZEB1,PTEN,PTPRD,RHOA,ROBO1,ZEB2,VEGFA
GO:0002262	Myeloid cell homeostasis	5	108	0.88	0.0287	9606.ENSP00000267163,9606.ENSP00000300651,9606.ENSP00000365380,9606.ENSP00000417132,9606.ENSP00000478570	RB1,MED1,FOXP3,BAP1,VEGFA
GO:0045765	Regulation of angiogenesis	8	303	0.63	0.0287	9606.ENSP00000263826,9606.ENSP00000293379,9606.ENSP00000306512,9606.ENSP00000354927,9606.ENSP00000395535,9606.ENSP00000400175,9606.ENSP00000437621,9606.ENSP00000478570	AKT3,ITGA5,CXCL8,MAP3K3,MECP2,RHOA,HMGA2,VEGFA
GO:0045860	Positive regulation of protein kinase activity	11	550	0.51	0.0287	9606.ENSP00000267101,9606.ENSP00000309968,9606.ENSP00000333685,9606.ENSP00000341292,9606.ENSP00000354927,9606.ENSP00000400175,9606.ENSP00000420321,9606.ENSP00000437621,9606.ENSP00000448689,9606.ENSP00000454157,9606.ENSP00000478570	ERBB3,ADAM17,MAPK11,WNK1,MAP3K3,RHOA,ROBO1,HMGA2,MAP3K12,ZEB2,VEGFA
GO:0032269	Negative regulation of cellular protein metabolic process	16	1043	0.4	0.0305	9606.ENSP00000267163,9606.ENSP00000288943,9606.ENSP00000290341,9606.ENSP00000306124,9606.ENSP00000312150,9606.ENSP00000328181,9606.ENSP00000328547,9606.ENSP00000341292,9606.ENSP00000352516,9606.ENSP00000361021,9606.ENSP00000365380,9606.ENSP00000366702,9606.ENSP00000372035,9606.ENSP00000377807,9606.ENSP00000396308,9606.ENSP00000478570	RB1,DUSP2,IGF2BP1,PRKCE,TRIB1,NOG,DNMT3B,WNK1,DNMT1,PTEN,FOXP3,ERRFI1,LATS2,FAM122A,DHFR,VEGFA
GO:0060562	Epithelial tube morphogenesis	8	307	0.63	0.0305	9606.ENSP00000300651,9606.ENSP00000328181,9606.ENSP00000363500,9606.ENSP00000400175,9606.ENSP00000420194,9606.ENSP00000437489,9606.ENSP00000454157,9606.ENSP00000478570	MED1,NOG,CLIC4,RHOA,CASR,FZD3,ZEB2,VEGFA
GO:0044319	Wound healing, spreading of cells	3	26	1.27	0.031	9606.ENSP00000293379,9606.ENSP00000309968,9606.ENSP00000400175	ITGA5,ADAM17,RHOA
GO:0045766	Positive regulation of angiogenesis	6	169	0.76	0.031	9606.ENSP00000263826,9606.ENSP00000293379,9606.ENSP00000306512,9606.ENSP00000354927,9606.ENSP00000437621,9606.ENSP00000478570	AKT3,ITGA5,CXCL8,MAP3K3,HMGA2,VEGFA
GO:0050927	Positive regulation of positive chemotaxis	3	26	1.27	0.031	9606.ENSP00000306512,9606.ENSP00000420194,9606.ENSP00000478570	CXCL8,CASR,VEGFA
GO:0006469	Negative regulation of protein kinase activity	7	236	0.68	0.0312	9606.ENSP00000267163,9606.ENSP00000288943,9606.ENSP00000312150,9606.ENSP00000341292,9606.ENSP00000361021,9606.ENSP00000366702,9606.ENSP00000372035	RB1,DUSP2,TRIB1,WNK1,PTEN,ERRFI1,LATS2
GO:0010769	Regulation of cell morphogenesis involved in differentiation	8	309	0.63	0.0312	9606.ENSP00000353401,9606.ENSP00000361021,9606.ENSP00000370593,9606.ENSP00000400175,9606.ENSP00000417518,9606.ENSP00000420321,9606.ENSP00000454157,9606.ENSP00000478570	CUX1,PTEN,PTPRD,RHOA,CLASP2,ROBO1,ZEB2,VEGFA
GO:0001763	Morphogenesis of a branching structure	6	170	0.76	0.0313	9606.ENSP00000300651,9606.ENSP00000328181,9606.ENSP00000338629,9606.ENSP00000363500,9606.ENSP00000420194,9606.ENSP00000478570	MED1,NOG,RERE,CLIC4,CASR,VEGFA
GO:0051893	Regulation of focal adhesion assembly	4	63	1.02	0.0315	9606.ENSP00000361021,9606.ENSP00000400175,9606.ENSP00000417518,9606.ENSP00000478570	PTEN,RHOA,CLASP2,VEGFA
GO:0021700	Developmental maturation	7	238	0.68	0.0316	9606.ENSP00000267163,9606.ENSP00000338629,9606.ENSP00000341911,9606.ENSP00000361021,9606.ENSP00000395535,9606.ENSP00000400175,9606.ENSP00000478570	RB1,RERE,PALM,PTEN,MECP2,RHOA,VEGFA
GO:0035385	Roundabout signaling pathway	2	5	1.81	0.0316	9606.ENSP00000400175,9606.ENSP00000420321	RHOA,ROBO1
GO:0006468	Protein phosphorylation	15	952	0.41	0.0326	9606.ENSP00000263826,9606.ENSP00000267101,9606.ENSP00000300651,9606.ENSP00000306124,9606.ENSP00000312150,9606.ENSP00000333685,9606.ENSP00000341292,9606.ENSP00000354927,9606.ENSP00000356130,9606.ENSP00000372035,9606.ENSP00000420194,9606.ENSP00000437621,9606.ENSP00000448689,9606.ENSP00000480132,9606.ENSP00000483424	AKT3,ERBB3,MED1,PRKCE,TRIB1,MAPK11,WNK1,MAP3K3,DSTYK,LATS2,CASR,HMGA2,MAP3K12,NCAM1,MARK1
GO:0044092	Negative regulation of molecular function	17	1163	0.38	0.0326	9606.ENSP00000267163,9606.ENSP00000288943,9606.ENSP00000306124,9606.ENSP00000312150,9606.ENSP00000328181,9606.ENSP00000341292,9606.ENSP00000341911,9606.ENSP00000354490,9606.ENSP00000361021,9606.ENSP00000365380,9606.ENSP00000366702,9606.ENSP00000372035,9606.ENSP00000377807,9606.ENSP00000384136,9606.ENSP00000426632,9606.ENSP00000437621,9606.ENSP00000478570	RB1,DUSP2,PRKCE,TRIB1,NOG,WNK1,PALM,ATP1A2,PTEN,FOXP3,ERRFI1,LATS2,FAM122A,RDX,ERBB2IP,HMGA2,VEGFA
GO:0048705	Skeletal system morphogenesis	7	240	0.68	0.0326	9606.ENSP00000286614,9606.ENSP00000298229,9606.ENSP00000301061,9606.ENSP00000328181,9606.ENSP00000343246,9606.ENSP00000354487,9606.ENSP00000401112	MMP16,INPPL1,WNT10B,NOG,HOXA1,ZEB1,SATB2
GO:2000679	Positive regulation of transcription regulatory region dna binding	3	27	1.26	0.0326	9606.ENSP00000267163,9606.ENSP00000359531,9606.ENSP00000437621	RB1,GTF2B,HMGA2
GO:0033554	Cellular response to stress	22	1725	0.32	0.0327	9606.ENSP00000250405,9606.ENSP00000250457,9606.ENSP00000280612,9606.ENSP00000290341,9606.ENSP00000297338,9606.ENSP00000306124,9606.ENSP00000306512,9606.ENSP00000312150,9606.ENSP00000328547,9606.ENSP00000333685,9606.ENSP00000354927,9606.ENSP00000359073,9606.ENSP00000361021,9606.ENSP00000366702,9606.ENSP00000379390,9606.ENSP00000396308,9606.ENSP00000400175,9606.ENSP00000420194,9606.ENSP00000437621,…	BCL2L2,EGLN3,SLC7A11,IGF2BP1,RAD21,PRKCE,CXCL8,TRIB1,DNMT3B,MAPK11,MAP3K3,VAV3,PTEN,ERRFI1,HERPUD2,DHFR,RHOA,CASR,HMGA2,MAP3K12,VEGFA,FOXP1
GO:0001525	Angiogenesis	8	315	0.62	0.0331	9606.ENSP00000293379,9606.ENSP00000300651,9606.ENSP00000306512,9606.ENSP00000359073,9606.ENSP00000361021,9606.ENSP00000363500,9606.ENSP00000420321,9606.ENSP00000478570	ITGA5,MED1,CXCL8,VAV3,PTEN,CLIC4,ROBO1,VEGFA
GO:0023014	Signal transduction by protein phosphorylation	9	395	0.57	0.0332	9606.ENSP00000267101,9606.ENSP00000300651,9606.ENSP00000312150,9606.ENSP00000333685,9606.ENSP00000341292,9606.ENSP00000354927,9606.ENSP00000420194,9606.ENSP00000448689,9606.ENSP00000480132	ERBB3,MED1,TRIB1,MAPK11,WNK1,MAP3K3,CASR,MAP3K12,NCAM1
GO:0007264	Small gtpase mediated signal transduction	8	316	0.62	0.0335	9606.ENSP00000267163,9606.ENSP00000285208,9606.ENSP00000333685,9606.ENSP00000338671,9606.ENSP00000352516,9606.ENSP00000356231,9606.ENSP00000359073,9606.ENSP00000400175	RB1,RAB6B,MAPK11,RHOBTB1,DNMT1,RABIF,VAV3,RHOA
GO:0032870	Cellular response to hormone stimulus	11	569	0.5	0.0335	9606.ENSP00000267163,9606.ENSP00000300651,9606.ENSP00000301061,9606.ENSP00000306124,9606.ENSP00000328547,9606.ENSP00000354490,9606.ENSP00000361021,9606.ENSP00000366702,9606.ENSP00000372035,9606.ENSP00000384136,9606.ENSP00000400175	RB1,MED1,WNT10B,PRKCE,DNMT3B,ATP1A2,PTEN,ERRFI1,LATS2,RDX,RHOA
GO:0001704	Formation of primary germ layer	5	116	0.85	0.0345	9606.ENSP00000288943,9606.ENSP00000293379,9606.ENSP00000328181,9606.ENSP00000356795,9606.ENSP00000437621	DUSP2,ITGA5,NOG,TBX19,HMGA2
GO:0003180	Aortic valve morphogenesis	3	28	1.24	0.0345	9606.ENSP00000267163,9606.ENSP00000389377,9606.ENSP00000420321	RB1,NFATC1,ROBO1
GO:0010564	Regulation of cell cycle process	13	760	0.45	0.0345	9606.ENSP00000264010,9606.ENSP00000267163,9606.ENSP00000297338,9606.ENSP00000300651,9606.ENSP00000301061,9606.ENSP00000306124,9606.ENSP00000309968,9606.ENSP00000361021,9606.ENSP00000365851,9606.ENSP00000384136,9606.ENSP00000395535,9606.ENSP00000400175,9606.ENSP00000437621	CTCF,RB1,RAD21,MED1,WNT10B,PRKCE,ADAM17,PTEN,BMI1,RDX,MECP2,RHOA,HMGA2
GO:0021846	Cell proliferation in forebrain	3	28	1.24	0.0345	9606.ENSP00000252891,9606.ENSP00000290341,9606.ENSP00000454157	NUMBL,IGF2BP1,ZEB2
GO:0045664	Regulation of neuron differentiation	12	665	0.47	0.0345	9606.ENSP00000300651,9606.ENSP00000328547,9606.ENSP00000353401,9606.ENSP00000354487,9606.ENSP00000361021,9606.ENSP00000370593,9606.ENSP00000400175,9606.ENSP00000417518,9606.ENSP00000420321,9606.ENSP00000454157,9606.ENSP00000478570,9606.ENSP00000483424	MED1,DNMT3B,CUX1,ZEB1,PTEN,PTPRD,RHOA,CLASP2,ROBO1,ZEB2,VEGFA,MARK1
GO:0007498	Mesoderm development	5	117	0.84	0.0354	9606.ENSP00000328181,9606.ENSP00000356795,9606.ENSP00000384179,9606.ENSP00000437621,9606.ENSP00000478570	NOG,TBX19,ZFPM2,HMGA2,VEGFA
GO:0043542	Endothelial cell migration	4	67	0.99	0.0361	9606.ENSP00000361021,9606.ENSP00000400175,9606.ENSP00000420321,9606.ENSP00000478570	PTEN,RHOA,ROBO1,VEGFA
GO:0051234	Establishment of localization	43	4479	0.19	0.0365	9606.ENSP00000209884,9606.ENSP00000222305,9606.ENSP00000236192,9606.ENSP00000250405,9606.ENSP00000251507,9606.ENSP00000257749,9606.ENSP00000258796,9606.ENSP00000258962,9606.ENSP00000269097,9606.ENSP00000280612,9606.ENSP00000285208,9606.ENSP00000290246,9606.ENSP00000290341,9606.ENSP00000298229,9606.ENSP00000300651,9606.ENSP00000302790,9606.ENSP00000306124,9606.ENSP00000306512,9606.ENSP00000331342,…	KLHL20,USF2,VAMP4,BCL2L2,RABGAP1L,BACH2,TTYH3,SRSF1,G6PC3,SLC7A11,RAB6B,ELMO2,IGF2BP1,INPPL1,MED1,XPO6,PRKCE,CXCL8,RAB11FIP1,CCKBR,WNK1,ANK2,CUX1,ATP1A2,RABIF,VAV3,STX12,CLIC4,SLC7A1,ALDOA,RDX,ELAVL1,MECP2,ANXA11,RHOA,CLASP2,CASR,ATP11A,ERBB2IP,AP3M2,ENY2,VEGFA,MARK1
GO:0051301	Cell division	10	493	0.52	0.0393	9606.ENSP00000252891,9606.ENSP00000267163,9606.ENSP00000297338,9606.ENSP00000306124,9606.ENSP00000344635,9606.ENSP00000372035,9606.ENSP00000398610,9606.ENSP00000400175,9606.ENSP00000417518,9606.ENSP00000437621	NUMBL,RB1,RAD21,PRKCE,CCNG1,LATS2,ANXA11,RHOA,CLASP2,HMGA2
GO:0071363	Cellular response to growth factor stimulus	10	494	0.52	0.0398	9606.ENSP00000300651,9606.ENSP00000306512,9606.ENSP00000328181,9606.ENSP00000356130,9606.ENSP00000361021,9606.ENSP00000366702,9606.ENSP00000384136,9606.ENSP00000400175,9606.ENSP00000420194,9606.ENSP00000478570	MED1,CXCL8,NOG,DSTYK,PTEN,ERRFI1,RDX,RHOA,CASR,VEGFA
GO:0033032	Regulation of myeloid cell apoptotic process	3	30	1.21	0.0402	9606.ENSP00000280612,9606.ENSP00000309968,9606.ENSP00000361021	SLC7A11,ADAM17,PTEN
GO:0008361	Regulation of cell size	6	183	0.73	0.0406	9606.ENSP00000359073,9606.ENSP00000361021,9606.ENSP00000384136,9606.ENSP00000400175,9606.ENSP00000417518,9606.ENSP00000478570	VAV3,PTEN,RDX,RHOA,CLASP2,VEGFA
GO:0031060	Regulation of histone methylation	4	70	0.97	0.0412	9606.ENSP00000264010,9606.ENSP00000328547,9606.ENSP00000352516,9606.ENSP00000395535	CTCF,DNMT3B,DNMT1,MECP2
GO:0033043	Regulation of organelle organization	18	1306	0.35	0.0413	9606.ENSP00000250405,9606.ENSP00000264010,9606.ENSP00000267163,9606.ENSP00000297338,9606.ENSP00000306124,9606.ENSP00000328547,9606.ENSP00000335055,9606.ENSP00000352516,9606.ENSP00000363500,9606.ENSP00000365380,9606.ENSP00000370593,9606.ENSP00000384136,9606.ENSP00000395535,9606.ENSP00000400175,9606.ENSP00000417132,9606.ENSP00000417518,9606.ENSP00000454157,9606.ENSP00000478570	BCL2L2,CTCF,RB1,RAD21,PRKCE,DNMT3B,WASF3,DNMT1,CLIC4,FOXP3,PTPRD,RDX,MECP2,RHOA,BAP1,CLASP2,ZEB2,VEGFA
GO:0045471	Response to ethanol	5	123	0.82	0.0425	9606.ENSP00000183605,9606.ENSP00000306124,9606.ENSP00000324842,9606.ENSP00000361021,9606.ENSP00000400175	CLDN18,PRKCE,AACS,PTEN,RHOA
GO:0010243	Response to organonitrogen compound	15	987	0.39	0.0427	9606.ENSP00000250405,9606.ENSP00000298229,9606.ENSP00000301061,9606.ENSP00000306124,9606.ENSP00000324842,9606.ENSP00000325074,9606.ENSP00000328547,9606.ENSP00000352516,9606.ENSP00000354487,9606.ENSP00000361021,9606.ENSP00000366702,9606.ENSP00000396308,9606.ENSP00000400175,9606.ENSP00000420194,9606.ENSP00000426632	BCL2L2,INPPL1,WNT10B,PRKCE,AACS,PPP2R2A,DNMT3B,DNMT1,ZEB1,PTEN,ERRFI1,DHFR,RHOA,CASR,ERBB2IP
GO:0071333	Cellular response to glucose stimulus	4	71	0.96	0.0427	9606.ENSP00000324842,9606.ENSP00000416959,9606.ENSP00000419153,9606.ENSP00000420194	AACS,TRA2B,ZBTB20,CASR
GO:2000406	Positive regulation of t cell migration	3	31	1.2	0.0429	9606.ENSP00000309968,9606.ENSP00000341292,9606.ENSP00000400175	ADAM17,WNK1,RHOA
GO:0007049	Cell cycle	18	1313	0.35	0.043	9606.ENSP00000267163,9606.ENSP00000297338,9606.ENSP00000301061,9606.ENSP00000306124,9606.ENSP00000306512,9606.ENSP00000325074,9606.ENSP00000344635,9606.ENSP00000358001,9606.ENSP00000372035,9606.ENSP00000377547,9606.ENSP00000395535,9606.ENSP00000396308,9606.ENSP00000398610,9606.ENSP00000400175,9606.ENSP00000417518,9606.ENSP00000433664,9606.ENSP00000435373,9606.ENSP00000437621	RB1,RAD21,WNT10B,PRKCE,CXCL8,PPP2R2A,CCNG1,TACC2,LATS2,CCNJL,MECP2,DHFR,ANXA11,RHOA,CLASP2,EIF4G2,CCNJ,HMGA2
GO:0050770	Regulation of axonogenesis	6	187	0.72	0.0439	9606.ENSP00000361021,9606.ENSP00000400175,9606.ENSP00000417518,9606.ENSP00000420321,9606.ENSP00000454157,9606.ENSP00000478570	PTEN,RHOA,CLASP2,ROBO1,ZEB2,VEGFA
GO:0071383	Cellular response to steroid hormone stimulus	6	188	0.72	0.045	9606.ENSP00000267163,9606.ENSP00000300651,9606.ENSP00000328547,9606.ENSP00000354490,9606.ENSP00000366702,9606.ENSP00000400175	RB1,MED1,DNMT3B,ATP1A2,ERRFI1,RHOA
GO:0003151	Outflow tract morphogenesis	4	73	0.95	0.046	9606.ENSP00000328181,9606.ENSP00000384179,9606.ENSP00000420321,9606.ENSP00000478570	NOG,ZFPM2,ROBO1,VEGFA
GO:0021591	Ventricular system development	3	32	1.18	0.046	9606.ENSP00000252891,9606.ENSP00000280612,9606.ENSP00000395535	NUMBL,SLC7A11,MECP2
GO:0010216	Maintenance of dna methylation	2	7	1.67	0.0466	9606.ENSP00000264010,9606.ENSP00000352516	CTCF,DNMT1
GO:0043353	Enucleate erythrocyte differentiation	2	7	1.67	0.0466	9606.ENSP00000267163,9606.ENSP00000300651	RB1,MED1
GO:0048752	Semicircular canal morphogenesis	2	7	1.67	0.0466	9606.ENSP00000343246,9606.ENSP00000354487	HOXA1,ZEB1
GO:0061564	Axon development	9	421	0.54	0.0466	9606.ENSP00000252891,9606.ENSP00000328181,9606.ENSP00000361021,9606.ENSP00000396308,9606.ENSP00000420321,9606.ENSP00000437489,9606.ENSP00000454157,9606.ENSP00000478570,9606.ENSP00000480132	NUMBL,NOG,PTEN,DHFR,ROBO1,FZD3,ZEB2,VEGFA,NCAM1
GO:0001558	Regulation of cell growth	9	423	0.54	0.0474	9606.ENSP00000267163,9606.ENSP00000309968,9606.ENSP00000345292,9606.ENSP00000377807,9606.ENSP00000400175,9606.ENSP00000417132,9606.ENSP00000417518,9606.ENSP00000433664,9606.ENSP00000478570	RB1,ADAM17,NDRG3,FAM122A,RHOA,BAP1,CLASP2,EIF4G2,VEGFA
GO:0006996	Organelle organization	35	3450	0.22	0.0479	9606.ENSP00000209884,9606.ENSP00000236192,9606.ENSP00000250405,9606.ENSP00000263826,9606.ENSP00000264010,9606.ENSP00000267163,9606.ENSP00000290246,9606.ENSP00000297338,9606.ENSP00000298229,9606.ENSP00000325074,9606.ENSP00000335055,9606.ENSP00000338629,9606.ENSP00000341911,9606.ENSP00000349588,9606.ENSP00000352516,9606.ENSP00000358001,9606.ENSP00000358510,9606.ENSP00000359073,9606.ENSP00000359531,…	KLHL20,VAMP4,BCL2L2,AKT3,CTCF,RB1,ELMO2,RAD21,INPPL1,PPP2R2A,WASF3,RERE,PALM,ANK2,DNMT1,TACC2,FUNDC2,VAV3,GTF2B,PTEN,STX12,FOXP3,BMI1,ALDOA,MPRIP,MECP2,RHOA,SATB2,BAP1,CLASP2,ERBB2IP,ENY2,HMGA2,MAP3K12,MARK1
GO:0050679	Positive regulation of epithelial cell proliferation	6	192	0.71	0.0481	9606.ENSP00000258341,9606.ENSP00000263826,9606.ENSP00000300651,9606.ENSP00000309968,9606.ENSP00000328181,9606.ENSP00000478570	LAMC1,AKT3,MED1,ADAM17,NOG,VEGFA
GO:0009719	Response to endogenous stimulus	19	1447	0.33	0.0486	9606.ENSP00000250405,9606.ENSP00000267163,9606.ENSP00000298229,9606.ENSP00000300651,9606.ENSP00000301061,9606.ENSP00000306124,9606.ENSP00000306512,9606.ENSP00000328181,9606.ENSP00000328547,9606.ENSP00000352516,9606.ENSP00000354487,9606.ENSP00000354490,9606.ENSP00000356130,9606.ENSP00000361021,9606.ENSP00000366702,9606.ENSP00000372035,9606.ENSP00000384136,9606.ENSP00000400175,9606.ENSP00000420194	BCL2L2,RB1,INPPL1,MED1,WNT10B,PRKCE,CXCL8,NOG,DNMT3B,DNMT1,ZEB1,ATP1A2,DSTYK,PTEN,ERRFI1,LATS2,RDX,RHOA,CASR
GO:0043405	Regulation of map kinase activity	8	342	0.58	0.0486	9606.ENSP00000288943,9606.ENSP00000312150,9606.ENSP00000333685,9606.ENSP00000354927,9606.ENSP00000420321,9606.ENSP00000448689,9606.ENSP00000454157,9606.ENSP00000478570	DUSP2,TRIB1,MAPK11,MAP3K3,ROBO1,MAP3K12,ZEB2,VEGFA
GO:0071229	Cellular response to acid chemical	4	75	0.94	0.0487	9606.ENSP00000250405,9606.ENSP00000352516,9606.ENSP00000354487,9606.ENSP00000478570	BCL2L2,DNMT1,ZEB1,VEGFA

## Sheet: Molecular Function
#Term ID	Term description	Observed gene count	Background gene count	Strength	False discovery rate	Matching proteins in your network (IDs)	Matching proteins in your network (labels)
GO:0005515	Protein binding	72	7026	0.22	0.00025	9606.ENSP00000183605,9606.ENSP00000209884,9606.ENSP00000217121,9606.ENSP00000222305,9606.ENSP00000250405,9606.ENSP00000251507,9606.ENSP00000252891,9606.ENSP00000258962,9606.ENSP00000267101,9606.ENSP00000267163,9606.ENSP00000274276,9606.ENSP00000285208,9606.ENSP00000288943,9606.ENSP00000290246,9606.ENSP00000293379,9606.ENSP00000298229,9606.ENSP00000300651,9606.ENSP00000301061,9606.ENSP00000302790,…	CLDN18,KLHL20,TPD52L2,USF2,BCL2L2,RABGAP1L,NUMBL,SRSF1,ERBB3,RB1,OSMR,RAB6B,DUSP2,ELMO2,ITGA5,INPPL1,MED1,WNT10B,XPO6,PRKCE,CXCL8,ADAM17,TRIB1,GYS1,PPP2R2A,NOG,DNMT3B,RAB11FIP1,WASF3,CCKBR,RERE,WNK1,PALM,HOXA1,ANK2,ATP1A2,RABIF,TBX19,TACC2,VAV3,GTF2B,PTEN,STX12,FOXP3,BMI1,ERRFI1,UBAP2,PTPRD,ALDOA,MPRIP,RDX,ZFPM2,ELAVL1,NFATC1,MECP2,ANXA11,RHOA,TRA2B,CLASP2,CASR,ROBO1,ERBB2IP,EIF4G2,DICER1,FZD3,HM…
GO:0003682	Chromatin binding	15	570	0.63	0.0036	9606.ENSP00000264010,9606.ENSP00000297338,9606.ENSP00000300651,9606.ENSP00000328547,9606.ENSP00000338629,9606.ENSP00000352516,9606.ENSP00000354487,9606.ENSP00000359531,9606.ENSP00000365851,9606.ENSP00000389377,9606.ENSP00000395535,9606.ENSP00000401112,9606.ENSP00000417132,9606.ENSP00000429986,9606.ENSP00000437621	CTCF,RAD21,MED1,DNMT3B,RERE,DNMT1,ZEB1,GTF2B,BMI1,NFATC1,MECP2,SATB2,BAP1,ENY2,HMGA2
GO:0019904	Protein domain specific binding	17	716	0.59	0.0036	9606.ENSP00000250405,9606.ENSP00000267163,9606.ENSP00000290246,9606.ENSP00000298229,9606.ENSP00000300651,9606.ENSP00000309968,9606.ENSP00000361021,9606.ENSP00000365851,9606.ENSP00000366702,9606.ENSP00000384136,9606.ENSP00000395535,9606.ENSP00000400175,9606.ENSP00000416959,9606.ENSP00000420321,9606.ENSP00000437256,9606.ENSP00000437489,9606.ENSP00000437621	BCL2L2,RB1,ELMO2,INPPL1,MED1,ADAM17,PTEN,BMI1,ERRFI1,RDX,MECP2,RHOA,TRA2B,ROBO1,DICER1,FZD3,HMGA2
GO:0098772	Molecular function regulator	42	3422	0.3	0.0036	9606.ENSP00000222305,9606.ENSP00000250498,9606.ENSP00000251507,9606.ENSP00000257749,9606.ENSP00000264010,9606.ENSP00000267101,9606.ENSP00000267163,9606.ENSP00000286614,9606.ENSP00000300651,9606.ENSP00000301061,9606.ENSP00000306124,9606.ENSP00000306512,9606.ENSP00000312150,9606.ENSP00000325074,9606.ENSP00000328547,9606.ENSP00000335544,9606.ENSP00000338629,9606.ENSP00000341292,9606.ENSP00000343246,…	USF2,DAD1,RABGAP1L,BACH2,CTCF,ERBB3,RB1,MMP16,MED1,WNT10B,PRKCE,CXCL8,TRIB1,PPP2R2A,DNMT3B,CCKBR,RERE,WNK1,HOXA1,CCNG1,CUX1,ZEB1,RABIF,TBX19,VAV3,GTF2B,FOXJ3,FOXP3,ERRFI1,CCNJL,FAM122A,ZFPM2,NFATC1,MECP2,SATB2,ZBTB20,ENY2,CCNJ,HMGA2,ZEB2,VEGFA,FOXP1
GO:0005488	Binding	99	12516	0.11	0.0046	9606.ENSP00000183605,9606.ENSP00000209884,9606.ENSP00000217121,9606.ENSP00000222305,9606.ENSP00000230588,9606.ENSP00000250405,9606.ENSP00000250457,9606.ENSP00000251507,9606.ENSP00000252891,9606.ENSP00000257749,9606.ENSP00000258962,9606.ENSP00000263826,9606.ENSP00000264010,9606.ENSP00000267101,9606.ENSP00000267163,9606.ENSP00000274276,9606.ENSP00000285208,9606.ENSP00000286614,9606.ENSP00000288943,…	CLDN18,KLHL20,TPD52L2,USF2,MEP1A,BCL2L2,EGLN3,RABGAP1L,NUMBL,BACH2,SRSF1,AKT3,CTCF,ERBB3,RB1,OSMR,RAB6B,MMP16,DUSP2,ELMO2,IGF2BP1,ITGA5,GALNT10,RAD21,INPPL1,MED1,WNT10B,XPO6,PRKCE,CXCL8,ADAM17,TRIB1,YPEL2,GYS1,AACS,PPP2R2A,NOG,DNMT3B,RAB11FIP1,MAPK11,WASF3,CCKBR,RERE,RHOBTB1,WNK1,PALM,CS,HOXA1,ANK2,DNMT1,CUX1,ZEB1,ATP1A2,MAP3K3,DSTYK,RABIF,TBX19,TACC2,VAV3,GTF2B,PTEN,FOXJ3,STX12,FOXP3,BMI1,ERRFI1…
GO:0000981	DNA-binding transcription factor activity, RNA polymerase II-specific	18	1022	0.46	0.0314	9606.ENSP00000222305,9606.ENSP00000257749,9606.ENSP00000264010,9606.ENSP00000338629,9606.ENSP00000343246,9606.ENSP00000353401,9606.ENSP00000354487,9606.ENSP00000356795,9606.ENSP00000361653,9606.ENSP00000365380,9606.ENSP00000384179,9606.ENSP00000389377,9606.ENSP00000395535,9606.ENSP00000401112,9606.ENSP00000419153,9606.ENSP00000437621,9606.ENSP00000454157,9606.ENSP00000484803	USF2,BACH2,CTCF,RERE,HOXA1,CUX1,ZEB1,TBX19,FOXJ3,FOXP3,ZFPM2,NFATC1,MECP2,SATB2,ZBTB20,HMGA2,ZEB2,FOXP1
GO:0008134	Transcription factor binding	14	672	0.53	0.0314	9606.ENSP00000222305,9606.ENSP00000267163,9606.ENSP00000300651,9606.ENSP00000312150,9606.ENSP00000338629,9606.ENSP00000356795,9606.ENSP00000358001,9606.ENSP00000359531,9606.ENSP00000365380,9606.ENSP00000384179,9606.ENSP00000389377,9606.ENSP00000395535,9606.ENSP00000437621,9606.ENSP00000484803	USF2,RB1,MED1,TRIB1,RERE,TBX19,TACC2,GTF2B,FOXP3,ZFPM2,NFATC1,MECP2,HMGA2,FOXP1
GO:0043565	Sequence-specific dna binding	21	1331	0.41	0.0314	9606.ENSP00000222305,9606.ENSP00000257749,9606.ENSP00000264010,9606.ENSP00000267163,9606.ENSP00000300651,9606.ENSP00000338629,9606.ENSP00000343246,9606.ENSP00000352516,9606.ENSP00000353401,9606.ENSP00000354487,9606.ENSP00000356795,9606.ENSP00000359531,9606.ENSP00000361653,9606.ENSP00000365380,9606.ENSP00000389377,9606.ENSP00000395535,9606.ENSP00000401112,9606.ENSP00000419153,9606.ENSP00000437621,…	USF2,BACH2,CTCF,RB1,MED1,RERE,HOXA1,DNMT1,CUX1,ZEB1,TBX19,GTF2B,FOXJ3,FOXP3,NFATC1,MECP2,SATB2,ZBTB20,HMGA2,ZEB2,FOXP1
GO:0003714	Transcription corepressor activity	8	236	0.74	0.0455	9606.ENSP00000264010,9606.ENSP00000300651,9606.ENSP00000328547,9606.ENSP00000338629,9606.ENSP00000354487,9606.ENSP00000365380,9606.ENSP00000384179,9606.ENSP00000395535	CTCF,MED1,DNMT3B,RERE,ZEB1,FOXP3,ZFPM2,MECP2

## Sheet: KEGG Pathway
#Term ID	Term description	Observed gene count	Background gene count	Strength	False discovery rate	Matching proteins in your network (IDs)	Matching proteins in your network (labels)
hsa05206	MicroRNAs in cancer	22	160	1.35	4.73e-20	9606.ENSP00000250405,9606.ENSP00000267101,9606.ENSP00000286614,9606.ENSP00000290341,9606.ENSP00000293379,9606.ENSP00000306124,9606.ENSP00000328547,9606.ENSP00000344635,9606.ENSP00000352516,9606.ENSP00000354487,9606.ENSP00000361021,9606.ENSP00000365851,9606.ENSP00000370128,9606.ENSP00000384136,9606.ENSP00000384179,9606.ENSP00000400175,9606.ENSP00000437256,9606.ENSP00000437489,9606.ENSP00000437621,…	BCL2L2,ERBB3,MMP16,IGF2BP1,ITGA5,PRKCE,DNMT3B,CCNG1,DNMT1,ZEB1,PTEN,BMI1,SLC7A1,RDX,ZFPM2,RHOA,DICER1,FZD3,HMGA2,ZEB2,VEGFA,FOXP1
hsa05205	Proteoglycans in cancer	11	196	0.96	9.55e-06	9606.ENSP00000263826,9606.ENSP00000267101,9606.ENSP00000293379,9606.ENSP00000301061,9606.ENSP00000333685,9606.ENSP00000349588,9606.ENSP00000359073,9606.ENSP00000384136,9606.ENSP00000400175,9606.ENSP00000437489,9606.ENSP00000478570	AKT3,ERBB3,ITGA5,WNT10B,MAPK11,ANK2,VAV3,RDX,RHOA,FZD3,VEGFA
hsa05135	Yersinia infection	8	125	1.02	0.00018	9606.ENSP00000263826,9606.ENSP00000290246,9606.ENSP00000293379,9606.ENSP00000306512,9606.ENSP00000333685,9606.ENSP00000359073,9606.ENSP00000389377,9606.ENSP00000400175	AKT3,ELMO2,ITGA5,CXCL8,MAPK11,VAV3,NFATC1,RHOA
hsa04933	AGE-RAGE signaling pathway in diabetic complications	6	98	1	0.0035	9606.ENSP00000263826,9606.ENSP00000306124,9606.ENSP00000306512,9606.ENSP00000333685,9606.ENSP00000389377,9606.ENSP00000478570	AKT3,PRKCE,CXCL8,MAPK11,NFATC1,VEGFA
hsa04151	PI3K-Akt signaling pathway	10	350	0.67	0.0048	9606.ENSP00000258341,9606.ENSP00000263826,9606.ENSP00000267101,9606.ENSP00000269097,9606.ENSP00000274276,9606.ENSP00000293379,9606.ENSP00000317904,9606.ENSP00000325074,9606.ENSP00000361021,9606.ENSP00000478570	LAMC1,AKT3,ERBB3,G6PC3,OSMR,ITGA5,GYS1,PPP2R2A,PTEN,VEGFA
hsa04071	Sphingolipid signaling pathway	6	116	0.93	0.0058	9606.ENSP00000263826,9606.ENSP00000306124,9606.ENSP00000325074,9606.ENSP00000333685,9606.ENSP00000361021,9606.ENSP00000400175	AKT3,PRKCE,PPP2R2A,MAPK11,PTEN,RHOA
hsa05165	Human papillomavirus infection	9	325	0.65	0.0101	9606.ENSP00000258341,9606.ENSP00000263826,9606.ENSP00000267163,9606.ENSP00000293379,9606.ENSP00000301061,9606.ENSP00000325074,9606.ENSP00000361021,9606.ENSP00000437489,9606.ENSP00000478570	LAMC1,AKT3,RB1,ITGA5,WNT10B,PPP2R2A,PTEN,FZD3,VEGFA
hsa04218	Cellular senescence	6	150	0.81	0.011	9606.ENSP00000263826,9606.ENSP00000267163,9606.ENSP00000306512,9606.ENSP00000333685,9606.ENSP00000361021,9606.ENSP00000389377	AKT3,RB1,CXCL8,MAPK11,PTEN,NFATC1
hsa04510	Focal adhesion	7	198	0.76	0.011	9606.ENSP00000258341,9606.ENSP00000263826,9606.ENSP00000293379,9606.ENSP00000359073,9606.ENSP00000361021,9606.ENSP00000400175,9606.ENSP00000478570	LAMC1,AKT3,ITGA5,VAV3,PTEN,RHOA,VEGFA
hsa04550	Signaling pathways regulating pluripotency of stem cells	6	140	0.84	0.011	9606.ENSP00000263826,9606.ENSP00000301061,9606.ENSP00000333685,9606.ENSP00000343246,9606.ENSP00000365851,9606.ENSP00000437489	AKT3,WNT10B,MAPK11,HOXA1,BMI1,FZD3
hsa04666	Fc gamma R-mediated phagocytosis	5	90	0.96	0.011	9606.ENSP00000263826,9606.ENSP00000298229,9606.ENSP00000306124,9606.ENSP00000335055,9606.ENSP00000359073	AKT3,INPPL1,PRKCE,WASF3,VAV3
hsa05235	PD-L1 expression and PD-1 checkpoint pathway in cancer	5	88	0.97	0.011	9606.ENSP00000263826,9606.ENSP00000333685,9606.ENSP00000354927,9606.ENSP00000361021,9606.ENSP00000389377	AKT3,MAPK11,MAP3K3,PTEN,NFATC1
hsa04010	MAPK signaling pathway	8	288	0.66	0.012	9606.ENSP00000263826,9606.ENSP00000267101,9606.ENSP00000288943,9606.ENSP00000333685,9606.ENSP00000354927,9606.ENSP00000389377,9606.ENSP00000448689,9606.ENSP00000478570	AKT3,ERBB3,DUSP2,MAPK11,MAP3K3,NFATC1,MAP3K12,VEGFA
hsa04660	T cell receptor signaling pathway	5	101	0.91	0.012	9606.ENSP00000263826,9606.ENSP00000333685,9606.ENSP00000359073,9606.ENSP00000389377,9606.ENSP00000400175	AKT3,MAPK11,VAV3,NFATC1,RHOA
hsa05131	Shigellosis	7	218	0.72	0.012	9606.ENSP00000263826,9606.ENSP00000290246,9606.ENSP00000293379,9606.ENSP00000306124,9606.ENSP00000306512,9606.ENSP00000333685,9606.ENSP00000400175	AKT3,ELMO2,ITGA5,PRKCE,CXCL8,MAPK11,RHOA
hsa05163	Human cytomegalovirus infection	7	218	0.72	0.012	9606.ENSP00000263826,9606.ENSP00000267163,9606.ENSP00000306512,9606.ENSP00000333685,9606.ENSP00000389377,9606.ENSP00000400175,9606.ENSP00000478570	AKT3,RB1,CXCL8,MAPK11,NFATC1,RHOA,VEGFA
hsa04931	Insulin resistance	5	107	0.88	0.0122	9606.ENSP00000263826,9606.ENSP00000269097,9606.ENSP00000306124,9606.ENSP00000317904,9606.ENSP00000361021	AKT3,G6PC3,PRKCE,GYS1,PTEN
hsa04152	AMPK signaling pathway	5	120	0.83	0.0189	9606.ENSP00000263826,9606.ENSP00000269097,9606.ENSP00000317904,9606.ENSP00000325074,9606.ENSP00000385269	AKT3,G6PC3,GYS1,PPP2R2A,ELAVL1
hsa05167	Kaposi sarcoma-associated herpesvirus infection	6	187	0.72	0.021	9606.ENSP00000263826,9606.ENSP00000267163,9606.ENSP00000306512,9606.ENSP00000333685,9606.ENSP00000389377,9606.ENSP00000478570	AKT3,RB1,CXCL8,MAPK11,NFATC1,VEGFA
hsa05133	Pertussis	4	74	0.95	0.0222	9606.ENSP00000293379,9606.ENSP00000306512,9606.ENSP00000333685,9606.ENSP00000400175	ITGA5,CXCL8,MAPK11,RHOA
hsa05200	Pathways in cancer	10	517	0.5	0.0232	9606.ENSP00000250457,9606.ENSP00000258341,9606.ENSP00000263826,9606.ENSP00000267163,9606.ENSP00000301061,9606.ENSP00000306512,9606.ENSP00000361021,9606.ENSP00000400175,9606.ENSP00000437489,9606.ENSP00000478570	EGLN3,LAMC1,AKT3,RB1,WNT10B,CXCL8,PTEN,RHOA,FZD3,VEGFA
hsa01521	EGFR tyrosine kinase inhibitor resistance	4	78	0.92	0.0243	9606.ENSP00000263826,9606.ENSP00000267101,9606.ENSP00000361021,9606.ENSP00000478570	AKT3,ERBB3,PTEN,VEGFA
hsa04662	B cell receptor signaling pathway	4	78	0.92	0.0243	9606.ENSP00000263826,9606.ENSP00000298229,9606.ENSP00000359073,9606.ENSP00000389377	AKT3,INPPL1,VAV3,NFATC1
hsa05132	Salmonella infection	6	209	0.67	0.0288	9606.ENSP00000263826,9606.ENSP00000290246,9606.ENSP00000306512,9606.ENSP00000333685,9606.ENSP00000335055,9606.ENSP00000400175	AKT3,ELMO2,CXCL8,MAPK11,WASF3,RHOA
hsa05224	Breast cancer	5	145	0.75	0.0305	9606.ENSP00000263826,9606.ENSP00000267163,9606.ENSP00000301061,9606.ENSP00000361021,9606.ENSP00000437489	AKT3,RB1,WNT10B,PTEN,FZD3
hsa05219	Bladder cancer	3	41	1.08	0.0315	9606.ENSP00000267163,9606.ENSP00000306512,9606.ENSP00000478570	RB1,CXCL8,VEGFA
hsa04150	mTOR signaling pathway	5	151	0.73	0.0335	9606.ENSP00000263826,9606.ENSP00000301061,9606.ENSP00000361021,9606.ENSP00000400175,9606.ENSP00000437489	AKT3,WNT10B,PTEN,RHOA,FZD3
hsa04657	IL-17 signaling pathway	4	92	0.85	0.034	9606.ENSP00000258962,9606.ENSP00000306512,9606.ENSP00000333685,9606.ENSP00000385269	SRSF1,CXCL8,MAPK11,ELAVL1
hsa04973	Carbohydrate digestion and absorption	3	44	1.05	0.034	9606.ENSP00000263826,9606.ENSP00000269097,9606.ENSP00000354490	AKT3,G6PC3,ATP1A2
hsa05222	Small cell lung cancer	4	92	0.85	0.034	9606.ENSP00000258341,9606.ENSP00000263826,9606.ENSP00000267163,9606.ENSP00000361021	LAMC1,AKT3,RB1,PTEN
hsa01522	Endocrine resistance	4	95	0.84	0.0343	9606.ENSP00000263826,9606.ENSP00000267163,9606.ENSP00000300651,9606.ENSP00000333685	AKT3,RB1,MED1,MAPK11
hsa05161	Hepatitis B	5	159	0.71	0.0345	9606.ENSP00000263826,9606.ENSP00000267163,9606.ENSP00000306512,9606.ENSP00000333685,9606.ENSP00000389377	AKT3,RB1,CXCL8,MAPK11,NFATC1
hsa05215	Prostate cancer	4	96	0.83	0.0345	9606.ENSP00000263826,9606.ENSP00000267163,9606.ENSP00000354487,9606.ENSP00000361021	AKT3,RB1,ZEB1,PTEN
hsa05225	Hepatocellular carcinoma	5	160	0.71	0.0345	9606.ENSP00000263826,9606.ENSP00000267163,9606.ENSP00000301061,9606.ENSP00000361021,9606.ENSP00000437489	AKT3,RB1,WNT10B,PTEN,FZD3
hsa04022	cGMP-PKG signaling pathway	5	162	0.7	0.0346	9606.ENSP00000263826,9606.ENSP00000306124,9606.ENSP00000354490,9606.ENSP00000389377,9606.ENSP00000400175	AKT3,PRKCE,ATP1A2,NFATC1,RHOA
hsa05142	Chagas disease	4	99	0.82	0.0346	9606.ENSP00000263826,9606.ENSP00000306512,9606.ENSP00000325074,9606.ENSP00000333685	AKT3,CXCL8,PPP2R2A,MAPK11
hsa04625	C-type lectin receptor signaling pathway	4	102	0.81	0.0367	9606.ENSP00000263826,9606.ENSP00000333685,9606.ENSP00000389377,9606.ENSP00000400175	AKT3,MAPK11,NFATC1,RHOA
hsa04066	HIF-1 signaling pathway	4	106	0.79	0.0408	9606.ENSP00000250457,9606.ENSP00000263826,9606.ENSP00000378669,9606.ENSP00000478570	EGLN3,AKT3,ALDOA,VEGFA
hsa04621	NOD-like receptor signaling pathway	5	174	0.67	0.0416	9606.ENSP00000306512,9606.ENSP00000333685,9606.ENSP00000400175,9606.ENSP00000420194,9606.ENSP00000426632	CXCL8,MAPK11,RHOA,CASR,ERBB2IP
hsa04370	VEGF signaling pathway	3	57	0.93	0.0493	9606.ENSP00000263826,9606.ENSP00000333685,9606.ENSP00000478570	AKT3,MAPK11,VEGFA
hsa04722	Neurotrophin signaling pathway	4	114	0.76	0.0493	9606.ENSP00000263826,9606.ENSP00000333685,9606.ENSP00000354927,9606.ENSP00000400175	AKT3,MAPK11,MAP3K3,RHOA

## Sheet: Cellular Components
#Term ID	Term description	Observed gene count	Background gene count	Strength	False discovery rate	Matching proteins in your network (IDs)	Matching proteins in your network (labels)
GOCC:0005622	Intracellular	96	11202	0.15	0.00031	9606.ENSP00000209884,9606.ENSP00000217121,9606.ENSP00000222305,9606.ENSP00000236192,9606.ENSP00000250405,9606.ENSP00000250457,9606.ENSP00000250498,9606.ENSP00000251507,9606.ENSP00000257749,9606.ENSP00000258341,9606.ENSP00000258962,9606.ENSP00000263826,9606.ENSP00000264010,9606.ENSP00000267163,9606.ENSP00000269097,9606.ENSP00000285208,9606.ENSP00000286614,9606.ENSP00000288943,9606.ENSP00000290246,…	KLHL20,TPD52L2,USF2,VAMP4,BCL2L2,EGLN3,DAD1,RABGAP1L,BACH2,LAMC1,SRSF1,AKT3,CTCF,RB1,G6PC3,RAB6B,MMP16,DUSP2,ELMO2,IGF2BP1,GALNT10,RAD21,INPPL1,MED1,XPO6,PRKCE,CXCL8,ADAM17,TRIB1,GYS1,PPP2R2A,DNMT3B,RAB11FIP1,MAPK11,WASF3,RERE,RHOBTB1,WNK1,PALM,CS,CCNG1,NDRG3,ANK2,WDR37,ENTPD4,DNMT1,CUX1,ZEB1,ATP1A2,MAP3K3,DSTYK,TBX19,TACC2,FUNDC2,VAV3,GTF2B,PTEN,STX12,CLIC4,FOXP3,BMI1,ERRFI1,UBAP2,LATS2,FAM122A,…
GOCC:0110165	Cellular anatomical entity	107	13853	0.1	0.0015	9606.ENSP00000183605,9606.ENSP00000209884,9606.ENSP00000217121,9606.ENSP00000222305,9606.ENSP00000230588,9606.ENSP00000236192,9606.ENSP00000250405,9606.ENSP00000250457,9606.ENSP00000250498,9606.ENSP00000251507,9606.ENSP00000257749,9606.ENSP00000258341,9606.ENSP00000258796,9606.ENSP00000258962,9606.ENSP00000263826,9606.ENSP00000264010,9606.ENSP00000267101,9606.ENSP00000267163,9606.ENSP00000269097,…	CLDN18,KLHL20,TPD52L2,USF2,MEP1A,VAMP4,BCL2L2,EGLN3,DAD1,RABGAP1L,BACH2,LAMC1,TTYH3,SRSF1,AKT3,CTCF,ERBB3,RB1,G6PC3,OSMR,SLC7A11,RAB6B,MMP16,DUSP2,ELMO2,IGF2BP1,ITGA5,GALNT10,RAD21,INPPL1,MED1,WNT10B,XPO6,PRKCE,CXCL8,ADAM17,TRIB1,GYS1,NOG,DNMT3B,RAB11FIP1,MAPK11,WASF3,CCKBR,RERE,RHOBTB1,WNK1,PALM,CS,CCNG1,NDRG3,ANK2,WDR37,ENTPD4,DNMT1,CUX1,ZEB1,ATP1A2,MAP3K3,DSTYK,TACC2,FUNDC2,VAV3,GTF2B,PTEN,STX…
GOCC:0005654	Nucleoplasm	21	1110	0.49	0.0034	9606.ENSP00000209884,9606.ENSP00000258962,9606.ENSP00000264010,9606.ENSP00000267163,9606.ENSP00000297338,9606.ENSP00000298229,9606.ENSP00000300651,9606.ENSP00000328547,9606.ENSP00000352516,9606.ENSP00000354487,9606.ENSP00000359531,9606.ENSP00000361021,9606.ENSP00000365380,9606.ENSP00000365851,9606.ENSP00000372035,9606.ENSP00000385269,9606.ENSP00000395535,9606.ENSP00000398610,9606.ENSP00000429986,…	KLHL20,SRSF1,CTCF,RB1,RAD21,INPPL1,MED1,DNMT3B,DNMT1,ZEB1,GTF2B,PTEN,FOXP3,BMI1,LATS2,ELAVL1,MECP2,ANXA11,ENY2,HMGA2,ZEB2
GOCC:0005737	Cytoplasm	72	7871	0.17	0.006	9606.ENSP00000209884,9606.ENSP00000217121,9606.ENSP00000236192,9606.ENSP00000250405,9606.ENSP00000250457,9606.ENSP00000250498,9606.ENSP00000251507,9606.ENSP00000258341,9606.ENSP00000258962,9606.ENSP00000263826,9606.ENSP00000269097,9606.ENSP00000285208,9606.ENSP00000286614,9606.ENSP00000290246,9606.ENSP00000290341,9606.ENSP00000297107,9606.ENSP00000298229,9606.ENSP00000302790,9606.ENSP00000306124,…	KLHL20,TPD52L2,VAMP4,BCL2L2,EGLN3,DAD1,RABGAP1L,LAMC1,SRSF1,AKT3,G6PC3,RAB6B,MMP16,ELMO2,IGF2BP1,GALNT10,INPPL1,XPO6,PRKCE,ADAM17,TRIB1,GYS1,RAB11FIP1,MAPK11,WASF3,RHOBTB1,WNK1,CS,NDRG3,ANK2,WDR37,ENTPD4,CUX1,ZEB1,ATP1A2,MAP3K3,DSTYK,FUNDC2,VAV3,PTEN,STX12,CLIC4,FOXP3,BMI1,ERRFI1,UBAP2,LATS2,FAM122A,ALDOA,MPRIP,RDX,ELAVL1,NFATC1,DHFR,ANXA11,RHOA,BAP1,CLASP2,CASR,ROBO1,ATP11A,ERBB2IP,AP3M2,ENY2,EI…
GOCC:0005829	Cytosol	35	2919	0.29	0.0248	9606.ENSP00000209884,9606.ENSP00000250457,9606.ENSP00000290246,9606.ENSP00000290341,9606.ENSP00000298229,9606.ENSP00000306124,9606.ENSP00000309968,9606.ENSP00000317904,9606.ENSP00000331342,9606.ENSP00000333685,9606.ENSP00000341292,9606.ENSP00000349588,9606.ENSP00000354487,9606.ENSP00000354927,9606.ENSP00000359073,9606.ENSP00000361021,9606.ENSP00000363500,9606.ENSP00000365851,9606.ENSP00000366702,…	KLHL20,EGLN3,ELMO2,IGF2BP1,INPPL1,PRKCE,ADAM17,GYS1,RAB11FIP1,MAPK11,WNK1,ANK2,ZEB1,MAP3K3,VAV3,PTEN,CLIC4,BMI1,ERRFI1,LATS2,ALDOA,MPRIP,ELAVL1,NFATC1,DHFR,ANXA11,RHOA,BAP1,CLASP2,EIF4G2,DICER1,MAP3K12,ZEB2,SMOX,NCAM1
GOCC:0031981	Nuclear lumen	25	1791	0.36	0.0321	9606.ENSP00000209884,9606.ENSP00000258962,9606.ENSP00000264010,9606.ENSP00000267163,9606.ENSP00000297338,9606.ENSP00000298229,9606.ENSP00000300651,9606.ENSP00000302790,9606.ENSP00000328547,9606.ENSP00000352516,9606.ENSP00000354487,9606.ENSP00000359531,9606.ENSP00000361021,9606.ENSP00000363500,9606.ENSP00000365380,9606.ENSP00000365851,9606.ENSP00000372035,9606.ENSP00000385269,9606.ENSP00000395535,…	KLHL20,SRSF1,CTCF,RB1,RAD21,INPPL1,MED1,XPO6,DNMT3B,DNMT1,ZEB1,GTF2B,PTEN,CLIC4,FOXP3,BMI1,LATS2,ELAVL1,MECP2,ANXA11,SATB2,ENY2,DICER1,HMGA2,ZEB2
GOCC:0043229	Intracellular organelle	77	9242	0.13	0.0481	9606.ENSP00000209884,9606.ENSP00000222305,9606.ENSP00000236192,9606.ENSP00000250405,9606.ENSP00000250457,9606.ENSP00000250498,9606.ENSP00000251507,9606.ENSP00000257749,9606.ENSP00000258341,9606.ENSP00000258962,9606.ENSP00000264010,9606.ENSP00000267163,9606.ENSP00000269097,9606.ENSP00000286614,9606.ENSP00000288943,9606.ENSP00000290341,9606.ENSP00000297107,9606.ENSP00000297338,9606.ENSP00000298229,…	KLHL20,USF2,VAMP4,BCL2L2,EGLN3,DAD1,RABGAP1L,BACH2,LAMC1,SRSF1,CTCF,RB1,G6PC3,MMP16,DUSP2,IGF2BP1,GALNT10,RAD21,INPPL1,MED1,XPO6,PRKCE,ADAM17,TRIB1,DNMT3B,RAB11FIP1,MAPK11,WASF3,RERE,RHOBTB1,PALM,CS,CCNG1,ANK2,WDR37,ENTPD4,DNMT1,CUX1,ZEB1,TACC2,FUNDC2,GTF2B,PTEN,STX12,CLIC4,FOXP3,BMI1,UBAP2,LATS2,FAM122A,ALDOA,MPRIP,RDX,ZFPM2,ELAVL1,NFATC1,MECP2,DHFR,ANXA11,RHOA,SATB2,TRA2B,BAP1,CLASP2,ZBTB20,CAS…
