# Supplementary material for: Integrative Analysis of Differentially Expressed miRNAs and Noncoding RNA Networks Reveals Molecular Mechanisms Underlying Metritis in Postpartum Dairy Cows
Source: Curr Issues Mol Biol. 2025 Aug 11;47(8):643. doi: 10.3390/cimb47080643 (PMC12385158; doi:10.3390/cimb47080643)
Supplement: Supplementary file 1 [file cimb-47-00643-s001.zip › Metritis_SupplementaryFileS5.xlsx]

## Sheet: mirRNA2lncRNA
ID	Accession	Target	TargetID						Target (Duplicates removed)
hsa-miR-142-5p	MIMAT0000433	LINC01128	643837						LINC01128
hsa-miR-142-5p	MIMAT0000433	SNHG3	8420						SNHG3
hsa-miR-142-5p	MIMAT0000433	ZRANB2-AS2	100852410						ZRANB2-AS2
hsa-miR-142-5p	MIMAT0000433	LAMTOR5-AS1	101410535						LAMTOR5-AS1
hsa-miR-142-5p	MIMAT0000433	RUSC1-AS1	284618						RUSC1-AS1
hsa-miR-142-5p	MIMAT0000433	BLACAT1	101669762						BLACAT1
hsa-miR-142-5p	MIMAT0000433	ALMS1-IT1	100874291						ALMS1-IT1
hsa-miR-142-5p	MIMAT0000433	THUMPD3-AS1	440944						THUMPD3-AS1
hsa-miR-142-5p	MIMAT0000433	FGD5-AS1	100505641						FGD5-AS1
hsa-miR-142-5p	MIMAT0000433	SH3BP5-AS1	100505696						SH3BP5-AS1
hsa-miR-142-5p	MIMAT0000433	SH3BP5-AS1	100505696						PTPRG-AS1
hsa-miR-142-5p	MIMAT0000433	PTPRG-AS1	100506994						ADAMTS9-AS1
hsa-miR-142-5p	MIMAT0000433	ADAMTS9-AS1	101929335						DUBR
hsa-miR-142-5p	MIMAT0000433	DUBR	344595						LINC02035
hsa-miR-142-5p	MIMAT0000433	LINC02035	100129550						THAP9-AS1
hsa-miR-142-5p	MIMAT0000433	THAP9-AS1	100499177						NNT-AS1
hsa-miR-142-5p	MIMAT0000433	NNT-AS1	100652772						CKMT2-AS1
hsa-miR-142-5p	MIMAT0000433	CKMT2-AS1	100131067						EPB41L4A-AS1
hsa-miR-142-5p	MIMAT0000433	EPB41L4A-AS1	114915						LINC01184
hsa-miR-142-5p	MIMAT0000433	EPB41L4A-AS1	114915						MIR3142HG
hsa-miR-142-5p	MIMAT0000433	LINC01184	644873						HCG18
hsa-miR-142-5p	MIMAT0000433	MIR3142HG	107075116						SNHG5
hsa-miR-142-5p	MIMAT0000433	HCG18	414777						LINC00473
hsa-miR-142-5p	MIMAT0000433	SNHG5	387066						HOTAIRM1
hsa-miR-142-5p	MIMAT0000433	LINC00473	90632						TRG-AS1
hsa-miR-142-5p	MIMAT0000433	HOTAIRM1	100506311						ST7-OT4
hsa-miR-142-5p	MIMAT0000433	TRG-AS1	100506776						SND1-IT1
hsa-miR-142-5p	MIMAT0000433	ST7-OT4	338069						LINC00689
hsa-miR-142-5p	MIMAT0000433	SND1-IT1	27099						MSC-AS1
hsa-miR-142-5p	MIMAT0000433	LINC00689	154822						ERICD
hsa-miR-142-5p	MIMAT0000433	MSC-AS1	100132891						RFX3-AS1
hsa-miR-142-5p	MIMAT0000433	ERICD	104355217						WAC-AS1
hsa-miR-142-5p	MIMAT0000433	RFX3-AS1	101929302						ZEB1-AS1
hsa-miR-142-5p	MIMAT0000433	WAC-AS1	220906						LINC00839
hsa-miR-142-5p	MIMAT0000433	ZEB1-AS1	220930						KCNQ1OT1
hsa-miR-142-5p	MIMAT0000433	LINC00839	84856						PAUPAR
hsa-miR-142-5p	MIMAT0000433	KCNQ1OT1	10984						NEAT1
hsa-miR-142-5p	MIMAT0000433	PAUPAR	103157000						MIR100HG
hsa-miR-142-5p	MIMAT0000433	NEAT1	283131						RERG-IT1
hsa-miR-142-5p	MIMAT0000433	NEAT1	283131						HELLPAR
hsa-miR-142-5p	MIMAT0000433	NEAT1	283131						PXN-AS1
hsa-miR-142-5p	MIMAT0000433	NEAT1	283131						LINC00943
hsa-miR-142-5p	MIMAT0000433	MIR100HG	399959						DLEU1
hsa-miR-142-5p	MIMAT0000433	RERG-IT1	100874290						LINC00641
hsa-miR-142-5p	MIMAT0000433	HELLPAR	101101692						SNHG14
hsa-miR-142-5p	MIMAT0000433	HELLPAR	101101692						OIP5-AS1
hsa-miR-142-5p	MIMAT0000433	PXN-AS1	100506649						NPTN-IT1
hsa-miR-142-5p	MIMAT0000433	LINC00943	100507206						LOXL1-AS1
hsa-miR-142-5p	MIMAT0000433	LINC00943	100507206						MIR193BHG
hsa-miR-142-5p	MIMAT0000433	DLEU1	10301						COX10-AS1
hsa-miR-142-5p	MIMAT0000433	LINC00641	283624						CCDC144NL-AS1
hsa-miR-142-5p	MIMAT0000433	SNHG14	104472715						LINC00665
hsa-miR-142-5p	MIMAT0000433	SNHG14	104472715						MIR99AHG
hsa-miR-142-5p	MIMAT0000433	OIP5-AS1	729082						TUG1
hsa-miR-142-5p	MIMAT0000433	NPTN-IT1	101241892						XIST
hsa-miR-142-5p	MIMAT0000433	NPTN-IT1	101241892						FTX
hsa-miR-142-5p	MIMAT0000433	LOXL1-AS1	100287616						FIRRE
hsa-miR-142-5p	MIMAT0000433	MIR193BHG	100129781						RN7SL832P
hsa-miR-142-5p	MIMAT0000433	COX10-AS1	100874058						LINC00997
hsa-miR-142-5p	MIMAT0000433	CCDC144NL-AS1	440416						LINC00265
hsa-miR-142-5p	MIMAT0000433	LINC00665	100506930						SNHG6
hsa-miR-142-5p	MIMAT0000433	LINC00665	100506930						EBLN3P
hsa-miR-142-5p	MIMAT0000433	MIR99AHG	388815						FAM201A
hsa-miR-142-5p	MIMAT0000433	TUG1	55000						SNHG1
hsa-miR-142-5p	MIMAT0000433	XIST	7503						MALAT1
hsa-miR-142-5p	MIMAT0000433	XIST	7503						GSEC
hsa-miR-142-5p	MIMAT0000433	FTX	100302692						PSMA3-AS1
hsa-miR-142-5p	MIMAT0000433	FIRRE	286467						GABPB1-AS1
hsa-miR-101-3p	MIMAT0000099	RUSC1-AS1	284618						SNHG21
hsa-miR-101-3p	MIMAT0000099	RN7SL832P	106479524						LINC01579
hsa-miR-101-3p	MIMAT0000099	PTPRG-AS1	100506994						C17orf102
hsa-miR-101-3p	MIMAT0000099	MIR3142HG	107075116						TYMSOS
hsa-miR-101-3p	MIMAT0000099	LINC00997	401321						SNHG22
hsa-miR-101-3p	MIMAT0000099	LINC00265	349114						DSCAM-AS1
hsa-miR-101-3p	MIMAT0000099	SND1-IT1	27099						LINC00891
hsa-miR-101-3p	MIMAT0000099	SNHG6	641638						PINK1-AS
hsa-miR-101-3p	MIMAT0000099	EBLN3P	100506710						SLFNL1-AS1
hsa-miR-101-3p	MIMAT0000099	EBLN3P	100506710						CCDC18-AS1
hsa-miR-101-3p	MIMAT0000099	FAM201A	158228						IL6R-AS1
hsa-miR-101-3p	MIMAT0000099	SNHG1	23642						MIR181A1HG
hsa-miR-101-3p	MIMAT0000099	NEAT1	283131						LINC01798
hsa-miR-101-3p	MIMAT0000099	MALAT1	378938						ATP6V1B1-AS1
hsa-miR-101-3p	MIMAT0000099	GSEC	399972						HAGLR
hsa-miR-101-3p	MIMAT0000099	HELLPAR	101101692						LMCD1-AS1
hsa-miR-101-3p	MIMAT0000099	LINC00943	100507206						PSMD6-AS1
hsa-miR-101-3p	MIMAT0000099	PSMA3-AS1	379025						MAGI1-IT1
hsa-miR-101-3p	MIMAT0000099	SNHG14	104472715						LINC01194
hsa-miR-101-3p	MIMAT0000099	GABPB1-AS1	100129387						PART1
hsa-miR-101-3p	MIMAT0000099	SNHG21	100505616						LINC02202
hsa-miR-101-3p	MIMAT0000099	LINC01579	283682						HCP5
hsa-miR-101-3p	MIMAT0000099	C17orf102	400591						HOXA-AS2
hsa-miR-101-3p	MIMAT0000099	TYMSOS	494514						LINC01003
hsa-miR-101-3p	MIMAT0000099	SNHG22	103091864						GASAL1
hsa-miR-101-3p	MIMAT0000099	DSCAM-AS1	100506492						PVT1
hsa-miR-101-3p	MIMAT0000099	LINC00891	441501						ARRDC1-AS1
hsa-miR-101-3p	MIMAT0000099	XIST	7503						SGMS1-AS1
hsa-miR-101-3p	MIMAT0000099	XIST	7503						LINC01553
hsa-miR-101-3p	MIMAT0000099	XIST	7503						DLG5-AS1
hsa-miR-101-3p	MIMAT0000099	XIST	7503						TMEM254-AS1
hsa-miR-106a-5p	MIMAT0000103	PINK1-AS	100861548						NUTM2A-AS1
hsa-miR-106a-5p	MIMAT0000103	SLFNL1-AS1	100507178						OLMALINC
hsa-miR-106a-5p	MIMAT0000103	CCDC18-AS1	100131564						RPARP-AS1
hsa-miR-106a-5p	MIMAT0000103	IL6R-AS1	101928101						H19
hsa-miR-106a-5p	MIMAT0000103	MIR181A1HG	100131234						RSF1-IT1
hsa-miR-106a-5p	MIMAT0000103	BLACAT1	101669762						GPRC5D-AS1
hsa-miR-106a-5p	MIMAT0000103	LINC01798	100507073						HOTAIR
hsa-miR-106a-5p	MIMAT0000103	ATP6V1B1-AS1	101927750						VASH1-AS1
hsa-miR-106a-5p	MIMAT0000103	HAGLR	401022						PWAR6
hsa-miR-106a-5p	MIMAT0000103	LMCD1-AS1	100288428						USP3-AS1
hsa-miR-106a-5p	MIMAT0000103	FGD5-AS1	100505641						ST20-AS1
hsa-miR-106a-5p	MIMAT0000103	PSMD6-AS1	109729140						SLX1B-SULT1A4
hsa-miR-106a-5p	MIMAT0000103	MAGI1-IT1	151877						SLX1A-SULT1A3
hsa-miR-106a-5p	MIMAT0000103	LINC02035	100129550						LINC02188
hsa-miR-106a-5p	MIMAT0000103	LINC01194	404663						LINC02086
hsa-miR-106a-5p	MIMAT0000103	NNT-AS1	100652772						ARHGAP27P1-BPTFP1-KPNA2P3
hsa-miR-106a-5p	MIMAT0000103	PART1	25859						SNHG16
hsa-miR-106a-5p	MIMAT0000103	CKMT2-AS1	100131067						SNHG20
hsa-miR-106a-5p	MIMAT0000103	EPB41L4A-AS1	114915						NORAD
hsa-miR-106a-5p	MIMAT0000103	EPB41L4A-AS1	114915						STK4-AS1
hsa-miR-106a-5p	MIMAT0000103	LINC02202	101927740						BTG3-AS1
hsa-miR-106a-5p	MIMAT0000103	HCG18	414777						THAP7-AS1
hsa-miR-106a-5p	MIMAT0000103	HCP5	10866						MIRLET7BHG
hsa-miR-106a-5p	MIMAT0000103	HOTAIRM1	100506311						TTTY15
hsa-miR-106a-5p	MIMAT0000103	HOXA-AS2	285943						TTN-AS1
hsa-miR-106a-5p	MIMAT0000103	LINC01003	100128822						THRB-IT1
hsa-miR-106a-5p	MIMAT0000103	LINC00689	154822						LINC00885
hsa-miR-106a-5p	MIMAT0000103	GASAL1	401472						LINC02360
hsa-miR-106a-5p	MIMAT0000103	PVT1	5820						SLIT2-IT1
hsa-miR-106a-5p	MIMAT0000103	PVT1	5820						LINC00534
hsa-miR-106a-5p	MIMAT0000103	ERICD	104355217						NUTM2B-AS1
hsa-miR-106a-5p	MIMAT0000103	RFX3-AS1	101929302						N4BP2L2-IT2
hsa-miR-106a-5p	MIMAT0000103	EBLN3P	100506710						DHRS4-AS1
hsa-miR-106a-5p	MIMAT0000103	ARRDC1-AS1	85026						LINC01578
hsa-miR-106a-5p	MIMAT0000103	LINC00839	84856						TMEM147-AS1
hsa-miR-106a-5p	MIMAT0000103	SGMS1-AS1	104355295						LINC01278
hsa-miR-106a-5p	MIMAT0000103	SGMS1-AS1	104355295						LINC00630
hsa-miR-106a-5p	MIMAT0000103	LINC01553	283025						LINC01355
hsa-miR-106a-5p	MIMAT0000103	DLG5-AS1	100128292						PAX8-AS1
hsa-miR-106a-5p	MIMAT0000103	TMEM254-AS1	219347						LINC00852
hsa-miR-106a-5p	MIMAT0000103	NUTM2A-AS1	728190						XXYLT1-AS2
hsa-miR-106a-5p	MIMAT0000103	OLMALINC	90271						MUC20-OT1
hsa-miR-106a-5p	MIMAT0000103	RPARP-AS1	100505761						C5orf66
hsa-miR-106a-5p	MIMAT0000103	H19	283120						MAGI2-AS3
hsa-miR-106a-5p	MIMAT0000103	KCNQ1OT1	10984						LINC01004
hsa-miR-106a-5p	MIMAT0000103	KCNQ1OT1	10984						CASC9
hsa-miR-106a-5p	MIMAT0000103	PAUPAR	103157000						OTUD6B-AS1
hsa-miR-106a-5p	MIMAT0000103	NEAT1	283131						C9orf170
hsa-miR-106a-5p	MIMAT0000103	NEAT1	283131						LINC00707
hsa-miR-106a-5p	MIMAT0000103	MALAT1	378938						ST8SIA6-AS1
hsa-miR-106a-5p	MIMAT0000103	RSF1-IT1	100874308						LINC01499
hsa-miR-106a-5p	MIMAT0000103	GPRC5D-AS1	100506314						GRM5-AS1
hsa-miR-106a-5p	MIMAT0000103	HOTAIR	100124700						ATP2B1-AS1
hsa-miR-106a-5p	MIMAT0000103	HELLPAR	101101692						MAPKAPK5-AS1
hsa-miR-106a-5p	MIMAT0000103	HELLPAR	101101692						LINC01089
hsa-miR-106a-5p	MIMAT0000103	DLEU1	10301						MEG3
hsa-miR-106a-5p	MIMAT0000103	PSMA3-AS1	379025						ARHGAP11B
hsa-miR-106a-5p	MIMAT0000103	PSMA3-AS1	379025						DNAAF4-CCPG1
hsa-miR-106a-5p	MIMAT0000103	VASH1-AS1	100506603						IQCH-AS1
hsa-miR-106a-5p	MIMAT0000103	PWAR6	100506965						LINC00052
hsa-miR-106a-5p	MIMAT0000103	SNHG14	104472715						TBC1D3P1-DHX40P1
hsa-miR-106a-5p	MIMAT0000103	GABPB1-AS1	100129387						LINC00662
hsa-miR-106a-5p	MIMAT0000103	USP3-AS1	100130855						LIPE-AS1
hsa-miR-106a-5p	MIMAT0000103	NPTN-IT1	101241892						PTOV1-AS2
hsa-miR-106a-5p	MIMAT0000103	ST20-AS1	283687						CBR3-AS1
hsa-miR-106a-5p	MIMAT0000103	SLX1B-SULT1A4	100526831						LINC01671
hsa-miR-106a-5p	MIMAT0000103	SLX1A-SULT1A3	100526830						ZNRF3-IT1
hsa-miR-106a-5p	MIMAT0000103	LINC02188	102724344						LINC01204
hsa-miR-106a-5p	MIMAT0000103	LINC02086	105371809						JPX
hsa-miR-106a-5p	MIMAT0000103	ARHGAP27P1-BPTFP1-KPNA2P3	109286553						CYP1B1-AS1
hsa-miR-106a-5p	MIMAT0000103	SNHG16	100507246						PCGEM1
hsa-miR-106a-5p	MIMAT0000103	SNHG20	654434						KIF9-AS1
hsa-miR-106a-5p	MIMAT0000103	NORAD	647979						UBA6-AS1
hsa-miR-106a-5p	MIMAT0000103	STK4-AS1	100505826						LINC01554
hsa-miR-106a-5p	MIMAT0000103	BTG3-AS1	110806272						SNHG4
hsa-miR-106a-5p	MIMAT0000103	THAP7-AS1	439931						HOXA11-AS
hsa-miR-106a-5p	MIMAT0000103	MIRLET7BHG	400931						LINC00174
hsa-miR-106a-5p	MIMAT0000103	XIST	7503						STAG3L5P-PVRIG2P-PILRB
hsa-miR-106a-5p	MIMAT0000103	XIST	7503						LINC01006
hsa-miR-106a-5p	MIMAT0000103	XIST	7503						RBPMS-AS1
hsa-miR-106a-5p	MIMAT0000103	XIST	7503						CASC19
hsa-miR-106a-5p	MIMAT0000103	TTTY15	64595						PEG13
hsa-miR-139-5p	MIMAT0000250	SNHG3	8420						LINC00963
hsa-miR-139-5p	MIMAT0000250	MIR181A1HG	100131234						TMEM132D-AS1
hsa-miR-139-5p	MIMAT0000250	RN7SL832P	106479524						LINC01257
hsa-miR-139-5p	MIMAT0000250	TTN-AS1	100506866						LINC00346
hsa-miR-139-5p	MIMAT0000250	THUMPD3-AS1	440944						TMC3-AS1
hsa-miR-139-5p	MIMAT0000250	SH3BP5-AS1	100505696						LINC00667
hsa-miR-139-5p	MIMAT0000250	THRB-IT1	100874274						LINC00909
hsa-miR-139-5p	MIMAT0000250	LINC00885	401109						A1BG-AS1
hsa-miR-139-5p	MIMAT0000250	LINC02360	105374484						GNAS-AS1
hsa-miR-139-5p	MIMAT0000250	SLIT2-IT1	100505893						LINC01689
hsa-miR-139-5p	MIMAT0000250	HCP5	10866						C22orf34
hsa-miR-139-5p	MIMAT0000250	LINC00534	100874052						TNFRSF14-AS1
hsa-miR-139-5p	MIMAT0000250	ERICD	104355217						SNHG12
hsa-miR-139-5p	MIMAT0000250	NUTM2B-AS1	101060691						ERI3-IT1
hsa-miR-139-5p	MIMAT0000250	NUTM2A-AS1	728190						RASAL2-AS1
hsa-miR-139-5p	MIMAT0000250	NEAT1	283131						MIR29B2CHG
hsa-miR-139-5p	MIMAT0000250	NEAT1	283131						LINC01703
hsa-miR-139-5p	MIMAT0000250	LINC00943	100507206						PCBP1-AS1
hsa-miR-139-5p	MIMAT0000250	N4BP2L2-IT2	116828						TEX41
hsa-miR-139-5p	MIMAT0000250	LINC00641	283624						LINC02478
hsa-miR-139-5p	MIMAT0000250	DHRS4-AS1	55449						CERS6-AS1
hsa-miR-139-5p	MIMAT0000250	LINC01578	100507217						MBNL1-AS1
hsa-miR-139-5p	MIMAT0000250	LINC01579	283682						DLG1-AS1
hsa-miR-139-5p	MIMAT0000250	TMEM147-AS1	100506469						AFAP1-AS1
hsa-miR-139-5p	MIMAT0000250	LINC01278	92249						LINC02434
hsa-miR-139-5p	MIMAT0000250	XIST	7503						SLC9A3-AS1
hsa-miR-139-5p	MIMAT0000250	LINC00630	100287765						BASP1-AS1
hsa-miR-145-5p	MIMAT0000437	LINC01355	100996511						HCG17
hsa-miR-145-5p	MIMAT0000437	SLFNL1-AS1	100507178						TRAF3IP2-AS1
hsa-miR-145-5p	MIMAT0000437	PAX8-AS1	654433						DLX6-AS1
hsa-miR-145-5p	MIMAT0000437	LINC00852	84657						FAM66E
hsa-miR-145-5p	MIMAT0000437	LINC00852	84657						EXTL3-AS1
hsa-miR-145-5p	MIMAT0000437	XXYLT1-AS2	101410543						AZIN1-AS1
hsa-miR-145-5p	MIMAT0000437	MUC20-OT1	111753249						RNF139-AS1
hsa-miR-145-5p	MIMAT0000437	MUC20-OT1	111753249						CDKN2B-AS1
hsa-miR-145-5p	MIMAT0000437	C5orf66	100996485						STX17-AS1
hsa-miR-145-5p	MIMAT0000437	HCG18	414777						GSN-AS1
hsa-miR-145-5p	MIMAT0000437	MAGI2-AS3	100505881						MIR600HG
hsa-miR-145-5p	MIMAT0000437	LINC01004	100216546						SLC25A25-AS1
hsa-miR-145-5p	MIMAT0000437	CASC9	101805492						C9orf163
hsa-miR-145-5p	MIMAT0000437	OTUD6B-AS1	100506365						PROSER2-AS1
hsa-miR-145-5p	MIMAT0000437	OTUD6B-AS1	100506365						LINC00843
hsa-miR-145-5p	MIMAT0000437	PVT1	5820						BMS1P4
hsa-miR-145-5p	MIMAT0000437	PVT1	5820						ZSWIM8-AS1
hsa-miR-145-5p	MIMAT0000437	C9orf170	401535						ZMIZ1-AS1
hsa-miR-145-5p	MIMAT0000437	LINC00707	100507127						C1RL-AS1
hsa-miR-145-5p	MIMAT0000437	ST8SIA6-AS1	100128098						FAM66C
hsa-miR-145-5p	MIMAT0000437	KCNQ1OT1	10984						HOXC-AS3
hsa-miR-145-5p	MIMAT0000437	KCNQ1OT1	10984						AGAP2-AS1
hsa-miR-145-5p	MIMAT0000437	KCNQ1OT1	10984						ATXN8OS
hsa-miR-145-5p	MIMAT0000437	LINC01499	102723644						G2E3-AS1
hsa-miR-145-5p	MIMAT0000437	SNHG1	23642						SLC25A21-AS1
hsa-miR-145-5p	MIMAT0000437	MALAT1	378938						LINC00639
hsa-miR-145-5p	MIMAT0000437	GRM5-AS1	100873989						ACTN1-AS1
hsa-miR-145-5p	MIMAT0000437	ATP2B1-AS1	338758						MEG8
hsa-miR-145-5p	MIMAT0000437	HELLPAR	101101692						LINC00638
hsa-miR-145-5p	MIMAT0000437	MAPKAPK5-AS1	51275						FAM30A
hsa-miR-145-5p	MIMAT0000437	LINC01089	338799						ERVK13-1
hsa-miR-145-5p	MIMAT0000437	MEG3	55384						ZNF213-AS1
hsa-miR-145-5p	MIMAT0000437	ARHGAP11B	89839						LINC02128
hsa-miR-145-5p	MIMAT0000437	OIP5-AS1	729082						LINC00922
hsa-miR-145-5p	MIMAT0000437	DNAAF4-CCPG1	100533483						LINC01572
hsa-miR-145-5p	MIMAT0000437	IQCH-AS1	100506686						FENDRR
hsa-miR-145-5p	MIMAT0000437	LINC00052	145978						MIR497HG
hsa-miR-145-5p	MIMAT0000437	CCDC144NL-AS1	440416						LINC00324
hsa-miR-145-5p	MIMAT0000437	TBC1D3P1-DHX40P1	653645						TBX2-AS1
hsa-miR-145-5p	MIMAT0000437	LINC00662	148189						SNHG25
hsa-miR-145-5p	MIMAT0000437	LIPE-AS1	100996307						SOX9-AS1
hsa-miR-145-5p	MIMAT0000437	PTOV1-AS2	101928378						LINC00511
hsa-miR-145-5p	MIMAT0000437	CBR3-AS1	100506428						TNRC6C-AS1
hsa-miR-145-5p	MIMAT0000437	LINC01671	101928233						PARD6G-AS1
hsa-miR-145-5p	MIMAT0000437	ZNRF3-IT1	100874339						SCGB1B2P
hsa-miR-145-5p	MIMAT0000437	TUG1	55000						MZF1-AS1
hsa-miR-145-5p	MIMAT0000437	LINC01204	101927528						SMIM25
hsa-miR-145-5p	MIMAT0000437	JPX	554203						LINC00649
hsa-miR-145-5p	MIMAT0000437	JPX	554203						TRPM2-AS
hsa-miR-148a-3p	MIMAT0000243	SNHG3	8420						TSPEAR-AS2
hsa-miR-148a-3p	MIMAT0000243	CYP1B1-AS1	285154						LINC01547
hsa-miR-148a-3p	MIMAT0000243	PCGEM1	64002						MCM3AP-AS1
hsa-miR-148a-3p	MIMAT0000243	THRB-IT1	100874274						FAM239A
hsa-miR-148a-3p	MIMAT0000243	KIF9-AS1	285352						FAM239B
hsa-miR-148a-3p	MIMAT0000243	UBA6-AS1	550112						ARMCX5-GPRASP2
hsa-miR-148a-3p	MIMAT0000243	LINC01554	202299						MIR503HG
hsa-miR-148a-3p	MIMAT0000243	SNHG4	724102						LINC00894
hsa-miR-148a-3p	MIMAT0000243	HCG18	414777						LINC00622
hsa-miR-148a-3p	MIMAT0000243	HOTAIRM1	100506311						GAS5
hsa-miR-148a-3p	MIMAT0000243	HOXA11-AS	221883						LINC00467
hsa-miR-148a-3p	MIMAT0000243	LINC00174	285908						SEPSECS-AS1
hsa-miR-148a-3p	MIMAT0000243	STAG3L5P-PVRIG2P-PILRB	101752399						LINC00847
hsa-miR-148a-3p	MIMAT0000243	LINC01006	100506380						SNHG15
hsa-miR-148a-3p	MIMAT0000243	RBPMS-AS1	100128750						ZFPM2-AS1
hsa-miR-148a-3p	MIMAT0000243	CASC19	103021165						FER1L6-AS2
hsa-miR-148a-3p	MIMAT0000243	PVT1	5820						CASC2
hsa-miR-148a-3p	MIMAT0000243	PEG13	359809						BCDIN3D-AS1
hsa-miR-148a-3p	MIMAT0000243	PEG13	359809						LINC02381
hsa-miR-148a-3p	MIMAT0000243	LINC00963	100506190						LINC01416
hsa-miR-148a-3p	MIMAT0000243	NUTM2B-AS1	101060691						UCA1
hsa-miR-148a-3p	MIMAT0000243	NUTM2A-AS1	728190						DM1-AS
hsa-miR-148a-3p	MIMAT0000243	H19	283120						SDCBP2-AS1
hsa-miR-148a-3p	MIMAT0000243	KCNQ1OT1	10984						DUXAP8
hsa-miR-148a-3p	MIMAT0000243	KCNQ1OT1	10984						SOX2-OT
hsa-miR-148a-3p	MIMAT0000243	KCNQ1OT1	10984						HHIP-AS1
hsa-miR-148a-3p	MIMAT0000243	NEAT1	283131						CARMN
hsa-miR-148a-3p	MIMAT0000243	NEAT1	283131						SMC2-AS1
hsa-miR-148a-3p	MIMAT0000243	NEAT1	283131						MIR194-2HG
hsa-miR-148a-3p	MIMAT0000243	NEAT1	283131						ADAMTSL4-AS1
hsa-miR-148a-3p	MIMAT0000243	NEAT1	283131						RNASEH1-AS1
hsa-miR-148a-3p	MIMAT0000243	NEAT1	283131						LINC01963
hsa-miR-148a-3p	MIMAT0000243	HOTAIR	100124700						LINC02027
hsa-miR-148a-3p	MIMAT0000243	LINC01089	338799						LINC01018
hsa-miR-148a-3p	MIMAT0000243	TMEM132D-AS1	283352						SCAMP1-AS1
hsa-miR-148a-3p	MIMAT0000243	LINC01257	116437						TRIM52-AS1
hsa-miR-148a-3p	MIMAT0000243	LINC00346	283487						SOD2-OT1
hsa-miR-148a-3p	MIMAT0000243	DHRS4-AS1	55449						HOXA-AS3
hsa-miR-148a-3p	MIMAT0000243	OIP5-AS1	729082						LINC01176
hsa-miR-148a-3p	MIMAT0000243	TMC3-AS1	101929655						LINC00863
hsa-miR-148a-3p	MIMAT0000243	LINC00052	145978						LINC00544
hsa-miR-148a-3p	MIMAT0000243	SLX1B-SULT1A4	100526831						ZFHX2-AS1
hsa-miR-148a-3p	MIMAT0000243	SLX1A-SULT1A3	100526830						RBFADN
hsa-miR-148a-3p	MIMAT0000243	SNHG20	654434						LINC00313
hsa-miR-148a-3p	MIMAT0000243	LINC00667	339290						LINC01669
hsa-miR-148a-3p	MIMAT0000243	LINC00909	400657						LINC00898
hsa-miR-148a-3p	MIMAT0000243	A1BG-AS1	503538						DENND6A-DT
hsa-miR-148a-3p	MIMAT0000243	GNAS-AS1	149775						PSMD6-AS2
hsa-miR-148a-3p	MIMAT0000243	LINC01689	101927869						HCG11
hsa-miR-148a-3p	MIMAT0000243	TUG1	55000						LINC00240
hsa-miR-148a-3p	MIMAT0000243	C22orf34	348645						LINC-PINT
hsa-miR-148a-3p	MIMAT0000243	XIST	7503						LINC01111
hsa-miR-15b-5p	MIMAT0000417	LINC01128	643837						ENTPD1-AS1
hsa-miR-15b-5p	MIMAT0000417	TNFRSF14-AS1	115110						LINC00937
hsa-miR-15b-5p	MIMAT0000417	SNHG12	85028						WASIR2
hsa-miR-15b-5p	MIMAT0000417	SLFNL1-AS1	100507178						MMP25-AS1
hsa-miR-15b-5p	MIMAT0000417	SLFNL1-AS1	100507178						RRN3P2
hsa-miR-15b-5p	MIMAT0000417	SLFNL1-AS1	100507178						DLGAP1-AS1
hsa-miR-15b-5p	MIMAT0000417	ERI3-IT1	100874278						DLGAP1-AS5
hsa-miR-15b-5p	MIMAT0000417	RASAL2-AS1	100302401						ZNF561-AS1
hsa-miR-15b-5p	MIMAT0000417	RASAL2-AS1	100302401						LINC00205
hsa-miR-15b-5p	MIMAT0000417	MIR29B2CHG	100128537						MIATNB
hsa-miR-15b-5p	MIMAT0000417	MIR29B2CHG	100128537						DLEU2L
hsa-miR-15b-5p	MIMAT0000417	LINC01703	105373113						CYTOR
hsa-miR-15b-5p	MIMAT0000417	PCBP1-AS1	400960						RGPD4-AS1
hsa-miR-15b-5p	MIMAT0000417	PAX8-AS1	654433						MIR4458HG
hsa-miR-15b-5p	MIMAT0000417	TEX41	401014						TMEM161B-AS1
hsa-miR-15b-5p	MIMAT0000417	LINC02478	100505984						ST7-AS1
hsa-miR-15b-5p	MIMAT0000417	CERS6-AS1	100861402						MCPH1-AS1
hsa-miR-15b-5p	MIMAT0000417	TTN-AS1	100506866						PCAT1
hsa-miR-15b-5p	MIMAT0000417	THUMPD3-AS1	440944						KCNMA1-AS1
hsa-miR-15b-5p	MIMAT0000417	LINC00852	84657						LINC01001
hsa-miR-15b-5p	MIMAT0000417	FGD5-AS1	100505641						MIR4697HG
hsa-miR-15b-5p	MIMAT0000417	LINC02035	100129550						RMST
hsa-miR-15b-5p	MIMAT0000417	MBNL1-AS1	401093						FRMD6-AS1
hsa-miR-15b-5p	MIMAT0000417	DLG1-AS1	100507086						PWAR5
hsa-miR-15b-5p	MIMAT0000417	AFAP1-AS1	84740						TOB1-AS1
hsa-miR-15b-5p	MIMAT0000417	UBA6-AS1	550112						C18orf15
hsa-miR-15b-5p	MIMAT0000417	LINC02434	105377606						ZNF460-AS1
hsa-miR-15b-5p	MIMAT0000417	LINC02434	105377606						NRSN2-AS1
hsa-miR-15b-5p	MIMAT0000417	SLC9A3-AS1	100288152						ZNF337-AS1
hsa-miR-15b-5p	MIMAT0000417	SLC9A3-AS1	100288152						LINC01441
hsa-miR-15b-5p	MIMAT0000417	BASP1-AS1	285696						GUSBP11
hsa-miR-15b-5p	MIMAT0000417	EPB41L4A-AS1	114915						DANT2
hsa-miR-15b-5p	MIMAT0000417	LINC01184	644873						DNAJC27-AS1
hsa-miR-15b-5p	MIMAT0000417	HCG18	414777						LINC01907
hsa-miR-15b-5p	MIMAT0000417	HCG18	414777						LINC00879
hsa-miR-15b-5p	MIMAT0000417	HCG18	414777						NOP14-AS1
hsa-miR-15b-5p	MIMAT0000417	HCG17	414778						LIFR-AS1
hsa-miR-15b-5p	MIMAT0000417	HCG18	414777						AFDN-DT
hsa-miR-15b-5p	MIMAT0000417	TRAF3IP2-AS1	643749						HOXA10-AS
hsa-miR-15b-5p	MIMAT0000417	LINC00473	90632						RAD51-AS1
hsa-miR-15b-5p	MIMAT0000417	LINC00473	90632						MIR762HG
hsa-miR-15b-5p	MIMAT0000417	LINC00473	90632						CRNDE
hsa-miR-15b-5p	MIMAT0000417	TRG-AS1	100506776						LINC01224
hsa-miR-15b-5p	MIMAT0000417	DLX6-AS1	285987						SNHG17
hsa-miR-15b-5p	MIMAT0000417	STAG3L5P-PVRIG2P-PILRB	101752399						LINC01270
hsa-miR-15b-5p	MIMAT0000417	STAG3L5P-PVRIG2P-PILRB	101752399						MIR646HG
hsa-miR-15b-5p	MIMAT0000417	STAG3L5P-PVRIG2P-PILRB	101752399						MIAT
hsa-miR-15b-5p	MIMAT0000417	STAG3L5P-PVRIG2P-PILRB	101752399						LINC01521
hsa-miR-15b-5p	MIMAT0000417	STAG3L5P-PVRIG2P-PILRB	101752399
hsa-miR-15b-5p	MIMAT0000417	FAM66E	100132103
hsa-miR-15b-5p	MIMAT0000417	EXTL3-AS1	101929402
hsa-miR-15b-5p	MIMAT0000417	CASC9	101805492
hsa-miR-15b-5p	MIMAT0000417	AZIN1-AS1	100506753
hsa-miR-15b-5p	MIMAT0000417	RNF139-AS1	101927612
hsa-miR-15b-5p	MIMAT0000417	PVT1	5820
hsa-miR-15b-5p	MIMAT0000417	CDKN2B-AS1	100048912
hsa-miR-15b-5p	MIMAT0000417	STX17-AS1	441461
hsa-miR-15b-5p	MIMAT0000417	GSN-AS1	57000
hsa-miR-15b-5p	MIMAT0000417	MIR600HG	81571
hsa-miR-15b-5p	MIMAT0000417	SLC25A25-AS1	100289019
hsa-miR-15b-5p	MIMAT0000417	C9orf163	158055
hsa-miR-15b-5p	MIMAT0000417	LINC00707	100507127
hsa-miR-15b-5p	MIMAT0000417	PROSER2-AS1	219731
hsa-miR-15b-5p	MIMAT0000417	LINC00843	113218477
hsa-miR-15b-5p	MIMAT0000417	BMS1P4	729096
hsa-miR-15b-5p	MIMAT0000417	ZSWIM8-AS1	100507331
hsa-miR-15b-5p	MIMAT0000417	ZMIZ1-AS1	283050
hsa-miR-15b-5p	MIMAT0000417	NUTM2B-AS1	101060691
hsa-miR-15b-5p	MIMAT0000417	NUTM2A-AS1	728190
hsa-miR-15b-5p	MIMAT0000417	KCNQ1OT1	10984
hsa-miR-15b-5p	MIMAT0000417	KCNQ1OT1	10984
hsa-miR-15b-5p	MIMAT0000417	SNHG1	23642
hsa-miR-15b-5p	MIMAT0000417	NEAT1	283131
hsa-miR-15b-5p	MIMAT0000417	NEAT1	283131
hsa-miR-15b-5p	MIMAT0000417	NEAT1	283131
hsa-miR-15b-5p	MIMAT0000417	C1RL-AS1	283314
hsa-miR-15b-5p	MIMAT0000417	FAM66C	440078
hsa-miR-15b-5p	MIMAT0000417	HOXC-AS3	100874365
hsa-miR-15b-5p	MIMAT0000417	AGAP2-AS1	100130776
hsa-miR-15b-5p	MIMAT0000417	HELLPAR	101101692
hsa-miR-15b-5p	MIMAT0000417	HELLPAR	101101692
hsa-miR-15b-5p	MIMAT0000417	LINC00943	100507206
hsa-miR-15b-5p	MIMAT0000417	TMEM132D-AS1	283352
hsa-miR-15b-5p	MIMAT0000417	ATXN8OS	6315
hsa-miR-15b-5p	MIMAT0000417	ATXN8OS	6315
hsa-miR-15b-5p	MIMAT0000417	ATXN8OS	6315
hsa-miR-15b-5p	MIMAT0000417	ATXN8OS	6315
hsa-miR-15b-5p	MIMAT0000417	LINC00641	283624
hsa-miR-15b-5p	MIMAT0000417	G2E3-AS1	105370431
hsa-miR-15b-5p	MIMAT0000417	SLC25A21-AS1	100129794
hsa-miR-15b-5p	MIMAT0000417	LINC00639	283547
hsa-miR-15b-5p	MIMAT0000417	PSMA3-AS1	379025
hsa-miR-15b-5p	MIMAT0000417	ACTN1-AS1	161159
hsa-miR-15b-5p	MIMAT0000417	MEG3	55384
hsa-miR-15b-5p	MIMAT0000417	MEG8	79104
hsa-miR-15b-5p	MIMAT0000417	LINC00638	196872
hsa-miR-15b-5p	MIMAT0000417	LINC00638	196872
hsa-miR-15b-5p	MIMAT0000417	FAM30A	9834
hsa-miR-15b-5p	MIMAT0000417	ARHGAP11B	89839
hsa-miR-15b-5p	MIMAT0000417	GABPB1-AS1	100129387
hsa-miR-15b-5p	MIMAT0000417	GABPB1-AS1	100129387
hsa-miR-15b-5p	MIMAT0000417	IQCH-AS1	100506686
hsa-miR-15b-5p	MIMAT0000417	LINC01578	100507217
hsa-miR-15b-5p	MIMAT0000417	ERVK13-1	100507321
hsa-miR-15b-5p	MIMAT0000417	ZNF213-AS1	100507458
hsa-miR-15b-5p	MIMAT0000417	SLX1B-SULT1A4	100526831
hsa-miR-15b-5p	MIMAT0000417	LINC02128	107983964
hsa-miR-15b-5p	MIMAT0000417	LINC00922	283867
hsa-miR-15b-5p	MIMAT0000417	LINC01572	101927957
hsa-miR-15b-5p	MIMAT0000417	LINC01572	101927957
hsa-miR-15b-5p	MIMAT0000417	FENDRR	400550
hsa-miR-15b-5p	MIMAT0000417	MIR497HG	100506755
hsa-miR-15b-5p	MIMAT0000417	LINC00324	284029
hsa-miR-15b-5p	MIMAT0000417	TBX2-AS1	103689912
hsa-miR-15b-5p	MIMAT0000417	SNHG25	105376843
hsa-miR-15b-5p	MIMAT0000417	SOX9-AS1	400618
hsa-miR-15b-5p	MIMAT0000417	LINC00511	400619
hsa-miR-15b-5p	MIMAT0000417	SNHG16	100507246
hsa-miR-15b-5p	MIMAT0000417	TNRC6C-AS1	100131096
hsa-miR-15b-5p	MIMAT0000417	PARD6G-AS1	100130522
hsa-miR-15b-5p	MIMAT0000417	LINC00662	148189
hsa-miR-15b-5p	MIMAT0000417	LINC00662	148189
hsa-miR-15b-5p	MIMAT0000417	LINC00662	148189
hsa-miR-15b-5p	MIMAT0000417	SCGB1B2P	643719
hsa-miR-15b-5p	MIMAT0000417	TMEM147-AS1	100506469
hsa-miR-15b-5p	MIMAT0000417	LINC00665	100506930
hsa-miR-15b-5p	MIMAT0000417	LIPE-AS1	100996307
hsa-miR-15b-5p	MIMAT0000417	MZF1-AS1	100131691
hsa-miR-15b-5p	MIMAT0000417	SMIM25	100506115
hsa-miR-15b-5p	MIMAT0000417	LINC00649	100506334
hsa-miR-15b-5p	MIMAT0000417	TRPM2-AS	101928607
hsa-miR-15b-5p	MIMAT0000417	TSPEAR-AS2	114043
hsa-miR-15b-5p	MIMAT0000417	LINC01547	84536
hsa-miR-15b-5p	MIMAT0000417	MCM3AP-AS1	114044
hsa-miR-15b-5p	MIMAT0000417	MCM3AP-AS1	114044
hsa-miR-15b-5p	MIMAT0000417	TUG1	55000
hsa-miR-15b-5p	MIMAT0000417	FAM239A	101930105
hsa-miR-15b-5p	MIMAT0000417	FAM239A	101930105
hsa-miR-15b-5p	MIMAT0000417	FAM239B	729162
hsa-miR-15b-5p	MIMAT0000417	FAM239B	729162
hsa-miR-15b-5p	MIMAT0000417	XIST	7503
hsa-miR-15b-5p	MIMAT0000417	XIST	7503
hsa-miR-15b-5p	MIMAT0000417	XIST	7503
hsa-miR-15b-5p	MIMAT0000417	XIST	7503
hsa-miR-15b-5p	MIMAT0000417	XIST	7503
hsa-miR-15b-5p	MIMAT0000417	ARMCX5-GPRASP2	100528062
hsa-miR-15b-5p	MIMAT0000417	MIR503HG	84848
hsa-miR-15b-5p	MIMAT0000417	LINC00894	100272228
hsa-miR-18b-5p	MIMAT0001412	LINC00622	644242
hsa-miR-18b-5p	MIMAT0001412	GAS5	60674
hsa-miR-18b-5p	MIMAT0001412	LINC00467	84791
hsa-miR-18b-5p	MIMAT0001412	SEPSECS-AS1	285540
hsa-miR-18b-5p	MIMAT0001412	LINC00847	729678
hsa-miR-18b-5p	MIMAT0001412	LINC00847	729678
hsa-miR-18b-5p	MIMAT0001412	LINC00847	729678
hsa-miR-18b-5p	MIMAT0001412	SNHG15	285958
hsa-miR-18b-5p	MIMAT0001412	MSC-AS1	100132891
hsa-miR-18b-5p	MIMAT0001412	ZFPM2-AS1	102723356
hsa-miR-18b-5p	MIMAT0001412	FER1L6-AS2	157376
hsa-miR-18b-5p	MIMAT0001412	LINC00963	100506190
hsa-miR-18b-5p	MIMAT0001412	SGMS1-AS1	104355295
hsa-miR-18b-5p	MIMAT0001412	CASC2	255082
hsa-miR-18b-5p	MIMAT0001412	H19	283120
hsa-miR-18b-5p	MIMAT0001412	KCNQ1OT1	10984
hsa-miR-18b-5p	MIMAT0001412	KCNQ1OT1	10984
hsa-miR-18b-5p	MIMAT0001412	KCNQ1OT1	10984
hsa-miR-18b-5p	MIMAT0001412	SNHG1	23642
hsa-miR-18b-5p	MIMAT0001412	NEAT1	283131
hsa-miR-18b-5p	MIMAT0001412	NEAT1	283131
hsa-miR-18b-5p	MIMAT0001412	NEAT1	283131
hsa-miR-18b-5p	MIMAT0001412	BCDIN3D-AS1	100286844
hsa-miR-18b-5p	MIMAT0001412	LINC02381	400043
hsa-miR-18b-5p	MIMAT0001412	N4BP2L2-IT2	116828
hsa-miR-18b-5p	MIMAT0001412	FAM30A	9834
hsa-miR-18b-5p	MIMAT0001412	OIP5-AS1	729082
hsa-miR-18b-5p	MIMAT0001412	GABPB1-AS1	100129387
hsa-miR-18b-5p	MIMAT0001412	DNAAF4-CCPG1	100533483
hsa-miR-18b-5p	MIMAT0001412	LOXL1-AS1	100287616
hsa-miR-18b-5p	MIMAT0001412	FENDRR	400550
hsa-miR-18b-5p	MIMAT0001412	LINC01416	101927273
hsa-miR-18b-5p	MIMAT0001412	UCA1	652995
hsa-miR-18b-5p	MIMAT0001412	DM1-AS	109729182
hsa-miR-18b-5p	MIMAT0001412	SDCBP2-AS1	100507495
hsa-miR-18b-5p	MIMAT0001412	DUXAP8	503637
hsa-miR-18b-5p	MIMAT0001412	LINC01278	92249
hsa-miR-18b-5p	MIMAT0001412	XIST	7503
hsa-miR-18b-5p	MIMAT0001412	XIST	7503
hsa-miR-18b-5p	MIMAT0001412	XIST	7503
hsa-miR-18b-5p	MIMAT0001412	XIST	7503
hsa-miR-18b-5p	MIMAT0001412	XIST	7503
hsa-miR-18b-5p	MIMAT0001412	FTX	100302692
hsa-miR-215-5p	MIMAT0000272	RUSC1-AS1	284618
hsa-miR-215-5p	MIMAT0000272	SOX2-OT	347689
hsa-miR-215-5p	MIMAT0000272	HHIP-AS1	646576
hsa-miR-215-5p	MIMAT0000272	CARMN	728264
hsa-miR-215-5p	MIMAT0000272	SMC2-AS1	101928550
hsa-miR-215-5p	MIMAT0000272	WAC-AS1	220906
hsa-miR-215-5p	MIMAT0000272	KCNQ1OT1	10984
hsa-miR-215-5p	MIMAT0000272	KCNQ1OT1	10984
hsa-miR-215-5p	MIMAT0000272	MIR194-2HG	105369343
hsa-miR-215-5p	MIMAT0000272	LINC01089	338799
hsa-miR-215-5p	MIMAT0000272	MIR193BHG	100129781
hsa-miR-215-5p	MIMAT0000272	LINC01547	84536
hsa-miR-215-5p	MIMAT0000272	XIST	7503
hsa-miR-215-5p	MIMAT0000272	FTX	100302692
hsa-miR-218-5p	MIMAT0000275	SNHG12	85028
hsa-miR-218-5p	MIMAT0000275	SLFNL1-AS1	100507178
hsa-miR-218-5p	MIMAT0000275	ADAMTSL4-AS1	574406
hsa-miR-218-5p	MIMAT0000275	RNASEH1-AS1	100506054
hsa-miR-218-5p	MIMAT0000275	CYP1B1-AS1	285154
hsa-miR-218-5p	MIMAT0000275	TTN-AS1	100506866
hsa-miR-218-5p	MIMAT0000275	LINC01963	150967
hsa-miR-218-5p	MIMAT0000275	THUMPD3-AS1	440944
hsa-miR-218-5p	MIMAT0000275	LINC02027	728290
hsa-miR-218-5p	MIMAT0000275	LINC02035	100129550
hsa-miR-218-5p	MIMAT0000275	MUC20-OT1	111753249
hsa-miR-218-5p	MIMAT0000275	LINC00885	401109
hsa-miR-218-5p	MIMAT0000275	LINC01018	255167
hsa-miR-218-5p	MIMAT0000275	SCAMP1-AS1	728769
hsa-miR-218-5p	MIMAT0000275	LINC01184	644873
hsa-miR-218-5p	MIMAT0000275	LINC00847	729678
hsa-miR-218-5p	MIMAT0000275	TRIM52-AS1	100507602
hsa-miR-218-5p	MIMAT0000275	SOD2-OT1	100129518
hsa-miR-218-5p	MIMAT0000275	HOXA-AS3	100133311
hsa-miR-218-5p	MIMAT0000275	LINC01176	100506516
hsa-miR-218-5p	MIMAT0000275	LINC01176	100506516
hsa-miR-218-5p	MIMAT0000275	MAGI2-AS3	100505881
hsa-miR-218-5p	MIMAT0000275	STAG3L5P-PVRIG2P-PILRB	101752399
hsa-miR-218-5p	MIMAT0000275	LINC00689	154822
hsa-miR-218-5p	MIMAT0000275	CASC19	103021165
hsa-miR-218-5p	MIMAT0000275	WAC-AS1	220906
hsa-miR-218-5p	MIMAT0000275	LINC00863	439994
hsa-miR-218-5p	MIMAT0000275	RPARP-AS1	100505761
hsa-miR-218-5p	MIMAT0000275	CASC2	255082
hsa-miR-218-5p	MIMAT0000275	KCNQ1OT1	10984
hsa-miR-218-5p	MIMAT0000275	KCNQ1OT1	10984
hsa-miR-218-5p	MIMAT0000275	KCNQ1OT1	10984
hsa-miR-218-5p	MIMAT0000275	NEAT1	283131
hsa-miR-218-5p	MIMAT0000275	NEAT1	283131
hsa-miR-218-5p	MIMAT0000275	MIR100HG	399959
hsa-miR-218-5p	MIMAT0000275	HELLPAR	101101692
hsa-miR-218-5p	MIMAT0000275	LINC00544	440131
hsa-miR-218-5p	MIMAT0000275	ZFHX2-AS1	109729160
hsa-miR-218-5p	MIMAT0000275	PSMA3-AS1	379025
hsa-miR-218-5p	MIMAT0000275	PSMA3-AS1	379025
hsa-miR-218-5p	MIMAT0000275	OIP5-AS1	729082
hsa-miR-218-5p	MIMAT0000275	OIP5-AS1	729082
hsa-miR-218-5p	MIMAT0000275	DNAAF4-CCPG1	100533483
hsa-miR-218-5p	MIMAT0000275	NPTN-IT1	101241892
hsa-miR-218-5p	MIMAT0000275	CCDC144NL-AS1	440416
hsa-miR-218-5p	MIMAT0000275	SNHG16	100507246
hsa-miR-218-5p	MIMAT0000275	RBFADN	100506070
hsa-miR-218-5p	MIMAT0000275	MIR99AHG	388815
hsa-miR-218-5p	MIMAT0000275	LINC00313	114038
hsa-miR-218-5p	MIMAT0000275	LINC01669	102724354
hsa-miR-218-5p	MIMAT0000275	LINC00313	114038
hsa-miR-218-5p	MIMAT0000275	LINC00898	400932
hsa-miR-26b-5p	MIMAT0000083	GAS5	60674
hsa-miR-26b-5p	MIMAT0000083	MIR181A1HG	100131234
hsa-miR-26b-5p	MIMAT0000083	LINC01703	105373113
hsa-miR-26b-5p	MIMAT0000083	THUMPD3-AS1	440944
hsa-miR-26b-5p	MIMAT0000083	SH3BP5-AS1	100505696
hsa-miR-26b-5p	MIMAT0000083	DENND6A-DT	101929159
hsa-miR-26b-5p	MIMAT0000083	PSMD6-AS2	100507062
hsa-miR-26b-5p	MIMAT0000083	NNT-AS1	100652772
hsa-miR-26b-5p	MIMAT0000083	LINC00847	729678
hsa-miR-26b-5p	MIMAT0000083	HCG11	493812
hsa-miR-26b-5p	MIMAT0000083	LINC00240	100133205
hsa-miR-26b-5p	MIMAT0000083	SNHG5	387066
hsa-miR-26b-5p	MIMAT0000083	LINC00997	401321
hsa-miR-26b-5p	MIMAT0000083	TRG-AS1	100506776
hsa-miR-26b-5p	MIMAT0000083	LINC00174	285908
hsa-miR-26b-5p	MIMAT0000083	DLX6-AS1	285987
hsa-miR-26b-5p	MIMAT0000083	LINC-PINT	378805
hsa-miR-26b-5p	MIMAT0000083	SNHG6	641638
hsa-miR-26b-5p	MIMAT0000083	MSC-AS1	100132891
hsa-miR-26b-5p	MIMAT0000083	LINC01111	101926978
hsa-miR-26b-5p	MIMAT0000083	EBLN3P	100506710
hsa-miR-26b-5p	MIMAT0000083	ENTPD1-AS1	728558
hsa-miR-26b-5p	MIMAT0000083	RPARP-AS1	100505761
hsa-miR-26b-5p	MIMAT0000083	KCNQ1OT1	10984
hsa-miR-26b-5p	MIMAT0000083	NEAT1	283131
hsa-miR-26b-5p	MIMAT0000083	MALAT1	378938
hsa-miR-26b-5p	MIMAT0000083	MALAT1	378938
hsa-miR-26b-5p	MIMAT0000083	LINC00937	389634
hsa-miR-26b-5p	MIMAT0000083	SNHG14	104472715
hsa-miR-26b-5p	MIMAT0000083	OIP5-AS1	729082
hsa-miR-26b-5p	MIMAT0000083	GABPB1-AS1	100129387
hsa-miR-26b-5p	MIMAT0000083	WASIR2	100132169
hsa-miR-26b-5p	MIMAT0000083	MMP25-AS1	100507419
hsa-miR-26b-5p	MIMAT0000083	RRN3P2	653390
hsa-miR-26b-5p	MIMAT0000083	ARHGAP27P1-BPTFP1-KPNA2P3	109286553
hsa-miR-26b-5p	MIMAT0000083	DLGAP1-AS1	649446
hsa-miR-26b-5p	MIMAT0000083	DLGAP1-AS5	284215
hsa-miR-26b-5p	MIMAT0000083	ZNF561-AS1	284385
hsa-miR-26b-5p	MIMAT0000083	LINC00665	100506930
hsa-miR-26b-5p	MIMAT0000083	LINC00665	100506930
hsa-miR-26b-5p	MIMAT0000083	NORAD	647979
hsa-miR-26b-5p	MIMAT0000083	LINC00205	642852
hsa-miR-26b-5p	MIMAT0000083	DUXAP8	503637
hsa-miR-26b-5p	MIMAT0000083	MIATNB	102724827
hsa-miR-26b-5p	MIMAT0000083	TUG1	55000
hsa-miR-26b-5p	MIMAT0000083	TUG1	55000
hsa-miR-27b-3p	MIMAT0000419	LINC01128	643837
hsa-miR-27b-3p	MIMAT0000419	LINC01355	100996511
hsa-miR-27b-3p	MIMAT0000419	DLEU2L	79469
hsa-miR-27b-3p	MIMAT0000419	CCDC18-AS1	100131564
hsa-miR-27b-3p	MIMAT0000419	CCDC18-AS1	100131564
hsa-miR-27b-3p	MIMAT0000419	CCDC18-AS1	100131564
hsa-miR-27b-3p	MIMAT0000419	CYTOR	112597
hsa-miR-27b-3p	MIMAT0000419	RGPD4-AS1	729121
hsa-miR-27b-3p	MIMAT0000419	PAX8-AS1	654433
hsa-miR-27b-3p	MIMAT0000419	TTN-AS1	100506866
hsa-miR-27b-3p	MIMAT0000419	PSMD6-AS2	100507062
hsa-miR-27b-3p	MIMAT0000419	MIR4458HG	100505738
hsa-miR-27b-3p	MIMAT0000419	SCAMP1-AS1	728769
hsa-miR-27b-3p	MIMAT0000419	CKMT2-AS1	100131067
hsa-miR-27b-3p	MIMAT0000419	TMEM161B-AS1	100505894
hsa-miR-27b-3p	MIMAT0000419	LINC01184	644873
hsa-miR-27b-3p	MIMAT0000419	TRIM52-AS1	100507602
hsa-miR-27b-3p	MIMAT0000419	HCP5	10866
hsa-miR-27b-3p	MIMAT0000419	LINC00997	401321
hsa-miR-27b-3p	MIMAT0000419	STAG3L5P-PVRIG2P-PILRB	101752399
hsa-miR-27b-3p	MIMAT0000419	ST7-AS1	93653
hsa-miR-27b-3p	MIMAT0000419	MCPH1-AS1	100507530
hsa-miR-27b-3p	MIMAT0000419	PCAT1	100750225
hsa-miR-27b-3p	MIMAT0000419	CASC19	103021165
hsa-miR-27b-3p	MIMAT0000419	PVT1	5820
hsa-miR-27b-3p	MIMAT0000419	PEG13	359809
hsa-miR-27b-3p	MIMAT0000419	LINC00963	100506190
hsa-miR-27b-3p	MIMAT0000419	KCNMA1-AS1	101929328
hsa-miR-27b-3p	MIMAT0000419	NUTM2A-AS1	728190
hsa-miR-27b-3p	MIMAT0000419	ENTPD1-AS1	728558
hsa-miR-27b-3p	MIMAT0000419	ENTPD1-AS1	728558
hsa-miR-27b-3p	MIMAT0000419	LINC01001	100133161
hsa-miR-27b-3p	MIMAT0000419	KCNQ1OT1	10984
hsa-miR-27b-3p	MIMAT0000419	KCNQ1OT1	10984
hsa-miR-27b-3p	MIMAT0000419	KCNQ1OT1	10984
hsa-miR-27b-3p	MIMAT0000419	KCNQ1OT1	10984
hsa-miR-27b-3p	MIMAT0000419	NEAT1	283131
hsa-miR-27b-3p	MIMAT0000419	MIR100HG	399959
hsa-miR-27b-3p	MIMAT0000419	MIR4697HG	283174
hsa-miR-27b-3p	MIMAT0000419	LINC02381	400043
hsa-miR-27b-3p	MIMAT0000419	RMST	196475
hsa-miR-27b-3p	MIMAT0000419	HELLPAR	101101692
hsa-miR-27b-3p	MIMAT0000419	LINC01089	338799
hsa-miR-27b-3p	MIMAT0000419	TMEM132D-AS1	283352
hsa-miR-27b-3p	MIMAT0000419	FRMD6-AS1	145438
hsa-miR-27b-3p	MIMAT0000419	PWAR5	8123
hsa-miR-27b-3p	MIMAT0000419	OIP5-AS1	729082
hsa-miR-27b-3p	MIMAT0000419	GABPB1-AS1	100129387
hsa-miR-27b-3p	MIMAT0000419	CCDC144NL-AS1	440416
hsa-miR-27b-3p	MIMAT0000419	TOB1-AS1	400604
hsa-miR-27b-3p	MIMAT0000419	TOB1-AS1	400604
hsa-miR-27b-3p	MIMAT0000419	C18orf15	147276
hsa-miR-27b-3p	MIMAT0000419	SNHG22	103091864
hsa-miR-27b-3p	MIMAT0000419	ZNF561-AS1	284385
hsa-miR-27b-3p	MIMAT0000419	TMEM147-AS1	100506469
hsa-miR-27b-3p	MIMAT0000419	ZNF460-AS1	105372476
hsa-miR-27b-3p	MIMAT0000419	NRSN2-AS1	100507459
hsa-miR-27b-3p	MIMAT0000419	SDCBP2-AS1	100507495
hsa-miR-27b-3p	MIMAT0000419	ZNF337-AS1	102724826
hsa-miR-27b-3p	MIMAT0000419	LINC01441	101927796
hsa-miR-27b-3p	MIMAT0000419	CBR3-AS1	100506428
hsa-miR-27b-3p	MIMAT0000419	GUSBP11	91316
hsa-miR-27b-3p	MIMAT0000419	TUG1	55000
hsa-miR-27b-3p	MIMAT0000419	LINC00891	441501
hsa-miR-27b-3p	MIMAT0000419	XIST	7503
hsa-miR-27b-3p	MIMAT0000419	XIST	7503
hsa-miR-27b-3p	MIMAT0000419	DANT2	642776
hsa-miR-29b-3p	MIMAT0000100	GAS5	60674
hsa-miR-29b-3p	MIMAT0000100	GAS5	60674
hsa-miR-29b-3p	MIMAT0000100	GAS5	60674
hsa-miR-29b-3p	MIMAT0000100	MIR29B2CHG	100128537
hsa-miR-29b-3p	MIMAT0000100	DNAJC27-AS1	729723
hsa-miR-29b-3p	MIMAT0000100	PCBP1-AS1	400960
hsa-miR-29b-3p	MIMAT0000100	LINC01907	151475
hsa-miR-29b-3p	MIMAT0000100	THUMPD3-AS1	440944
hsa-miR-29b-3p	MIMAT0000100	LINC00852	84657
hsa-miR-29b-3p	MIMAT0000100	LINC00879	255025
hsa-miR-29b-3p	MIMAT0000100	NOP14-AS1	317648
hsa-miR-29b-3p	MIMAT0000100	MIR4458HG	100505738
hsa-miR-29b-3p	MIMAT0000100	LIFR-AS1	100506495
hsa-miR-29b-3p	MIMAT0000100	HCG18	414777
hsa-miR-29b-3p	MIMAT0000100	HCP5	10866
hsa-miR-29b-3p	MIMAT0000100	AFDN-DT	653483
hsa-miR-29b-3p	MIMAT0000100	HOXA-AS3	100133311
hsa-miR-29b-3p	MIMAT0000100	HOXA10-AS	100874323
hsa-miR-29b-3p	MIMAT0000100	SNHG15	285958
hsa-miR-29b-3p	MIMAT0000100	STAG3L5P-PVRIG2P-PILRB	101752399
hsa-miR-29b-3p	MIMAT0000100	LINC00689	154822
hsa-miR-29b-3p	MIMAT0000100	PVT1	5820
hsa-miR-29b-3p	MIMAT0000100	EBLN3P	100506710
hsa-miR-29b-3p	MIMAT0000100	ARRDC1-AS1	85026
hsa-miR-29b-3p	MIMAT0000100	H19	283120
hsa-miR-29b-3p	MIMAT0000100	KCNQ1OT1	10984
hsa-miR-29b-3p	MIMAT0000100	KCNQ1OT1	10984
hsa-miR-29b-3p	MIMAT0000100	KCNQ1OT1	10984
hsa-miR-29b-3p	MIMAT0000100	KCNQ1OT1	10984
hsa-miR-29b-3p	MIMAT0000100	NEAT1	283131
hsa-miR-29b-3p	MIMAT0000100	NEAT1	283131
hsa-miR-29b-3p	MIMAT0000100	NEAT1	283131
hsa-miR-29b-3p	MIMAT0000100	NEAT1	283131
hsa-miR-29b-3p	MIMAT0000100	NEAT1	283131
hsa-miR-29b-3p	MIMAT0000100	NEAT1	283131
hsa-miR-29b-3p	MIMAT0000100	MIR4697HG	283174
hsa-miR-29b-3p	MIMAT0000100	LINC00943	100507206
hsa-miR-29b-3p	MIMAT0000100	VASH1-AS1	100506603
hsa-miR-29b-3p	MIMAT0000100	LINC00638	196872
hsa-miR-29b-3p	MIMAT0000100	FAM30A	9834
hsa-miR-29b-3p	MIMAT0000100	RAD51-AS1	100505648
hsa-miR-29b-3p	MIMAT0000100	OIP5-AS1	729082
hsa-miR-29b-3p	MIMAT0000100	DNAAF4-CCPG1	100533483
hsa-miR-29b-3p	MIMAT0000100	NPTN-IT1	101241892
hsa-miR-29b-3p	MIMAT0000100	NPTN-IT1	101241892
hsa-miR-29b-3p	MIMAT0000100	LINC01578	100507217
hsa-miR-29b-3p	MIMAT0000100	MIR193BHG	100129781
hsa-miR-29b-3p	MIMAT0000100	MIR762HG	101928736
hsa-miR-29b-3p	MIMAT0000100	CRNDE	643911
hsa-miR-29b-3p	MIMAT0000100	MIR497HG	100506755
hsa-miR-29b-3p	MIMAT0000100	CCDC144NL-AS1	440416
hsa-miR-29b-3p	MIMAT0000100	LINC00511	400619
hsa-miR-29b-3p	MIMAT0000100	SNHG20	654434
hsa-miR-29b-3p	MIMAT0000100	LINC01224	104472717
hsa-miR-29b-3p	MIMAT0000100	SNHG17	388796
hsa-miR-29b-3p	MIMAT0000100	LINC01270	284751
hsa-miR-29b-3p	MIMAT0000100	MIR646HG	284757
hsa-miR-29b-3p	MIMAT0000100	DUXAP8	503637
hsa-miR-29b-3p	MIMAT0000100	DUXAP8	503637
hsa-miR-29b-3p	MIMAT0000100	MIAT	440823
hsa-miR-29b-3p	MIMAT0000100	MIAT	440823
hsa-miR-29b-3p	MIMAT0000100	TUG1	55000
hsa-miR-29b-3p	MIMAT0000100	TUG1	55000
hsa-miR-29b-3p	MIMAT0000100	LINC01521	54944
hsa-miR-29b-3p	MIMAT0000100	MIRLET7BHG	400931
hsa-miR-29b-3p	MIMAT0000100	XIST	7503

## Sheet: miRNA2circRNA
ID	Accession	Target	TargetID						Target (Duplicates removed)
hsa-miR-142-5p	MIMAT0000433	SLC35E2B	728661						SLC35E2B
hsa-miR-142-5p	MIMAT0000433	NOL9	79707						NOL9
hsa-miR-142-5p	MIMAT0000433	VAMP3	9341						VAMP3
hsa-miR-142-5p	MIMAT0000433	SPSB1	80176						SPSB1
hsa-miR-142-5p	MIMAT0000433	KIF1B	23095						KIF1B
hsa-miR-142-5p	MIMAT0000433	PEX14	5195						PEX14
hsa-miR-142-5p	MIMAT0000433	VPS13D	55187						VPS13D
hsa-miR-142-5p	MIMAT0000433	DHRS3	9249						DHRS3
hsa-miR-142-5p	MIMAT0000433	SPEN	23013						SPEN
hsa-miR-142-5p	MIMAT0000433	EPHA2	1969						EPHA2
hsa-miR-142-5p	MIMAT0000433	CROCC	9696						CROCC
hsa-miR-142-5p	MIMAT0000433	SDHB	6390						SDHB
hsa-miR-142-5p	MIMAT0000433	OTUD3	23252						OTUD3
hsa-miR-142-5p	MIMAT0000433	HP1BP3	50809						HP1BP3
hsa-miR-142-5p	MIMAT0000433	EIF4G3	8672						EIF4G3
hsa-miR-142-5p	MIMAT0000433	CDC42	998						CDC42
hsa-miR-142-5p	MIMAT0000433	KDM1A	23028						KDM1A
hsa-miR-142-5p	MIMAT0000433	PITHD1	57095						PITHD1
hsa-miR-142-5p	MIMAT0000433	HMGCL	3155						HMGCL
hsa-miR-142-5p	MIMAT0000433	CEP85	64793						CEP85
hsa-miR-142-5p	MIMAT0000433	SNHG3	8420						SNHG3
hsa-miR-142-5p	MIMAT0000433	EPB41	2035						EPB41
hsa-miR-142-5p	MIMAT0000433	KHDRBS1	10657						KHDRBS1
hsa-miR-142-5p	MIMAT0000433	ZBTB8B	728116						ZBTB8B
hsa-miR-142-5p	MIMAT0000433	PSMB2	5690						PSMB2
hsa-miR-142-5p	MIMAT0000433	MEAF6	64769						MEAF6
hsa-miR-142-5p	MIMAT0000433	SNIP1	79753						SNIP1
hsa-miR-142-5p	MIMAT0000433	MACF1	23499						MACF1
hsa-miR-142-5p	MIMAT0000433	ELOVL1	64834						ELOVL1
hsa-miR-142-5p	MIMAT0000433	HECTD3	79654						HECTD3
hsa-miR-142-5p	MIMAT0000433	TESK2	10420						TESK2
hsa-miR-142-5p	MIMAT0000433	RNF11	26994						RNF11
hsa-miR-142-5p	MIMAT0000433	ZFYVE9	9372						ZFYVE9
hsa-miR-142-5p	MIMAT0000433	ZYG11B	79699						ZYG11B
hsa-miR-142-5p	MIMAT0000433	HSPB11	51668						HSPB11
hsa-miR-142-5p	MIMAT0000433	TMEM59	9528						TMEM59
hsa-miR-142-5p	MIMAT0000433	USP24	23358						USP24
hsa-miR-142-5p	MIMAT0000433	NFIA	4774						NFIA
hsa-miR-142-5p	MIMAT0000433	EFCAB7	84455						EFCAB7
hsa-miR-142-5p	MIMAT0000433	AK4	205						AK4
hsa-miR-142-5p	MIMAT0000433	AK4	205						LEPROT
hsa-miR-142-5p	MIMAT0000433	LEPROT	54741						SLC35D1
hsa-miR-142-5p	MIMAT0000433	SLC35D1	23169						GNG12
hsa-miR-142-5p	MIMAT0000433	GNG12	55970						DEPDC1
hsa-miR-142-5p	MIMAT0000433	DEPDC1	55635						ANKRD13C
hsa-miR-142-5p	MIMAT0000433	ANKRD13C	81573						PIGK
hsa-miR-142-5p	MIMAT0000433	PIGK	10026						DNAJB4
hsa-miR-142-5p	MIMAT0000433	DNAJB4	11080						SH3GLB1
hsa-miR-142-5p	MIMAT0000433	SH3GLB1	51100						LRRC8B
hsa-miR-142-5p	MIMAT0000433	LRRC8B	23507						ZNF644
hsa-miR-142-5p	MIMAT0000433	LRRC8B	23507						EVI5
hsa-miR-142-5p	MIMAT0000433	ZNF644	84146						DNTTIP2
hsa-miR-142-5p	MIMAT0000433	EVI5	7813						F3
hsa-miR-142-5p	MIMAT0000433	DNTTIP2	30836						CNN3
hsa-miR-142-5p	MIMAT0000433	F3	2152						SNX7
hsa-miR-142-5p	MIMAT0000433	CNN3	1266						AGL
hsa-miR-142-5p	MIMAT0000433	SNX7	51375						SLC30A7
hsa-miR-142-5p	MIMAT0000433	AGL	178						LRIF1
hsa-miR-142-5p	MIMAT0000433	SLC30A7	148867						RAP1A
hsa-miR-142-5p	MIMAT0000433	SLC30A7	148867						CAPZA1
hsa-miR-142-5p	MIMAT0000433	LRIF1	55791						RHOC
hsa-miR-142-5p	MIMAT0000433	RAP1A	5906						MAGI3
hsa-miR-142-5p	MIMAT0000433	CAPZA1	829						RSBN1
hsa-miR-142-5p	MIMAT0000433	RHOC	389						DCLRE1B
hsa-miR-142-5p	MIMAT0000433	RHOC	389						CSDE1
hsa-miR-142-5p	MIMAT0000433	MAGI3	260425						VANGL1
hsa-miR-142-5p	MIMAT0000433	RSBN1	54665						PTGFRN
hsa-miR-142-5p	MIMAT0000433	DCLRE1B	64858						MAN1A2
hsa-miR-142-5p	MIMAT0000433	CSDE1	7812						NBPF9
hsa-miR-142-5p	MIMAT0000433	VANGL1	81839						NBPF10
hsa-miR-142-5p	MIMAT0000433	PTGFRN	5738						PDE4DIP
hsa-miR-142-5p	MIMAT0000433	MAN1A2	10905						LOC653513
hsa-miR-142-5p	MIMAT0000433	NBPF9	400818						PIAS3
hsa-miR-142-5p	MIMAT0000433	NBPF10	100132406						BCL9
hsa-miR-142-5p	MIMAT0000433	PDE4DIP	9659						MCL1
hsa-miR-142-5p	MIMAT0000433	LOC653513	653513						C1orf43
hsa-miR-142-5p	MIMAT0000433	PIAS3	10401						PBXIP1
hsa-miR-142-5p	MIMAT0000433	BCL9	607						ASH1L
hsa-miR-142-5p	MIMAT0000433	MCL1	4170						YY1AP1
hsa-miR-142-5p	MIMAT0000433	C1orf43	25912						MRPL24
hsa-miR-142-5p	MIMAT0000433	PBXIP1	57326						COPA
hsa-miR-142-5p	MIMAT0000433	ASH1L	55870						SDHC
hsa-miR-142-5p	MIMAT0000433	YY1AP1	55249						UAP1
hsa-miR-142-5p	MIMAT0000433	MRPL24	79590						TADA1
hsa-miR-142-5p	MIMAT0000433	COPA	1314						ATP1B1
hsa-miR-142-5p	MIMAT0000433	SDHC	6391						PRRC2C
hsa-miR-142-5p	MIMAT0000433	UAP1	6675						CENPL
hsa-miR-142-5p	MIMAT0000433	TADA1	117143						ZBTB37
hsa-miR-142-5p	MIMAT0000433	ATP1B1	481						RC3H1
hsa-miR-142-5p	MIMAT0000433	PRRC2C	23215						RALGPS2
hsa-miR-142-5p	MIMAT0000433	CENPL	91687						FAM20B
hsa-miR-142-5p	MIMAT0000433	ZBTB37	84614						ABL2
hsa-miR-142-5p	MIMAT0000433	RC3H1	149041						DHX9
hsa-miR-142-5p	MIMAT0000433	RALGPS2	55103						RGL1
hsa-miR-142-5p	MIMAT0000433	FAM20B	9917						RNF2
hsa-miR-142-5p	MIMAT0000433	ABL2	27						IVNS1ABP
hsa-miR-142-5p	MIMAT0000433	DHX9	1660						HMCN1
hsa-miR-142-5p	MIMAT0000433	RGL1	23179						TPR
hsa-miR-142-5p	MIMAT0000433	RNF2	6045						DENND1B
hsa-miR-142-5p	MIMAT0000433	IVNS1ABP	10625						CAMSAP2
hsa-miR-142-5p	MIMAT0000433	HMCN1	83872						NAV1
hsa-miR-142-5p	MIMAT0000433	TPR	7175						IPO9
hsa-miR-142-5p	MIMAT0000433	DENND1B	163486						ELF3
hsa-miR-142-5p	MIMAT0000433	CAMSAP2	23271						ZC3H11A
hsa-miR-142-5p	MIMAT0000433	NAV1	89796						MDM4
hsa-miR-142-5p	MIMAT0000433	IPO9	55705						DSTYK
hsa-miR-142-5p	MIMAT0000433	ELF3	1999						ELK4
hsa-miR-142-5p	MIMAT0000433	ZC3H11A	9877						SRGAP2
hsa-miR-142-5p	MIMAT0000433	MDM4	4194						YOD1
hsa-miR-142-5p	MIMAT0000433	DSTYK	25778						CD55
hsa-miR-142-5p	MIMAT0000433	ELK4	2005						CD46
hsa-miR-142-5p	MIMAT0000433	ELK4	2005						DTL
hsa-miR-142-5p	MIMAT0000433	SRGAP2	23380						RRP15
hsa-miR-142-5p	MIMAT0000433	YOD1	55432						CAPN2
hsa-miR-142-5p	MIMAT0000433	CD55	1604						LBR
hsa-miR-142-5p	MIMAT0000433	CD46	4179						ENAH
hsa-miR-142-5p	MIMAT0000433	DTL	51514						SRP9
hsa-miR-142-5p	MIMAT0000433	RRP15	51018						CDC42BPA
hsa-miR-142-5p	MIMAT0000433	CAPN2	824						ZNF678
hsa-miR-142-5p	MIMAT0000433	LBR	3930						NUP133
hsa-miR-142-5p	MIMAT0000433	LBR	3930						TTC13
hsa-miR-142-5p	MIMAT0000433	ENAH	55740						EGLN1
hsa-miR-142-5p	MIMAT0000433	SRP9	6726						TSNAX
hsa-miR-142-5p	MIMAT0000433	CDC42BPA	8476						TOMM20
hsa-miR-142-5p	MIMAT0000433	ZNF678	339500						RBM34
hsa-miR-142-5p	MIMAT0000433	NUP133	55746						B3GALNT2
hsa-miR-142-5p	MIMAT0000433	TTC13	79573						EDARADD
hsa-miR-142-5p	MIMAT0000433	TTC13	79573						CHRM3
hsa-miR-142-5p	MIMAT0000433	EGLN1	54583						CEP170
hsa-miR-142-5p	MIMAT0000433	TSNAX	7257						ZNF670
hsa-miR-142-5p	MIMAT0000433	TOMM20	9804						ZNF124
hsa-miR-142-5p	MIMAT0000433	RBM34	23029						TMEM18
hsa-miR-142-5p	MIMAT0000433	B3GALNT2	148789						ASAP2
hsa-miR-142-5p	MIMAT0000433	B3GALNT2	148789						RRM2
hsa-miR-142-5p	MIMAT0000433	EDARADD	128178						ROCK2
hsa-miR-142-5p	MIMAT0000433	CHRM3	1131						NBAS
hsa-miR-142-5p	MIMAT0000433	CEP170	9859						DDX1
hsa-miR-142-5p	MIMAT0000433	CEP170	9859						OSR1
hsa-miR-142-5p	MIMAT0000433	ZNF670	93474						PUM2
hsa-miR-142-5p	MIMAT0000433	ZNF124	7678						UBXN2A
hsa-miR-142-5p	MIMAT0000433	TMEM18	129787						ITSN2
hsa-miR-142-5p	MIMAT0000433	ASAP2	8853						NCOA1
hsa-miR-142-5p	MIMAT0000433	RRM2	6241						DTNB
hsa-miR-142-5p	MIMAT0000433	ROCK2	9475						RAB10
hsa-miR-142-5p	MIMAT0000433	NBAS	51594						SLC5A6
hsa-miR-142-5p	MIMAT0000433	DDX1	1653						PPM1G
hsa-miR-142-5p	MIMAT0000433	OSR1	130497						TRMT61B
hsa-miR-142-5p	MIMAT0000433	PUM2	23369						CLIP4
hsa-miR-142-5p	MIMAT0000433	UBXN2A	165324						LCLAT1
hsa-miR-142-5p	MIMAT0000433	ITSN2	50618						LTBP1
hsa-miR-142-5p	MIMAT0000433	NCOA1	8648						CRIM1
hsa-miR-142-5p	MIMAT0000433	DTNB	1838						STRN
hsa-miR-142-5p	MIMAT0000433	RAB10	10890						HEATR5B
hsa-miR-142-5p	MIMAT0000433	SLC5A6	8884						MORN2
hsa-miR-142-5p	MIMAT0000433	PPM1G	5496						SOS1
hsa-miR-142-5p	MIMAT0000433	TRMT61B	55006						EML4
hsa-miR-142-5p	MIMAT0000433	CLIP4	79745						MTA3
hsa-miR-142-5p	MIMAT0000433	LCLAT1	253558						ZFP36L2
hsa-miR-142-5p	MIMAT0000433	LTBP1	4052						THADA
hsa-miR-142-5p	MIMAT0000433	CRIM1	51232						PLEKHH2
hsa-miR-142-5p	MIMAT0000433	CRIM1	51232						PPM1B
hsa-miR-142-5p	MIMAT0000433	STRN	6801						PRKCE
hsa-miR-142-5p	MIMAT0000433	HEATR5B	54497						EPAS1
hsa-miR-142-5p	MIMAT0000433	MORN2	729967						MCFD2
hsa-miR-142-5p	MIMAT0000433	SOS1	6654						MSH6
hsa-miR-142-5p	MIMAT0000433	EML4	27436						PSME4
hsa-miR-142-5p	MIMAT0000433	MTA3	57504						SPTBN1
hsa-miR-142-5p	MIMAT0000433	ZFP36L2	678						USP34
hsa-miR-142-5p	MIMAT0000433	THADA	63892						WDPCP
hsa-miR-142-5p	MIMAT0000433	THADA	63892						SERTAD2
hsa-miR-142-5p	MIMAT0000433	PLEKHH2	130271						ACTR2
hsa-miR-142-5p	MIMAT0000433	PPM1B	5495						C1D
hsa-miR-142-5p	MIMAT0000433	PPM1B	5495						GFPT1
hsa-miR-142-5p	MIMAT0000433	PRKCE	5581						AAK1
hsa-miR-142-5p	MIMAT0000433	EPAS1	2034						PCYOX1
hsa-miR-142-5p	MIMAT0000433	MCFD2	90411						MPHOSPH10
hsa-miR-142-5p	MIMAT0000433	MSH6	2956						ZNF638
hsa-miR-142-5p	MIMAT0000433	PSME4	23198						RAB11FIP5
hsa-miR-142-5p	MIMAT0000433	SPTBN1	6711						ALMS1
hsa-miR-142-5p	MIMAT0000433	SPTBN1	6711						TET3
hsa-miR-142-5p	MIMAT0000433	USP34	9736						MOB1A
hsa-miR-142-5p	MIMAT0000433	WDPCP	51057						MRPL19
hsa-miR-142-5p	MIMAT0000433	SERTAD2	9792						GCFC2
hsa-miR-142-5p	MIMAT0000433	ACTR2	10097						RMND5A
hsa-miR-142-5p	MIMAT0000433	C1D	10438						DUSP2
hsa-miR-142-5p	MIMAT0000433	GFPT1	2673						SNRNP200
hsa-miR-142-5p	MIMAT0000433	AAK1	22848						C2orf15
hsa-miR-142-5p	MIMAT0000433	PCYOX1	51449						MRPL30
hsa-miR-142-5p	MIMAT0000433	MPHOSPH10	10199						REV1
hsa-miR-142-5p	MIMAT0000433	ZNF638	27332						NPAS2
hsa-miR-142-5p	MIMAT0000433	ZNF638	27332						NCK2
hsa-miR-142-5p	MIMAT0000433	RAB11FIP5	26056						RANBP2
hsa-miR-142-5p	MIMAT0000433	ALMS1	7840						RGPD4
hsa-miR-142-5p	MIMAT0000433	TET3	200424						EDAR
hsa-miR-142-5p	MIMAT0000433	MOB1A	55233						LIMS1
hsa-miR-142-5p	MIMAT0000433	MRPL19	9801						SH3RF3
hsa-miR-142-5p	MIMAT0000433	GCFC2	6936						RGPD6
hsa-miR-142-5p	MIMAT0000433	RMND5A	64795						RGPD8
hsa-miR-142-5p	MIMAT0000433	DUSP2	1844						ANAPC1
hsa-miR-142-5p	MIMAT0000433	SNRNP200	23020						MERTK
hsa-miR-142-5p	MIMAT0000433	C2orf15	150590						TTL
hsa-miR-142-5p	MIMAT0000433	MRPL30	51263						POLR1B
hsa-miR-142-5p	MIMAT0000433	REV1	51455						CKAP2L
hsa-miR-142-5p	MIMAT0000433	NPAS2	4862						SLC35F5
hsa-miR-142-5p	MIMAT0000433	NCK2	8440						CCDC93
hsa-miR-142-5p	MIMAT0000433	RANBP2	5903						PTPN4
hsa-miR-142-5p	MIMAT0000433	RGPD4	285190						POLR2D
hsa-miR-142-5p	MIMAT0000433	EDAR	10913						FAM168B
hsa-miR-142-5p	MIMAT0000433	LIMS1	3987						MGAT5
hsa-miR-142-5p	MIMAT0000433	LIMS1	3987						UBXN4
hsa-miR-142-5p	MIMAT0000433	SH3RF3	344558						SPOPL
hsa-miR-142-5p	MIMAT0000433	RGPD6	729540						MBD5
hsa-miR-142-5p	MIMAT0000433	RGPD8	727851						EPC2
hsa-miR-142-5p	MIMAT0000433	ANAPC1	64682						LYPD6
hsa-miR-142-5p	MIMAT0000433	MERTK	10461						MMADHC
hsa-miR-142-5p	MIMAT0000433	TTL	150465						RIF1
hsa-miR-142-5p	MIMAT0000433	POLR1B	84172						FMNL2
hsa-miR-142-5p	MIMAT0000433	CKAP2L	150468						PKP4
hsa-miR-142-5p	MIMAT0000433	SLC35F5	80255						TANC1
hsa-miR-142-5p	MIMAT0000433	CCDC93	54520						COBLL1
hsa-miR-142-5p	MIMAT0000433	PTPN4	5775						CSRNP3
hsa-miR-142-5p	MIMAT0000433	POLR2D	5433						TTC21B
hsa-miR-142-5p	MIMAT0000433	FAM168B	130074						LOC100506124
hsa-miR-142-5p	MIMAT0000433	MGAT5	4249						UBR3
hsa-miR-142-5p	MIMAT0000433	UBXN4	23190						DCAF17
hsa-miR-142-5p	MIMAT0000433	SPOPL	339745						CYBRD1
hsa-miR-142-5p	MIMAT0000433	MBD5	55777						PDK1
hsa-miR-142-5p	MIMAT0000433	EPC2	26122						RAPGEF4
hsa-miR-142-5p	MIMAT0000433	LYPD6	130574						CHN1
hsa-miR-142-5p	MIMAT0000433	MMADHC	27249						AGPS
hsa-miR-142-5p	MIMAT0000433	RIF1	55183						PLEKHA3
hsa-miR-142-5p	MIMAT0000433	FMNL2	114793						NCKAP1
hsa-miR-142-5p	MIMAT0000433	PKP4	8502						NUP35
hsa-miR-142-5p	MIMAT0000433	TANC1	85461						ITGAV
hsa-miR-142-5p	MIMAT0000433	TANC1	85461						WDR75
hsa-miR-142-5p	MIMAT0000433	COBLL1	22837						ANKAR
hsa-miR-142-5p	MIMAT0000433	CSRNP3	80034						NAB1
hsa-miR-142-5p	MIMAT0000433	TTC21B	79809						GLS
hsa-miR-142-5p	MIMAT0000433	LOC100506124	100506124						MYO1B
hsa-miR-142-5p	MIMAT0000433	UBR3	130507						STK17B
hsa-miR-142-5p	MIMAT0000433	DCAF17	80067						HSPD1
hsa-miR-142-5p	MIMAT0000433	CYBRD1	79901						AOX1
hsa-miR-142-5p	MIMAT0000433	PDK1	5163						BZW1
hsa-miR-142-5p	MIMAT0000433	RAPGEF4	11069						NIF3L1
hsa-miR-142-5p	MIMAT0000433	CHN1	1123						TRAK2
hsa-miR-142-5p	MIMAT0000433	AGPS	8540						FAM117B
hsa-miR-142-5p	MIMAT0000433	PLEKHA3	65977						NBEAL1
hsa-miR-142-5p	MIMAT0000433	NCKAP1	10787						INO80D
hsa-miR-142-5p	MIMAT0000433	NUP35	129401						TNS1
hsa-miR-142-5p	MIMAT0000433	ITGAV	3685						SLC11A1
hsa-miR-142-5p	MIMAT0000433	WDR75	84128						BCS1L
hsa-miR-142-5p	MIMAT0000433	ANKAR	150709						TTLL4
hsa-miR-142-5p	MIMAT0000433	NAB1	4664						CYP27A1
hsa-miR-142-5p	MIMAT0000433	GLS	2744						ACSL3
hsa-miR-142-5p	MIMAT0000433	MYO1B	4430						WDFY1
hsa-miR-142-5p	MIMAT0000433	STK17B	9262						MRPL44
hsa-miR-142-5p	MIMAT0000433	HSPD1	3329						DOCK10
hsa-miR-142-5p	MIMAT0000433	HSPD1	3329						AGFG1
hsa-miR-142-5p	MIMAT0000433	AOX1	316						EIF4E2
hsa-miR-142-5p	MIMAT0000433	BZW1	9689						SCLY
hsa-miR-142-5p	MIMAT0000433	NIF3L1	60491						UBE2F-SCLY
hsa-miR-142-5p	MIMAT0000433	TRAK2	66008						HDAC4
hsa-miR-142-5p	MIMAT0000433	FAM117B	150864						NDUFA10
hsa-miR-142-5p	MIMAT0000433	NBEAL1	65065						CAPN10
hsa-miR-142-5p	MIMAT0000433	INO80D	54891						HDLBP
hsa-miR-142-5p	MIMAT0000433	INO80D	54891						SUMF1
hsa-miR-142-5p	MIMAT0000433	TNS1	7145						RAD18
hsa-miR-142-5p	MIMAT0000433	SLC11A1	6556						SETD5
hsa-miR-142-5p	MIMAT0000433	BCS1L	617						ATG7
hsa-miR-142-5p	MIMAT0000433	TTLL4	9654						TAMM41
hsa-miR-142-5p	MIMAT0000433	CYP27A1	1593						PPARG
hsa-miR-142-5p	MIMAT0000433	ACSL3	2181						TSEN2
hsa-miR-142-5p	MIMAT0000433	WDFY1	57590						CHCHD4
hsa-miR-142-5p	MIMAT0000433	MRPL44	65080						TBC1D5
hsa-miR-142-5p	MIMAT0000433	DOCK10	55619						RAB5A
hsa-miR-142-5p	MIMAT0000433	AGFG1	3267						NKIRAS1
hsa-miR-142-5p	MIMAT0000433	EIF4E2	9470						SLC4A7
hsa-miR-142-5p	MIMAT0000433	SCLY	51540						CMC1
hsa-miR-142-5p	MIMAT0000433	UBE2F-SCLY	100533179						TGFBR2
hsa-miR-142-5p	MIMAT0000433	HDAC4	9759						CMTM6
hsa-miR-142-5p	MIMAT0000433	NDUFA10	4705						CLASP2
hsa-miR-142-5p	MIMAT0000433	NDUFA10	4705						PDCD6IP
hsa-miR-142-5p	MIMAT0000433	CAPN10	11132						ZNF621
hsa-miR-142-5p	MIMAT0000433	HDLBP	3069						NKTR
hsa-miR-142-5p	MIMAT0000433	SUMF1	285362						ZNF501
hsa-miR-142-5p	MIMAT0000433	RAD18	56852						ZDHHC3
hsa-miR-142-5p	MIMAT0000433	SETD5	55209						SACM1L
hsa-miR-142-5p	MIMAT0000433	ATG7	10533						FYCO1
hsa-miR-142-5p	MIMAT0000433	TAMM41	132001						CDC25A
hsa-miR-142-5p	MIMAT0000433	TAMM41	132001						PRKAR2A
hsa-miR-142-5p	MIMAT0000433	PPARG	5468						ARIH2
hsa-miR-142-5p	MIMAT0000433	TSEN2	80746						RHOA
hsa-miR-142-5p	MIMAT0000433	CHCHD4	131474						DOCK3
hsa-miR-142-5p	MIMAT0000433	TBC1D5	9779						ACTR8
hsa-miR-142-5p	MIMAT0000433	TBC1D5	9779						PTPRG
hsa-miR-142-5p	MIMAT0000433	RAB5A	5868						UBA3
hsa-miR-142-5p	MIMAT0000433	NKIRAS1	28512						SHQ1
hsa-miR-142-5p	MIMAT0000433	SLC4A7	9497						GXYLT2
hsa-miR-142-5p	MIMAT0000433	CMC1	152100						GBE1
hsa-miR-142-5p	MIMAT0000433	TGFBR2	7048						C3orf38
hsa-miR-142-5p	MIMAT0000433	CMTM6	54918						DCBLD2
hsa-miR-142-5p	MIMAT0000433	CLASP2	23122						ZBTB11
hsa-miR-142-5p	MIMAT0000433	CLASP2	23122						ABHD10
hsa-miR-142-5p	MIMAT0000433	PDCD6IP	10015						STXBP5L
hsa-miR-142-5p	MIMAT0000433	ZNF621	285268						PARP14
hsa-miR-142-5p	MIMAT0000433	NKTR	4820						SLC12A8
hsa-miR-142-5p	MIMAT0000433	ZNF501	115560						OSBPL11
hsa-miR-142-5p	MIMAT0000433	ZNF501	115560						ZXDC
hsa-miR-142-5p	MIMAT0000433	ZDHHC3	51304						MGLL
hsa-miR-142-5p	MIMAT0000433	ZDHHC3	51304						TMCC1
hsa-miR-142-5p	MIMAT0000433	SACM1L	22908						DNAJC13
hsa-miR-142-5p	MIMAT0000433	FYCO1	79443						TOPBP1
hsa-miR-142-5p	MIMAT0000433	CDC25A	993						RYK
hsa-miR-142-5p	MIMAT0000433	PRKAR2A	5576						STAG1
hsa-miR-142-5p	MIMAT0000433	ARIH2	10425						GK5
hsa-miR-142-5p	MIMAT0000433	RHOA	387						XRN1
hsa-miR-142-5p	MIMAT0000433	DOCK3	1795						ATR
hsa-miR-142-5p	MIMAT0000433	ACTR8	93973						PLS1
hsa-miR-142-5p	MIMAT0000433	PTPRG	5793						U2SURP
hsa-miR-142-5p	MIMAT0000433	UBA3	9039						HPS3
hsa-miR-142-5p	MIMAT0000433	SHQ1	55164						EIF2A
hsa-miR-142-5p	MIMAT0000433	GXYLT2	727936						C3orf33
hsa-miR-142-5p	MIMAT0000433	GBE1	2632						CCNL1
hsa-miR-142-5p	MIMAT0000433	C3orf38	285237						LXN
hsa-miR-142-5p	MIMAT0000433	DCBLD2	131566						NMD3
hsa-miR-142-5p	MIMAT0000433	ZBTB11	27107						MYNN
hsa-miR-142-5p	MIMAT0000433	ABHD10	55347						PRKCI
hsa-miR-142-5p	MIMAT0000433	STXBP5L	9515						SKIL
hsa-miR-142-5p	MIMAT0000433	PARP14	54625						PLD1
hsa-miR-142-5p	MIMAT0000433	SLC12A8	84561						FNDC3B
hsa-miR-142-5p	MIMAT0000433	OSBPL11	114885						ECT2
hsa-miR-142-5p	MIMAT0000433	ZXDC	79364						TBL1XR1
hsa-miR-142-5p	MIMAT0000433	MGLL	11343						KCNMB2
hsa-miR-142-5p	MIMAT0000433	TMCC1	23023						MFN1
hsa-miR-142-5p	MIMAT0000433	DNAJC13	23317						GNB4
hsa-miR-142-5p	MIMAT0000433	TOPBP1	11073						ACTL6A
hsa-miR-142-5p	MIMAT0000433	RYK	6259						ATP11B
hsa-miR-142-5p	MIMAT0000433	STAG1	10274						KLHL24
hsa-miR-142-5p	MIMAT0000433	GK5	256356						TRA2B
hsa-miR-142-5p	MIMAT0000433	XRN1	54464						ETV5
hsa-miR-142-5p	MIMAT0000433	ATR	545						LPP
hsa-miR-142-5p	MIMAT0000433	PLS1	5357						ACAP2
hsa-miR-142-5p	MIMAT0000433	U2SURP	23350						SDHAP2
hsa-miR-142-5p	MIMAT0000433	HPS3	84343						TFRC
hsa-miR-142-5p	MIMAT0000433	EIF2A	83939						SENP5
hsa-miR-142-5p	MIMAT0000433	C3orf33	285315						ZNF718
hsa-miR-142-5p	MIMAT0000433	CCNL1	57018						TNIP2
hsa-miR-142-5p	MIMAT0000433	LXN	56925						DCAF16
hsa-miR-142-5p	MIMAT0000433	NMD3	51068						ZCCHC4
hsa-miR-142-5p	MIMAT0000433	MYNN	55892						ANAPC4
hsa-miR-142-5p	MIMAT0000433	PRKCI	5584						SEL1L3
hsa-miR-142-5p	MIMAT0000433	SKIL	6498						FAM114A1
hsa-miR-142-5p	MIMAT0000433	PLD1	5337						RFC1
hsa-miR-142-5p	MIMAT0000433	FNDC3B	64778						UGDH
hsa-miR-142-5p	MIMAT0000433	ECT2	1894						PDS5A
hsa-miR-142-5p	MIMAT0000433	TBL1XR1	79718						N4BP2
hsa-miR-142-5p	MIMAT0000433	KCNMB2	10242						TEC
hsa-miR-142-5p	MIMAT0000433	MFN1	55669						FRYL
hsa-miR-142-5p	MIMAT0000433	GNB4	59345						DCUN1D4
hsa-miR-142-5p	MIMAT0000433	ACTL6A	86						KIT
hsa-miR-142-5p	MIMAT0000433	ATP11B	23200						PAICS
hsa-miR-142-5p	MIMAT0000433	KLHL24	54800						UBA6
hsa-miR-142-5p	MIMAT0000433	TRA2B	6434						GRSF1
hsa-miR-142-5p	MIMAT0000433	ETV5	2119						MOB1B
hsa-miR-142-5p	MIMAT0000433	LPP	4026						ANKRD17
hsa-miR-142-5p	MIMAT0000433	ACAP2	23527						SCARB2
hsa-miR-142-5p	MIMAT0000433	SDHAP2	727956						SEC31A
hsa-miR-142-5p	MIMAT0000433	TFRC	7037						WDFY3
hsa-miR-142-5p	MIMAT0000433	SENP5	205564						PDLIM5
hsa-miR-142-5p	MIMAT0000433	ZNF718	255403						EIF4E
hsa-miR-142-5p	MIMAT0000433	TNIP2	79155						PPP3CA
hsa-miR-142-5p	MIMAT0000433	DCAF16	54876						SLC39A8
hsa-miR-142-5p	MIMAT0000433	ZCCHC4	29063						NFKB1
hsa-miR-142-5p	MIMAT0000433	ANAPC4	29945						GSTCD
hsa-miR-142-5p	MIMAT0000433	SEL1L3	23231						ELOVL6
hsa-miR-142-5p	MIMAT0000433	FAM114A1	92689						SEC24D
hsa-miR-142-5p	MIMAT0000433	RFC1	5981						LOC645513
hsa-miR-142-5p	MIMAT0000433	UGDH	7358						BBS7
hsa-miR-142-5p	MIMAT0000433	PDS5A	23244						FGF2
hsa-miR-142-5p	MIMAT0000433	N4BP2	55728						SPATA5
hsa-miR-142-5p	MIMAT0000433	TEC	7006						ANKRD50
hsa-miR-142-5p	MIMAT0000433	TEC	100124696						MFSD8
hsa-miR-142-5p	MIMAT0000433	FRYL	285527						SLC7A11
hsa-miR-142-5p	MIMAT0000433	DCUN1D4	23142						TBC1D9
hsa-miR-142-5p	MIMAT0000433	KIT	3815						OTUD4
hsa-miR-142-5p	MIMAT0000433	PAICS	10606						MMAA
hsa-miR-142-5p	MIMAT0000433	UBA6	55236						SLC10A7
hsa-miR-142-5p	MIMAT0000433	GRSF1	2926						LRBA
hsa-miR-142-5p	MIMAT0000433	MOB1B	92597						SH3D19
hsa-miR-142-5p	MIMAT0000433	ANKRD17	26057						MAP9
hsa-miR-142-5p	MIMAT0000433	SCARB2	950						FNIP2
hsa-miR-142-5p	MIMAT0000433	SEC31A	22872						TMEM192
hsa-miR-142-5p	MIMAT0000433	WDFY3	23001						CBR4
hsa-miR-142-5p	MIMAT0000433	PDLIM5	10611						SH3RF1
hsa-miR-142-5p	MIMAT0000433	EIF4E	1977						CLCN3
hsa-miR-142-5p	MIMAT0000433	PPP3CA	5530						HMGB2
hsa-miR-142-5p	MIMAT0000433	SLC39A8	64116						SPCS3
hsa-miR-142-5p	MIMAT0000433	NFKB1	4790						ACSL1
hsa-miR-142-5p	MIMAT0000433	GSTCD	79807						SNX25
hsa-miR-142-5p	MIMAT0000433	ELOVL6	79071						FAT1
hsa-miR-142-5p	MIMAT0000433	SEC24D	9871						TPPP
hsa-miR-142-5p	MIMAT0000433	LOC645513	645513						SRD5A1
hsa-miR-142-5p	MIMAT0000433	BBS7	55212						CCT5
hsa-miR-142-5p	MIMAT0000433	FGF2	2247						TRIO
hsa-miR-142-5p	MIMAT0000433	SPATA5	166378						GOLPH3
hsa-miR-142-5p	MIMAT0000433	ANKRD50	57182						SUB1
hsa-miR-142-5p	MIMAT0000433	MFSD8	256471						NIPBL
hsa-miR-142-5p	MIMAT0000433	SLC7A11	23657						RICTOR
hsa-miR-142-5p	MIMAT0000433	TBC1D9	23158						OXCT1
hsa-miR-142-5p	MIMAT0000433	OTUD4	54726						C5orf51
hsa-miR-142-5p	MIMAT0000433	MMAA	166785						HMGCS1
hsa-miR-142-5p	MIMAT0000433	SLC10A7	84068						SLC38A9
hsa-miR-142-5p	MIMAT0000433	LRBA	987						IL6ST
hsa-miR-142-5p	MIMAT0000433	LRBA	987						DEPDC1B
hsa-miR-142-5p	MIMAT0000433	SH3D19	152503						SREK1IP1
hsa-miR-142-5p	MIMAT0000433	MAP9	79884						NLN
hsa-miR-142-5p	MIMAT0000433	FNIP2	57600						CCNB1
hsa-miR-142-5p	MIMAT0000433	TMEM192	201931						TAF9
hsa-miR-142-5p	MIMAT0000433	CBR4	84869						MARVELD2
hsa-miR-142-5p	MIMAT0000433	SH3RF1	57630						GTF2H2C
hsa-miR-142-5p	MIMAT0000433	CLCN3	1182						GTF2H2B
hsa-miR-142-5p	MIMAT0000433	HMGB2	3148						SMN2
hsa-miR-142-5p	MIMAT0000433	HMGB2	3148						MRPS27
hsa-miR-142-5p	MIMAT0000433	SPCS3	60559						TNPO1
hsa-miR-142-5p	MIMAT0000433	ACSL1	2180						FCHO2
hsa-miR-142-5p	MIMAT0000433	SNX25	83891						ANKRA2
hsa-miR-142-5p	MIMAT0000433	FAT1	2195						HEXB
hsa-miR-142-5p	MIMAT0000433	TPPP	11076						F2R
hsa-miR-142-5p	MIMAT0000433	SRD5A1	6715						F2RL1
hsa-miR-142-5p	MIMAT0000433	CCT5	22948						SCAMP1
hsa-miR-142-5p	MIMAT0000433	TRIO	7204						ARSB
hsa-miR-142-5p	MIMAT0000433	GOLPH3	64083						JMY
hsa-miR-142-5p	MIMAT0000433	SUB1	10923						MSH3
hsa-miR-142-5p	MIMAT0000433	NIPBL	25836						RPS23
hsa-miR-142-5p	MIMAT0000433	RICTOR	253260						RASA1
hsa-miR-142-5p	MIMAT0000433	OXCT1	5019						ARRDC3
hsa-miR-142-5p	MIMAT0000433	C5orf51	285636						MCTP1
hsa-miR-142-5p	MIMAT0000433	HMGCS1	3157						TTC37
hsa-miR-142-5p	MIMAT0000433	SLC38A9	153129						RHOBTB3
hsa-miR-142-5p	MIMAT0000433	IL6ST	3572						RIOK2
hsa-miR-142-5p	MIMAT0000433	DEPDC1B	55789						RGMB
hsa-miR-142-5p	MIMAT0000433	SREK1IP1	285672						MAN2A1
hsa-miR-142-5p	MIMAT0000433	NLN	57486						SLC25A46
hsa-miR-142-5p	MIMAT0000433	CCNB1	891						EPB41L4A
hsa-miR-142-5p	MIMAT0000433	TAF9	6880						APC
hsa-miR-142-5p	MIMAT0000433	TAF9	6880						DCP2
hsa-miR-142-5p	MIMAT0000433	MARVELD2	153562						FEM1C
hsa-miR-142-5p	MIMAT0000433	MARVELD2	153562						COMMD10
hsa-miR-142-5p	MIMAT0000433	GTF2H2C	728340						DMXL1
hsa-miR-142-5p	MIMAT0000433	GTF2H2C	728340						CSNK1G3
hsa-miR-142-5p	MIMAT0000433	GTF2H2C	728340						ZNF608
hsa-miR-142-5p	MIMAT0000433	GTF2H2C	728340						FNIP1
hsa-miR-142-5p	MIMAT0000433	GTF2H2B	653238						SLC22A5
hsa-miR-142-5p	MIMAT0000433	SMN2	6607						AFF4
hsa-miR-142-5p	MIMAT0000433	SMN2	6607						SEC24A
hsa-miR-142-5p	MIMAT0000433	SMN2	6607						CAMLG
hsa-miR-142-5p	MIMAT0000433	MRPS27	23107						DDX46
hsa-miR-142-5p	MIMAT0000433	TNPO1	3842						C5orf24
hsa-miR-142-5p	MIMAT0000433	FCHO2	115548						SMAD5
hsa-miR-142-5p	MIMAT0000433	ANKRA2	57763						CDC23
hsa-miR-142-5p	MIMAT0000433	HEXB	3074						ETF1
hsa-miR-142-5p	MIMAT0000433	F2R	2149						SLC35A4
hsa-miR-142-5p	MIMAT0000433	F2RL1	2150						DCTN4
hsa-miR-142-5p	MIMAT0000433	SCAMP1	9522						SLC36A1
hsa-miR-142-5p	MIMAT0000433	ARSB	411						RNF145
hsa-miR-142-5p	MIMAT0000433	ARSB	411						SLU7
hsa-miR-142-5p	MIMAT0000433	JMY	133746						CCNG1
hsa-miR-142-5p	MIMAT0000433	MSH3	4437						PANK3
hsa-miR-142-5p	MIMAT0000433	RPS23	6228						RANBP17
hsa-miR-142-5p	MIMAT0000433	RASA1	5921						FBXW11
hsa-miR-142-5p	MIMAT0000433	ARRDC3	57561						SFXN1
hsa-miR-142-5p	MIMAT0000433	MCTP1	79772						FAF2
hsa-miR-142-5p	MIMAT0000433	TTC37	9652						NSD1
hsa-miR-142-5p	MIMAT0000433	RHOBTB3	22836						PRELID1
hsa-miR-142-5p	MIMAT0000433	RIOK2	55781						CANX
hsa-miR-142-5p	MIMAT0000433	RGMB	285704						GMDS
hsa-miR-142-5p	MIMAT0000433	MAN2A1	4124						SERPINB6
hsa-miR-142-5p	MIMAT0000433	SLC25A46	91137						PRPF4B
hsa-miR-142-5p	MIMAT0000433	EPB41L4A	64097						CDYL
hsa-miR-142-5p	MIMAT0000433	APC	324						RREB1
hsa-miR-142-5p	MIMAT0000433	DCP2	167227						DSP
hsa-miR-142-5p	MIMAT0000433	FEM1C	56929						ATXN1
hsa-miR-142-5p	MIMAT0000433	COMMD10	51397						FAM8A1
hsa-miR-142-5p	MIMAT0000433	DMXL1	1657						KIF13A
hsa-miR-142-5p	MIMAT0000433	CSNK1G3	1456						UHRF1BP1
hsa-miR-142-5p	MIMAT0000433	ZNF608	57507						ZFAND3
hsa-miR-142-5p	MIMAT0000433	FNIP1	96459						GLO1
hsa-miR-142-5p	MIMAT0000433	SLC22A5	6584						TAF8
hsa-miR-142-5p	MIMAT0000433	AFF4	27125						TRERF1
hsa-miR-142-5p	MIMAT0000433	SEC24A	10802						SRF
hsa-miR-142-5p	MIMAT0000433	CAMLG	819						SLC29A1
hsa-miR-142-5p	MIMAT0000433	DDX46	9879						ICK
hsa-miR-142-5p	MIMAT0000433	C5orf24	134553						DST
hsa-miR-142-5p	MIMAT0000433	SMAD5	4090						EEF1A1
hsa-miR-142-5p	MIMAT0000433	CDC23	8697						SLC17A5
hsa-miR-142-5p	MIMAT0000433	ETF1	2107						COL12A1
hsa-miR-142-5p	MIMAT0000433	SLC35A4	113829						TMEM30A
hsa-miR-142-5p	MIMAT0000433	DCTN4	51164						PHIP
hsa-miR-142-5p	MIMAT0000433	DCTN4	51164						SH3BGRL2
hsa-miR-142-5p	MIMAT0000433	SLC36A1	206358						TTK
hsa-miR-142-5p	MIMAT0000433	RNF145	153830						IBTK
hsa-miR-142-5p	MIMAT0000433	SLU7	10569						NT5E
hsa-miR-142-5p	MIMAT0000433	CCNG1	900						ORC3
hsa-miR-142-5p	MIMAT0000433	PANK3	79646						UBE2J1
hsa-miR-142-5p	MIMAT0000433	RANBP17	64901						ASCC3
hsa-miR-142-5p	MIMAT0000433	FBXW11	23291						PPIL6
hsa-miR-142-5p	MIMAT0000433	FBXW11	23291						CDK19
hsa-miR-142-5p	MIMAT0000433	SFXN1	94081						REV3L
hsa-miR-142-5p	MIMAT0000433	FAF2	23197						GOPC
hsa-miR-142-5p	MIMAT0000433	NSD1	64324						SERINC1
hsa-miR-142-5p	MIMAT0000433	NSD1	64324						ECHDC1
hsa-miR-142-5p	MIMAT0000433	PRELID1	27166						PTPRK
hsa-miR-142-5p	MIMAT0000433	CANX	821						SGK1
hsa-miR-142-5p	MIMAT0000433	CANX	821						HBS1L
hsa-miR-142-5p	MIMAT0000433	GMDS	2762						AHI1
hsa-miR-142-5p	MIMAT0000433	SERPINB6	5269						MAP3K5
hsa-miR-142-5p	MIMAT0000433	PRPF4B	8899						NHSL1
hsa-miR-142-5p	MIMAT0000433	CDYL	9425						HIVEP2
hsa-miR-142-5p	MIMAT0000433	RREB1	6239						LTV1
hsa-miR-142-5p	MIMAT0000433	DSP	1832						UTRN
hsa-miR-142-5p	MIMAT0000433	ATXN1	6310						STXBP5
hsa-miR-142-5p	MIMAT0000433	FAM8A1	51439						NUP43
hsa-miR-142-5p	MIMAT0000433	KIF13A	63971						FBXO5
hsa-miR-142-5p	MIMAT0000433	KIF13A	63971						IPCEF1
hsa-miR-142-5p	MIMAT0000433	UHRF1BP1	54887						SCAF8
hsa-miR-142-5p	MIMAT0000433	ZFAND3	60685						ARID1B
hsa-miR-142-5p	MIMAT0000433	GLO1	2739						TULP4
hsa-miR-142-5p	MIMAT0000433	TAF8	129685						TMEM181
hsa-miR-142-5p	MIMAT0000433	TRERF1	55809						DYNLT1
hsa-miR-142-5p	MIMAT0000433	SRF	6722						TCP1
hsa-miR-142-5p	MIMAT0000433	SLC29A1	2030						IGF2R
hsa-miR-142-5p	MIMAT0000433	SLC29A1	2030						MAP3K4
hsa-miR-142-5p	MIMAT0000433	SLC29A1	2030						QKI
hsa-miR-142-5p	MIMAT0000433	ICK	22858						LINC00473
hsa-miR-142-5p	MIMAT0000433	DST	667						FGFR1OP
hsa-miR-142-5p	MIMAT0000433	DST	667						THBS2
hsa-miR-142-5p	MIMAT0000433	EEF1A1	1915						WDR27
hsa-miR-142-5p	MIMAT0000433	SLC17A5	26503						SUN1
hsa-miR-142-5p	MIMAT0000433	COL12A1	1303						FOXK1
hsa-miR-142-5p	MIMAT0000433	TMEM30A	55754						WIPI2
hsa-miR-142-5p	MIMAT0000433	PHIP	55023						RAC1
hsa-miR-142-5p	MIMAT0000433	SH3BGRL2	83699						MIOS
hsa-miR-142-5p	MIMAT0000433	TTK	7272						PHF14
hsa-miR-142-5p	MIMAT0000433	IBTK	25998						SNX13
hsa-miR-142-5p	MIMAT0000433	IBTK	25998						TWISTNB
hsa-miR-142-5p	MIMAT0000433	NT5E	4907						KLHL7
hsa-miR-142-5p	MIMAT0000433	ORC3	23595						IGF2BP3
hsa-miR-142-5p	MIMAT0000433	UBE2J1	51465						TRA2A
hsa-miR-142-5p	MIMAT0000433	ASCC3	10973						CBX3
hsa-miR-142-5p	MIMAT0000433	PPIL6	285755						TAX1BP1
hsa-miR-142-5p	MIMAT0000433	CDK19	23097						NOD1
hsa-miR-142-5p	MIMAT0000433	REV3L	5980						DPY19L1P1
hsa-miR-142-5p	MIMAT0000433	GOPC	57120						AVL9
hsa-miR-142-5p	MIMAT0000433	SERINC1	57515						FKBP9
hsa-miR-142-5p	MIMAT0000433	ECHDC1	55862						DPY19L1
hsa-miR-142-5p	MIMAT0000433	PTPRK	5796						ANLN
hsa-miR-142-5p	MIMAT0000433	PTPRK	5796						CDK13
hsa-miR-142-5p	MIMAT0000433	SGK1	6446						STK17A
hsa-miR-142-5p	MIMAT0000433	HBS1L	10767						NUDCD3
hsa-miR-142-5p	MIMAT0000433	AHI1	54806						GRB10
hsa-miR-142-5p	MIMAT0000433	MAP3K5	4217						ZNF680
hsa-miR-142-5p	MIMAT0000433	NHSL1	57224						ZNF92
hsa-miR-142-5p	MIMAT0000433	HIVEP2	3097						CCT6P3
hsa-miR-142-5p	MIMAT0000433	LTV1	84946						KCTD7
hsa-miR-142-5p	MIMAT0000433	UTRN	7402						GTF2IRD2P1
hsa-miR-142-5p	MIMAT0000433	STXBP5	134957						STAG3L3
hsa-miR-142-5p	MIMAT0000433	NUP43	348995						BAZ1B
hsa-miR-142-5p	MIMAT0000433	FBXO5	26271						CLIP2
hsa-miR-142-5p	MIMAT0000433	IPCEF1	26034						GTF2I
hsa-miR-142-5p	MIMAT0000433	SCAF8	22828						POM121C
hsa-miR-142-5p	MIMAT0000433	ARID1B	57492						HIP1
hsa-miR-142-5p	MIMAT0000433	TULP4	56995						PHTF2
hsa-miR-142-5p	MIMAT0000433	TMEM181	57583						SEMA3C
hsa-miR-142-5p	MIMAT0000433	DYNLT1	6993						HGF
hsa-miR-142-5p	MIMAT0000433	TCP1	6950						SRI
hsa-miR-142-5p	MIMAT0000433	IGF2R	3482						CDK14
hsa-miR-142-5p	MIMAT0000433	MAP3K4	4216						ANKIB1
hsa-miR-142-5p	MIMAT0000433	QKI	9444						CDK6
hsa-miR-142-5p	MIMAT0000433	LINC00473	90632						PEG10
hsa-miR-142-5p	MIMAT0000433	FGFR1OP	11116						PPP1R9A
hsa-miR-142-5p	MIMAT0000433	THBS2	7058						PON2
hsa-miR-142-5p	MIMAT0000433	WDR27	253769						SLC25A13
hsa-miR-142-5p	MIMAT0000433	SUN1	23353						SMURF1
hsa-miR-142-5p	MIMAT0000433	FOXK1	221937						ZKSCAN1
hsa-miR-142-5p	MIMAT0000433	WIPI2	26100						SLC12A9
hsa-miR-142-5p	MIMAT0000433	RAC1	5879						BCAP29
hsa-miR-142-5p	MIMAT0000433	MIOS	54468						ST7
hsa-miR-142-5p	MIMAT0000433	PHF14	9678						CTTNBP2
hsa-miR-142-5p	MIMAT0000433	PHF14	9678						PTPRZ1
hsa-miR-142-5p	MIMAT0000433	SNX13	23161						WASL
hsa-miR-142-5p	MIMAT0000433	TWISTNB	221830						SND1
hsa-miR-142-5p	MIMAT0000433	KLHL7	55975						MKLN1
hsa-miR-142-5p	MIMAT0000433	IGF2BP3	10643						NUP205
hsa-miR-142-5p	MIMAT0000433	TRA2A	29896						LUZP6
hsa-miR-142-5p	MIMAT0000433	CBX3	11335						MTPN
hsa-miR-142-5p	MIMAT0000433	TAX1BP1	8887						TRIM24
hsa-miR-142-5p	MIMAT0000433	NOD1	10392						UBN2
hsa-miR-142-5p	MIMAT0000433	DPY19L1P1	100129460						HIPK2
hsa-miR-142-5p	MIMAT0000433	AVL9	23080						AGK
hsa-miR-142-5p	MIMAT0000433	FKBP9	11328						CDK5
hsa-miR-142-5p	MIMAT0000433	DPY19L1	23333						RHEB
hsa-miR-142-5p	MIMAT0000433	ANLN	54443						RBM33
hsa-miR-142-5p	MIMAT0000433	CDK13	8621						LMBR1
hsa-miR-142-5p	MIMAT0000433	STK17A	9263						UBE3C
hsa-miR-142-5p	MIMAT0000433	NUDCD3	23386						ESYT2
hsa-miR-142-5p	MIMAT0000433	GRB10	2887						TUSC3
hsa-miR-142-5p	MIMAT0000433	ZNF680	340252						ZDHHC2
hsa-miR-142-5p	MIMAT0000433	ZNF92	168374						SLC7A2
hsa-miR-142-5p	MIMAT0000433	CCT6P3	643180						ASAH1
hsa-miR-142-5p	MIMAT0000433	KCTD7	154881						PSD3
hsa-miR-142-5p	MIMAT0000433	GTF2IRD2P1	401375						XPO7
hsa-miR-142-5p	MIMAT0000433	STAG3L3	442578						PPP3CC
hsa-miR-142-5p	MIMAT0000433	BAZ1B	9031						TRIM35
hsa-miR-142-5p	MIMAT0000433	CLIP2	7461						PBK
hsa-miR-142-5p	MIMAT0000433	GTF2I	2969						KIF13B
hsa-miR-142-5p	MIMAT0000433	POM121C	100101267						DCTN6
hsa-miR-142-5p	MIMAT0000433	HIP1	3092						MAK16
hsa-miR-142-5p	MIMAT0000433	PHTF2	57157						TACC1
hsa-miR-142-5p	MIMAT0000433	SEMA3C	10512						ADAM9
hsa-miR-142-5p	MIMAT0000433	HGF	3082						ANK1
hsa-miR-142-5p	MIMAT0000433	SRI	6717						KAT6A
hsa-miR-142-5p	MIMAT0000433	CDK14	5218						PRKDC
hsa-miR-142-5p	MIMAT0000433	ANKIB1	54467						MCM4
hsa-miR-142-5p	MIMAT0000433	CDK6	1021						RB1CC1
hsa-miR-142-5p	MIMAT0000433	CDK6	1021						TGS1
hsa-miR-142-5p	MIMAT0000433	PEG10	23089						SDCBP
hsa-miR-142-5p	MIMAT0000433	PEG10	23089						CA8
hsa-miR-142-5p	MIMAT0000433	PPP1R9A	55607						PDE7A
hsa-miR-142-5p	MIMAT0000433	PON2	5445						ARFGEF1
hsa-miR-142-5p	MIMAT0000433	SLC25A13	10165						ZFHX4
hsa-miR-142-5p	MIMAT0000433	SMURF1	57154						WWP1
hsa-miR-142-5p	MIMAT0000433	SMURF1	57154						CPNE3
hsa-miR-142-5p	MIMAT0000433	ZKSCAN1	7586						TP53INP1
hsa-miR-142-5p	MIMAT0000433	SLC12A9	56996						MTDH
hsa-miR-142-5p	MIMAT0000433	BCAP29	55973						LAPTM4B
hsa-miR-142-5p	MIMAT0000433	BCAP29	55973						STK3
hsa-miR-142-5p	MIMAT0000433	ST7	7982						VPS13B
hsa-miR-142-5p	MIMAT0000433	CTTNBP2	83992						RRM2B
hsa-miR-142-5p	MIMAT0000433	PTPRZ1	5803						UBR5
hsa-miR-142-5p	MIMAT0000433	WASL	8976						SLC25A32
hsa-miR-142-5p	MIMAT0000433	SND1	27044						ZFPM2
hsa-miR-142-5p	MIMAT0000433	MKLN1	4289						OXR1
hsa-miR-142-5p	MIMAT0000433	NUP205	23165						RAD21
hsa-miR-142-5p	MIMAT0000433	LUZP6	767558						DERL1
hsa-miR-142-5p	MIMAT0000433	MTPN	136319						ATAD2
hsa-miR-142-5p	MIMAT0000433	TRIM24	8805						FAM91A1
hsa-miR-142-5p	MIMAT0000433	TRIM24	8805						SQLE
hsa-miR-142-5p	MIMAT0000433	UBN2	254048						PVT1
hsa-miR-142-5p	MIMAT0000433	HIPK2	28996						FAM49B
hsa-miR-142-5p	MIMAT0000433	AGK	55750						ASAP1
hsa-miR-142-5p	MIMAT0000433	AGK	55750						EFR3A
hsa-miR-142-5p	MIMAT0000433	CDK5	1020						C8orf82
hsa-miR-142-5p	MIMAT0000433	RHEB	6009						KANK1
hsa-miR-142-5p	MIMAT0000433	RBM33	155435						CDC37L1
hsa-miR-142-5p	MIMAT0000433	LMBR1	64327						IL33
hsa-miR-142-5p	MIMAT0000433	UBE3C	9690						DENND4C
hsa-miR-142-5p	MIMAT0000433	ESYT2	57488						PLAA
hsa-miR-142-5p	MIMAT0000433	TUSC3	7991						SMU1
hsa-miR-142-5p	MIMAT0000433	ZDHHC2	51201						UBAP2
hsa-miR-142-5p	MIMAT0000433	SLC7A2	6542						NUDT2
hsa-miR-142-5p	MIMAT0000433	SLC7A2	6542						MELK
hsa-miR-142-5p	MIMAT0000433	ASAH1	427						ZCCHC7
hsa-miR-142-5p	MIMAT0000433	PSD3	23362						PTAR1
hsa-miR-142-5p	MIMAT0000433	XPO7	23039						GDA
hsa-miR-142-5p	MIMAT0000433	PPP3CC	5533						GCNT1
hsa-miR-142-5p	MIMAT0000433	TRIM35	23087						PSAT1
hsa-miR-142-5p	MIMAT0000433	PBK	55872						TLE4
hsa-miR-142-5p	MIMAT0000433	KIF13B	23303						NAA35
hsa-miR-142-5p	MIMAT0000433	DCTN6	10671						SPIN1
hsa-miR-142-5p	MIMAT0000433	MAK16	84549						S1PR3
hsa-miR-142-5p	MIMAT0000433	TACC1	6867						SEMA4D
hsa-miR-142-5p	MIMAT0000433	ADAM9	8754						PTPDC1
hsa-miR-142-5p	MIMAT0000433	ADAM9	8754						TSTD2
hsa-miR-142-5p	MIMAT0000433	ANK1	286						ABCA1
hsa-miR-142-5p	MIMAT0000433	KAT6A	7994						SLC44A1
hsa-miR-142-5p	MIMAT0000433	PRKDC	5591						FSD1L
hsa-miR-142-5p	MIMAT0000433	MCM4	4173						FKTN
hsa-miR-142-5p	MIMAT0000433	RB1CC1	9821						EPB41L4B
hsa-miR-142-5p	MIMAT0000433	RB1CC1	9821						PTPN3
hsa-miR-142-5p	MIMAT0000433	TGS1	96764						UGCG
hsa-miR-142-5p	MIMAT0000433	SDCBP	6386						SUSD1
hsa-miR-142-5p	MIMAT0000433	CA8	767						PTBP3
hsa-miR-142-5p	MIMAT0000433	PDE7A	5150						SNX30
hsa-miR-142-5p	MIMAT0000433	ARFGEF1	10565						RGS3
hsa-miR-142-5p	MIMAT0000433	ZFHX4	79776						PAPPA
hsa-miR-142-5p	MIMAT0000433	WWP1	11059						CDK5RAP2
hsa-miR-142-5p	MIMAT0000433	CPNE3	8895						CNTRL
hsa-miR-142-5p	MIMAT0000433	TP53INP1	94241						RABGAP1
hsa-miR-142-5p	MIMAT0000433	MTDH	92140						GAPVD1
hsa-miR-142-5p	MIMAT0000433	LAPTM4B	55353						MAPKAP1
hsa-miR-142-5p	MIMAT0000433	STK3	6788						ZBTB43
hsa-miR-142-5p	MIMAT0000433	VPS13B	157680						SWI5
hsa-miR-142-5p	MIMAT0000433	RRM2B	50484						NUP188
hsa-miR-142-5p	MIMAT0000433	UBR5	51366						TOR1B
hsa-miR-142-5p	MIMAT0000433	SLC25A32	81034						TOR1A
hsa-miR-142-5p	MIMAT0000433	ZFPM2	23414						ABL1
hsa-miR-142-5p	MIMAT0000433	OXR1	55074						NUP214
hsa-miR-142-5p	MIMAT0000433	RAD21	5885						PRRC2B
hsa-miR-142-5p	MIMAT0000433	DERL1	79139						RAPGEF1
hsa-miR-142-5p	MIMAT0000433	ATAD2	29028						MED27
hsa-miR-142-5p	MIMAT0000433	FAM91A1	157769						SETX
hsa-miR-142-5p	MIMAT0000433	SQLE	6713						GTF3C4
hsa-miR-142-5p	MIMAT0000433	PVT1	5820						SURF4
hsa-miR-142-5p	MIMAT0000433	FAM49B	51571						ARRDC1
hsa-miR-142-5p	MIMAT0000433	ASAP1	50807						LARP4B
hsa-miR-142-5p	MIMAT0000433	EFR3A	23167						IDI1
hsa-miR-142-5p	MIMAT0000433	C8orf82	414919						PFKP
hsa-miR-142-5p	MIMAT0000433	KANK1	23189						PITRM1
hsa-miR-142-5p	MIMAT0000433	CDC37L1	55664						GDI2
hsa-miR-142-5p	MIMAT0000433	IL33	90865						MCM10
hsa-miR-142-5p	MIMAT0000433	DENND4C	55667						BMI1
hsa-miR-142-5p	MIMAT0000433	PLAA	9373						PIP4K2A
hsa-miR-142-5p	MIMAT0000433	SMU1	55234						WAC
hsa-miR-142-5p	MIMAT0000433	UBAP2	55833						ZEB1
hsa-miR-142-5p	MIMAT0000433	NUDT2	318						KIF5B
hsa-miR-142-5p	MIMAT0000433	MELK	9833						CCDC7
hsa-miR-142-5p	MIMAT0000433	ZCCHC7	84186						CUL2
hsa-miR-142-5p	MIMAT0000433	PTAR1	375743						SYT15
hsa-miR-142-5p	MIMAT0000433	GDA	9615						MAPK8
hsa-miR-142-5p	MIMAT0000433	GCNT1	2650						NCOA4
hsa-miR-142-5p	MIMAT0000433	PSAT1	29968						PRKG1
hsa-miR-142-5p	MIMAT0000433	TLE4	7091						SLC16A9
hsa-miR-142-5p	MIMAT0000433	NAA35	60560						CCDC6
hsa-miR-142-5p	MIMAT0000433	SPIN1	10927						RHOBTB1
hsa-miR-142-5p	MIMAT0000433	S1PR3	1903						ARID5B
hsa-miR-142-5p	MIMAT0000433	SEMA4D	10507						NRBF2
hsa-miR-142-5p	MIMAT0000433	PTPDC1	138639						JMJD1C
hsa-miR-142-5p	MIMAT0000433	TSTD2	158427						HERC4
hsa-miR-142-5p	MIMAT0000433	ABCA1	19						HNRNPH3
hsa-miR-142-5p	MIMAT0000433	SLC44A1	23446						CCAR1
hsa-miR-142-5p	MIMAT0000433	FSD1L	83856						DDX21
hsa-miR-142-5p	MIMAT0000433	FKTN	2218						CHST3
hsa-miR-142-5p	MIMAT0000433	EPB41L4B	54566						MCU
hsa-miR-142-5p	MIMAT0000433	PTPN3	5774						USP54
hsa-miR-142-5p	MIMAT0000433	UGCG	7357						ADK
hsa-miR-142-5p	MIMAT0000433	SUSD1	64420						KAT6B
hsa-miR-142-5p	MIMAT0000433	PTBP3	9991						BMPR1A
hsa-miR-142-5p	MIMAT0000433	SNX30	401548						PTEN
hsa-miR-142-5p	MIMAT0000433	RGS3	5998						STAMBPL1
hsa-miR-142-5p	MIMAT0000433	PAPPA	5069						KIF20B
hsa-miR-142-5p	MIMAT0000433	CDK5RAP2	55755						TNKS2
hsa-miR-142-5p	MIMAT0000433	CNTRL	11064						CPEB3
hsa-miR-142-5p	MIMAT0000433	RABGAP1	23637						EXOC6
hsa-miR-142-5p	MIMAT0000433	GAPVD1	26130						MYOF
hsa-miR-142-5p	MIMAT0000433	MAPKAP1	79109						ZNF518A
hsa-miR-142-5p	MIMAT0000433	ZBTB43	23099						TM9SF3
hsa-miR-142-5p	MIMAT0000433	SWI5	375757						LCOR
hsa-miR-142-5p	MIMAT0000433	NUP188	23511						ABCC2
hsa-miR-142-5p	MIMAT0000433	TOR1B	27348						ERLIN1
hsa-miR-142-5p	MIMAT0000433	TOR1A	1861						SCD
hsa-miR-142-5p	MIMAT0000433	ABL1	25						MRPL43
hsa-miR-142-5p	MIMAT0000433	NUP214	8021						BTRC
hsa-miR-142-5p	MIMAT0000433	PRRC2B	84726						NT5C2
hsa-miR-142-5p	MIMAT0000433	RAPGEF1	2889						PDCD11
hsa-miR-142-5p	MIMAT0000433	MED27	9442						SHOC2
hsa-miR-142-5p	MIMAT0000433	SETX	23064						DCLRE1A
hsa-miR-142-5p	MIMAT0000433	GTF3C4	9329						NHLRC2
hsa-miR-142-5p	MIMAT0000433	SURF4	6836						FAM160B1
hsa-miR-142-5p	MIMAT0000433	SURF4	6836						TRUB1
hsa-miR-142-5p	MIMAT0000433	ARRDC1	92714						HTRA1
hsa-miR-142-5p	MIMAT0000433	LARP4B	23185						FAM53B
hsa-miR-142-5p	MIMAT0000433	IDI1	3422						ZRANB1
hsa-miR-142-5p	MIMAT0000433	PFKP	5214						CTBP2
hsa-miR-142-5p	MIMAT0000433	PITRM1	10531						PSMD13
hsa-miR-142-5p	MIMAT0000433	PITRM1	10531						RNH1
hsa-miR-142-5p	MIMAT0000433	GDI2	2665						INS-IGF2
hsa-miR-142-5p	MIMAT0000433	MCM10	55388						RRM1
hsa-miR-142-5p	MIMAT0000433	BMI1	648						HBE1
hsa-miR-142-5p	MIMAT0000433	PIP4K2A	5305						TAF10
hsa-miR-142-5p	MIMAT0000433	WAC	51322						NRIP3
hsa-miR-142-5p	MIMAT0000433	WAC	51322						TMEM41B
hsa-miR-142-5p	MIMAT0000433	ZEB1	6935						BTBD10
hsa-miR-142-5p	MIMAT0000433	KIF5B	3799						SAAL1
hsa-miR-142-5p	MIMAT0000433	CCDC7	79741						LGR4
hsa-miR-142-5p	MIMAT0000433	CUL2	8453						EIF3M
hsa-miR-142-5p	MIMAT0000433	SYT15	83849						PRRG4
hsa-miR-142-5p	MIMAT0000433	MAPK8	5599						CSTF3
hsa-miR-142-5p	MIMAT0000433	NCOA4	8031						HIPK3
hsa-miR-142-5p	MIMAT0000433	PRKG1	5592						MADD
hsa-miR-142-5p	MIMAT0000433	SLC16A9	220963						FAM111A
hsa-miR-142-5p	MIMAT0000433	CCDC6	8030						EML3
hsa-miR-142-5p	MIMAT0000433	RHOBTB1	9886						BSCL2
hsa-miR-142-5p	MIMAT0000433	ARID5B	84159						HNRNPUL2
hsa-miR-142-5p	MIMAT0000433	NRBF2	29982						HNRNPUL2-BSCL2
hsa-miR-142-5p	MIMAT0000433	JMJD1C	221037						ZBTB3
hsa-miR-142-5p	MIMAT0000433	HERC4	26091						ATL3
hsa-miR-142-5p	MIMAT0000433	HNRNPH3	3189						NUDT22
hsa-miR-142-5p	MIMAT0000433	CCAR1	55749						RPS6KA4
hsa-miR-142-5p	MIMAT0000433	DDX21	9188						SF3B2
hsa-miR-142-5p	MIMAT0000433	CHST3	9469						SLC29A2
hsa-miR-142-5p	MIMAT0000433	MCU	90550						CCND1
hsa-miR-142-5p	MIMAT0000433	USP54	159195						SHANK2
hsa-miR-142-5p	MIMAT0000433	ADK	132						NUMA1
hsa-miR-142-5p	MIMAT0000433	KAT6B	23522						FAM168A
hsa-miR-142-5p	MIMAT0000433	KAT6B	23522						RAB6A
hsa-miR-142-5p	MIMAT0000433	BMPR1A	657						C2CD3
hsa-miR-142-5p	MIMAT0000433	PTEN	5728						PGM2L1
hsa-miR-142-5p	MIMAT0000433	PTEN	5728						RSF1
hsa-miR-142-5p	MIMAT0000433	STAMBPL1	57559						ALG8
hsa-miR-142-5p	MIMAT0000433	KIF20B	9585						PCF11
hsa-miR-142-5p	MIMAT0000433	TNKS2	80351						PRSS23
hsa-miR-142-5p	MIMAT0000433	CPEB3	22849						SLC36A4
hsa-miR-142-5p	MIMAT0000433	EXOC6	54536						TAF1D
hsa-miR-142-5p	MIMAT0000433	MYOF	26509						MED17
hsa-miR-142-5p	MIMAT0000433	ZNF518A	9849						FAM76B
hsa-miR-142-5p	MIMAT0000433	TM9SF3	56889						MTMR2
hsa-miR-142-5p	MIMAT0000433	LCOR	84458						YAP1
hsa-miR-142-5p	MIMAT0000433	ABCC2	1244						GUCY1A2
hsa-miR-142-5p	MIMAT0000433	ERLIN1	10613						CUL5
hsa-miR-142-5p	MIMAT0000433	SCD	6319						NPAT
hsa-miR-142-5p	MIMAT0000433	MRPL43	84545						C11orf65
hsa-miR-142-5p	MIMAT0000433	BTRC	8945						SIK2
hsa-miR-142-5p	MIMAT0000433	NT5C2	22978						PPP2R1B
hsa-miR-142-5p	MIMAT0000433	PDCD11	22984						ALG9
hsa-miR-142-5p	MIMAT0000433	SHOC2	8036						IL18
hsa-miR-142-5p	MIMAT0000433	DCLRE1A	9937						ZW10
hsa-miR-142-5p	MIMAT0000433	NHLRC2	374354						RBM7
hsa-miR-142-5p	MIMAT0000433	FAM160B1	57700						PAFAH1B2
hsa-miR-142-5p	MIMAT0000433	TRUB1	142940						UBE4A
hsa-miR-142-5p	MIMAT0000433	HTRA1	5654						RPS25
hsa-miR-142-5p	MIMAT0000433	FAM53B	9679						MIR100HG
hsa-miR-142-5p	MIMAT0000433	ZRANB1	54764						HSPA8
hsa-miR-142-5p	MIMAT0000433	CTBP2	1488						PRDM10
hsa-miR-142-5p	MIMAT0000433	PSMD13	5719						WNK1
hsa-miR-142-5p	MIMAT0000433	PSMD13	5719						ADIPOR2
hsa-miR-142-5p	MIMAT0000433	RNH1	6050						C12orf4
hsa-miR-142-5p	MIMAT0000433	RNH1	6050						VWF
hsa-miR-142-5p	MIMAT0000433	RNH1	6050						CD9
hsa-miR-142-5p	MIMAT0000433	RNH1	6050						CD69
hsa-miR-142-5p	MIMAT0000433	INS-IGF2	723961						DUSP16
hsa-miR-142-5p	MIMAT0000433	INS-IGF2	723961						ATF7IP
hsa-miR-142-5p	MIMAT0000433	RRM1	6240						EPS8
hsa-miR-142-5p	MIMAT0000433	HBE1	3046						RASSF8
hsa-miR-142-5p	MIMAT0000433	TAF10	6881						ITPR2
hsa-miR-142-5p	MIMAT0000433	NRIP3	56675						PPFIBP1
hsa-miR-142-5p	MIMAT0000433	TMEM41B	440026						CCDC91
hsa-miR-142-5p	MIMAT0000433	BTBD10	84280						CAPRIN2
hsa-miR-142-5p	MIMAT0000433	SAAL1	113174						DENND5B
hsa-miR-142-5p	MIMAT0000433	LGR4	55366						AMN1
hsa-miR-142-5p	MIMAT0000433	EIF3M	10480						ALG10
hsa-miR-142-5p	MIMAT0000433	PRRG4	79056						KIF21A
hsa-miR-142-5p	MIMAT0000433	CSTF3	1479						PPHLN1
hsa-miR-142-5p	MIMAT0000433	HIPK3	10114						TWF1
hsa-miR-142-5p	MIMAT0000433	MADD	8567						SLC38A1
hsa-miR-142-5p	MIMAT0000433	FAM111A	63901						SLC38A2
hsa-miR-142-5p	MIMAT0000433	FAM111A	63901						CCNT1
hsa-miR-142-5p	MIMAT0000433	EML3	256364						SPATS2
hsa-miR-142-5p	MIMAT0000433	BSCL2	26580						GALNT6
hsa-miR-142-5p	MIMAT0000433	HNRNPUL2	221092						PCBP2
hsa-miR-142-5p	MIMAT0000433	HNRNPUL2-BSCL2	100534595						CBX5
hsa-miR-142-5p	MIMAT0000433	ZBTB3	79842						SMARCC2
hsa-miR-142-5p	MIMAT0000433	ATL3	25923						SHMT2
hsa-miR-142-5p	MIMAT0000433	NUDT22	84304						USP15
hsa-miR-142-5p	MIMAT0000433	RPS6KA4	8986						MON2
hsa-miR-142-5p	MIMAT0000433	SF3B2	10992						C12orf66
hsa-miR-142-5p	MIMAT0000433	SLC29A2	3177						RASSF3
hsa-miR-142-5p	MIMAT0000433	CCND1	595						HMGA2
hsa-miR-142-5p	MIMAT0000433	SHANK2	22941						DYRK2
hsa-miR-142-5p	MIMAT0000433	NUMA1	4926						FRS2
hsa-miR-142-5p	MIMAT0000433	FAM168A	23201						PTPRB
hsa-miR-142-5p	MIMAT0000433	RAB6A	5870						THAP2
hsa-miR-142-5p	MIMAT0000433	RAB6A	5870						KRR1
hsa-miR-142-5p	MIMAT0000433	C2CD3	26005						PHLDA1
hsa-miR-142-5p	MIMAT0000433	PGM2L1	283209						TMTC3
hsa-miR-142-5p	MIMAT0000433	RSF1	51773						ATP2B1
hsa-miR-142-5p	MIMAT0000433	ALG8	79053						DCN
hsa-miR-142-5p	MIMAT0000433	PCF11	51585						NR2C1
hsa-miR-142-5p	MIMAT0000433	PRSS23	11098						USP44
hsa-miR-142-5p	MIMAT0000433	SLC36A4	120103						CDK17
hsa-miR-142-5p	MIMAT0000433	TAF1D	79101						TMPO
hsa-miR-142-5p	MIMAT0000433	MED17	9440						SCYL2
hsa-miR-142-5p	MIMAT0000433	FAM76B	143684						ANO4
hsa-miR-142-5p	MIMAT0000433	MTMR2	8898						UTP20
hsa-miR-142-5p	MIMAT0000433	YAP1	10413						NT5DC3
hsa-miR-142-5p	MIMAT0000433	GUCY1A2	2977						CHST11
hsa-miR-142-5p	MIMAT0000433	CUL5	8065						SLC41A2
hsa-miR-142-5p	MIMAT0000433	NPAT	4863						RIC8B
hsa-miR-142-5p	MIMAT0000433	C11orf65	160140						PRDM4
hsa-miR-142-5p	MIMAT0000433	SIK2	23235						GIT2
hsa-miR-142-5p	MIMAT0000433	PPP2R1B	5519						ATP2A2
hsa-miR-142-5p	MIMAT0000433	ALG9	79796						NAA25
hsa-miR-142-5p	MIMAT0000433	ALG9	79796						OAS2
hsa-miR-142-5p	MIMAT0000433	IL18	3606						TBX3
hsa-miR-142-5p	MIMAT0000433	ZW10	9183						MED13L
hsa-miR-142-5p	MIMAT0000433	RBM7	10179						C12orf49
hsa-miR-142-5p	MIMAT0000433	PAFAH1B2	5049						SPPL3
hsa-miR-142-5p	MIMAT0000433	UBE4A	9354						SBNO1
hsa-miR-142-5p	MIMAT0000433	RPS25	6230						GTF2H3
hsa-miR-142-5p	MIMAT0000433	RPS25	6230						CCDC92
hsa-miR-142-5p	MIMAT0000433	MIR100HG	399959						SLC15A4
hsa-miR-142-5p	MIMAT0000433	HSPA8	3312						FBRSL1
hsa-miR-142-5p	MIMAT0000433	PRDM10	56980						POLE
hsa-miR-142-5p	MIMAT0000433	WNK1	65125						ZNF140
hsa-miR-142-5p	MIMAT0000433	WNK1	65125						IFT88
hsa-miR-142-5p	MIMAT0000433	WNK1	65125						XPO4
hsa-miR-142-5p	MIMAT0000433	ADIPOR2	79602						ZDHHC20
hsa-miR-142-5p	MIMAT0000433	ADIPOR2	79602						SACS
hsa-miR-142-5p	MIMAT0000433	C12orf4	57102						MTMR6
hsa-miR-142-5p	MIMAT0000433	VWF	7450						USP12
hsa-miR-142-5p	MIMAT0000433	CD9	928						PAN3
hsa-miR-142-5p	MIMAT0000433	CD69	969						SLC7A1
hsa-miR-142-5p	MIMAT0000433	DUSP16	80824						KATNAL1
hsa-miR-142-5p	MIMAT0000433	DUSP16	80824						PDS5B
hsa-miR-142-5p	MIMAT0000433	ATF7IP	55729						RFC3
hsa-miR-142-5p	MIMAT0000433	EPS8	2059						POSTN
hsa-miR-142-5p	MIMAT0000433	RASSF8	11228						SLC25A15
hsa-miR-142-5p	MIMAT0000433	RASSF8	11228						DGKH
hsa-miR-142-5p	MIMAT0000433	ITPR2	3709						AKAP11
hsa-miR-142-5p	MIMAT0000433	PPFIBP1	8496						LRCH1
hsa-miR-142-5p	MIMAT0000433	CCDC91	55297						TRIM13
hsa-miR-142-5p	MIMAT0000433	CAPRIN2	65981						DLEU1
hsa-miR-142-5p	MIMAT0000433	DENND5B	160518						INTS6
hsa-miR-142-5p	MIMAT0000433	AMN1	196394						VPS36
hsa-miR-142-5p	MIMAT0000433	ALG10	84920						TDRD3
hsa-miR-142-5p	MIMAT0000433	KIF21A	55605						UCHL3
hsa-miR-142-5p	MIMAT0000433	PPHLN1	51535						ABCC4
hsa-miR-142-5p	MIMAT0000433	TWF1	5756						MBNL2
hsa-miR-142-5p	MIMAT0000433	SLC38A1	81539						TPP2
hsa-miR-142-5p	MIMAT0000433	SLC38A2	54407						IRS2
hsa-miR-142-5p	MIMAT0000433	CCNT1	904						TUBGCP3
hsa-miR-142-5p	MIMAT0000433	SPATS2	65244						ATP11A
hsa-miR-142-5p	MIMAT0000433	GALNT6	11226						TMCO3
hsa-miR-142-5p	MIMAT0000433	PCBP2	5094						HNRNPC
hsa-miR-142-5p	MIMAT0000433	CBX5	23468						STRN3
hsa-miR-142-5p	MIMAT0000433	SMARCC2	6601						HECTD1
hsa-miR-142-5p	MIMAT0000433	SMARCC2	6601						HEATR5A
hsa-miR-142-5p	MIMAT0000433	SHMT2	6472						SRP54
hsa-miR-142-5p	MIMAT0000433	USP15	9958						RALGAPA1
hsa-miR-142-5p	MIMAT0000433	MON2	23041						BRMS1L
hsa-miR-142-5p	MIMAT0000433	C12orf66	144577						KLHL28
hsa-miR-142-5p	MIMAT0000433	RASSF3	283349						NEMF
hsa-miR-142-5p	MIMAT0000433	HMGA2	8091						MGAT2
hsa-miR-142-5p	MIMAT0000433	DYRK2	8445						LRR1
hsa-miR-142-5p	MIMAT0000433	FRS2	10818						TMX1
hsa-miR-142-5p	MIMAT0000433	PTPRB	5787						FRMD6
hsa-miR-142-5p	MIMAT0000433	PTPRB	5787						STYX
hsa-miR-142-5p	MIMAT0000433	THAP2	83591						DDHD1
hsa-miR-142-5p	MIMAT0000433	KRR1	11103						GMFB
hsa-miR-142-5p	MIMAT0000433	PHLDA1	22822						SAMD4A
hsa-miR-142-5p	MIMAT0000433	TMTC3	160418						ATG14
hsa-miR-142-5p	MIMAT0000433	ATP2B1	490						NAA30
hsa-miR-142-5p	MIMAT0000433	DCN	1634						PSMA3
hsa-miR-142-5p	MIMAT0000433	NR2C1	7181						JKAMP
hsa-miR-142-5p	MIMAT0000433	USP44	84101						PPM1A
hsa-miR-142-5p	MIMAT0000433	CDK17	5128						SIX4
hsa-miR-142-5p	MIMAT0000433	TMPO	7112						SYNE2
hsa-miR-142-5p	MIMAT0000433	SCYL2	55681						MPP5
hsa-miR-142-5p	MIMAT0000433	ANO4	121601						ZFYVE26
hsa-miR-142-5p	MIMAT0000433	ANO4	121601						ERH
hsa-miR-142-5p	MIMAT0000433	UTP20	27340						SLC39A9
hsa-miR-142-5p	MIMAT0000433	NT5DC3	51559						SMOC1
hsa-miR-142-5p	MIMAT0000433	CHST11	50515						SYNJ2BP
hsa-miR-142-5p	MIMAT0000433	SLC41A2	84102						MED6
hsa-miR-142-5p	MIMAT0000433	RIC8B	55188						ZFYVE1
hsa-miR-142-5p	MIMAT0000433	PRDM4	11108						STON2
hsa-miR-142-5p	MIMAT0000433	GIT2	9815						TDP1
hsa-miR-142-5p	MIMAT0000433	GIT2	9815						RPS6KA5
hsa-miR-142-5p	MIMAT0000433	ATP2A2	488						TRIP11
hsa-miR-142-5p	MIMAT0000433	NAA25	80018						BTBD7
hsa-miR-142-5p	MIMAT0000433	OAS2	4939						DICER1
hsa-miR-142-5p	MIMAT0000433	TBX3	6926						ATG2B
hsa-miR-142-5p	MIMAT0000433	MED13L	23389						PAPOLA
hsa-miR-142-5p	MIMAT0000433	C12orf49	79794						ADAM6
hsa-miR-142-5p	MIMAT0000433	SPPL3	121665						LINC00221
hsa-miR-142-5p	MIMAT0000433	SBNO1	55206						SNORD116-10
hsa-miR-142-5p	MIMAT0000433	GTF2H3	2967						IPW
hsa-miR-142-5p	MIMAT0000433	CCDC92	80212						GABRB3
hsa-miR-142-5p	MIMAT0000433	CCDC92	80212						HERC2
hsa-miR-142-5p	MIMAT0000433	SLC15A4	121260						MTMR10
hsa-miR-142-5p	MIMAT0000433	FBRSL1	57666						KLF13
hsa-miR-142-5p	MIMAT0000433	POLE	5426						OTUD7A
hsa-miR-142-5p	MIMAT0000433	ZNF140	7699						ARHGAP11A
hsa-miR-142-5p	MIMAT0000433	IFT88	8100						GREM1
hsa-miR-142-5p	MIMAT0000433	XPO4	64328						AQR
hsa-miR-142-5p	MIMAT0000433	ZDHHC20	253832						ZNF770
hsa-miR-142-5p	MIMAT0000433	SACS	26278						CHAC1
hsa-miR-142-5p	MIMAT0000433	MTMR6	9107						OIP5-AS1
hsa-miR-142-5p	MIMAT0000433	USP12	219333						TMEM87A
hsa-miR-142-5p	MIMAT0000433	PAN3	255967						SNAP23
hsa-miR-142-5p	MIMAT0000433	SLC7A1	6541						UBR1
hsa-miR-142-5p	MIMAT0000433	KATNAL1	84056						CTDSPL2
hsa-miR-142-5p	MIMAT0000433	PDS5B	23047						FBN1
hsa-miR-142-5p	MIMAT0000433	RFC3	5983						CEP152
hsa-miR-142-5p	MIMAT0000433	POSTN	10631						GALK2
hsa-miR-142-5p	MIMAT0000433	SLC25A15	10166						TRPM7
hsa-miR-142-5p	MIMAT0000433	DGKH	160851						SPPL2A
hsa-miR-142-5p	MIMAT0000433	AKAP11	11215						DMXL2
hsa-miR-142-5p	MIMAT0000433	LRCH1	23143						TMOD3
hsa-miR-142-5p	MIMAT0000433	TRIM13	10206						MAPK6
hsa-miR-142-5p	MIMAT0000433	DLEU1	10301						ARPP19
hsa-miR-142-5p	MIMAT0000433	INTS6	26512						RFX7
hsa-miR-142-5p	MIMAT0000433	VPS36	51028						MYO1E
hsa-miR-142-5p	MIMAT0000433	TDRD3	81550						VPS13C
hsa-miR-142-5p	MIMAT0000433	TDRD3	81550						RPS27L
hsa-miR-142-5p	MIMAT0000433	UCHL3	7347						RAB8B
hsa-miR-142-5p	MIMAT0000433	ABCC4	10257						HERC1
hsa-miR-142-5p	MIMAT0000433	MBNL2	10150						SMAD3
hsa-miR-142-5p	MIMAT0000433	TPP2	7174						UACA
hsa-miR-142-5p	MIMAT0000433	IRS2	8660						THSD4
hsa-miR-142-5p	MIMAT0000433	TUBGCP3	10426						HEXA
hsa-miR-142-5p	MIMAT0000433	TUBGCP3	10426						ARIH1
hsa-miR-142-5p	MIMAT0000433	ATP11A	23250						ADPGK
hsa-miR-142-5p	MIMAT0000433	TMCO3	55002						NRG4
hsa-miR-142-5p	MIMAT0000433	HNRNPC	3183						ETFA
hsa-miR-142-5p	MIMAT0000433	STRN3	29966						FAH
hsa-miR-142-5p	MIMAT0000433	HECTD1	25831						BTBD1
hsa-miR-142-5p	MIMAT0000433	HEATR5A	25938						POLG
hsa-miR-142-5p	MIMAT0000433	SRP54	6729						SEMA4B
hsa-miR-142-5p	MIMAT0000433	RALGAPA1	253959						CHD2
hsa-miR-142-5p	MIMAT0000433	BRMS1L	84312						CCNF
hsa-miR-142-5p	MIMAT0000433	KLHL28	54813						RMI2
hsa-miR-142-5p	MIMAT0000433	NEMF	9147						GSPT1
hsa-miR-142-5p	MIMAT0000433	MGAT2	4247						ABCC1
hsa-miR-142-5p	MIMAT0000433	LRR1	122769						NOMO1
hsa-miR-142-5p	MIMAT0000433	TMX1	81542						RRN3
hsa-miR-142-5p	MIMAT0000433	FRMD6	122786						NOMO3
hsa-miR-142-5p	MIMAT0000433	STYX	6815						NOMO2
hsa-miR-142-5p	MIMAT0000433	STYX	6815						SMG1
hsa-miR-142-5p	MIMAT0000433	DDHD1	80821						ITPRIPL2
hsa-miR-142-5p	MIMAT0000433	DDHD1	80821						THUMPD1
hsa-miR-142-5p	MIMAT0000433	GMFB	2764						METTL9
hsa-miR-142-5p	MIMAT0000433	SAMD4A	23034						SLC7A5P2
hsa-miR-142-5p	MIMAT0000433	ATG14	22863						EEF2K
hsa-miR-142-5p	MIMAT0000433	NAA30	122830						CDR2
hsa-miR-142-5p	MIMAT0000433	PSMA3	5684						USP31
hsa-miR-142-5p	MIMAT0000433	JKAMP	51528						COG7
hsa-miR-142-5p	MIMAT0000433	PPM1A	5494						PALB2
hsa-miR-142-5p	MIMAT0000433	SIX4	51804						TNRC6A
hsa-miR-142-5p	MIMAT0000433	SYNE2	23224						XPO6
hsa-miR-142-5p	MIMAT0000433	MPP5	64398						BOLA2
hsa-miR-142-5p	MIMAT0000433	ZFYVE26	23503						SETD1A
hsa-miR-142-5p	MIMAT0000433	ERH	2079						PYCARD
hsa-miR-142-5p	MIMAT0000433	SLC39A9	55334						PHKB
hsa-miR-142-5p	MIMAT0000433	SLC39A9	55334						ADCY7
hsa-miR-142-5p	MIMAT0000433	SMOC1	64093						CHD9
hsa-miR-142-5p	MIMAT0000433	SYNJ2BP	55333						RPGRIP1L
hsa-miR-142-5p	MIMAT0000433	MED6	10001						NUDT21
hsa-miR-142-5p	MIMAT0000433	ZFYVE1	53349						CSNK2A2
hsa-miR-142-5p	MIMAT0000433	STON2	85439						CNOT1
hsa-miR-142-5p	MIMAT0000433	TDP1	55775						GOT2
hsa-miR-142-5p	MIMAT0000433	RPS6KA5	9252						DYNC1LI2
hsa-miR-142-5p	MIMAT0000433	TRIP11	9321						CBFB
hsa-miR-142-5p	MIMAT0000433	BTBD7	55727						NFAT5
hsa-miR-142-5p	MIMAT0000433	BTBD7	55727						DDX19B
hsa-miR-142-5p	MIMAT0000433	DICER1	23405						PHLPP2
hsa-miR-142-5p	MIMAT0000433	ATG2B	55102						AP1G1
hsa-miR-142-5p	MIMAT0000433	PAPOLA	10914						DHODH
hsa-miR-142-5p	MIMAT0000433	ADAM6	8755						RFWD3
hsa-miR-142-5p	MIMAT0000433	ADAM6	8755						ZNRF1
hsa-miR-142-5p	MIMAT0000433	LINC00221	338005						GAN
hsa-miR-142-5p	MIMAT0000433	SNORD116-10	100033422						CMIP
hsa-miR-142-5p	MIMAT0000433	IPW	3653						MBTPS1
hsa-miR-142-5p	MIMAT0000433	GABRB3	2562						USP10
hsa-miR-142-5p	MIMAT0000433	HERC2	8924						MAP1LC3B
hsa-miR-142-5p	MIMAT0000433	HERC2	8924						PIEZO1
hsa-miR-142-5p	MIMAT0000433	HERC2	8924						GLOD4
hsa-miR-142-5p	MIMAT0000433	MTMR10	54893						CRK
hsa-miR-142-5p	MIMAT0000433	MTMR10	54893						SMYD4
hsa-miR-142-5p	MIMAT0000433	KLF13	51621						RABEP1
hsa-miR-142-5p	MIMAT0000433	KLF13	51621						DERL2
hsa-miR-142-5p	MIMAT0000433	OTUD7A	161725						NLRP1
hsa-miR-142-5p	MIMAT0000433	ARHGAP11A	9824						ZNF624
hsa-miR-142-5p	MIMAT0000433	ARHGAP11A	9824						LLGL1
hsa-miR-142-5p	MIMAT0000433	ARHGAP11A	9824						CCDC144NL
hsa-miR-142-5p	MIMAT0000433	GREM1	26585						USP22
hsa-miR-142-5p	MIMAT0000433	GREM1	26585						RAB34
hsa-miR-142-5p	MIMAT0000433	GREM1	26585						SSH2
hsa-miR-142-5p	MIMAT0000433	GREM1	26585						GOSR1
hsa-miR-142-5p	MIMAT0000433	GREM1	26585						SUZ12
hsa-miR-142-5p	MIMAT0000433	GREM1	26585						ATAD5
hsa-miR-142-5p	MIMAT0000433	AQR	9716						LRRC37BP1
hsa-miR-142-5p	MIMAT0000433	ZNF770	54989						RAB11FIP4
hsa-miR-142-5p	MIMAT0000433	CHAC1	79094						UTP6
hsa-miR-142-5p	MIMAT0000433	CHAC1	79094						RHOT1
hsa-miR-142-5p	MIMAT0000433	OIP5-AS1	729082						CDK5R1
hsa-miR-142-5p	MIMAT0000433	TMEM87A	25963						MYO1D
hsa-miR-142-5p	MIMAT0000433	TMEM87A	25963						GGNBP2
hsa-miR-142-5p	MIMAT0000433	SNAP23	8773						AATF
hsa-miR-142-5p	MIMAT0000433	UBR1	197131						SYNRG
hsa-miR-142-5p	MIMAT0000433	CTDSPL2	51496						LASP1
hsa-miR-142-5p	MIMAT0000433	FBN1	2200						RPL19
hsa-miR-142-5p	MIMAT0000433	CEP152	22995						MED1
hsa-miR-142-5p	MIMAT0000433	GALK2	2585						TOP2A
hsa-miR-142-5p	MIMAT0000433	TRPM7	54822						EZH1
hsa-miR-142-5p	MIMAT0000433	SPPL2A	84888						VPS25
hsa-miR-142-5p	MIMAT0000433	DMXL2	23312						BECN1
hsa-miR-142-5p	MIMAT0000433	TMOD3	29766						DHX8
hsa-miR-142-5p	MIMAT0000433	MAPK6	5597						GJC1
hsa-miR-142-5p	MIMAT0000433	ARPP19	10776						WNT3
hsa-miR-142-5p	MIMAT0000433	RFX7	64864						GOSR2
hsa-miR-142-5p	MIMAT0000433	MYO1E	4643						NPEPPS
hsa-miR-142-5p	MIMAT0000433	VPS13C	54832						KPNB1
hsa-miR-142-5p	MIMAT0000433	RPS27L	51065						SP2
hsa-miR-142-5p	MIMAT0000433	RAB8B	51762						HOXB4
hsa-miR-142-5p	MIMAT0000433	HERC1	8925						ZNF652
hsa-miR-142-5p	MIMAT0000433	SMAD3	4088						SPAG9
hsa-miR-142-5p	MIMAT0000433	UACA	55075						MBTD1
hsa-miR-142-5p	MIMAT0000433	THSD4	79875						MSI2
hsa-miR-142-5p	MIMAT0000433	HEXA	3073						VEZF1
hsa-miR-142-5p	MIMAT0000433	ARIH1	25820						MTMR4
hsa-miR-142-5p	MIMAT0000433	ADPGK	83440						VMP1
hsa-miR-142-5p	MIMAT0000433	NRG4	145957						USP32
hsa-miR-142-5p	MIMAT0000433	ETFA	2108						APPBP2
hsa-miR-142-5p	MIMAT0000433	FAH	2184						INTS2
hsa-miR-142-5p	MIMAT0000433	BTBD1	53339						MED13
hsa-miR-142-5p	MIMAT0000433	POLG	5428						TANC2
hsa-miR-142-5p	MIMAT0000433	SEMA4B	10509						TEX2
hsa-miR-142-5p	MIMAT0000433	CHD2	1106						PRKCA
hsa-miR-142-5p	MIMAT0000433	CCNF	899						PITPNC1
hsa-miR-142-5p	MIMAT0000433	RMI2	116028						BPTF
hsa-miR-142-5p	MIMAT0000433	GSPT1	2935						C17orf58
hsa-miR-142-5p	MIMAT0000433	GSPT1	2935						RPTOR
hsa-miR-142-5p	MIMAT0000433	GSPT1	2935						NPLOC4
hsa-miR-142-5p	MIMAT0000433	ABCC1	4363						P4HB
hsa-miR-142-5p	MIMAT0000433	ABCC1	4363						SIRT7
hsa-miR-142-5p	MIMAT0000433	NOMO1	23420						TYMS
hsa-miR-142-5p	MIMAT0000433	NOMO1	23420						METTL4
hsa-miR-142-5p	MIMAT0000433	RRN3	54700						SMCHD1
hsa-miR-142-5p	MIMAT0000433	RRN3	54700						MYL12A
hsa-miR-142-5p	MIMAT0000433	NOMO3	408050						ANKRD12
hsa-miR-142-5p	MIMAT0000433	NOMO3	408050						RAB31
hsa-miR-142-5p	MIMAT0000433	NOMO2	283820						PIEZO2
hsa-miR-142-5p	MIMAT0000433	SMG1	23049						CEP76
hsa-miR-142-5p	MIMAT0000433	ITPRIPL2	162073						ZNF519
hsa-miR-142-5p	MIMAT0000433	ITPRIPL2	162073						ROCK1
hsa-miR-142-5p	MIMAT0000433	THUMPD1	55623						GREB1L
hsa-miR-142-5p	MIMAT0000433	METTL9	51108						RBBP8
hsa-miR-142-5p	MIMAT0000433	METTL9	51108						CABLES1
hsa-miR-142-5p	MIMAT0000433	METTL9	51108						NPC1
hsa-miR-142-5p	MIMAT0000433	METTL9	51108						RNF138
hsa-miR-142-5p	MIMAT0000433	SLC7A5P2	387254						ZNF397
hsa-miR-142-5p	MIMAT0000433	EEF2K	29904						RPRD1A
hsa-miR-142-5p	MIMAT0000433	EEF2K	29904						C18orf25
hsa-miR-142-5p	MIMAT0000433	CDR2	1039						DYM
hsa-miR-142-5p	MIMAT0000433	USP31	57478						SMAD4
hsa-miR-142-5p	MIMAT0000433	COG7	91949						ATP8B1
hsa-miR-142-5p	MIMAT0000433	PALB2	79728						NEDD4L
hsa-miR-142-5p	MIMAT0000433	TNRC6A	27327						KDSR
hsa-miR-142-5p	MIMAT0000433	TNRC6A	27327						TMX3
hsa-miR-142-5p	MIMAT0000433	XPO6	23214						CYB5A
hsa-miR-142-5p	MIMAT0000433	BOLA2	552900						ZNF407
hsa-miR-142-5p	MIMAT0000433	SETD1A	9739						CDC34
hsa-miR-142-5p	MIMAT0000433	PYCARD	29108						STK11
hsa-miR-142-5p	MIMAT0000433	PHKB	5257						MEX3D
hsa-miR-142-5p	MIMAT0000433	ADCY7	113						LMNB2
hsa-miR-142-5p	MIMAT0000433	CHD9	80205						ZFR2
hsa-miR-142-5p	MIMAT0000433	RPGRIP1L	23322						ZBTB7A
hsa-miR-142-5p	MIMAT0000433	NUDT21	11051						TRIP10
hsa-miR-142-5p	MIMAT0000433	CSNK2A2	1459						MAP2K7
hsa-miR-142-5p	MIMAT0000433	CNOT1	23019						MUC16
hsa-miR-142-5p	MIMAT0000433	CNOT1	23019						ZNF121
hsa-miR-142-5p	MIMAT0000433	GOT2	2806						ZNF561
hsa-miR-142-5p	MIMAT0000433	DYNC1LI2	1783						ZNF562
hsa-miR-142-5p	MIMAT0000433	CBFB	865						DNMT1
hsa-miR-142-5p	MIMAT0000433	NFAT5	10725						ILF3
hsa-miR-142-5p	MIMAT0000433	DDX19B	11269						ZNF44
hsa-miR-142-5p	MIMAT0000433	PHLPP2	23035						MRI1
hsa-miR-142-5p	MIMAT0000433	AP1G1	164						HAUS8
hsa-miR-142-5p	MIMAT0000433	DHODH	1723						ZNF506
hsa-miR-142-5p	MIMAT0000433	RFWD3	55159						ZNF738
hsa-miR-142-5p	MIMAT0000433	ZNRF1	84937						ZNF493
hsa-miR-142-5p	MIMAT0000433	GAN	8139						ANKRD27
hsa-miR-142-5p	MIMAT0000433	CMIP	80790						CEP89
hsa-miR-142-5p	MIMAT0000433	MBTPS1	8720						UBA2
hsa-miR-142-5p	MIMAT0000433	USP10	9100						FXYD3
hsa-miR-142-5p	MIMAT0000433	MAP1LC3B	81631						ZNF585B
hsa-miR-142-5p	MIMAT0000433	PIEZO1	9780						ZNF585A
hsa-miR-142-5p	MIMAT0000433	GLOD4	51031						ACTN4
hsa-miR-142-5p	MIMAT0000433	CRK	1398						ECH1
hsa-miR-142-5p	MIMAT0000433	SMYD4	114826						CIC
hsa-miR-142-5p	MIMAT0000433	RABEP1	9135						STRN4
hsa-miR-142-5p	MIMAT0000433	DERL2	51009						DHX34
hsa-miR-142-5p	MIMAT0000433	NLRP1	22861						CYTH2
hsa-miR-142-5p	MIMAT0000433	ZNF624	57547						LIN7B
hsa-miR-142-5p	MIMAT0000433	LLGL1	3996						TEAD2
hsa-miR-142-5p	MIMAT0000433	LLGL1	3996						ZNF616
hsa-miR-142-5p	MIMAT0000433	CCDC144NL	339184						ZNF766
hsa-miR-142-5p	MIMAT0000433	USP22	23326						ZNF480
hsa-miR-142-5p	MIMAT0000433	RAB34	83871						ZNF528
hsa-miR-142-5p	MIMAT0000433	RAB34	83871						ZNF468
hsa-miR-142-5p	MIMAT0000433	RAB34	83871						ZNF776
hsa-miR-142-5p	MIMAT0000433	SSH2	85464						ZNF587
hsa-miR-142-5p	MIMAT0000433	GOSR1	9527						ZNF417
hsa-miR-142-5p	MIMAT0000433	GOSR1	9527						ZNF544
hsa-miR-142-5p	MIMAT0000433	SUZ12	23512						SLC27A5
hsa-miR-142-5p	MIMAT0000433	ATAD5	79915						TBC1D20
hsa-miR-142-5p	MIMAT0000433	LRRC37BP1	147172						PANK2
hsa-miR-142-5p	MIMAT0000433	RAB11FIP4	84440						PRNP
hsa-miR-142-5p	MIMAT0000433	UTP6	55813						PLCB1
hsa-miR-142-5p	MIMAT0000433	RHOT1	55288						JAG1
hsa-miR-142-5p	MIMAT0000433	CDK5R1	8851						BTBD3
hsa-miR-142-5p	MIMAT0000433	MYO1D	4642						POLR3F
hsa-miR-142-5p	MIMAT0000433	GGNBP2	79893						ZNF337
hsa-miR-142-5p	MIMAT0000433	GGNBP2	79893						CDK5RAP1
hsa-miR-142-5p	MIMAT0000433	AATF	26574						NCOA6
hsa-miR-142-5p	MIMAT0000433	AATF	26574						TRPC4AP
hsa-miR-142-5p	MIMAT0000433	SYNRG	11276						MMP24
hsa-miR-142-5p	MIMAT0000433	SYNRG	11276						RPN2
hsa-miR-142-5p	MIMAT0000433	LASP1	3927						TTI1
hsa-miR-142-5p	MIMAT0000433	RPL19	6143						TGM2
hsa-miR-142-5p	MIMAT0000433	MED1	5469						RALGAPB
hsa-miR-142-5p	MIMAT0000433	TOP2A	7153						FAM83D
hsa-miR-142-5p	MIMAT0000433	EZH1	2145						ZHX3
hsa-miR-142-5p	MIMAT0000433	VPS25	84313						SRSF6
hsa-miR-142-5p	MIMAT0000433	BECN1	8678						TTPAL
hsa-miR-142-5p	MIMAT0000433	DHX8	1659						ZMYND8
hsa-miR-142-5p	MIMAT0000433	GJC1	10052						ARFGEF2
hsa-miR-142-5p	MIMAT0000433	GJC1	10052						CSE1L
hsa-miR-142-5p	MIMAT0000433	WNT3	7473						STAU1
hsa-miR-142-5p	MIMAT0000433	WNT3	7473						ZNFX1
hsa-miR-142-5p	MIMAT0000433	WNT3	7473						PARD6B
hsa-miR-142-5p	MIMAT0000433	GOSR2	9570						RAB22A
hsa-miR-142-5p	MIMAT0000433	GOSR2	9570						TPTE
hsa-miR-142-5p	MIMAT0000433	NPEPPS	9520						HSPA13
hsa-miR-142-5p	MIMAT0000433	KPNB1	3837						NRIP1
hsa-miR-142-5p	MIMAT0000433	SP2	6668						USP25
hsa-miR-142-5p	MIMAT0000433	HOXB4	3214						NCAM2
hsa-miR-142-5p	MIMAT0000433	ZNF652	22834						LTN1
hsa-miR-142-5p	MIMAT0000433	SPAG9	9043						CCT8
hsa-miR-142-5p	MIMAT0000433	MBTD1	54799						BACH1
hsa-miR-142-5p	MIMAT0000433	MSI2	124540						TMEM50B
hsa-miR-142-5p	MIMAT0000433	VEZF1	7716						SLC5A3
hsa-miR-142-5p	MIMAT0000433	MTMR4	9110						MRPS6
hsa-miR-142-5p	MIMAT0000433	VMP1	81671						MIR802
hsa-miR-142-5p	MIMAT0000433	USP32	84669						DYRK1A
hsa-miR-142-5p	MIMAT0000433	APPBP2	10513						BRWD1
hsa-miR-142-5p	MIMAT0000433	INTS2	57508						AGPAT3
hsa-miR-142-5p	MIMAT0000433	MED13	9969						TRAPPC10
hsa-miR-142-5p	MIMAT0000433	TANC2	26115						COL6A1
hsa-miR-142-5p	MIMAT0000433	TEX2	55852						HIRA
hsa-miR-142-5p	MIMAT0000433	PRKCA	5578						DGCR8
hsa-miR-142-5p	MIMAT0000433	PITPNC1	26207						SPECC1L
hsa-miR-142-5p	MIMAT0000433	BPTF	2186						KIAA1671
hsa-miR-142-5p	MIMAT0000433	BPTF	2186						CCDC117
hsa-miR-142-5p	MIMAT0000433	C17orf58	284018						DUSP18
hsa-miR-142-5p	MIMAT0000433	RPTOR	57521						PRR14L
hsa-miR-142-5p	MIMAT0000433	NPLOC4	55666						YWHAH
hsa-miR-142-5p	MIMAT0000433	P4HB	5034						FOXRED2
hsa-miR-142-5p	MIMAT0000433	SIRT7	51547						DDX17
hsa-miR-142-5p	MIMAT0000433	TYMS	7298						SYNGR1
hsa-miR-142-5p	MIMAT0000433	METTL4	64863						XPNPEP3
hsa-miR-142-5p	MIMAT0000433	SMCHD1	23347						EP300
hsa-miR-142-5p	MIMAT0000433	MYL12A	10627						RANGAP1
hsa-miR-142-5p	MIMAT0000433	ANKRD12	23253						XRCC6
hsa-miR-142-5p	MIMAT0000433	ANKRD12	23253						TRMU
hsa-miR-142-5p	MIMAT0000433	RAB31	11031						PIM3
hsa-miR-142-5p	MIMAT0000433	PIEZO2	63895						RPS6KA3
hsa-miR-142-5p	MIMAT0000433	CEP76	79959						MBTPS2
hsa-miR-142-5p	MIMAT0000433	ZNF519	162655						ZFX
hsa-miR-142-5p	MIMAT0000433	ROCK1	6093						PDK3
hsa-miR-142-5p	MIMAT0000433	GREB1L	80000						MED14
hsa-miR-142-5p	MIMAT0000433	RBBP8	5932						CASK
hsa-miR-142-5p	MIMAT0000433	CABLES1	91768						HUWE1
hsa-miR-142-5p	MIMAT0000433	NPC1	4864						FAM120C
hsa-miR-142-5p	MIMAT0000433	RNF138	51444						IGBP1
hsa-miR-142-5p	MIMAT0000433	ZNF397	84307						TAF1
hsa-miR-142-5p	MIMAT0000433	RPRD1A	55197						PHKA1
hsa-miR-142-5p	MIMAT0000433	C18orf25	147339						ATRX
hsa-miR-142-5p	MIMAT0000433	DYM	54808						MAGT1
hsa-miR-142-5p	MIMAT0000433	SMAD4	4089						ATP7A
hsa-miR-142-5p	MIMAT0000433	ATP8B1	5205						TAF9B
hsa-miR-142-5p	MIMAT0000433	NEDD4L	23327						DIAPH2
hsa-miR-142-5p	MIMAT0000433	NEDD4L	23327						CENPI
hsa-miR-142-5p	MIMAT0000433	KDSR	2531						FAM199X
hsa-miR-142-5p	MIMAT0000433	TMX3	54495						DOCK11
hsa-miR-142-5p	MIMAT0000433	CYB5A	1528						IL13RA1
hsa-miR-142-5p	MIMAT0000433	ZNF407	55628						UBE2A
hsa-miR-142-5p	MIMAT0000433	CDC34	997						XIAP
hsa-miR-142-5p	MIMAT0000433	STK11	6794						RAP2C
hsa-miR-142-5p	MIMAT0000433	MEX3D	399664						MBNL3
hsa-miR-142-5p	MIMAT0000433	LMNB2	84823						PHF6
hsa-miR-142-5p	MIMAT0000433	ZFR2	23217						ARHGEF6
hsa-miR-142-5p	MIMAT0000433	ZBTB7A	51341						ZNF275
hsa-miR-142-5p	MIMAT0000433	TRIP10	9322						DHRSX
hsa-miR-142-5p	MIMAT0000433	MAP2K7	5609						RPS4Y1
hsa-miR-142-5p	MIMAT0000433	MUC16	94025						GNB1
hsa-miR-142-5p	MIMAT0000433	ZNF121	7675						ICMT
hsa-miR-142-5p	MIMAT0000433	ZNF561	93134						TMEM201
hsa-miR-142-5p	MIMAT0000433	ZNF562	54811						CLSTN1
hsa-miR-142-5p	MIMAT0000433	DNMT1	1786						KIAA2013
hsa-miR-142-5p	MIMAT0000433	ILF3	3609						FHAD1
hsa-miR-142-5p	MIMAT0000433	ZNF44	51710						ALDH4A1
hsa-miR-142-5p	MIMAT0000433	MRI1	84245						UBR4
hsa-miR-142-5p	MIMAT0000433	HAUS8	93323						ZBTB40
hsa-miR-142-5p	MIMAT0000433	ZNF506	440515						PAQR7
hsa-miR-142-5p	MIMAT0000433	ZNF738	148203						SH3BGRL3
hsa-miR-142-5p	MIMAT0000433	ZNF493	284443						GPN2
hsa-miR-142-5p	MIMAT0000433	ANKRD27	84079						PUM1
hsa-miR-142-5p	MIMAT0000433	CEP89	84902						KPNA6
hsa-miR-142-5p	MIMAT0000433	UBA2	10054						TXLNA
hsa-miR-142-5p	MIMAT0000433	FXYD3	5349						ZMYM1
hsa-miR-142-5p	MIMAT0000433	ZNF585B	92285						IPP
hsa-miR-142-5p	MIMAT0000433	ZNF585A	199704						NSUN4
hsa-miR-142-5p	MIMAT0000433	ACTN4	81						STIL
hsa-miR-142-5p	MIMAT0000433	ACTN4	81						FAF1
hsa-miR-142-5p	MIMAT0000433	ECH1	1891						OMA1
hsa-miR-142-5p	MIMAT0000433	ECH1	1891						DOCK7
hsa-miR-142-5p	MIMAT0000433	CIC	23152						JAK1
hsa-miR-142-5p	MIMAT0000433	STRN4	29888						SRSF11
hsa-miR-142-5p	MIMAT0000433	DHX34	9704						SYDE2
hsa-miR-142-5p	MIMAT0000433	CYTH2	9266						DDAH1
hsa-miR-142-5p	MIMAT0000433	LIN7B	64130						TGFBR3
hsa-miR-142-5p	MIMAT0000433	TEAD2	8463						DR1
hsa-miR-142-5p	MIMAT0000433	ZNF616	90317						FAM102B
hsa-miR-142-5p	MIMAT0000433	ZNF766	90321						NRAS
hsa-miR-142-5p	MIMAT0000433	ZNF480	147657						WDR3
hsa-miR-142-5p	MIMAT0000433	ZNF528	84436						NOTCH2
hsa-miR-142-5p	MIMAT0000433	ZNF468	90333						GPR89B
hsa-miR-142-5p	MIMAT0000433	ZNF776	284309						PIP5K1A
hsa-miR-142-5p	MIMAT0000433	ZNF587	84914						POGZ
hsa-miR-142-5p	MIMAT0000433	ZNF417	147687						S100A4
hsa-miR-142-5p	MIMAT0000433	ZNF544	27300						NPR1
hsa-miR-142-5p	MIMAT0000433	SLC27A5	10998						UBAP2L
hsa-miR-142-5p	MIMAT0000433	TBC1D20	128637						ADAR
hsa-miR-142-5p	MIMAT0000433	PANK2	80025						MEF2D
hsa-miR-142-5p	MIMAT0000433	PRNP	5621						IQGAP3
hsa-miR-142-5p	MIMAT0000433	PLCB1	23236						ARHGEF11
hsa-miR-142-5p	MIMAT0000433	JAG1	182						DCAF8
hsa-miR-142-5p	MIMAT0000433	BTBD3	22903						ATF6
hsa-miR-142-5p	MIMAT0000433	POLR3F	10621						TIPRL
hsa-miR-142-5p	MIMAT0000433	ZNF337	26152						SCYL3
hsa-miR-142-5p	MIMAT0000433	CDK5RAP1	51654						STX6
hsa-miR-142-5p	MIMAT0000433	NCOA6	23054						LAMC1
hsa-miR-142-5p	MIMAT0000433	TRPC4AP	26133						SMG7
hsa-miR-142-5p	MIMAT0000433	MMP24	10893						ARPC5
hsa-miR-142-5p	MIMAT0000433	RPN2	6185						TRMT1L
hsa-miR-142-5p	MIMAT0000433	RPN2	6185						NEK7
hsa-miR-142-5p	MIMAT0000433	TTI1	9675						PPP1R12B
hsa-miR-142-5p	MIMAT0000433	TGM2	7052						KDM5B
hsa-miR-142-5p	MIMAT0000433	RALGAPB	57148						SLC41A1
hsa-miR-142-5p	MIMAT0000433	FAM83D	81610						RPS6KC1
hsa-miR-142-5p	MIMAT0000433	ZHX3	23051						CENPF
hsa-miR-142-5p	MIMAT0000433	SRSF6	6431						LYPLAL1
hsa-miR-142-5p	MIMAT0000433	TTPAL	79183						TRIM11
hsa-miR-142-5p	MIMAT0000433	ZMYND8	23613						URB2
hsa-miR-142-5p	MIMAT0000433	ARFGEF2	10564						ARID4B
hsa-miR-142-5p	MIMAT0000433	CSE1L	1434						FH
hsa-miR-142-5p	MIMAT0000433	STAU1	6780						EXO1
hsa-miR-142-5p	MIMAT0000433	STAU1	6780						HPCAL1
hsa-miR-142-5p	MIMAT0000433	ZNFX1	57169						APOB
hsa-miR-142-5p	MIMAT0000433	PARD6B	84612						EFR3B
hsa-miR-142-5p	MIMAT0000433	RAB22A	57403						AGBL5
hsa-miR-142-5p	MIMAT0000433	TPTE	7179						XDH
hsa-miR-142-5p	MIMAT0000433	HSPA13	6782						MEMO1
hsa-miR-142-5p	MIMAT0000433	NRIP1	8204						PRKD3
hsa-miR-142-5p	MIMAT0000433	USP25	29761						SLC8A1
hsa-miR-142-5p	MIMAT0000433	NCAM2	4685						CRIPT
hsa-miR-142-5p	MIMAT0000433	LTN1	26046						MSH2
hsa-miR-142-5p	MIMAT0000433	CCT8	10694						FOXN2
hsa-miR-142-5p	MIMAT0000433	BACH1	571						KIAA1841
hsa-miR-142-5p	MIMAT0000433	BACH1	571						ANXA4
hsa-miR-142-5p	MIMAT0000433	TMEM50B	757						SNRNP27
hsa-miR-142-5p	MIMAT0000433	TMEM50B	757						MXD1
hsa-miR-142-5p	MIMAT0000433	SLC5A3	6526						TIA1
hsa-miR-142-5p	MIMAT0000433	MRPS6	64968						TGFA
hsa-miR-142-5p	MIMAT0000433	MIR802	768219						STAMBP
hsa-miR-142-5p	MIMAT0000433	DYRK1A	1859						TTC31
hsa-miR-142-5p	MIMAT0000433	DYRK1A	1859						PTCD3
hsa-miR-142-5p	MIMAT0000433	DYRK1A	1859						IMMT
hsa-miR-142-5p	MIMAT0000433	BRWD1	54014						CIAO1
hsa-miR-142-5p	MIMAT0000433	AGPAT3	56894						TSGA10
hsa-miR-142-5p	MIMAT0000433	TRAPPC10	7109						RNF149
hsa-miR-142-5p	MIMAT0000433	COL6A1	1291						MRPS9
hsa-miR-142-5p	MIMAT0000433	HIRA	7290						DDX18
hsa-miR-142-5p	MIMAT0000433	DGCR8	54487						WDR33
hsa-miR-142-5p	MIMAT0000433	SPECC1L	23384						UGGT1
hsa-miR-142-5p	MIMAT0000433	KIAA1671	85379						ARL5A
hsa-miR-142-5p	MIMAT0000433	CCDC117	150275						LY75-CD302
hsa-miR-142-5p	MIMAT0000433	DUSP18	150290						SP3
hsa-miR-142-5p	MIMAT0000433	PRR14L	253143						CIR1
hsa-miR-142-5p	MIMAT0000433	YWHAH	7533						ATF2
hsa-miR-142-5p	MIMAT0000433	FOXRED2	80020						TTN
hsa-miR-142-5p	MIMAT0000433	DDX17	10521						SLC39A10
hsa-miR-142-5p	MIMAT0000433	SYNGR1	9145						IGFBP5
hsa-miR-142-5p	MIMAT0000433	XPNPEP3	63929						CUL3
hsa-miR-142-5p	MIMAT0000433	EP300	2033						TRIP12
hsa-miR-142-5p	MIMAT0000433	RANGAP1	5905						SP140L
hsa-miR-142-5p	MIMAT0000433	XRCC6	2547						PSMD1
hsa-miR-142-5p	MIMAT0000433	TRMU	55687						COPS7B
hsa-miR-142-5p	MIMAT0000433	PIM3	415116						DIS3L2
hsa-miR-142-5p	MIMAT0000433	RPS6KA3	6197						GIGYF2
hsa-miR-142-5p	MIMAT0000433	MBTPS2	51360						ARL4C
hsa-miR-142-5p	MIMAT0000433	ZFX	7543						SH3BP4
hsa-miR-142-5p	MIMAT0000433	PDK3	5165						AGAP1
hsa-miR-142-5p	MIMAT0000433	MED14	9282						KIF1A
hsa-miR-142-5p	MIMAT0000433	CASK	8573						STK25
hsa-miR-142-5p	MIMAT0000433	HUWE1	10075						MKRN2
hsa-miR-142-5p	MIMAT0000433	FAM120C	54954						EAF1
hsa-miR-142-5p	MIMAT0000433	IGBP1	3476						BTD
hsa-miR-142-5p	MIMAT0000433	TAF1	6872						NR1D2
hsa-miR-142-5p	MIMAT0000433	PHKA1	5255						TOP2B
hsa-miR-142-5p	MIMAT0000433	ATRX	546						CTDSPL
hsa-miR-142-5p	MIMAT0000433	MAGT1	84061						CTNNB1
hsa-miR-142-5p	MIMAT0000433	ATP7A	538						SMARCC1
hsa-miR-142-5p	MIMAT0000433	TAF9B	51616						PLXNB1
hsa-miR-142-5p	MIMAT0000433	DIAPH2	1730						LAMB2
hsa-miR-142-5p	MIMAT0000433	CENPI	2491						TUSC2
hsa-miR-142-5p	MIMAT0000433	FAM199X	139231						PCBP4
hsa-miR-142-5p	MIMAT0000433	DOCK11	139818						PRICKLE2
hsa-miR-142-5p	MIMAT0000433	IL13RA1	3597						KBTBD8
hsa-miR-142-5p	MIMAT0000433	UBE2A	7319						CPOX
hsa-miR-142-5p	MIMAT0000433	XIAP	331						TBC1D23
hsa-miR-142-5p	MIMAT0000433	RAP2C	57826						TMEM45A
hsa-miR-142-5p	MIMAT0000433	MBNL3	55796						GOLGB1
hsa-miR-142-5p	MIMAT0000433	MBNL3	55796						PARP9
hsa-miR-142-5p	MIMAT0000433	PHF6	84295						HEG1
hsa-miR-142-5p	MIMAT0000433	ARHGEF6	9459						PLXNA1
hsa-miR-142-5p	MIMAT0000433	ZNF275	10838						IFT122
hsa-miR-142-5p	MIMAT0000433	DHRSX	207063						ATP2C1
hsa-miR-142-5p	MIMAT0000433	RPS4Y1	6192						MBNL1
hsa-miR-101-3p	MIMAT0000099	GNB1	2782						DHX36
hsa-miR-101-3p	MIMAT0000099	ICMT	23463						GMPS
hsa-miR-101-3p	MIMAT0000099	TMEM201	199953						NCEH1
hsa-miR-101-3p	MIMAT0000099	CLSTN1	22883						ZMAT3
hsa-miR-101-3p	MIMAT0000099	KIAA2013	90231						XXYLT1
hsa-miR-101-3p	MIMAT0000099	FHAD1	114827						PPP1R2
hsa-miR-101-3p	MIMAT0000099	CROCC	9696						FGFR3
hsa-miR-101-3p	MIMAT0000099	ALDH4A1	8659						PCDH7
hsa-miR-101-3p	MIMAT0000099	ALDH4A1	8659						PGM2
hsa-miR-101-3p	MIMAT0000099	UBR4	23352						GUF1
hsa-miR-101-3p	MIMAT0000099	OTUD3	23252						SRD5A3
hsa-miR-101-3p	MIMAT0000099	HP1BP3	50809						CNOT6L
hsa-miR-101-3p	MIMAT0000099	ZBTB40	9923						PKD2
hsa-miR-101-3p	MIMAT0000099	PAQR7	164091						HERC3
hsa-miR-101-3p	MIMAT0000099	SH3BGRL3	83442						ADH5
hsa-miR-101-3p	MIMAT0000099	GPN2	54707						UBE2D3
hsa-miR-101-3p	MIMAT0000099	PUM1	9698						TET2
hsa-miR-101-3p	MIMAT0000099	KHDRBS1	10657						MAD2L1
hsa-miR-101-3p	MIMAT0000099	KPNA6	23633						MAML3
hsa-miR-101-3p	MIMAT0000099	TXLNA	200081						TMEM144
hsa-miR-101-3p	MIMAT0000099	ZMYM1	79830						RAPGEF2
hsa-miR-101-3p	MIMAT0000099	HECTD3	79654						VEGFC
hsa-miR-101-3p	MIMAT0000099	IPP	3652						CASP3
hsa-miR-101-3p	MIMAT0000099	NSUN4	387338						MYO10
hsa-miR-101-3p	MIMAT0000099	STIL	6491						ZFR
hsa-miR-101-3p	MIMAT0000099	FAF1	11124						NUP155
hsa-miR-101-3p	MIMAT0000099	OMA1	115209						PTGER4
hsa-miR-101-3p	MIMAT0000099	DOCK7	85440						GTF2H2
hsa-miR-101-3p	MIMAT0000099	JAK1	3716						MAP1B
hsa-miR-101-3p	MIMAT0000099	AK4	205						NSA2
hsa-miR-101-3p	MIMAT0000099	AK4	205						IQGAP2
hsa-miR-101-3p	MIMAT0000099	SLC35D1	23169						TMEM167A
hsa-miR-101-3p	MIMAT0000099	SRSF11	9295						LYSMD3
hsa-miR-101-3p	MIMAT0000099	PIGK	10026						PJA2
hsa-miR-101-3p	MIMAT0000099	SYDE2	84144						TRIM36
hsa-miR-101-3p	MIMAT0000099	DDAH1	23576						AP3S1
hsa-miR-101-3p	MIMAT0000099	DDAH1	23576						TNFAIP8
hsa-miR-101-3p	MIMAT0000099	SH3GLB1	51100						FBN2
hsa-miR-101-3p	MIMAT0000099	TGFBR3	7049						HSPA4
hsa-miR-101-3p	MIMAT0000099	EVI5	7813						UBE2D2
hsa-miR-101-3p	MIMAT0000099	DR1	1810						DIAPH1
hsa-miR-101-3p	MIMAT0000099	AGL	178						YIPF5
hsa-miR-101-3p	MIMAT0000099	SLC30A7	148867						SLC26A2
hsa-miR-101-3p	MIMAT0000099	FAM102B	284611						NDST1
hsa-miR-101-3p	MIMAT0000099	CAPZA1	829						LARP1
hsa-miR-101-3p	MIMAT0000099	NRAS	4893						ADAM19
hsa-miR-101-3p	MIMAT0000099	CSDE1	7812						NUDCD2
hsa-miR-101-3p	MIMAT0000099	WDR3	10885						SH3PXD2B
hsa-miR-101-3p	MIMAT0000099	NOTCH2	4853						DUSP1
hsa-miR-101-3p	MIMAT0000099	NBPF9	400818						STC2
hsa-miR-101-3p	MIMAT0000099	NBPF10	100132406						KIAA1191
hsa-miR-101-3p	MIMAT0000099	BCL9	607						RIPK1
hsa-miR-101-3p	MIMAT0000099	GPR89B	51463						RANBP9
hsa-miR-101-3p	MIMAT0000099	MCL1	4170						ALDH5A1
hsa-miR-101-3p	MIMAT0000099	PIP5K1A	8394						ANKS1A
hsa-miR-101-3p	MIMAT0000099	PIP5K1A	8394						CDKN1A
hsa-miR-101-3p	MIMAT0000099	POGZ	23126						MED20
hsa-miR-101-3p	MIMAT0000099	S100A4	6275						XPO5
hsa-miR-101-3p	MIMAT0000099	NPR1	4881						HSP90AB1
hsa-miR-101-3p	MIMAT0000099	UBAP2L	9898						GCLC
hsa-miR-101-3p	MIMAT0000099	ADAR	103						ZNF292
hsa-miR-101-3p	MIMAT0000099	ASH1L	55870						RARS2
hsa-miR-101-3p	MIMAT0000099	MEF2D	4209						MDN1
hsa-miR-101-3p	MIMAT0000099	IQGAP3	128239						CASP8AP2
hsa-miR-101-3p	MIMAT0000099	ARHGEF11	9826						CCNC
hsa-miR-101-3p	MIMAT0000099	DCAF8	50717						LIN28B
hsa-miR-101-3p	MIMAT0000099	ATF6	22926						PREP
hsa-miR-101-3p	MIMAT0000099	TIPRL	261726						HS3ST5
hsa-miR-101-3p	MIMAT0000099	SCYL3	57147						GJA1
hsa-miR-101-3p	MIMAT0000099	PRRC2C	23215						LAMA2
hsa-miR-101-3p	MIMAT0000099	RC3H1	149041						ARHGAP18
hsa-miR-101-3p	MIMAT0000099	RALGPS2	55103						PEX3
hsa-miR-101-3p	MIMAT0000099	STX6	10228						UST
hsa-miR-101-3p	MIMAT0000099	DHX9	1660						PPIL4
hsa-miR-101-3p	MIMAT0000099	LAMC1	3915						TIAM2
hsa-miR-101-3p	MIMAT0000099	SMG7	9887						PHF10
hsa-miR-101-3p	MIMAT0000099	ARPC5	10092						PSMB1
hsa-miR-101-3p	MIMAT0000099	TRMT1L	81627						PSMG3
hsa-miR-101-3p	MIMAT0000099	HMCN1	83872						TNRC18
hsa-miR-101-3p	MIMAT0000099	NEK7	140609						USP42
hsa-miR-101-3p	MIMAT0000099	CAMSAP2	23271						DAGLB
hsa-miR-101-3p	MIMAT0000099	PPP1R12B	4660						BZW2
hsa-miR-101-3p	MIMAT0000099	KDM5B	10765						RAPGEF5
hsa-miR-101-3p	MIMAT0000099	ZC3H11A	9877						LINC00265
hsa-miR-101-3p	MIMAT0000099	MDM4	4194						OGDH
hsa-miR-101-3p	MIMAT0000099	DSTYK	25778						CLDN12
hsa-miR-101-3p	MIMAT0000099	SLC41A1	254428						ZNF655
hsa-miR-101-3p	MIMAT0000099	SRGAP2	23380						FIS1
hsa-miR-101-3p	MIMAT0000099	YOD1	55432						SRPK2
hsa-miR-101-3p	MIMAT0000099	CD55	1604						SYPL1
hsa-miR-101-3p	MIMAT0000099	RPS6KC1	26750						CADPS2
hsa-miR-101-3p	MIMAT0000099	CENPF	1063						CHCHD3
hsa-miR-101-3p	MIMAT0000099	LYPLAL1	127018						ZC3HAV1
hsa-miR-101-3p	MIMAT0000099	CAPN2	824						CUL1
hsa-miR-101-3p	MIMAT0000099	LBR	3930						EZH2
hsa-miR-101-3p	MIMAT0000099	TRIM11	81559						ZNF746
hsa-miR-101-3p	MIMAT0000099	URB2	9816						GIMAP1-GIMAP5
hsa-miR-101-3p	MIMAT0000099	EGLN1	54583						ARHGEF10
hsa-miR-101-3p	MIMAT0000099	ARID4B	51742						TNKS
hsa-miR-101-3p	MIMAT0000099	FH	2271						MTMR9
hsa-miR-101-3p	MIMAT0000099	EXO1	9156						LONRF1
hsa-miR-101-3p	MIMAT0000099	HPCAL1	3241						PDLIM2
hsa-miR-101-3p	MIMAT0000099	APOB	338						EXTL3
hsa-miR-101-3p	MIMAT0000099	EFR3B	22979						GSR
hsa-miR-101-3p	MIMAT0000099	AGBL5	60509						GINS4
hsa-miR-101-3p	MIMAT0000099	AGBL5	60509						AP3M2
hsa-miR-101-3p	MIMAT0000099	PPM1G	5496						VDAC3
hsa-miR-101-3p	MIMAT0000099	CLIP4	79745						SLC20A2
hsa-miR-101-3p	MIMAT0000099	LCLAT1	253558						RNF170
hsa-miR-101-3p	MIMAT0000099	XDH	7498						MTFR1
hsa-miR-101-3p	MIMAT0000099	MEMO1	7795						IMPA1
hsa-miR-101-3p	MIMAT0000099	MEMO1	51072						INTS8
hsa-miR-101-3p	MIMAT0000099	LTBP1	4052						DCAF13
hsa-miR-101-3p	MIMAT0000099	LTBP1	4052						EBAG9
hsa-miR-101-3p	MIMAT0000099	PRKD3	23683						EXT1
hsa-miR-101-3p	MIMAT0000099	SLC8A1	6546						HAS2
hsa-miR-101-3p	MIMAT0000099	MTA3	57504						PHF20L1
hsa-miR-101-3p	MIMAT0000099	ZFP36L2	678						KHDRBS3
hsa-miR-101-3p	MIMAT0000099	PRKCE	5581						DENND3
hsa-miR-101-3p	MIMAT0000099	EPAS1	2034						ZNF707
hsa-miR-101-3p	MIMAT0000099	CRIPT	9419						LRRC14
hsa-miR-101-3p	MIMAT0000099	MSH2	4436						RFX3
hsa-miR-101-3p	MIMAT0000099	FOXN2	3344						GLIS3
hsa-miR-101-3p	MIMAT0000099	PSME4	23198						SLC1A1
hsa-miR-101-3p	MIMAT0000099	KIAA1841	84542						AK3
hsa-miR-101-3p	MIMAT0000099	SERTAD2	9792						JAK2
hsa-miR-101-3p	MIMAT0000099	ACTR2	10097						NFIB
hsa-miR-101-3p	MIMAT0000099	ANXA4	307						C9orf72
hsa-miR-101-3p	MIMAT0000099	SNRNP27	11017						STOML2
hsa-miR-101-3p	MIMAT0000099	MXD1	4084						TLN1
hsa-miR-101-3p	MIMAT0000099	TIA1	7072						RNF38
hsa-miR-101-3p	MIMAT0000099	TGFA	7039						PRUNE2
hsa-miR-101-3p	MIMAT0000099	STAMBP	10617						ERP44
hsa-miR-101-3p	MIMAT0000099	MOB1A	55233						ZNF189
hsa-miR-101-3p	MIMAT0000099	TTC31	64427						SLC31A2
hsa-miR-101-3p	MIMAT0000099	PTCD3	55037						DENND1A
hsa-miR-101-3p	MIMAT0000099	IMMT	10989						ZBTB34
hsa-miR-101-3p	MIMAT0000099	RMND5A	64795						FAM78A
hsa-miR-101-3p	MIMAT0000099	CIAO1	9391						NACC2
hsa-miR-101-3p	MIMAT0000099	TSGA10	80705						NOTCH1
hsa-miR-101-3p	MIMAT0000099	MRPL30	51263						DIP2C
hsa-miR-101-3p	MIMAT0000099	NPAS2	4862						KLF6
hsa-miR-101-3p	MIMAT0000099	RNF149	284996						USP6NL
hsa-miR-101-3p	MIMAT0000099	MRPS9	64965						DHTKD1
hsa-miR-101-3p	MIMAT0000099	RANBP2	5903						STAM
hsa-miR-101-3p	MIMAT0000099	RGPD4	285190						YME1L1
hsa-miR-101-3p	MIMAT0000099	LIMS1	3987						HNRNPF
hsa-miR-101-3p	MIMAT0000099	LIMS1	3987						TIMM23
hsa-miR-101-3p	MIMAT0000099	LIMS1	3987						DDIT4
hsa-miR-101-3p	MIMAT0000099	SH3RF3	344558						DLG5
hsa-miR-101-3p	MIMAT0000099	EDAR	10913						PCGF5
hsa-miR-101-3p	MIMAT0000099	RGPD6	729540						KIF11
hsa-miR-101-3p	MIMAT0000099	RGPD8	727851						TBC1D12
hsa-miR-101-3p	MIMAT0000099	ANAPC1	64682						NOLC1
hsa-miR-101-3p	MIMAT0000099	TTL	150465						SMC3
hsa-miR-101-3p	MIMAT0000099	DDX18	8886						GPAM
hsa-miR-101-3p	MIMAT0000099	WDR33	55339						SFXN4
hsa-miR-101-3p	MIMAT0000099	UGGT1	56886						TIAL1
hsa-miR-101-3p	MIMAT0000099	MGAT5	4249						INPP5F
hsa-miR-101-3p	MIMAT0000099	UBXN4	23190						LOC399815
hsa-miR-101-3p	MIMAT0000099	ARL5A	26225						IGF2
hsa-miR-101-3p	MIMAT0000099	FMNL2	114793						TMEM9B
hsa-miR-101-3p	MIMAT0000099	PKP4	8502						IPO7
hsa-miR-101-3p	MIMAT0000099	LY75-CD302	100526664						PARVA
hsa-miR-101-3p	MIMAT0000099	UBR3	130507						TEAD1
hsa-miR-101-3p	MIMAT0000099	SP3	6670						NAV2
hsa-miR-101-3p	MIMAT0000099	CIR1	9541						NAT10
hsa-miR-101-3p	MIMAT0000099	ATF2	1386						PDHX
hsa-miR-101-3p	MIMAT0000099	AGPS	8540						TTC17
hsa-miR-101-3p	MIMAT0000099	TTN	7273						DGKZ
hsa-miR-101-3p	MIMAT0000099	SLC39A10	57181						AMBRA1
hsa-miR-101-3p	MIMAT0000099	INO80D	54891						ARHGAP1
hsa-miR-101-3p	MIMAT0000099	INO80D	54891						FADS3
hsa-miR-101-3p	MIMAT0000099	IGFBP5	3488						NXF1
hsa-miR-101-3p	MIMAT0000099	CUL3	8452						DPF2
hsa-miR-101-3p	MIMAT0000099	AGFG1	3267						MALAT1
hsa-miR-101-3p	MIMAT0000099	TRIP12	9320						SPTBN2
hsa-miR-101-3p	MIMAT0000099	SP140L	93349						PC
hsa-miR-101-3p	MIMAT0000099	PSMD1	5707						KDM2A
hsa-miR-101-3p	MIMAT0000099	COPS7B	64708						IGHMBP2
hsa-miR-101-3p	MIMAT0000099	DIS3L2	129563						ARRB1
hsa-miR-101-3p	MIMAT0000099	GIGYF2	26058						ACER3
hsa-miR-101-3p	MIMAT0000099	ARL4C	10123						EED
hsa-miR-101-3p	MIMAT0000099	SH3BP4	23677						CADM1
hsa-miR-101-3p	MIMAT0000099	AGAP1	116987						ARCN1
hsa-miR-101-3p	MIMAT0000099	KIF1A	547						SORL1
hsa-miR-101-3p	MIMAT0000099	STK25	10494						EI24
hsa-miR-101-3p	MIMAT0000099	SUMF1	285362						STT3A
hsa-miR-101-3p	MIMAT0000099	SETD5	55209						APLP2
hsa-miR-101-3p	MIMAT0000099	ATG7	10533						NCAPD2
hsa-miR-101-3p	MIMAT0000099	PPARG	5468						TAS2R43
hsa-miR-101-3p	MIMAT0000099	MKRN2	23609						PRH1-PRR4
hsa-miR-101-3p	MIMAT0000099	CHCHD4	131474						TMTC1
hsa-miR-101-3p	MIMAT0000099	EAF1	85403						SCAF11
hsa-miR-101-3p	MIMAT0000099	BTD	686						KANSL2
hsa-miR-101-3p	MIMAT0000099	NR1D2	9975						SMARCD1
hsa-miR-101-3p	MIMAT0000099	TOP2B	7155						LETMD1
hsa-miR-101-3p	MIMAT0000099	CTDSPL	10217						HNRNPA1
hsa-miR-101-3p	MIMAT0000099	CTNNB1	1499						ANKRD52
hsa-miR-101-3p	MIMAT0000099	CTNNB1	1499						TIMELESS
hsa-miR-101-3p	MIMAT0000099	SACM1L	22908						BAZ2A
hsa-miR-101-3p	MIMAT0000099	SMARCC1	6599						NACA
hsa-miR-101-3p	MIMAT0000099	PLXNB1	5364						PRIM1
hsa-miR-101-3p	MIMAT0000099	ARIH2	10425						ARHGEF25
hsa-miR-101-3p	MIMAT0000099	LAMB2	3913						SRGAP1
hsa-miR-101-3p	MIMAT0000099	TUSC2	11334						CAND1
hsa-miR-101-3p	MIMAT0000099	PCBP4	57060						CNOT2
hsa-miR-101-3p	MIMAT0000099	PTPRG	5793						NAP1L1
hsa-miR-101-3p	MIMAT0000099	PRICKLE2	166336						SLC25A3
hsa-miR-101-3p	MIMAT0000099	KBTBD8	84541						APAF1
hsa-miR-101-3p	MIMAT0000099	C3orf38	285237						DRAM1
hsa-miR-101-3p	MIMAT0000099	CPOX	1371						PAH
hsa-miR-101-3p	MIMAT0000099	DCBLD2	131566						APPL2
hsa-miR-101-3p	MIMAT0000099	TBC1D23	55773						SH2B3
hsa-miR-101-3p	MIMAT0000099	TMEM45A	55076						ACAD10
hsa-miR-101-3p	MIMAT0000099	GOLGB1	2804						PEBP1
hsa-miR-101-3p	MIMAT0000099	PARP9	83666						MLEC
hsa-miR-101-3p	MIMAT0000099	HEG1	57493						RNF34
hsa-miR-101-3p	MIMAT0000099	SLC12A8	84561						KDM2B
hsa-miR-101-3p	MIMAT0000099	ZXDC	79364						MPHOSPH9
hsa-miR-101-3p	MIMAT0000099	PLXNA1	5361						ATP6V0A2
hsa-miR-101-3p	MIMAT0000099	IFT122	55764						DHX37
hsa-miR-101-3p	MIMAT0000099	ATP2C1	27032						MPHOSPH8
hsa-miR-101-3p	MIMAT0000099	ATR	545						PSPC1
hsa-miR-101-3p	MIMAT0000099	MBNL1	4154						ZMYM2
hsa-miR-101-3p	MIMAT0000099	DHX36	170506						N4BP2L2
hsa-miR-101-3p	MIMAT0000099	DHX36	170506						COG6
hsa-miR-101-3p	MIMAT0000099	GMPS	8833						DNAJC15
hsa-miR-101-3p	MIMAT0000099	PRKCI	5584						KLF5
hsa-miR-101-3p	MIMAT0000099	PLD1	5337						TBC1D4
hsa-miR-101-3p	MIMAT0000099	FNDC3B	64778						MYCBP2
hsa-miR-101-3p	MIMAT0000099	NCEH1	57552						TMTC4
hsa-miR-101-3p	MIMAT0000099	TBL1XR1	79718						ARHGEF7
hsa-miR-101-3p	MIMAT0000099	ZMAT3	64393						CHD8
hsa-miR-101-3p	MIMAT0000099	ZMAT3	64393						RNF31
hsa-miR-101-3p	MIMAT0000099	TRA2B	6434						BAZ1A
hsa-miR-101-3p	MIMAT0000099	ETV5	2119						POLE2
hsa-miR-101-3p	MIMAT0000099	LPP	4026						L2HGDH
hsa-miR-101-3p	MIMAT0000099	XXYLT1	152002						ACTR10
hsa-miR-101-3p	MIMAT0000099	PPP1R2	5504						KCNH5
hsa-miR-101-3p	MIMAT0000099	SDHAP2	727956						ZBTB25
hsa-miR-101-3p	MIMAT0000099	ZNF718	255403						RAB15
hsa-miR-101-3p	MIMAT0000099	FGFR3	2261						DCAF5
hsa-miR-101-3p	MIMAT0000099	ZCCHC4	29063						PSEN1
hsa-miR-101-3p	MIMAT0000099	PCDH7	5099						JDP2
hsa-miR-101-3p	MIMAT0000099	PGM2	55276						TTLL5
hsa-miR-101-3p	MIMAT0000099	FAM114A1	92689						ADCK1
hsa-miR-101-3p	MIMAT0000099	N4BP2	55728						FOXN3
hsa-miR-101-3p	MIMAT0000099	GUF1	60558						DYNC1H1
hsa-miR-101-3p	MIMAT0000099	SRD5A3	79644						HSP90AA1
hsa-miR-101-3p	MIMAT0000099	GRSF1	2926						TJP1
hsa-miR-101-3p	MIMAT0000099	ANKRD17	26057						GOLGA8A
hsa-miR-101-3p	MIMAT0000099	CNOT6L	246175						SRP14
hsa-miR-101-3p	MIMAT0000099	SEC31A	22872						IVD
hsa-miR-101-3p	MIMAT0000099	SEC31A	22872						BAHD1
hsa-miR-101-3p	MIMAT0000099	WDFY3	23001						NDUFAF1
hsa-miR-101-3p	MIMAT0000099	PKD2	5311						MGA
hsa-miR-101-3p	MIMAT0000099	HERC3	8916						ADAL
hsa-miR-101-3p	MIMAT0000099	HERC3	8916						DUT
hsa-miR-101-3p	MIMAT0000099	ADH5	128						ZNF280D
hsa-miR-101-3p	MIMAT0000099	UBE2D3	7323						CA12
hsa-miR-101-3p	MIMAT0000099	TET2	54790						USP3
hsa-miR-101-3p	MIMAT0000099	MAD2L1	4085						PLEKHO2
hsa-miR-101-3p	MIMAT0000099	ANKRD50	57182						IGDCC3
hsa-miR-101-3p	MIMAT0000099	SLC7A11	23657						MAP2K1
hsa-miR-101-3p	MIMAT0000099	MAML3	55534						RPL4
hsa-miR-101-3p	MIMAT0000099	TBC1D9	23158						PIAS1
hsa-miR-101-3p	MIMAT0000099	OTUD4	54726						MYO9A
hsa-miR-101-3p	MIMAT0000099	MAP9	79884						PARP6
hsa-miR-101-3p	MIMAT0000099	TMEM144	55314						PEAK1
hsa-miR-101-3p	MIMAT0000099	RAPGEF2	9693						ZNF592
hsa-miR-101-3p	MIMAT0000099	CLCN3	1182						PCSK6
hsa-miR-101-3p	MIMAT0000099	VEGFC	7424						RHBDF1
hsa-miR-101-3p	MIMAT0000099	CASP3	836						PDPK1
hsa-miR-101-3p	MIMAT0000099	MYO10	4651						MVP
hsa-miR-101-3p	MIMAT0000099	ZFR	51663						SRCAP
hsa-miR-101-3p	MIMAT0000099	SUB1	10923						N4BP1
hsa-miR-101-3p	MIMAT0000099	NUP155	9631						FTO
hsa-miR-101-3p	MIMAT0000099	RICTOR	253260						OGFOD1
hsa-miR-101-3p	MIMAT0000099	PTGER4	5734						NUP93
hsa-miR-101-3p	MIMAT0000099	DEPDC1B	55789						ARL2BP
hsa-miR-101-3p	MIMAT0000099	SREK1IP1	285672						MMP15
hsa-miR-101-3p	MIMAT0000099	GTF2H2C	728340						CDH5
hsa-miR-101-3p	MIMAT0000099	GTF2H2C	728340						PDP2
hsa-miR-101-3p	MIMAT0000099	GTF2H2C	728340						NFATC3
hsa-miR-101-3p	MIMAT0000099	GTF2H2C	728340						PLA2G15
hsa-miR-101-3p	MIMAT0000099	SMN2	6607						CYB5B
hsa-miR-101-3p	MIMAT0000099	SMN2	6607						SF3B3
hsa-miR-101-3p	MIMAT0000099	SMN2	6607						IST1
hsa-miR-101-3p	MIMAT0000099	GTF2H2B	653238						MLKL
hsa-miR-101-3p	MIMAT0000099	GTF2H2	2966						COTL1
hsa-miR-101-3p	MIMAT0000099	GTF2H2	2966						ANKRD11
hsa-miR-101-3p	MIMAT0000099	GTF2H2	2966						DEF8
hsa-miR-101-3p	MIMAT0000099	MAP1B	4131						VPS53
hsa-miR-101-3p	MIMAT0000099	TNPO1	3842						PAFAH1B1
hsa-miR-101-3p	MIMAT0000099	NSA2	10412						UBE2G1
hsa-miR-101-3p	MIMAT0000099	IQGAP2	10788						TM4SF5
hsa-miR-101-3p	MIMAT0000099	F2RL1	2150						SCIMP
hsa-miR-101-3p	MIMAT0000099	TMEM167A	153339						DHX33
hsa-miR-101-3p	MIMAT0000099	LYSMD3	116068						POLR2A
hsa-miR-101-3p	MIMAT0000099	PJA2	9867						KDM6B
hsa-miR-101-3p	MIMAT0000099	APC	324						TMEM11
hsa-miR-101-3p	MIMAT0000099	DCP2	167227						NLK
hsa-miR-101-3p	MIMAT0000099	TRIM36	55521						SUPT6H
hsa-miR-101-3p	MIMAT0000099	AP3S1	1176						DHRS13
hsa-miR-101-3p	MIMAT0000099	DMXL1	1657						C17orf75
hsa-miR-101-3p	MIMAT0000099	TNFAIP8	25816						ZNF207
hsa-miR-101-3p	MIMAT0000099	CSNK1G3	1456						ACACA
hsa-miR-101-3p	MIMAT0000099	FBN2	2201						EIF1
hsa-miR-101-3p	MIMAT0000099	AFF4	27125						ACLY
hsa-miR-101-3p	MIMAT0000099	HSPA4	3308						CNTNAP1
hsa-miR-101-3p	MIMAT0000099	ETF1	2107						RUNDC1
hsa-miR-101-3p	MIMAT0000099	UBE2D2	7322						CDC27
hsa-miR-101-3p	MIMAT0000099	DIAPH1	1729						ITGA3
hsa-miR-101-3p	MIMAT0000099	YIPF5	81555						LUC7L3
hsa-miR-101-3p	MIMAT0000099	SLC26A2	1836						TRIM25
hsa-miR-101-3p	MIMAT0000099	NDST1	3340						RAD51C
hsa-miR-101-3p	MIMAT0000099	DCTN4	51164						TLK2
hsa-miR-101-3p	MIMAT0000099	DCTN4	51164						DCAF7
hsa-miR-101-3p	MIMAT0000099	SLC36A1	206358						DDX5
hsa-miR-101-3p	MIMAT0000099	LARP1	23367						HELZ
hsa-miR-101-3p	MIMAT0000099	ADAM19	8728						SOX9
hsa-miR-101-3p	MIMAT0000099	NUDCD2	134492						KCTD2
hsa-miR-101-3p	MIMAT0000099	RANBP17	64901						ITGB4
hsa-miR-101-3p	MIMAT0000099	FBXW11	23291						MRPL38
hsa-miR-101-3p	MIMAT0000099	SH3PXD2B	285590						RNF213
hsa-miR-101-3p	MIMAT0000099	DUSP1	1843						USP14
hsa-miR-101-3p	MIMAT0000099	STC2	8614						YES1
hsa-miR-101-3p	MIMAT0000099	KIAA1191	57179						NDC80
hsa-miR-101-3p	MIMAT0000099	RIPK1	8737						LPIN2
hsa-miR-101-3p	MIMAT0000099	PRPF4B	8899						VAPA
hsa-miR-101-3p	MIMAT0000099	CDYL	9425						ESCO1
hsa-miR-101-3p	MIMAT0000099	RANBP9	10048						SLC39A6
hsa-miR-101-3p	MIMAT0000099	ATXN1	6310						KC6
hsa-miR-101-3p	MIMAT0000099	ALDH5A1	7915						SYT4
hsa-miR-101-3p	MIMAT0000099	ANKS1A	23294						MBD2
hsa-miR-101-3p	MIMAT0000099	CDKN1A	1026						ZNF532
hsa-miR-101-3p	MIMAT0000099	ZFAND3	60685						LMAN1
hsa-miR-101-3p	MIMAT0000099	MED20	9477						ZCCHC2
hsa-miR-101-3p	MIMAT0000099	TAF8	129685						TSHZ1
hsa-miR-101-3p	MIMAT0000099	XPO5	57510						TXNL4A
hsa-miR-101-3p	MIMAT0000099	HSP90AB1	3326						C19orf25
hsa-miR-101-3p	MIMAT0000099	ICK	22858						DOT1L
hsa-miR-101-3p	MIMAT0000099	GCLC	2729						ZNF557
hsa-miR-101-3p	MIMAT0000099	DST	667						QTRT1
hsa-miR-101-3p	MIMAT0000099	EEF1A1	1915						SMARCA4
hsa-miR-101-3p	MIMAT0000099	PHIP	55023						RAB3D
hsa-miR-101-3p	MIMAT0000099	ZNF292	23036						ELOF1
hsa-miR-101-3p	MIMAT0000099	RARS2	57038						ZNF700
hsa-miR-101-3p	MIMAT0000099	MDN1	23195						NACC1
hsa-miR-101-3p	MIMAT0000099	MDN1	23195						ARRDC2
hsa-miR-101-3p	MIMAT0000099	CASP8AP2	9994						ELL
hsa-miR-101-3p	MIMAT0000099	CASP8AP2	9994						GATAD2A
hsa-miR-101-3p	MIMAT0000099	CCNC	892						TSHZ3
hsa-miR-101-3p	MIMAT0000099	ASCC3	10973						KIAA0355
hsa-miR-101-3p	MIMAT0000099	LIN28B	389421						GPI
hsa-miR-101-3p	MIMAT0000099	PREP	5550						ZNF260
hsa-miR-101-3p	MIMAT0000099	CDK19	23097						ZNF780B
hsa-miR-101-3p	MIMAT0000099	REV3L	5980						LTBP4
hsa-miR-101-3p	MIMAT0000099	HS3ST5	222537						RABAC1
hsa-miR-101-3p	MIMAT0000099	GJA1	2697						PAFAH1B3
hsa-miR-101-3p	MIMAT0000099	LAMA2	3908						ZNF45
hsa-miR-101-3p	MIMAT0000099	ARHGAP18	93663						MEIS3
hsa-miR-101-3p	MIMAT0000099	SGK1	6446						FUT1
hsa-miR-101-3p	MIMAT0000099	HBS1L	10767						ZNF548
hsa-miR-101-3p	MIMAT0000099	MAP3K5	4217						ZNF551
hsa-miR-101-3p	MIMAT0000099	NHSL1	57224						ZNF586
hsa-miR-101-3p	MIMAT0000099	HIVEP2	3097						ZNF8
hsa-miR-101-3p	MIMAT0000099	PEX3	8504						TRIM28
hsa-miR-101-3p	MIMAT0000099	UST	10090						PSMF1
hsa-miR-101-3p	MIMAT0000099	PPIL4	85313						SNRPB
hsa-miR-101-3p	MIMAT0000099	NUP43	348995						CDS2
hsa-miR-101-3p	MIMAT0000099	TIAM2	26230						SNX5
hsa-miR-101-3p	MIMAT0000099	ARID1B	57492						PET117
hsa-miR-101-3p	MIMAT0000099	TULP4	56995						RIN2
hsa-miR-101-3p	MIMAT0000099	TMEM181	57583						KIF3B
hsa-miR-101-3p	MIMAT0000099	PHF10	55274						ASXL1
hsa-miR-101-3p	MIMAT0000099	PSMB1	5689						ACSS2
hsa-miR-101-3p	MIMAT0000099	PSMB1	5689						EPB41L1
hsa-miR-101-3p	MIMAT0000099	PSMG3	84262						RBL1
hsa-miR-101-3p	MIMAT0000099	TNRC18	84629						PLCG1
hsa-miR-101-3p	MIMAT0000099	USP42	84132						CHD6
hsa-miR-101-3p	MIMAT0000099	RAC1	5879						STK4
hsa-miR-101-3p	MIMAT0000099	DAGLB	221955						ACOT8
hsa-miR-101-3p	MIMAT0000099	BZW2	28969						ATP9A
hsa-miR-101-3p	MIMAT0000099	RAPGEF5	9771						SALL4
hsa-miR-101-3p	MIMAT0000099	AVL9	23080						ZNF217
hsa-miR-101-3p	MIMAT0000099	LINC00265	349114						VAPB
hsa-miR-101-3p	MIMAT0000099	STK17A	9263						LAMA5
hsa-miR-101-3p	MIMAT0000099	NUDCD3	23386						BAGE2
hsa-miR-101-3p	MIMAT0000099	OGDH	4967						MRPL39
hsa-miR-101-3p	MIMAT0000099	OGDH	4967						APP
hsa-miR-101-3p	MIMAT0000099	BAZ1B	9031						ADAMTS1
hsa-miR-101-3p	MIMAT0000099	GTF2IRD2P1	401375						IFNGR2
hsa-miR-101-3p	MIMAT0000099	STAG3L3	442578						DONSON
hsa-miR-101-3p	MIMAT0000099	CLIP2	7461						TTC3
hsa-miR-101-3p	MIMAT0000099	GTF2I	2969						ADARB1
hsa-miR-101-3p	MIMAT0000099	POM121C	100101267						DIP2A
hsa-miR-101-3p	MIMAT0000099	HIP1	3092						MICAL3
hsa-miR-101-3p	MIMAT0000099	SEMA3C	10512						C22orf39
hsa-miR-101-3p	MIMAT0000099	HGF	3082						YPEL1
hsa-miR-101-3p	MIMAT0000099	CLDN12	9069						TFIP11
hsa-miR-101-3p	MIMAT0000099	CDK6	1021						PITPNB
hsa-miR-101-3p	MIMAT0000099	CDK6	1021						HMGXB4
hsa-miR-101-3p	MIMAT0000099	ZNF655	79027						MICALL1
hsa-miR-101-3p	MIMAT0000099	FIS1	51024						TNRC6B
hsa-miR-101-3p	MIMAT0000099	SRPK2	6733						ADSL
hsa-miR-101-3p	MIMAT0000099	SRPK2	6733						RBX1
hsa-miR-101-3p	MIMAT0000099	SYPL1	6856						PLXNB2
hsa-miR-101-3p	MIMAT0000099	ST7	7982						MID1
hsa-miR-101-3p	MIMAT0000099	CADPS2	93664						DDX3X
hsa-miR-101-3p	MIMAT0000099	CHCHD3	54927						SLC9A7
hsa-miR-101-3p	MIMAT0000099	TRIM24	8805						PRAF2
hsa-miR-101-3p	MIMAT0000099	TRIM24	8805						NUDT11
hsa-miR-101-3p	MIMAT0000099	ZC3HAV1	56829						KDM5C
hsa-miR-101-3p	MIMAT0000099	UBN2	254048						ARHGEF9
hsa-miR-101-3p	MIMAT0000099	CUL1	8454						NONO
hsa-miR-101-3p	MIMAT0000099	EZH2	2146						OGT
hsa-miR-101-3p	MIMAT0000099	ZNF746	155061						MID2
hsa-miR-101-3p	MIMAT0000099	GIMAP1-GIMAP5	100527949						ACSL4
hsa-miR-101-3p	MIMAT0000099	RBM33	155435						ZBTB33
hsa-miR-101-3p	MIMAT0000099	ARHGEF10	9639						MMGT1
hsa-miR-101-3p	MIMAT0000099	ARHGEF10	9639						BGN
hsa-miR-101-3p	MIMAT0000099	TNKS	8658						FLNA
hsa-miR-101-3p	MIMAT0000099	TNKS	8658						ZFY
hsa-miR-101-3p	MIMAT0000099	MTMR9	66036						DDX3Y
hsa-miR-101-3p	MIMAT0000099	MTMR9	66036						PRKCZ
hsa-miR-101-3p	MIMAT0000099	LONRF1	91694						SKI
hsa-miR-101-3p	MIMAT0000099	LONRF1	91694						TPRG1L
hsa-miR-101-3p	MIMAT0000099	PSD3	23362						TP73-AS1
hsa-miR-101-3p	MIMAT0000099	PSD3	23362						RERE
hsa-miR-101-3p	MIMAT0000099	PDLIM2	64236						PLOD1
hsa-miR-101-3p	MIMAT0000099	EXTL3	2137						MFN2
hsa-miR-101-3p	MIMAT0000099	GSR	2936						TNFRSF1B
hsa-miR-101-3p	MIMAT0000099	GINS4	84296						DNAJC16
hsa-miR-101-3p	MIMAT0000099	AP3M2	10947						AKR7A2
hsa-miR-101-3p	MIMAT0000099	VDAC3	7419						CAPZB
hsa-miR-101-3p	MIMAT0000099	SLC20A2	6575						CAMK2N1
hsa-miR-101-3p	MIMAT0000099	RNF170	81790						HSPG2
hsa-miR-101-3p	MIMAT0000099	PRKDC	5591						LUZP1
hsa-miR-101-3p	MIMAT0000099	RB1CC1	9821						E2F2
hsa-miR-101-3p	MIMAT0000099	MTFR1	9650						LDLRAP1
hsa-miR-101-3p	MIMAT0000099	ZFHX4	79776						RPS6KA1
hsa-miR-101-3p	MIMAT0000099	IMPA1	3612						WASF2
hsa-miR-101-3p	MIMAT0000099	INTS8	55656						PPP1R8
hsa-miR-101-3p	MIMAT0000099	LAPTM4B	55353						RPA2
hsa-miR-101-3p	MIMAT0000099	STK3	6788						SESN2
hsa-miR-101-3p	MIMAT0000099	DCAF13	25879						GMEB1
hsa-miR-101-3p	MIMAT0000099	EBAG9	9166						PTP4A2
hsa-miR-101-3p	MIMAT0000099	EXT1	2131						ZNF362
hsa-miR-101-3p	MIMAT0000099	HAS2	3037						ZMYM4
hsa-miR-101-3p	MIMAT0000099	ASAP1	50807						KIAA0319L
hsa-miR-101-3p	MIMAT0000099	PHF20L1	51105						ADPRHL2
hsa-miR-101-3p	MIMAT0000099	KHDRBS3	10656						THRAP3
hsa-miR-101-3p	MIMAT0000099	DENND3	22898						MTF1
hsa-miR-101-3p	MIMAT0000099	ZNF707	286075						ZMPSTE24
hsa-miR-101-3p	MIMAT0000099	ZNF707	286075						SCMH1
hsa-miR-101-3p	MIMAT0000099	LRRC14	9684						PPIH
hsa-miR-101-3p	MIMAT0000099	KANK1	23189						KDM4A
hsa-miR-101-3p	MIMAT0000099	RFX3	5991						SLC6A9
hsa-miR-101-3p	MIMAT0000099	GLIS3	169792						MMACHC
hsa-miR-101-3p	MIMAT0000099	SLC1A1	6505						MAST2
hsa-miR-101-3p	MIMAT0000099	AK3	50808						CMPK1
hsa-miR-101-3p	MIMAT0000099	JAK2	3717						RAB3B
hsa-miR-101-3p	MIMAT0000099	NFIB	4781						ZYG11A
hsa-miR-101-3p	MIMAT0000099	C9orf72	203228						TCEANC2
hsa-miR-101-3p	MIMAT0000099	STOML2	30968						FGGY
hsa-miR-101-3p	MIMAT0000099	TLN1	7094						LEPR
hsa-miR-101-3p	MIMAT0000099	RNF38	152006						USP33
hsa-miR-101-3p	MIMAT0000099	ZCCHC7	84186						PKN2
hsa-miR-101-3p	MIMAT0000099	GCNT1	2650						GBP3
hsa-miR-101-3p	MIMAT0000099	PRUNE2	158471						RPAP2
hsa-miR-101-3p	MIMAT0000099	TSTD2	158427						FNBP1L
hsa-miR-101-3p	MIMAT0000099	ERP44	23071						BCAR3
hsa-miR-101-3p	MIMAT0000099	ZNF189	7743						DPYD
hsa-miR-101-3p	MIMAT0000099	FKTN	2218						GPSM2
hsa-miR-101-3p	MIMAT0000099	SLC31A2	1318						CELSR2
hsa-miR-101-3p	MIMAT0000099	PAPPA	5069						DENND2C
hsa-miR-101-3p	MIMAT0000099	DENND1A	57706						BCAS2
hsa-miR-101-3p	MIMAT0000099	ZBTB34	403341						ZNF697
hsa-miR-101-3p	MIMAT0000099	FAM78A	286336						TXNIP
hsa-miR-101-3p	MIMAT0000099	RAPGEF1	2889						PRKAB2
hsa-miR-101-3p	MIMAT0000099	SURF4	6836						NBPF15
hsa-miR-101-3p	MIMAT0000099	SURF4	6836						OTUD7B
hsa-miR-101-3p	MIMAT0000099	NACC2	138151						RPRD2
hsa-miR-101-3p	MIMAT0000099	NOTCH1	4851						ENSA
hsa-miR-101-3p	MIMAT0000099	DIP2C	22982						CTSS
hsa-miR-101-3p	MIMAT0000099	KLF6	1316						PSMB4
hsa-miR-101-3p	MIMAT0000099	USP6NL	9712						SNX27
hsa-miR-101-3p	MIMAT0000099	DHTKD1	55526						TDRKH
hsa-miR-101-3p	MIMAT0000099	MCM10	55388						THEM4
hsa-miR-101-3p	MIMAT0000099	STAM	8027						S100A16
hsa-miR-101-3p	MIMAT0000099	YME1L1	10730						CHTOP
hsa-miR-101-3p	MIMAT0000099	KIF5B	3799						CRTC2
hsa-miR-101-3p	MIMAT0000099	HNRNPF	3185						SCAMP3
hsa-miR-101-3p	MIMAT0000099	SYT15	83849						RUSC1
hsa-miR-101-3p	MIMAT0000099	MAPK8	5599						UBQLN4
hsa-miR-101-3p	MIMAT0000099	NCOA4	8031						ALDH9A1
hsa-miR-101-3p	MIMAT0000099	TIMM23	100287932						UCK2
hsa-miR-101-3p	MIMAT0000099	ARID5B	84159						RABGAP1L
hsa-miR-101-3p	MIMAT0000099	DDIT4	54541						CEP350
hsa-miR-101-3p	MIMAT0000099	MCU	90550						ACBD6
hsa-miR-101-3p	MIMAT0000099	DLG5	9231						NR5A2
hsa-miR-101-3p	MIMAT0000099	DLG5	9231						KIF14
hsa-miR-101-3p	MIMAT0000099	PCGF5	84333						ADIPOR1
hsa-miR-101-3p	MIMAT0000099	TNKS2	80351						RASSF5
hsa-miR-101-3p	MIMAT0000099	CPEB3	22849						EIF2D
hsa-miR-101-3p	MIMAT0000099	KIF11	3832						INTS7
hsa-miR-101-3p	MIMAT0000099	MYOF	26509						RAB3GAP2
hsa-miR-101-3p	MIMAT0000099	TBC1D12	23232						FBXO28
hsa-miR-101-3p	MIMAT0000099	ZNF518A	9849						WDR26
hsa-miR-101-3p	MIMAT0000099	TM9SF3	56889						PYCR2
hsa-miR-101-3p	MIMAT0000099	LCOR	84458						PARP1
hsa-miR-101-3p	MIMAT0000099	BTRC	8945						ITPKB
hsa-miR-101-3p	MIMAT0000099	NOLC1	9221						SNAP47
hsa-miR-101-3p	MIMAT0000099	SMC3	9126						OBSCN
hsa-miR-101-3p	MIMAT0000099	GPAM	57678						SIPA1L2
hsa-miR-101-3p	MIMAT0000099	SFXN4	119559						GPR137B
hsa-miR-101-3p	MIMAT0000099	TIAL1	7073						FMN2
hsa-miR-101-3p	MIMAT0000099	INPP5F	22876						AKT3
hsa-miR-101-3p	MIMAT0000099	LOC399815	399815						TFB2M
hsa-miR-101-3p	MIMAT0000099	FAM53B	9679						AHCTF1
hsa-miR-101-3p	MIMAT0000099	CTBP2	1488						PXDN
hsa-miR-101-3p	MIMAT0000099	IGF2	3481						MBOAT2
hsa-miR-101-3p	MIMAT0000099	INS-IGF2	723961						ITGB1BP1
hsa-miR-101-3p	MIMAT0000099	INS-IGF2	723961						ODC1
hsa-miR-101-3p	MIMAT0000099	RRM1	6240						GREB1
hsa-miR-101-3p	MIMAT0000099	TMEM9B	56674						LPIN1
hsa-miR-101-3p	MIMAT0000099	IPO7	10527						LAPTM4A
hsa-miR-101-3p	MIMAT0000099	PARVA	55742						ATAD2B
hsa-miR-101-3p	MIMAT0000099	TEAD1	7003						CENPO
hsa-miR-101-3p	MIMAT0000099	NAV2	89797						DPYSL5
hsa-miR-101-3p	MIMAT0000099	PRRG4	79056						CAD
hsa-miR-101-3p	MIMAT0000099	NAT10	55226						SLC30A3
hsa-miR-101-3p	MIMAT0000099	PDHX	8050						SNX17
hsa-miR-101-3p	MIMAT0000099	TTC17	55761						NRBP1
hsa-miR-101-3p	MIMAT0000099	DGKZ	8525						BIRC6
hsa-miR-101-3p	MIMAT0000099	AMBRA1	55626						CEBPZ
hsa-miR-101-3p	MIMAT0000099	ARHGAP1	392						PPP1R21
hsa-miR-101-3p	MIMAT0000099	FADS3	3995						AFTPH
hsa-miR-101-3p	MIMAT0000099	NXF1	10482						SLC1A4
hsa-miR-101-3p	MIMAT0000099	DPF2	5977						CCDC142
hsa-miR-101-3p	MIMAT0000099	MALAT1	378938						MRPL53
hsa-miR-101-3p	MIMAT0000099	SPTBN2	6712						KCMF1
hsa-miR-101-3p	MIMAT0000099	PC	5091						ELMOD3
hsa-miR-101-3p	MIMAT0000099	KDM2A	22992						MAT2A
hsa-miR-101-3p	MIMAT0000099	IGHMBP2	3508						EIF2AK3
hsa-miR-101-3p	MIMAT0000099	ARRB1	408						TMEM131
hsa-miR-101-3p	MIMAT0000099	ACER3	55331						EIF5B
hsa-miR-101-3p	MIMAT0000099	RSF1	51773						UXS1
hsa-miR-101-3p	MIMAT0000099	PRSS23	11098						EPB41L5
hsa-miR-101-3p	MIMAT0000099	EED	8726						NCKAP5
hsa-miR-101-3p	MIMAT0000099	FAM76B	143684						KYNU
hsa-miR-101-3p	MIMAT0000099	MTMR2	8898						KIF5C
hsa-miR-101-3p	MIMAT0000099	YAP1	10413						ACVR1
hsa-miR-101-3p	MIMAT0000099	CADM1	23705						BAZ2B
hsa-miR-101-3p	MIMAT0000099	PAFAH1B2	5049						PLA2R1
hsa-miR-101-3p	MIMAT0000099	PAFAH1B2	5049						RBMS1
hsa-miR-101-3p	MIMAT0000099	ARCN1	372						GALNT3
hsa-miR-101-3p	MIMAT0000099	SORL1	6653						FASTKD1
hsa-miR-101-3p	MIMAT0000099	EI24	9538						TLK1
hsa-miR-101-3p	MIMAT0000099	STT3A	3703						CDCA7
hsa-miR-101-3p	MIMAT0000099	APLP2	334						NFE2L2
hsa-miR-101-3p	MIMAT0000099	WNK1	65125						TFPI
hsa-miR-101-3p	MIMAT0000099	WNK1	65125						C2orf69
hsa-miR-101-3p	MIMAT0000099	NCAPD2	9918						CLK1
hsa-miR-101-3p	MIMAT0000099	TAS2R43	259289						RAPH1
hsa-miR-101-3p	MIMAT0000099	TAS2R43	259289						IKZF2
hsa-miR-101-3p	MIMAT0000099	TAS2R43	259289						FN1
hsa-miR-101-3p	MIMAT0000099	PRH1-PRR4	100533464						XRCC5
hsa-miR-101-3p	MIMAT0000099	PPFIBP1	8496						PNKD
hsa-miR-101-3p	MIMAT0000099	TMTC1	83857						USP37
hsa-miR-101-3p	MIMAT0000099	DENND5B	160518						ATG9A
hsa-miR-101-3p	MIMAT0000099	KIF21A	55605						STK11IP
hsa-miR-101-3p	MIMAT0000099	SCAF11	9169						SERPINE2
hsa-miR-101-3p	MIMAT0000099	SLC38A2	54407						ASB1
hsa-miR-101-3p	MIMAT0000099	KANSL2	54934						LMCD1
hsa-miR-101-3p	MIMAT0000099	CCNT1	904						FANCD2
hsa-miR-101-3p	MIMAT0000099	SMARCD1	6602						ANKRD28
hsa-miR-101-3p	MIMAT0000099	LETMD1	25875						OXNAD1
hsa-miR-101-3p	MIMAT0000099	CBX5	23468						WDR48
hsa-miR-101-3p	MIMAT0000099	HNRNPA1	3178						SCAP
hsa-miR-101-3p	MIMAT0000099	ANKRD52	283373						CELSR3
hsa-miR-101-3p	MIMAT0000099	TIMELESS	8914						IP6K1
hsa-miR-101-3p	MIMAT0000099	BAZ2A	11176						RBM6
hsa-miR-101-3p	MIMAT0000099	NACA	4666						RAD54L2
hsa-miR-101-3p	MIMAT0000099	PRIM1	5557						WDR82
hsa-miR-101-3p	MIMAT0000099	ARHGEF25	115557						ITIH3
hsa-miR-101-3p	MIMAT0000099	SRGAP1	57522						TKT
[truncated: 18,189 more rows]

## Sheet: miRNA2sncRNA
ID	Accession	Target	TargetID						Target (Duplicatess removed)
hsa-miR-142-5p	MIMAT0000433	RNU6-566P	106481903						RNU6-566P
hsa-miR-142-5p	MIMAT0000433	RNU4-33P	107080655						RNU4-33P
hsa-miR-142-5p	MIMAT0000433	RNU4-87P	106479598						RNU4-87P
hsa-miR-142-5p	MIMAT0000433	SNORD97	692223						SNORD97
hsa-miR-142-5p	MIMAT0000433	SNORD116-11	100033423						SNORD116-11
hsa-miR-142-5p	MIMAT0000433	RN7SL774P	106481761						RN7SL774P
hsa-miR-101-3p	MIMAT0000099	RN7SKP213	106480899						RN7SKP213
hsa-miR-101-3p	MIMAT0000099	RNA5SP121	100873391						RNA5SP121
hsa-miR-101-3p	MIMAT0000099	RN7SKP232	106480905						RN7SKP232
hsa-miR-101-3p	MIMAT0000099	SNORA2C	677815						SNORA2C
hsa-miR-101-3p	MIMAT0000099	RNA5SP505	100873556						RNA5SP505
hsa-miR-101-3p	MIMAT0000099	RNA5SP516	100873567						RNA5SP516
hsa-miR-106a-5p	MIMAT0000103	RN7SL296P	106481003						RN7SL296P
hsa-miR-106a-5p	MIMAT0000103	RN7SKP296	106481823						RN7SKP296
hsa-miR-106a-5p	MIMAT0000103	RNU1-39P	106481953						RNU1-39P
hsa-miR-106a-5p	MIMAT0000103	RNU1-148P	106481635						RNU1-148P
hsa-miR-106a-5p	MIMAT0000103	RNU2-35P	106480212						RNU2-35P
hsa-miR-106a-5p	MIMAT0000103	RN7SL775P	106481859						RN7SL775P
hsa-miR-106a-5p	MIMAT0000103	RNU1-109P	106481625						RNU1-109P
hsa-miR-106a-5p	MIMAT0000103	SNORA37	677819						SNORA37
hsa-miR-106a-5p	MIMAT0000103	RNU1-131P	106480193						RNU1-131P
hsa-miR-139-5p	MIMAT0000250	RN7SL431P	106866913						RN7SL431P
hsa-miR-139-5p	MIMAT0000250	RN7SL827P	106481762						RN7SL827P
hsa-miR-139-5p	MIMAT0000250	RN7SL571P	106479431						RN7SL571P
hsa-miR-139-5p	MIMAT0000250	RN7SL507P	106479408						RN7SL507P
hsa-miR-139-5p	MIMAT0000250	RNA5SP482	100873724						RNA5SP482
hsa-miR-139-5p	MIMAT0000250	SNORA80A	677846						SNORA80A
hsa-miR-139-5p	MIMAT0000250	RNA5SP505	100873556						RNU6-536P
hsa-miR-139-5p	MIMAT0000250	RNA5SP516	100873567						RNU6-439P
hsa-miR-145-5p	MIMAT0000437	RNU6-536P	106481350						SNORD69
hsa-miR-145-5p	MIMAT0000437	RNU6-439P	106481317						RN7SL397P
hsa-miR-145-5p	MIMAT0000437	SNORD69	692109						RNU6-1195P
hsa-miR-145-5p	MIMAT0000437	RN7SL397P	106479369						RNU6-1305P
hsa-miR-145-5p	MIMAT0000437	RNU6-1195P	106480647						RNU6-460P
hsa-miR-145-5p	MIMAT0000437	RNU6-1305P	106481592						RNU6-130P
hsa-miR-145-5p	MIMAT0000437	RNU6-460P	106479769						RNU6-906P
hsa-miR-145-5p	MIMAT0000437	RNU6-130P	106481218						RNU6-656P
hsa-miR-145-5p	MIMAT0000437	RNU6-906P	106481465						RNU6-1035P
hsa-miR-145-5p	MIMAT0000437	RNU6-656P	106479857						RNU6-86P
hsa-miR-145-5p	MIMAT0000437	RNU6-1035P	106481507						RNU6-618P
hsa-miR-145-5p	MIMAT0000437	RNU6-86P	106479604						RNU6-1273P
hsa-miR-145-5p	MIMAT0000437	RNU6-618P	106481376						RNU6-172P
hsa-miR-145-5p	MIMAT0000437	RNU6-1273P	106481947						RNU6-558P
hsa-miR-145-5p	MIMAT0000437	RNU6-172P	106479642						RNA5SP29
hsa-miR-145-5p	MIMAT0000437	RNU6-558P	106481358						RNU6-552P
hsa-miR-145-5p	MIMAT0000437	RNA5SP29	100873361						RNU6-966P
hsa-miR-145-5p	MIMAT0000437	RNU6-552P	106481356						RNU6-745P
hsa-miR-145-5p	MIMAT0000437	RNU6-966P	106480625						RNU6-132P
hsa-miR-145-5p	MIMAT0000437	RNU6-745P	106481415						RNA5SP404
hsa-miR-145-5p	MIMAT0000437	RNU6-132P	106481219						SNORD104
hsa-miR-145-5p	MIMAT0000437	RNA5SP404	100873656						RN7SL735P
hsa-miR-145-5p	MIMAT0000437	SNORD104	692227						RNU6-1289P
hsa-miR-145-5p	MIMAT0000437	RN7SL735P	106480529						RNU6-192P
hsa-miR-145-5p	MIMAT0000437	RNU6-1289P	106481587						RNU1-139P
hsa-miR-145-5p	MIMAT0000437	RNU6-192P	106481237						RNU6-707P
hsa-miR-145-5p	MIMAT0000437	RNU1-139P	106480196						RNU6-854P
hsa-miR-145-5p	MIMAT0000437	RNU6-707P	107075318						RN7SL583P
hsa-miR-145-5p	MIMAT0000437	RNU6-854P	106481450						RN7SL297P
hsa-miR-148a-3p	MIMAT0000243	RN7SL583P	106481082						RN7SKP102
hsa-miR-148a-3p	MIMAT0000243	RN7SL297P	106479330						RN7SKP154
hsa-miR-148a-3p	MIMAT0000243	RN7SKP102	106481810						SCARNA5
hsa-miR-148a-3p	MIMAT0000243	RN7SKP154	106480881						RN7SL110P
hsa-miR-148a-3p	MIMAT0000243	SCARNA5	677775						SNORD32B
hsa-miR-148a-3p	MIMAT0000243	RN7SL110P	106480371						RN7SL8P
hsa-miR-148a-3p	MIMAT0000243	SNORD32B	692092						RN7SL181P
hsa-miR-148a-3p	MIMAT0000243	RN7SL8P	6034						RN7SKP78
hsa-miR-148a-3p	MIMAT0000243	RN7SL181P	106480492						SNORA8
hsa-miR-148a-3p	MIMAT0000243	RN7SKP78	106479129						RN7SKP161
hsa-miR-148a-3p	MIMAT0000243	SNORA8	654320						RN7SL737P
hsa-miR-148a-3p	MIMAT0000243	RN7SKP161	106479167						RN7SL288P
hsa-miR-148a-3p	MIMAT0000243	RN7SL737P	106481123						RN7SL585P
hsa-miR-148a-3p	MIMAT0000243	RN7SL288P	106481000						RN7SL493P
hsa-miR-148a-3p	MIMAT0000243	RN7SL571P	106479431						RN7SL97P
hsa-miR-148a-3p	MIMAT0000243	RN7SL585P	106479436						RN7SL566P
hsa-miR-148a-3p	MIMAT0000243	RN7SL493P	106479403						SNORD17
hsa-miR-148a-3p	MIMAT0000243	RN7SL97P	106479258						SNORA20
hsa-miR-148a-3p	MIMAT0000243	RN7SL566P	106481850						RN7SKP249
hsa-miR-148a-3p	MIMAT0000243	SNORD17	692086						RN7SL395P
hsa-miR-15b-5p	MIMAT0000417	SNORA20	677806						RN7SL143P
hsa-miR-15b-5p	MIMAT0000417	RN7SKP249	106480910						RN7SL342P
hsa-miR-15b-5p	MIMAT0000417	RN7SL395P	106481031						RN7SL608P
hsa-miR-15b-5p	MIMAT0000417	RN7SL143P	106479273						RN7SL482P
hsa-miR-15b-5p	MIMAT0000417	RN7SL342P	106479349						RN7SL703P
hsa-miR-18b-5p	MIMAT0001412	RN7SL608P	106480521						RN7SL311P
hsa-miR-215-5p	MIMAT0000272	RN7SL482P	106480513						RN7SL241P
hsa-miR-215-5p	MIMAT0000272	RN7SL703P	106479479						SNORA79
hsa-miR-215-5p	MIMAT0000272	RN7SL311P	106481755						SNORA71A
hsa-miR-215-5p	MIMAT0000272	RN7SL241P	106480988						RNA5SP88
hsa-miR-215-5p	MIMAT0000272	SNORA79	677845						RN7SKP30
hsa-miR-215-5p	MIMAT0000272	SNORA71A	26777						RNU6-891P
hsa-miR-218-5p	MIMAT0000275	RNA5SP88	100873321						RNU6ATAC31P
hsa-miR-218-5p	MIMAT0000275	RN7SKP30	106479108						RNU6-417P
hsa-miR-218-5p	MIMAT0000275	RNU6-891P	106479960						RNA5SP241
hsa-miR-218-5p	MIMAT0000275	RNU6ATAC31P	106481169						SNORD121B
hsa-miR-218-5p	MIMAT0000275	RNU6-417P	106479750						SNORD121A
hsa-miR-218-5p	MIMAT0000275	RNA5SP241	100873499						SNORA49
hsa-miR-218-5p	MIMAT0000275	SNORD121B	101340252						RN7SL515P
hsa-miR-218-5p	MIMAT0000275	SNORD121A	100113379						SNORD68
hsa-miR-218-5p	MIMAT0000275	SNORA49	677829						RNA5SP443
hsa-miR-218-5p	MIMAT0000275	RN7SL515P	106481063						RNA5SP197
hsa-miR-218-5p	MIMAT0000275	SNORD68	606500						RNA5SP211
hsa-miR-218-5p	MIMAT0000275	RNA5SP443	106481745						RNA5SP330
hsa-miR-26b-5p	MIMAT0000083	RNA5SP197	100873459						RNY3P4
hsa-miR-26b-5p	MIMAT0000083	RNA5SP211	100873471						RNA5SP479
hsa-miR-26b-5p	MIMAT0000083	RNA5SP330	100873596						RNA5SP494
hsa-miR-26b-5p	MIMAT0000083	RNY3P4	100873808						RNA5SP500
hsa-miR-26b-5p	MIMAT0000083	RN7SL143P	106479273						RNA5SP507
hsa-miR-26b-5p	MIMAT0000083	RNA5SP479	100873721						RN7SL444P
hsa-miR-26b-5p	MIMAT0000083	RNA5SP494	100873736						RN7SKP160
hsa-miR-26b-5p	MIMAT0000083	RNA5SP500	100873551						RN7SL230P
hsa-miR-26b-5p	MIMAT0000083	RNA5SP507	100873558						RN7SKP38
hsa-miR-27b-3p	MIMAT0000419	RN7SL444P	106479384						RN7SL499P
hsa-miR-27b-3p	MIMAT0000419	RN7SKP160	106479166						RN7SL502P
hsa-miR-27b-3p	MIMAT0000419	RN7SL230P	106479306						RN7SL496P
hsa-miR-27b-3p	MIMAT0000419	RN7SKP38	106479112						SNORA5A
hsa-miR-27b-3p	MIMAT0000419	RN7SL499P	106481059						SNORD36B
hsa-miR-27b-3p	MIMAT0000419	RN7SL502P	106479407						RNA5SP299
hsa-miR-27b-3p	MIMAT0000419	RN7SL496P	106481058						SNORD14B
hsa-miR-27b-3p	MIMAT0000419	SNORA5A	654319						RN7SKP71
hsa-miR-27b-3p	MIMAT0000419	SNORD36B	26814						SNORD127
hsa-miR-27b-3p	MIMAT0000419	RNA5SP299	100873574						RNU1-119P
hsa-miR-27b-3p	MIMAT0000419	SNORD14B	85388						RN7SL262P
hsa-miR-27b-3p	MIMAT0000419	RN7SKP71	106479126						RN7SL657P
hsa-miR-27b-3p	MIMAT0000419	SNORD127	100113389						SNORA55
hsa-miR-27b-3p	MIMAT0000419	RNU1-119P	106480668						RNA5SP72
hsa-miR-27b-3p	MIMAT0000419	RNA5SP404	100873656						RNA5SP74
hsa-miR-27b-3p	MIMAT0000419	SNORD17	692086						RNU4-63P
hsa-miR-27b-3p	MIMAT0000419	RN7SL262P	106479317						RNU2-39P
hsa-miR-29b-3p	MIMAT0000100	RN7SL657P	107074708						SNORD15B
hsa-miR-29b-3p	MIMAT0000100	SNORA55	677834						SNORA25
hsa-miR-29b-3p	MIMAT0000100	RNA5SP72	100873306						SCARNA12
hsa-miR-29b-3p	MIMAT0000100	RNA5SP74	100873308						RN7SKP107
hsa-miR-29b-3p	MIMAT0000100	RNU4-63P	106479587						SNORA30
hsa-miR-29b-3p	MIMAT0000100	RNU2-39P	106480214						SNORA51
hsa-miR-29b-3p	MIMAT0000100	SNORD15B	114599						RNA5SP486
hsa-miR-29b-3p	MIMAT0000100	SNORA25	684959
hsa-miR-29b-3p	MIMAT0000100	SCARNA12	677777
hsa-miR-29b-3p	MIMAT0000100	RN7SKP107	106480464
hsa-miR-29b-3p	MIMAT0000100	SNORA30	677813
hsa-miR-29b-3p	MIMAT0000100	SNORA51	677831
hsa-miR-29b-3p	MIMAT0000100	RNA5SP486	100873728
