# Supplementary material for: Integrative Analysis of Differentially Expressed miRNAs and Noncoding RNA Networks Reveals Molecular Mechanisms Underlying Metritis in Postpartum Dairy Cows
Source: Curr Issues Mol Biol. 2025 Aug 11;47(8):643. doi: 10.3390/cimb47080643 (PMC12385158; doi:10.3390/cimb47080643)
Supplement: Supplementary file 1 [file cimb-47-00643-s001.zip › Metritis_SupplementaryFileS6.xlsx]

## Sheet: mirRNA2lncRNA
ID	Accession	Target	TargetID						Target (Duplicates removed)
hsa-let-7a-5p	MIMAT0000062	ZNF436-AS1	148898						ZNF436-AS1
hsa-let-7a-5p	MIMAT0000062	SNHG12	85028						SNHG12
hsa-let-7a-5p	MIMAT0000062	MIR29B2CHG	100128537						MIR29B2CHG
hsa-let-7a-5p	MIMAT0000062	LINC01806	100996579						LINC01806
hsa-let-7a-5p	MIMAT0000062	LMCD1-AS1	100288428						LMCD1-AS1
hsa-let-7a-5p	MIMAT0000062	MUC20-OT1	111753249						MUC20-OT1
hsa-let-7a-5p	MIMAT0000062	LINC00885	401109						LINC00885
hsa-let-7a-5p	MIMAT0000062	LINC02432	100507639						LINC02432
hsa-let-7a-5p	MIMAT0000062	SLC9A3-AS1	100288152						SLC9A3-AS1
hsa-let-7a-5p	MIMAT0000062	LINC02242	105379006						LINC02242
hsa-let-7a-5p	MIMAT0000062	SNHG4	724102						SNHG4
hsa-let-7a-5p	MIMAT0000062	SNHG4	724102						CARMN
hsa-let-7a-5p	MIMAT0000062	SNHG4	724102						HEIH
hsa-let-7a-5p	MIMAT0000062	CARMN	728264						HCG18
hsa-let-7a-5p	MIMAT0000062	HEIH	100859930						IER3-AS1
hsa-let-7a-5p	MIMAT0000062	HEIH	100859930						HOXA11-AS
hsa-let-7a-5p	MIMAT0000062	HCG18	414777						TRG-AS1
hsa-let-7a-5p	MIMAT0000062	IER3-AS1	105379695						LINC00265
hsa-let-7a-5p	MIMAT0000062	HOXA11-AS	221883						STAG3L5P-PVRIG2P-PILRB
hsa-let-7a-5p	MIMAT0000062	TRG-AS1	100506776						CDKN2B-AS1
hsa-let-7a-5p	MIMAT0000062	LINC00265	349114						LINC00963
hsa-let-7a-5p	MIMAT0000062	STAG3L5P-PVRIG2P-PILRB	101752399						NUTM2A-AS1
hsa-let-7a-5p	MIMAT0000062	CDKN2B-AS1	100048912						OLMALINC
hsa-let-7a-5p	MIMAT0000062	LINC00963	100506190						RPARP-AS1
hsa-let-7a-5p	MIMAT0000062	NUTM2A-AS1	728190						LINC01001
hsa-let-7a-5p	MIMAT0000062	OLMALINC	90271						KCNQ1OT1
hsa-let-7a-5p	MIMAT0000062	RPARP-AS1	100505761						LINC00294
hsa-let-7a-5p	MIMAT0000062	LINC01001	100133161						NEAT1
hsa-let-7a-5p	MIMAT0000062	KCNQ1OT1	10984						LINC02381
hsa-let-7a-5p	MIMAT0000062	KCNQ1OT1	10984						TMPO-AS1
hsa-let-7a-5p	MIMAT0000062	KCNQ1OT1	10984						HELLPAR
hsa-let-7a-5p	MIMAT0000062	KCNQ1OT1	10984						G2E3-AS1
hsa-let-7a-5p	MIMAT0000062	KCNQ1OT1	10984						VASH1-AS1
hsa-let-7a-5p	MIMAT0000062	KCNQ1OT1	10984						MEG8
hsa-let-7a-5p	MIMAT0000062	LINC00294	283267						OIP5-AS1
hsa-let-7a-5p	MIMAT0000062	NEAT1	283131						IQCH-AS1
hsa-let-7a-5p	MIMAT0000062	NEAT1	283131						DRAIC
hsa-let-7a-5p	MIMAT0000062	NEAT1	283131						THSD4-AS1
hsa-let-7a-5p	MIMAT0000062	LINC02381	400043						UBL7-AS1
hsa-let-7a-5p	MIMAT0000062	TMPO-AS1	100128191						ARHGAP27P1-BPTFP1-KPNA2P3
hsa-let-7a-5p	MIMAT0000062	HELLPAR	101101692						SNHG16
hsa-let-7a-5p	MIMAT0000062	G2E3-AS1	105370431						LINC01978
hsa-let-7a-5p	MIMAT0000062	VASH1-AS1	100506603						TMEM147-AS1
hsa-let-7a-5p	MIMAT0000062	MEG8	79104						LINC00665
hsa-let-7a-5p	MIMAT0000062	OIP5-AS1	729082						ZNF571-AS1
hsa-let-7a-5p	MIMAT0000062	IQCH-AS1	100506686						ZNF337-AS1
hsa-let-7a-5p	MIMAT0000062	DRAIC	145837						MIR99AHG
hsa-let-7a-5p	MIMAT0000062	THSD4-AS1	101929196						LINC01678
hsa-let-7a-5p	MIMAT0000062	UBL7-AS1	440288						TTC28-AS1
hsa-let-7a-5p	MIMAT0000062	ARHGAP27P1-BPTFP1-KPNA2P3	109286553						MIRLET7BHG
hsa-let-7a-5p	MIMAT0000062	SNHG16	100507246						XIST
hsa-let-7a-5p	MIMAT0000062	LINC01978	101928738						LINC00894
hsa-let-7a-5p	MIMAT0000062	TMEM147-AS1	100506469						TTTY15
hsa-let-7a-5p	MIMAT0000062	LINC00665	100506930						PINK1-AS
hsa-let-7a-5p	MIMAT0000062	ZNF571-AS1	100507433						SLFNL1-AS1
hsa-let-7a-5p	MIMAT0000062	ZNF337-AS1	102724826						CCDC18-AS1
hsa-let-7a-5p	MIMAT0000062	MIR99AHG	388815						IL6R-AS1
hsa-let-7a-5p	MIMAT0000062	LINC01678	105377138						MIR181A1HG
hsa-let-7a-5p	MIMAT0000062	TTC28-AS1	284900						BLACAT1
hsa-let-7a-5p	MIMAT0000062	MIRLET7BHG	400931						LINC01798
hsa-let-7a-5p	MIMAT0000062	XIST	7503						ATP6V1B1-AS1
hsa-let-7a-5p	MIMAT0000062	XIST	7503						HAGLR
hsa-let-7a-5p	MIMAT0000062	XIST	7503						FGD5-AS1
hsa-let-7a-5p	MIMAT0000062	XIST	7503						PSMD6-AS1
hsa-let-7a-5p	MIMAT0000062	LINC00894	100272228						MAGI1-IT1
hsa-let-7a-5p	MIMAT0000062	TTTY15	64595						LINC02035
hsa-miR-17-5p	MIMAT0000070	PINK1-AS	100861548						LINC01194
hsa-miR-17-5p	MIMAT0000070	SLFNL1-AS1	100507178						NNT-AS1
hsa-miR-17-5p	MIMAT0000070	CCDC18-AS1	100131564						PART1
hsa-miR-17-5p	MIMAT0000070	IL6R-AS1	101928101						CKMT2-AS1
hsa-miR-17-5p	MIMAT0000070	MIR181A1HG	100131234						EPB41L4A-AS1
hsa-miR-17-5p	MIMAT0000070	BLACAT1	101669762						LINC02202
hsa-miR-17-5p	MIMAT0000070	LINC01798	100507073						HCP5
hsa-miR-17-5p	MIMAT0000070	ATP6V1B1-AS1	101927750						HOTAIRM1
hsa-miR-17-5p	MIMAT0000070	HAGLR	401022						HOXA-AS2
hsa-miR-17-5p	MIMAT0000070	LMCD1-AS1	100288428						LINC01003
hsa-miR-17-5p	MIMAT0000070	FGD5-AS1	100505641						LINC00689
hsa-miR-17-5p	MIMAT0000070	PSMD6-AS1	109729140						GASAL1
hsa-miR-17-5p	MIMAT0000070	MAGI1-IT1	151877						PVT1
hsa-miR-17-5p	MIMAT0000070	LINC02035	100129550						ERICD
hsa-miR-17-5p	MIMAT0000070	LINC01194	404663						RFX3-AS1
hsa-miR-17-5p	MIMAT0000070	NNT-AS1	100652772						EBLN3P
hsa-miR-17-5p	MIMAT0000070	PART1	25859						ARRDC1-AS1
hsa-miR-17-5p	MIMAT0000070	CKMT2-AS1	100131067						LINC00839
hsa-miR-17-5p	MIMAT0000070	EPB41L4A-AS1	114915						SGMS1-AS1
hsa-miR-17-5p	MIMAT0000070	EPB41L4A-AS1	114915						LINC01553
hsa-miR-17-5p	MIMAT0000070	LINC02202	101927740						DLG5-AS1
hsa-miR-17-5p	MIMAT0000070	HCG18	414777						TMEM254-AS1
hsa-miR-17-5p	MIMAT0000070	HCP5	10866						H19
hsa-miR-17-5p	MIMAT0000070	HOTAIRM1	100506311						PAUPAR
hsa-miR-17-5p	MIMAT0000070	HOXA-AS2	285943						MALAT1
hsa-miR-17-5p	MIMAT0000070	LINC01003	100128822						RSF1-IT1
hsa-miR-17-5p	MIMAT0000070	LINC00689	154822						GPRC5D-AS1
hsa-miR-17-5p	MIMAT0000070	GASAL1	401472						HOTAIR
hsa-miR-17-5p	MIMAT0000070	PVT1	5820						DLEU1
hsa-miR-17-5p	MIMAT0000070	PVT1	5820						PSMA3-AS1
hsa-miR-17-5p	MIMAT0000070	ERICD	104355217						PWAR6
hsa-miR-17-5p	MIMAT0000070	RFX3-AS1	101929302						SNHG14
hsa-miR-17-5p	MIMAT0000070	EBLN3P	100506710						GABPB1-AS1
hsa-miR-17-5p	MIMAT0000070	ARRDC1-AS1	85026						USP3-AS1
hsa-miR-17-5p	MIMAT0000070	LINC00839	84856						NPTN-IT1
hsa-miR-17-5p	MIMAT0000070	SGMS1-AS1	104355295						ST20-AS1
hsa-miR-17-5p	MIMAT0000070	SGMS1-AS1	104355295						SLX1B-SULT1A4
hsa-miR-17-5p	MIMAT0000070	LINC01553	283025						SLX1A-SULT1A3
hsa-miR-17-5p	MIMAT0000070	DLG5-AS1	100128292						LINC02188
hsa-miR-17-5p	MIMAT0000070	TMEM254-AS1	219347						LINC02086
hsa-miR-17-5p	MIMAT0000070	NUTM2A-AS1	728190						SNHG20
hsa-miR-17-5p	MIMAT0000070	OLMALINC	90271						NORAD
hsa-miR-17-5p	MIMAT0000070	RPARP-AS1	100505761						STK4-AS1
hsa-miR-17-5p	MIMAT0000070	H19	283120						BTG3-AS1
hsa-miR-17-5p	MIMAT0000070	KCNQ1OT1	10984						THAP7-AS1
hsa-miR-17-5p	MIMAT0000070	KCNQ1OT1	10984						TTN-AS1
hsa-miR-17-5p	MIMAT0000070	PAUPAR	103157000						LINC01090
hsa-miR-17-5p	MIMAT0000070	NEAT1	283131						PTPRG-AS1
hsa-miR-17-5p	MIMAT0000070	NEAT1	283131						LPP-AS2
hsa-miR-17-5p	MIMAT0000070	MALAT1	378938						MIR4453HG
hsa-miR-17-5p	MIMAT0000070	RSF1-IT1	100874308						LINC01018
hsa-miR-17-5p	MIMAT0000070	GPRC5D-AS1	100506314						HCG11
hsa-miR-17-5p	MIMAT0000070	HOTAIR	100124700						OTUD6B-AS1
hsa-miR-17-5p	MIMAT0000070	HELLPAR	101101692						UBR5-AS1
hsa-miR-17-5p	MIMAT0000070	HELLPAR	101101692						LINC02055
hsa-miR-17-5p	MIMAT0000070	DLEU1	10301						NUTM2B-AS1
hsa-miR-17-5p	MIMAT0000070	PSMA3-AS1	379025						SNHG1
hsa-miR-17-5p	MIMAT0000070	PSMA3-AS1	379025						SCARNA9
hsa-miR-17-5p	MIMAT0000070	VASH1-AS1	100506603						MIR200CHG
hsa-miR-17-5p	MIMAT0000070	PWAR6	100506965						ATXN8OS
hsa-miR-17-5p	MIMAT0000070	SNHG14	104472715						WDR7-OT1
hsa-miR-17-5p	MIMAT0000070	GABPB1-AS1	100129387						DSCAM-AS1
hsa-miR-17-5p	MIMAT0000070	USP3-AS1	100130855						MCM3AP-AS1
hsa-miR-17-5p	MIMAT0000070	NPTN-IT1	101241892						TUG1
hsa-miR-17-5p	MIMAT0000070	ST20-AS1	283687						LINC01355
hsa-miR-17-5p	MIMAT0000070	SLX1B-SULT1A4	100526831						LINC01133
hsa-miR-17-5p	MIMAT0000070	SLX1A-SULT1A3	100526830						LINC01139
hsa-miR-17-5p	MIMAT0000070	LINC02188	102724344						PAX8-AS1
hsa-miR-17-5p	MIMAT0000070	LINC02086	105371809						ACAP2-IT1
hsa-miR-17-5p	MIMAT0000070	ARHGAP27P1-BPTFP1-KPNA2P3	109286553						NOP14-AS1
hsa-miR-17-5p	MIMAT0000070	SNHG16	100507246						LIFR-AS1
hsa-miR-17-5p	MIMAT0000070	SNHG20	654434						LINC02535
hsa-miR-17-5p	MIMAT0000070	NORAD	647979						SLC26A4-AS1
hsa-miR-17-5p	MIMAT0000070	STK4-AS1	100505826						LINC00707
hsa-miR-17-5p	MIMAT0000070	BTG3-AS1	110806272						GATA3-AS1
hsa-miR-17-5p	MIMAT0000070	THAP7-AS1	439931						C10orf25
hsa-miR-17-5p	MIMAT0000070	MIRLET7BHG	400931						DNMBP-AS1
hsa-miR-17-5p	MIMAT0000070	XIST	7503						KRTAP5-AS1
hsa-miR-17-5p	MIMAT0000070	XIST	7503						PCF11-AS1
hsa-miR-17-5p	MIMAT0000070	XIST	7503						MAPKAPK5-AS1
hsa-miR-17-5p	MIMAT0000070	XIST	7503						LINC01089
hsa-miR-17-5p	MIMAT0000070	TTTY15	64595						DLEU2
hsa-miR-199a-3p	MIMAT0000232	MIR181A1HG	100131234						PWAR5
hsa-miR-199a-3p	MIMAT0000232	HAGLR	401022						DNAAF4-CCPG1
hsa-miR-199a-3p	MIMAT0000232	TTN-AS1	100506866						LINC00921
hsa-miR-199a-3p	MIMAT0000232	LINC01090	104355152						TBC1D3P1-DHX40P1
hsa-miR-199a-3p	MIMAT0000232	PTPRG-AS1	100506994						SOX9-AS1
hsa-miR-199a-3p	MIMAT0000232	LPP-AS2	339929						GACAT2
hsa-miR-199a-3p	MIMAT0000232	MIR4453HG	54553						RAB11B-AS1
hsa-miR-199a-3p	MIMAT0000232	LINC01018	255167						PTOV1-AS1
hsa-miR-199a-3p	MIMAT0000232	HCG11	493812						LINC00261
hsa-miR-199a-3p	MIMAT0000232	OTUD6B-AS1	100506365						GUSBP11
hsa-miR-199a-3p	MIMAT0000232	UBR5-AS1	101927221						LINC00899
hsa-miR-199a-3p	MIMAT0000232	LINC02055	107986980						SNHG3
hsa-miR-199a-3p	MIMAT0000232	NUTM2B-AS1	101060691						GAS5
hsa-miR-199a-3p	MIMAT0000232	OLMALINC	90271						THRB-IT1
hsa-miR-199a-3p	MIMAT0000232	SNHG1	23642						LINC01091
hsa-miR-199a-3p	MIMAT0000232	SNHG1	23642						SNHG5
hsa-miR-199a-3p	MIMAT0000232	SNHG1	23642						RHPN1-AS1
hsa-miR-199a-3p	MIMAT0000232	NEAT1	283131						SNHG7
hsa-miR-199a-3p	MIMAT0000232	MALAT1	378938						CCDC183-AS1
hsa-miR-199a-3p	MIMAT0000232	SCARNA9	619383						MIR100HG
hsa-miR-199a-3p	MIMAT0000232	MIR200CHG	105369635						LINC02388
hsa-miR-199a-3p	MIMAT0000232	ATXN8OS	6315						LINC00641
hsa-miR-199a-3p	MIMAT0000232	PWAR6	100506965						MEG3
hsa-miR-199a-3p	MIMAT0000232	OIP5-AS1	729082						LINC01578
hsa-miR-199a-3p	MIMAT0000232	OIP5-AS1	729082						MMP25-AS1
hsa-miR-199a-3p	MIMAT0000232	GABPB1-AS1	100129387						TEN1-CDK3
hsa-miR-199a-3p	MIMAT0000232	WDR7-OT1	107985140						LINC01801
hsa-miR-199a-3p	MIMAT0000232	NORAD	647979						ZNRF3-IT1
hsa-miR-199a-3p	MIMAT0000232	MIR99AHG	388815						UXT-AS1
hsa-miR-199a-3p	MIMAT0000232	DSCAM-AS1	100506492						LINC01140
hsa-miR-199a-3p	MIMAT0000232	MCM3AP-AS1	114044						AP4B1-AS1
hsa-miR-199a-3p	MIMAT0000232	TUG1	55000						MIR205HG
hsa-miR-199a-3p	MIMAT0000232	TUG1	55000						LINC01132
hsa-miR-199a-3p	MIMAT0000232	TUG1	55000						LINC01126
hsa-miR-199a-3p	MIMAT0000232	XIST	7503						PCBP1-AS1
hsa-miR-30b-5p	MIMAT0000420	LINC01355	100996511						ACVR2B-AS1
hsa-miR-30b-5p	MIMAT0000420	LINC01133	100505633						KCNMB2-AS1
hsa-miR-30b-5p	MIMAT0000420	LINC01139	339535						XXYLT1-AS2
hsa-miR-30b-5p	MIMAT0000420	PAX8-AS1	654433						LINC02362
hsa-miR-30b-5p	MIMAT0000420	ACAP2-IT1	100874306						C5orf17
hsa-miR-30b-5p	MIMAT0000420	NOP14-AS1	317648						PSMG3-AS1
hsa-miR-30b-5p	MIMAT0000420	LIFR-AS1	100506495						ST7-OT4
hsa-miR-30b-5p	MIMAT0000420	EPB41L4A-AS1	114915						C8orf31
hsa-miR-30b-5p	MIMAT0000420	HCG18	414777						PPP1R26-AS1
hsa-miR-30b-5p	MIMAT0000420	HCG18	414777						LINC01232
hsa-miR-30b-5p	MIMAT0000420	LINC02535	101928820						DIO3OS
hsa-miR-30b-5p	MIMAT0000420	SLC26A4-AS1	286002						LINC02568
hsa-miR-30b-5p	MIMAT0000420	PVT1	5820						MIR3179-2
hsa-miR-30b-5p	MIMAT0000420	PVT1	5820						LINC02128
hsa-miR-30b-5p	MIMAT0000420	PVT1	5820						LINC02193
hsa-miR-30b-5p	MIMAT0000420	LINC00707	100507127						ASB16-AS1
hsa-miR-30b-5p	MIMAT0000420	GATA3-AS1	399717						LINC00909
hsa-miR-30b-5p	MIMAT0000420	C10orf25	220979						SNHG11
hsa-miR-30b-5p	MIMAT0000420	NUTM2B-AS1	101060691						LINC01270
hsa-miR-30b-5p	MIMAT0000420	DNMBP-AS1	100188954						TSPEAR-AS2
hsa-miR-30b-5p	MIMAT0000420	DNMBP-AS1	100188954						LINC00205
hsa-miR-30b-5p	MIMAT0000420	KRTAP5-AS1	338651						LINC01278
hsa-miR-30b-5p	MIMAT0000420	KCNQ1OT1	10984						CYP1B1-AS1
hsa-miR-30b-5p	MIMAT0000420	NEAT1	283131						PCGEM1
hsa-miR-30b-5p	MIMAT0000420	NEAT1	283131						KIF9-AS1
hsa-miR-30b-5p	MIMAT0000420	MALAT1	378938						UBA6-AS1
hsa-miR-30b-5p	MIMAT0000420	PCF11-AS1	106736475						LINC01554
hsa-miR-30b-5p	MIMAT0000420	HELLPAR	101101692						LINC00174
hsa-miR-30b-5p	MIMAT0000420	HELLPAR	101101692						LINC01006
hsa-miR-30b-5p	MIMAT0000420	HELLPAR	101101692						RBPMS-AS1
hsa-miR-30b-5p	MIMAT0000420	MAPKAPK5-AS1	51275						CASC19
hsa-miR-30b-5p	MIMAT0000420	LINC01089	338799						PEG13
hsa-miR-30b-5p	MIMAT0000420	DLEU2	8847						TMEM132D-AS1
hsa-miR-30b-5p	MIMAT0000420	PSMA3-AS1	379025						LINC01257
hsa-miR-30b-5p	MIMAT0000420	PWAR5	8123						LINC00346
hsa-miR-30b-5p	MIMAT0000420	OIP5-AS1	729082						DHRS4-AS1
hsa-miR-30b-5p	MIMAT0000420	OIP5-AS1	729082						TMC3-AS1
hsa-miR-30b-5p	MIMAT0000420	OIP5-AS1	729082						LINC00052
hsa-miR-30b-5p	MIMAT0000420	OIP5-AS1	729082						LINC00667
hsa-miR-30b-5p	MIMAT0000420	DNAAF4-CCPG1	100533483						A1BG-AS1
hsa-miR-30b-5p	MIMAT0000420	IQCH-AS1	100506686						GNAS-AS1
hsa-miR-30b-5p	MIMAT0000420	ST20-AS1	283687						LINC01689
hsa-miR-30b-5p	MIMAT0000420	LINC00921	283876						C22orf34
hsa-miR-30b-5p	MIMAT0000420	TBC1D3P1-DHX40P1	653645						RUSC1-AS1
hsa-miR-30b-5p	MIMAT0000420	SOX9-AS1	400618						SOX2-OT
hsa-miR-30b-5p	MIMAT0000420	SNHG16	100507246						HHIP-AS1
hsa-miR-30b-5p	MIMAT0000420	GACAT2	100287082						SMC2-AS1
hsa-miR-30b-5p	MIMAT0000420	RAB11B-AS1	100507567						WAC-AS1
hsa-miR-30b-5p	MIMAT0000420	TMEM147-AS1	100506469						MIR194-2HG
hsa-miR-30b-5p	MIMAT0000420	ZNF571-AS1	100507433						MIR193BHG
hsa-miR-30b-5p	MIMAT0000420	PTOV1-AS1	100506033						LINC01547
hsa-miR-30b-5p	MIMAT0000420	LINC00261	140828						FTX
hsa-miR-30b-5p	MIMAT0000420	NORAD	647979						MATN1-AS1
hsa-miR-30b-5p	MIMAT0000420	GUSBP11	91316						KMT2E-AS1
hsa-miR-30b-5p	MIMAT0000420	LINC00899	100271722						MSC-AS1
hsa-miR-30b-5p	MIMAT0000420	XIST	7503						ZEB1-AS1
hsa-miR-30b-5p	MIMAT0000420	XIST	7503						LINC00365
hsa-let-7d-5p	MIMAT0000065	ZNF436-AS1	148898						LINC01303
hsa-let-7d-5p	MIMAT0000065	SNHG12	85028						TPM1-AS
hsa-let-7d-5p	MIMAT0000065	MIR29B2CHG	100128537						RRN3P2
hsa-let-7d-5p	MIMAT0000065	LINC01806	100996579						SNHG22
hsa-let-7d-5p	MIMAT0000065	LMCD1-AS1	100288428						ZNF433-AS1
hsa-let-7d-5p	MIMAT0000065	MUC20-OT1	111753249						LINC01560
hsa-let-7d-5p	MIMAT0000065	LINC00885	401109						LINC01703
hsa-let-7d-5p	MIMAT0000065	LINC02432	100507639						CYTOR
hsa-let-7d-5p	MIMAT0000065	SLC9A3-AS1	100288152						MIR4435-2HG
hsa-let-7d-5p	MIMAT0000065	LINC02242	105379006						TTC21B-AS1
hsa-let-7d-5p	MIMAT0000065	SNHG4	724102						GHRLOS
hsa-let-7d-5p	MIMAT0000065	SNHG4	724102						LINC00691
hsa-let-7d-5p	MIMAT0000065	SNHG4	724102						THAP9-AS1
hsa-let-7d-5p	MIMAT0000065	CARMN	728264						POLR2J4
hsa-let-7d-5p	MIMAT0000065	HEIH	100859930						FAM225B
hsa-let-7d-5p	MIMAT0000065	HEIH	100859930						FAM225A
hsa-let-7d-5p	MIMAT0000065	HCG18	414777						ADIRF-AS1
hsa-let-7d-5p	MIMAT0000065	IER3-AS1	105379695						KRT7-AS
hsa-let-7d-5p	MIMAT0000065	HOXA11-AS	221883						LINC00943
hsa-let-7d-5p	MIMAT0000065	TRG-AS1	100506776						TBX2-AS1
hsa-let-7d-5p	MIMAT0000065	LINC00265	349114						LINC01128
hsa-let-7d-5p	MIMAT0000065	STAG3L5P-PVRIG2P-PILRB	101752399						TNFRSF14-AS1
hsa-let-7d-5p	MIMAT0000065	CDKN2B-AS1	100048912						LINC01725
hsa-let-7d-5p	MIMAT0000065	LINC00963	100506190						ADAMTSL4-AS1
hsa-let-7d-5p	MIMAT0000065	NUTM2A-AS1	728190						ITPKB-IT1
hsa-let-7d-5p	MIMAT0000065	OLMALINC	90271						RN7SL832P
hsa-let-7d-5p	MIMAT0000065	RPARP-AS1	100505761						LINC00608
hsa-let-7d-5p	MIMAT0000065	LINC01001	100133161						LINC01811
hsa-let-7d-5p	MIMAT0000065	KCNQ1OT1	10984						PRICKLE2-AS1
hsa-let-7d-5p	MIMAT0000065	KCNQ1OT1	10984						LINC00882
hsa-let-7d-5p	MIMAT0000065	KCNQ1OT1	10984						EXOC3-AS1
hsa-let-7d-5p	MIMAT0000065	KCNQ1OT1	10984						C5orf66
hsa-let-7d-5p	MIMAT0000065	KCNQ1OT1	10984						TRIM52-AS1
hsa-let-7d-5p	MIMAT0000065	KCNQ1OT1	10984						HCG17
hsa-let-7d-5p	MIMAT0000065	LINC00294	283267						LINC00242
hsa-let-7d-5p	MIMAT0000065	NEAT1	283131						EXTL3-AS1
hsa-let-7d-5p	MIMAT0000065	NEAT1	283131						GAS1RR
hsa-let-7d-5p	MIMAT0000065	NEAT1	283131						SLC25A25-AS1
hsa-let-7d-5p	MIMAT0000065	LINC02381	400043						LINC01503
hsa-let-7d-5p	MIMAT0000065	TMPO-AS1	100128191						PCAT5
hsa-let-7d-5p	MIMAT0000065	HELLPAR	101101692						LINC00842
hsa-let-7d-5p	MIMAT0000065	G2E3-AS1	105370431						LINC00843
hsa-let-7d-5p	MIMAT0000065	VASH1-AS1	100506603						LINC00865
hsa-let-7d-5p	MIMAT0000065	MEG8	79104						LINC00958
hsa-let-7d-5p	MIMAT0000065	OIP5-AS1	729082						BACE1-AS
hsa-let-7d-5p	MIMAT0000065	IQCH-AS1	100506686						LINC02344
hsa-let-7d-5p	MIMAT0000065	DRAIC	145837						MIR17HG
hsa-let-7d-5p	MIMAT0000065	THSD4-AS1	101929196						FRMD6-AS1
hsa-let-7d-5p	MIMAT0000065	UBL7-AS1	440288						ARHGAP11B
hsa-let-7d-5p	MIMAT0000065	ARHGAP27P1-BPTFP1-KPNA2P3	109286553						SPINT1-AS1
hsa-let-7d-5p	MIMAT0000065	SNHG16	100507246						LOXL1-AS1
hsa-let-7d-5p	MIMAT0000065	LINC01978	101928738						ZNF710-AS1
hsa-let-7d-5p	MIMAT0000065	TMEM147-AS1	100506469						LINC02195
hsa-let-7d-5p	MIMAT0000065	LINC00665	100506930						FENDRR
hsa-let-7d-5p	MIMAT0000065	ZNF571-AS1	100507433						VPS9D1-AS1
hsa-let-7d-5p	MIMAT0000065	ZNF337-AS1	102724826						LINC00324
hsa-let-7d-5p	MIMAT0000065	MIR99AHG	388815						NBR2
hsa-let-7d-5p	MIMAT0000065	LINC01678	105377138						MAPT-IT1
hsa-let-7d-5p	MIMAT0000065	TTC28-AS1	284900						DNAH17-AS1
hsa-let-7d-5p	MIMAT0000065	MIRLET7BHG	400931						LINC00482
hsa-let-7d-5p	MIMAT0000065	XIST	7503						TYMSOS
hsa-let-7d-5p	MIMAT0000065	XIST	7503						C18orf15
hsa-let-7d-5p	MIMAT0000065	XIST	7503						SCGB1B2P
hsa-let-7d-5p	MIMAT0000065	XIST	7503						LINC01535
hsa-let-7d-5p	MIMAT0000065	LINC00894	100272228						SDCBP2-AS1
hsa-let-7d-5p	MIMAT0000065	TTTY15	64595						LINC00652
hsa-let-7g-5p	MIMAT0000414	ZNF436-AS1	148898						SNHG17
hsa-let-7g-5p	MIMAT0000414	SNHG12	85028						UCKL1-AS1
hsa-let-7g-5p	MIMAT0000414	MIR29B2CHG	100128537						DUXAP8
hsa-let-7g-5p	MIMAT0000414	LINC01806	100996579						ARMCX5-GPRASP2
hsa-let-7g-5p	MIMAT0000414	LMCD1-AS1	100288428						MIR34AHG
hsa-let-7g-5p	MIMAT0000414	MUC20-OT1	111753249						DNM3OS
hsa-let-7g-5p	MIMAT0000414	LINC00885	401109						LINC01825
hsa-let-7g-5p	MIMAT0000414	LINC02432	100507639						LINC00886
hsa-let-7g-5p	MIMAT0000414	SLC9A3-AS1	100288152						DANCR
hsa-let-7g-5p	MIMAT0000414	LINC02242	105379006						TDRG1
hsa-let-7g-5p	MIMAT0000414	SNHG4	724102						LINC01592
hsa-let-7g-5p	MIMAT0000414	SNHG4	724102						LINC02547
hsa-let-7g-5p	MIMAT0000414	SNHG4	724102						SNHG9
hsa-let-7g-5p	MIMAT0000414	CARMN	728264						LINC00163
hsa-let-7g-5p	MIMAT0000414	HEIH	100859930						DANT2
hsa-let-7g-5p	MIMAT0000414	HEIH	100859930						ERICH3-AS1
hsa-let-7g-5p	MIMAT0000414	HCG18	414777						LINC01250
hsa-let-7g-5p	MIMAT0000414	IER3-AS1	105379695						STARD7-AS1
hsa-let-7g-5p	MIMAT0000414	HOXA11-AS	221883						LINC01116
hsa-let-7g-5p	MIMAT0000414	TRG-AS1	100506776						MAGI2-AS3
hsa-let-7g-5p	MIMAT0000414	LINC00265	349114						RNF139-AS1
hsa-let-7g-5p	MIMAT0000414	STAG3L5P-PVRIG2P-PILRB	101752399						GPR158-AS1
hsa-let-7g-5p	MIMAT0000414	CDKN2B-AS1	100048912						ENTPD1-AS1
hsa-let-7g-5p	MIMAT0000414	LINC00963	100506190						MIR4697HG
hsa-let-7g-5p	MIMAT0000414	NUTM2A-AS1	728190						RASSF8-AS1
hsa-let-7g-5p	MIMAT0000414	OLMALINC	90271						LINC02393
hsa-let-7g-5p	MIMAT0000414	RPARP-AS1	100505761						MIR497HG
hsa-let-7g-5p	MIMAT0000414	LINC01001	100133161						LINC00511
hsa-let-7g-5p	MIMAT0000414	KCNQ1OT1	10984						ZNF561-AS1
hsa-let-7g-5p	MIMAT0000414	KCNQ1OT1	10984						CBR3-AS1
hsa-let-7g-5p	MIMAT0000414	KCNQ1OT1	10984						MIF-AS1
hsa-let-7g-5p	MIMAT0000414	KCNQ1OT1	10984
hsa-let-7g-5p	MIMAT0000414	KCNQ1OT1	10984
hsa-let-7g-5p	MIMAT0000414	KCNQ1OT1	10984
hsa-let-7g-5p	MIMAT0000414	LINC00294	283267
hsa-let-7g-5p	MIMAT0000414	NEAT1	283131
hsa-let-7g-5p	MIMAT0000414	NEAT1	283131
hsa-let-7g-5p	MIMAT0000414	NEAT1	283131
hsa-let-7g-5p	MIMAT0000414	LINC02381	400043
hsa-let-7g-5p	MIMAT0000414	TMPO-AS1	100128191
hsa-let-7g-5p	MIMAT0000414	HELLPAR	101101692
hsa-let-7g-5p	MIMAT0000414	G2E3-AS1	105370431
hsa-let-7g-5p	MIMAT0000414	VASH1-AS1	100506603
hsa-let-7g-5p	MIMAT0000414	MEG8	79104
hsa-let-7g-5p	MIMAT0000414	OIP5-AS1	729082
hsa-let-7g-5p	MIMAT0000414	IQCH-AS1	100506686
hsa-let-7g-5p	MIMAT0000414	DRAIC	145837
hsa-let-7g-5p	MIMAT0000414	THSD4-AS1	101929196
hsa-let-7g-5p	MIMAT0000414	UBL7-AS1	440288
hsa-let-7g-5p	MIMAT0000414	ARHGAP27P1-BPTFP1-KPNA2P3	109286553
hsa-let-7g-5p	MIMAT0000414	SNHG16	100507246
hsa-let-7g-5p	MIMAT0000414	LINC01978	101928738
hsa-let-7g-5p	MIMAT0000414	TMEM147-AS1	100506469
hsa-let-7g-5p	MIMAT0000414	LINC00665	100506930
hsa-let-7g-5p	MIMAT0000414	ZNF571-AS1	100507433
hsa-let-7g-5p	MIMAT0000414	ZNF337-AS1	102724826
hsa-let-7g-5p	MIMAT0000414	MIR99AHG	388815
hsa-let-7g-5p	MIMAT0000414	LINC01678	105377138
hsa-let-7g-5p	MIMAT0000414	TTC28-AS1	284900
hsa-let-7g-5p	MIMAT0000414	MIRLET7BHG	400931
hsa-let-7g-5p	MIMAT0000414	XIST	7503
hsa-let-7g-5p	MIMAT0000414	XIST	7503
hsa-let-7g-5p	MIMAT0000414	XIST	7503
hsa-let-7g-5p	MIMAT0000414	XIST	7503
hsa-let-7g-5p	MIMAT0000414	LINC00894	100272228
hsa-let-7g-5p	MIMAT0000414	TTTY15	64595
hsa-miR-10a-5p	MIMAT0000253	SNHG3	8420
hsa-miR-10a-5p	MIMAT0000253	SNHG3	8420
hsa-miR-10a-5p	MIMAT0000253	GAS5	60674
hsa-miR-10a-5p	MIMAT0000253	MIR29B2CHG	100128537
hsa-miR-10a-5p	MIMAT0000253	THRB-IT1	100874274
hsa-miR-10a-5p	MIMAT0000253	LINC02035	100129550
hsa-miR-10a-5p	MIMAT0000253	LPP-AS2	339929
hsa-miR-10a-5p	MIMAT0000253	LINC01091	285419
hsa-miR-10a-5p	MIMAT0000253	SLC9A3-AS1	100288152
hsa-miR-10a-5p	MIMAT0000253	CARMN	728264
hsa-miR-10a-5p	MIMAT0000253	SNHG5	387066
hsa-miR-10a-5p	MIMAT0000253	RHPN1-AS1	78998
hsa-miR-10a-5p	MIMAT0000253	LINC00963	100506190
hsa-miR-10a-5p	MIMAT0000253	LINC00963	100506190
hsa-miR-10a-5p	MIMAT0000253	SNHG7	84973
hsa-miR-10a-5p	MIMAT0000253	CCDC183-AS1	100131193
hsa-miR-10a-5p	MIMAT0000253	KRTAP5-AS1	338651
hsa-miR-10a-5p	MIMAT0000253	KCNQ1OT1	10984
hsa-miR-10a-5p	MIMAT0000253	NEAT1	283131
hsa-miR-10a-5p	MIMAT0000253	NEAT1	283131
hsa-miR-10a-5p	MIMAT0000253	MIR100HG	399959
hsa-miR-10a-5p	MIMAT0000253	LINC02388	101927653
hsa-miR-10a-5p	MIMAT0000253	LINC00641	283624
hsa-miR-10a-5p	MIMAT0000253	MEG3	55384
hsa-miR-10a-5p	MIMAT0000253	LINC01578	100507217
hsa-miR-10a-5p	MIMAT0000253	MMP25-AS1	100507419
hsa-miR-10a-5p	MIMAT0000253	TEN1-CDK3	100529145
hsa-miR-10a-5p	MIMAT0000253	SNHG16	100507246
hsa-miR-10a-5p	MIMAT0000253	LINC01801	400685
hsa-miR-10a-5p	MIMAT0000253	TMEM147-AS1	100506469
hsa-miR-10a-5p	MIMAT0000253	ZNRF3-IT1	100874339
hsa-miR-10a-5p	MIMAT0000253	UXT-AS1	100133957
hsa-miR-10a-5p	MIMAT0000253	XIST	7503
hsa-miR-10a-5p	MIMAT0000253	XIST	7503
hsa-miR-122-5p	MIMAT0000421	LINC01140	339524
hsa-miR-122-5p	MIMAT0000421	AP4B1-AS1	100287722
hsa-miR-122-5p	MIMAT0000421	MIR205HG	642587
hsa-miR-122-5p	MIMAT0000421	LINC01132	100506810
hsa-miR-122-5p	MIMAT0000421	LINC01126	100129726
hsa-miR-122-5p	MIMAT0000421	PCBP1-AS1	400960
hsa-miR-122-5p	MIMAT0000421	ACVR2B-AS1	100128640
hsa-miR-122-5p	MIMAT0000421	KCNMB2-AS1	104797538
hsa-miR-122-5p	MIMAT0000421	XXYLT1-AS2	101410543
hsa-miR-122-5p	MIMAT0000421	LINC02362	102723766
hsa-miR-122-5p	MIMAT0000421	LINC01018	255167
hsa-miR-122-5p	MIMAT0000421	C5orf17	439936
hsa-miR-122-5p	MIMAT0000421	PSMG3-AS1	114796
hsa-miR-122-5p	MIMAT0000421	ST7-OT4	338069
hsa-miR-122-5p	MIMAT0000421	C8orf31	286122
hsa-miR-122-5p	MIMAT0000421	CDKN2B-AS1	100048912
hsa-miR-122-5p	MIMAT0000421	PPP1R26-AS1	100506599
hsa-miR-122-5p	MIMAT0000421	SNHG7	84973
hsa-miR-122-5p	MIMAT0000421	NUTM2B-AS1	101060691
hsa-miR-122-5p	MIMAT0000421	KCNQ1OT1	10984
hsa-miR-122-5p	MIMAT0000421	KCNQ1OT1	10984
hsa-miR-122-5p	MIMAT0000421	KCNQ1OT1	10984
hsa-miR-122-5p	MIMAT0000421	LINC00294	283267
hsa-miR-122-5p	MIMAT0000421	NEAT1	283131
hsa-miR-122-5p	MIMAT0000421	NEAT1	283131
hsa-miR-122-5p	MIMAT0000421	NEAT1	283131
hsa-miR-122-5p	MIMAT0000421	NEAT1	283131
hsa-miR-122-5p	MIMAT0000421	NEAT1	283131
hsa-miR-122-5p	MIMAT0000421	LINC01232	102725509
hsa-miR-122-5p	MIMAT0000421	DIO3OS	64150
hsa-miR-122-5p	MIMAT0000421	GABPB1-AS1	100129387
hsa-miR-122-5p	MIMAT0000421	LINC02568	102723344
hsa-miR-122-5p	MIMAT0000421	USP3-AS1	100130855
hsa-miR-122-5p	MIMAT0000421	DRAIC	145837
hsa-miR-122-5p	MIMAT0000421	DRAIC	145837
hsa-miR-122-5p	MIMAT0000421	MMP25-AS1	100507419
hsa-miR-122-5p	MIMAT0000421	MIR3179-2	100422886
hsa-miR-122-5p	MIMAT0000421	LINC02128	107983964
hsa-miR-122-5p	MIMAT0000421	LINC02193	105371423
hsa-miR-122-5p	MIMAT0000421	ASB16-AS1	339201
hsa-miR-122-5p	MIMAT0000421	LINC00909	400657
hsa-miR-122-5p	MIMAT0000421	ZNF337-AS1	102724826
hsa-miR-122-5p	MIMAT0000421	SNHG11	128439
hsa-miR-122-5p	MIMAT0000421	LINC01270	284751
hsa-miR-122-5p	MIMAT0000421	DSCAM-AS1	100506492
hsa-miR-122-5p	MIMAT0000421	TSPEAR-AS2	114043
hsa-miR-122-5p	MIMAT0000421	LINC00205	642852
hsa-miR-122-5p	MIMAT0000421	GUSBP11	91316
hsa-miR-122-5p	MIMAT0000421	LINC01278	92249
hsa-miR-122-5p	MIMAT0000421	XIST	7503
hsa-miR-122-5p	MIMAT0000421	XIST	7503
hsa-miR-148b-3p	MIMAT0000759	SNHG3	8420
hsa-miR-148b-3p	MIMAT0000759	CYP1B1-AS1	285154
hsa-miR-148b-3p	MIMAT0000759	PCGEM1	64002
hsa-miR-148b-3p	MIMAT0000759	THRB-IT1	100874274
hsa-miR-148b-3p	MIMAT0000759	KIF9-AS1	285352
hsa-miR-148b-3p	MIMAT0000759	UBA6-AS1	550112
hsa-miR-148b-3p	MIMAT0000759	LINC01554	202299
hsa-miR-148b-3p	MIMAT0000759	SNHG4	724102
hsa-miR-148b-3p	MIMAT0000759	HCG18	414777
hsa-miR-148b-3p	MIMAT0000759	HOTAIRM1	100506311
hsa-miR-148b-3p	MIMAT0000759	HOXA11-AS	221883
hsa-miR-148b-3p	MIMAT0000759	LINC00174	285908
hsa-miR-148b-3p	MIMAT0000759	STAG3L5P-PVRIG2P-PILRB	101752399
hsa-miR-148b-3p	MIMAT0000759	LINC01006	100506380
hsa-miR-148b-3p	MIMAT0000759	RBPMS-AS1	100128750
hsa-miR-148b-3p	MIMAT0000759	CASC19	103021165
hsa-miR-148b-3p	MIMAT0000759	PVT1	5820
hsa-miR-148b-3p	MIMAT0000759	PEG13	359809
hsa-miR-148b-3p	MIMAT0000759	PEG13	359809
hsa-miR-148b-3p	MIMAT0000759	LINC00963	100506190
hsa-miR-148b-3p	MIMAT0000759	NUTM2B-AS1	101060691
hsa-miR-148b-3p	MIMAT0000759	NUTM2A-AS1	728190
hsa-miR-148b-3p	MIMAT0000759	H19	283120
hsa-miR-148b-3p	MIMAT0000759	KCNQ1OT1	10984
hsa-miR-148b-3p	MIMAT0000759	KCNQ1OT1	10984
hsa-miR-148b-3p	MIMAT0000759	KCNQ1OT1	10984
hsa-miR-148b-3p	MIMAT0000759	NEAT1	283131
hsa-miR-148b-3p	MIMAT0000759	NEAT1	283131
hsa-miR-148b-3p	MIMAT0000759	NEAT1	283131
hsa-miR-148b-3p	MIMAT0000759	NEAT1	283131
hsa-miR-148b-3p	MIMAT0000759	NEAT1	283131
hsa-miR-148b-3p	MIMAT0000759	NEAT1	283131
hsa-miR-148b-3p	MIMAT0000759	HOTAIR	100124700
hsa-miR-148b-3p	MIMAT0000759	LINC01089	338799
hsa-miR-148b-3p	MIMAT0000759	TMEM132D-AS1	283352
hsa-miR-148b-3p	MIMAT0000759	LINC01257	116437
hsa-miR-148b-3p	MIMAT0000759	LINC00346	283487
hsa-miR-148b-3p	MIMAT0000759	DHRS4-AS1	55449
hsa-miR-148b-3p	MIMAT0000759	OIP5-AS1	729082
hsa-miR-148b-3p	MIMAT0000759	TMC3-AS1	101929655
hsa-miR-148b-3p	MIMAT0000759	LINC00052	145978
hsa-miR-148b-3p	MIMAT0000759	SLX1B-SULT1A4	100526831
hsa-miR-148b-3p	MIMAT0000759	SLX1A-SULT1A3	100526830
hsa-miR-148b-3p	MIMAT0000759	SNHG20	654434
hsa-miR-148b-3p	MIMAT0000759	LINC00667	339290
hsa-miR-148b-3p	MIMAT0000759	LINC00909	400657
hsa-miR-148b-3p	MIMAT0000759	TMEM147-AS1	100506469
hsa-miR-148b-3p	MIMAT0000759	A1BG-AS1	503538
hsa-miR-148b-3p	MIMAT0000759	GNAS-AS1	149775
hsa-miR-148b-3p	MIMAT0000759	LINC01689	101927869
hsa-miR-148b-3p	MIMAT0000759	TUG1	55000
hsa-miR-148b-3p	MIMAT0000759	C22orf34	348645
hsa-miR-148b-3p	MIMAT0000759	XIST	7503
hsa-miR-192-5p	MIMAT0000222	RUSC1-AS1	284618
hsa-miR-192-5p	MIMAT0000222	SOX2-OT	347689
hsa-miR-192-5p	MIMAT0000222	HHIP-AS1	646576
hsa-miR-192-5p	MIMAT0000222	CARMN	728264
hsa-miR-192-5p	MIMAT0000222	SMC2-AS1	101928550
hsa-miR-192-5p	MIMAT0000222	WAC-AS1	220906
hsa-miR-192-5p	MIMAT0000222	KCNQ1OT1	10984
hsa-miR-192-5p	MIMAT0000222	KCNQ1OT1	10984
hsa-miR-192-5p	MIMAT0000222	MIR194-2HG	105369343
hsa-miR-192-5p	MIMAT0000222	LINC01089	338799
hsa-miR-192-5p	MIMAT0000222	MIR193BHG	100129781
hsa-miR-192-5p	MIMAT0000222	LINC01547	84536
hsa-miR-192-5p	MIMAT0000222	XIST	7503
hsa-miR-192-5p	MIMAT0000222	FTX	100302692
hsa-miR-200b-3p	MIMAT0000318	MATN1-AS1	100129196
hsa-miR-200b-3p	MIMAT0000318	LINC01140	339524
hsa-miR-200b-3p	MIMAT0000318	PTPRG-AS1	100506994
hsa-miR-200b-3p	MIMAT0000318	LINC00174	285908
hsa-miR-200b-3p	MIMAT0000318	KMT2E-AS1	100216545
hsa-miR-200b-3p	MIMAT0000318	MSC-AS1	100132891
hsa-miR-200b-3p	MIMAT0000318	ZEB1-AS1	220930
hsa-miR-200b-3p	MIMAT0000318	SGMS1-AS1	104355295
hsa-miR-200b-3p	MIMAT0000318	NUTM2B-AS1	101060691
hsa-miR-200b-3p	MIMAT0000318	NUTM2B-AS1	101060691
hsa-miR-200b-3p	MIMAT0000318	NUTM2B-AS1	101060691
hsa-miR-200b-3p	MIMAT0000318	NUTM2A-AS1	728190
hsa-miR-200b-3p	MIMAT0000318	KCNQ1OT1	10984
hsa-miR-200b-3p	MIMAT0000318	NEAT1	283131
hsa-miR-200b-3p	MIMAT0000318	NEAT1	283131
hsa-miR-200b-3p	MIMAT0000318	NEAT1	283131
hsa-miR-200b-3p	MIMAT0000318	NEAT1	283131
hsa-miR-200b-3p	MIMAT0000318	MALAT1	378938
hsa-miR-200b-3p	MIMAT0000318	MALAT1	378938
hsa-miR-200b-3p	MIMAT0000318	TMPO-AS1	100128191
hsa-miR-200b-3p	MIMAT0000318	HELLPAR	101101692
hsa-miR-200b-3p	MIMAT0000318	MAPKAPK5-AS1	51275
hsa-miR-200b-3p	MIMAT0000318	LINC00365	100874146
hsa-miR-200b-3p	MIMAT0000318	LINC00641	283624
hsa-miR-200b-3p	MIMAT0000318	LINC01303	101927780
hsa-miR-200b-3p	MIMAT0000318	OIP5-AS1	729082
hsa-miR-200b-3p	MIMAT0000318	DNAAF4-CCPG1	100533483
hsa-miR-200b-3p	MIMAT0000318	TPM1-AS	111064646
hsa-miR-200b-3p	MIMAT0000318	LINC02568	102723344
hsa-miR-200b-3p	MIMAT0000318	NPTN-IT1	101241892
hsa-miR-200b-3p	MIMAT0000318	LINC01578	100507217
hsa-miR-200b-3p	MIMAT0000318	RRN3P2	653390
hsa-miR-200b-3p	MIMAT0000318	LINC02128	107983964
hsa-miR-200b-3p	MIMAT0000318	LINC00667	339290
hsa-miR-200b-3p	MIMAT0000318	SNHG22	103091864
hsa-miR-200b-3p	MIMAT0000318	ZNF433-AS1	101928464
hsa-miR-200b-3p	MIMAT0000318	MCM3AP-AS1	114044
hsa-miR-200b-3p	MIMAT0000318	LINC01560	203414
hsa-miR-200b-3p	MIMAT0000318	XIST	7503
hsa-miR-200b-3p	MIMAT0000318	XIST	7503
hsa-miR-200b-3p	MIMAT0000318	XIST	7503
hsa-miR-200b-3p	MIMAT0000318	LINC00894	100272228
hsa-miR-205-5p	MIMAT0000266	LINC01355	100996511
hsa-miR-205-5p	MIMAT0000266	GAS5	60674
hsa-miR-205-5p	MIMAT0000266	MIR181A1HG	100131234
hsa-miR-205-5p	MIMAT0000266	LINC01703	105373113
hsa-miR-205-5p	MIMAT0000266	PCBP1-AS1	400960
hsa-miR-205-5p	MIMAT0000266	PCBP1-AS1	400960
hsa-miR-205-5p	MIMAT0000266	CYTOR	112597
hsa-miR-205-5p	MIMAT0000266	CYTOR	112597
hsa-miR-205-5p	MIMAT0000266	MIR4435-2HG	541471
hsa-miR-205-5p	MIMAT0000266	PAX8-AS1	654433
hsa-miR-205-5p	MIMAT0000266	TTC21B-AS1	100506134
hsa-miR-205-5p	MIMAT0000266	GHRLOS	100126793
hsa-miR-205-5p	MIMAT0000266	LINC00691	152024
hsa-miR-205-5p	MIMAT0000266	MAGI1-IT1	151877
hsa-miR-205-5p	MIMAT0000266	MUC20-OT1	111753249
hsa-miR-205-5p	MIMAT0000266	MUC20-OT1	111753249
hsa-miR-205-5p	MIMAT0000266	THAP9-AS1	100499177
hsa-miR-205-5p	MIMAT0000266	HCG11	493812
hsa-miR-205-5p	MIMAT0000266	SNHG5	387066
hsa-miR-205-5p	MIMAT0000266	POLR2J4	84820
hsa-miR-205-5p	MIMAT0000266	FAM225B	100128385
hsa-miR-205-5p	MIMAT0000266	FAM225A	286333
hsa-miR-205-5p	MIMAT0000266	LINC00963	100506190
hsa-miR-205-5p	MIMAT0000266	CCDC183-AS1	100131193
hsa-miR-205-5p	MIMAT0000266	LINC00707	100507127
hsa-miR-205-5p	MIMAT0000266	C10orf25	220979
hsa-miR-205-5p	MIMAT0000266	TMEM254-AS1	219347
hsa-miR-205-5p	MIMAT0000266	ADIRF-AS1	100133190
hsa-miR-205-5p	MIMAT0000266	KCNQ1OT1	10984
hsa-miR-205-5p	MIMAT0000266	KCNQ1OT1	10984
hsa-miR-205-5p	MIMAT0000266	LINC00294	283267
hsa-miR-205-5p	MIMAT0000266	NEAT1	283131
hsa-miR-205-5p	MIMAT0000266	NEAT1	283131
hsa-miR-205-5p	MIMAT0000266	NEAT1	283131
hsa-miR-205-5p	MIMAT0000266	MALAT1	378938
hsa-miR-205-5p	MIMAT0000266	MALAT1	378938
hsa-miR-205-5p	MIMAT0000266	MALAT1	378938
hsa-miR-205-5p	MIMAT0000266	GPRC5D-AS1	100506314
hsa-miR-205-5p	MIMAT0000266	GPRC5D-AS1	100506314
hsa-miR-205-5p	MIMAT0000266	KRT7-AS	109729127
hsa-miR-205-5p	MIMAT0000266	HELLPAR	101101692
hsa-miR-205-5p	MIMAT0000266	LINC00943	100507206
hsa-miR-205-5p	MIMAT0000266	PSMA3-AS1	379025
hsa-miR-205-5p	MIMAT0000266	PSMA3-AS1	379025
hsa-miR-205-5p	MIMAT0000266	IQCH-AS1	100506686
hsa-miR-205-5p	MIMAT0000266	TBX2-AS1	103689912
hsa-miR-205-5p	MIMAT0000266	TBX2-AS1	103689912
hsa-miR-205-5p	MIMAT0000266	SNHG16	100507246
hsa-miR-205-5p	MIMAT0000266	NORAD	647979
hsa-miR-205-5p	MIMAT0000266	MCM3AP-AS1	114044
hsa-miR-205-5p	MIMAT0000266	LINC00894	100272228
hsa-miR-214-3p	MIMAT0000271	LINC01128	643837
hsa-miR-214-3p	MIMAT0000271	TNFRSF14-AS1	115110
hsa-miR-214-3p	MIMAT0000271	SNHG3	8420
hsa-miR-214-3p	MIMAT0000271	SNHG3	8420
hsa-miR-214-3p	MIMAT0000271	SLFNL1-AS1	100507178
hsa-miR-214-3p	MIMAT0000271	LINC01725	101927587
hsa-miR-214-3p	MIMAT0000271	ADAMTSL4-AS1	574406
hsa-miR-214-3p	MIMAT0000271	ADAMTSL4-AS1	574406
hsa-miR-214-3p	MIMAT0000271	RUSC1-AS1	284618
hsa-miR-214-3p	MIMAT0000271	MIR29B2CHG	100128537
hsa-miR-214-3p	MIMAT0000271	LINC01703	105373113
hsa-miR-214-3p	MIMAT0000271	ITPKB-IT1	100506443
hsa-miR-214-3p	MIMAT0000271	RN7SL832P	106479524
hsa-miR-214-3p	MIMAT0000271	LINC00608	151300
hsa-miR-214-3p	MIMAT0000271	FGD5-AS1	100505641
hsa-miR-214-3p	MIMAT0000271	LINC01811	101928114
hsa-miR-214-3p	MIMAT0000271	PRICKLE2-AS1	100652759
hsa-miR-214-3p	MIMAT0000271	LINC00882	100302640
hsa-miR-214-3p	MIMAT0000271	MUC20-OT1	111753249
hsa-miR-214-3p	MIMAT0000271	MUC20-OT1	111753249
hsa-miR-214-3p	MIMAT0000271	EXOC3-AS1	116349
hsa-miR-214-3p	MIMAT0000271	SLC9A3-AS1	100288152
hsa-miR-214-3p	MIMAT0000271	SLC9A3-AS1	100288152
hsa-miR-214-3p	MIMAT0000271	EPB41L4A-AS1	114915
hsa-miR-214-3p	MIMAT0000271	C5orf66	100996485
hsa-miR-214-3p	MIMAT0000271	HEIH	100859930
hsa-miR-214-3p	MIMAT0000271	TRIM52-AS1	100507602
hsa-miR-214-3p	MIMAT0000271	HCG18	414777
hsa-miR-214-3p	MIMAT0000271	HCG17	414778
hsa-miR-214-3p	MIMAT0000271	HCP5	10866
hsa-miR-214-3p	MIMAT0000271	LINC00242	401288
hsa-miR-214-3p	MIMAT0000271	HOXA11-AS	221883
hsa-miR-214-3p	MIMAT0000271	POLR2J4	84820
hsa-miR-214-3p	MIMAT0000271	STAG3L5P-PVRIG2P-PILRB	101752399
hsa-miR-214-3p	MIMAT0000271	STAG3L5P-PVRIG2P-PILRB	101752399
hsa-miR-214-3p	MIMAT0000271	STAG3L5P-PVRIG2P-PILRB	101752399
hsa-miR-214-3p	MIMAT0000271	STAG3L5P-PVRIG2P-PILRB	101752399
hsa-miR-214-3p	MIMAT0000271	STAG3L5P-PVRIG2P-PILRB	101752399
hsa-miR-214-3p	MIMAT0000271	EXTL3-AS1	101929402
hsa-miR-214-3p	MIMAT0000271	PVT1	5820
hsa-miR-214-3p	MIMAT0000271	GAS1RR	100506834
hsa-miR-214-3p	MIMAT0000271	SLC25A25-AS1	100289019
hsa-miR-214-3p	MIMAT0000271	LINC01503	100506119
hsa-miR-214-3p	MIMAT0000271	PPP1R26-AS1	100506599
hsa-miR-214-3p	MIMAT0000271	PCAT5	102578074
hsa-miR-214-3p	MIMAT0000271	LINC00842	643650
hsa-miR-214-3p	MIMAT0000271	LINC00843	113218477
hsa-miR-214-3p	MIMAT0000271	ADIRF-AS1	100133190
hsa-miR-214-3p	MIMAT0000271	LINC00865	643529
hsa-miR-214-3p	MIMAT0000271	OLMALINC	90271
hsa-miR-214-3p	MIMAT0000271	KCNQ1OT1	10984
hsa-miR-214-3p	MIMAT0000271	KCNQ1OT1	10984
hsa-miR-214-3p	MIMAT0000271	KCNQ1OT1	10984
hsa-miR-214-3p	MIMAT0000271	KCNQ1OT1	10984
hsa-miR-214-3p	MIMAT0000271	LINC00958	100506305
hsa-miR-214-3p	MIMAT0000271	LINC00958	100506305
hsa-miR-214-3p	MIMAT0000271	LINC00958	100506305
hsa-miR-214-3p	MIMAT0000271	LINC00958	100506305
hsa-miR-214-3p	MIMAT0000271	LINC00958	100506305
hsa-miR-214-3p	MIMAT0000271	NEAT1	283131
hsa-miR-214-3p	MIMAT0000271	NEAT1	283131
hsa-miR-214-3p	MIMAT0000271	NEAT1	283131
hsa-miR-214-3p	MIMAT0000271	BACE1-AS	100379571
hsa-miR-214-3p	MIMAT0000271	HOTAIR	100124700
hsa-miR-214-3p	MIMAT0000271	TMEM132D-AS1	283352
hsa-miR-214-3p	MIMAT0000271	LINC02344	105370154
hsa-miR-214-3p	MIMAT0000271	MIR17HG	407975
hsa-miR-214-3p	MIMAT0000271	LINC00641	283624
hsa-miR-214-3p	MIMAT0000271	FRMD6-AS1	145438
hsa-miR-214-3p	MIMAT0000271	PSMA3-AS1	379025
hsa-miR-214-3p	MIMAT0000271	VASH1-AS1	100506603
hsa-miR-214-3p	MIMAT0000271	SNHG14	104472715
hsa-miR-214-3p	MIMAT0000271	ARHGAP11B	89839
hsa-miR-214-3p	MIMAT0000271	SPINT1-AS1	102724362
hsa-miR-214-3p	MIMAT0000271	LOXL1-AS1	100287616
hsa-miR-214-3p	MIMAT0000271	ZNF710-AS1	109729181
hsa-miR-214-3p	MIMAT0000271	MIR193BHG	100129781
hsa-miR-214-3p	MIMAT0000271	LINC02195	105371152
hsa-miR-214-3p	MIMAT0000271	SLX1B-SULT1A4	100526831
hsa-miR-214-3p	MIMAT0000271	LINC02128	107983964
hsa-miR-214-3p	MIMAT0000271	LINC02128	107983964
hsa-miR-214-3p	MIMAT0000271	FENDRR	400550
hsa-miR-214-3p	MIMAT0000271	VPS9D1-AS1	100128881
hsa-miR-214-3p	MIMAT0000271	LINC00324	284029
hsa-miR-214-3p	MIMAT0000271	NBR2	10230
hsa-miR-214-3p	MIMAT0000271	ASB16-AS1	339201
hsa-miR-214-3p	MIMAT0000271	MAPT-IT1	100130148
hsa-miR-214-3p	MIMAT0000271	TBX2-AS1	103689912
hsa-miR-214-3p	MIMAT0000271	SNHG16	100507246
hsa-miR-214-3p	MIMAT0000271	DNAH17-AS1	100996295
hsa-miR-214-3p	MIMAT0000271	LINC00482	284185
hsa-miR-214-3p	MIMAT0000271	TYMSOS	494514
hsa-miR-214-3p	MIMAT0000271	GACAT2	100287082
hsa-miR-214-3p	MIMAT0000271	C18orf15	147276
hsa-miR-214-3p	MIMAT0000271	SCGB1B2P	643719
hsa-miR-214-3p	MIMAT0000271	SCGB1B2P	643719
hsa-miR-214-3p	MIMAT0000271	TMEM147-AS1	100506469
hsa-miR-214-3p	MIMAT0000271	LINC00665	100506930
hsa-miR-214-3p	MIMAT0000271	LINC01535	101927667
hsa-miR-214-3p	MIMAT0000271	LINC01535	101927667
hsa-miR-214-3p	MIMAT0000271	LINC01535	101927667
hsa-miR-214-3p	MIMAT0000271	SDCBP2-AS1	100507495
hsa-miR-214-3p	MIMAT0000271	LINC00652	29075
hsa-miR-214-3p	MIMAT0000271	SNHG17	388796
hsa-miR-214-3p	MIMAT0000271	UCKL1-AS1	100113386
hsa-miR-214-3p	MIMAT0000271	TSPEAR-AS2	114043
hsa-miR-214-3p	MIMAT0000271	TSPEAR-AS2	114043
hsa-miR-214-3p	MIMAT0000271	LINC00205	642852
hsa-miR-214-3p	MIMAT0000271	MCM3AP-AS1	114044
hsa-miR-214-3p	MIMAT0000271	DUXAP8	503637
hsa-miR-214-3p	MIMAT0000271	XIST	7503
hsa-miR-214-3p	MIMAT0000271	XIST	7503
hsa-miR-214-3p	MIMAT0000271	XIST	7503
hsa-miR-214-3p	MIMAT0000271	ARMCX5-GPRASP2	100528062
hsa-miR-214-3p	MIMAT0000271	LINC00894	100272228
hsa-miR-214-5p	MIMAT0004564	MIR34AHG	106614088
hsa-miR-214-5p	MIMAT0004564	ADAMTSL4-AS1	574406
hsa-miR-214-5p	MIMAT0004564	DNM3OS	100628315
hsa-miR-214-5p	MIMAT0004564	LINC01825	107985970
hsa-miR-214-5p	MIMAT0004564	LINC00886	730091
hsa-miR-214-5p	MIMAT0004564	NOP14-AS1	317648
hsa-miR-214-5p	MIMAT0004564	DANCR	57291
hsa-miR-214-5p	MIMAT0004564	SLC9A3-AS1	100288152
hsa-miR-214-5p	MIMAT0004564	HCG11	493812
hsa-miR-214-5p	MIMAT0004564	HCG18	414777
hsa-miR-214-5p	MIMAT0004564	TDRG1	732253
hsa-miR-214-5p	MIMAT0004564	ST7-OT4	338069
hsa-miR-214-5p	MIMAT0004564	LINC01592	100505718
hsa-miR-214-5p	MIMAT0004564	SNHG7	84973
hsa-miR-214-5p	MIMAT0004564	ADIRF-AS1	100133190
hsa-miR-214-5p	MIMAT0004564	H19	283120
hsa-miR-214-5p	MIMAT0004564	KCNQ1OT1	10984
hsa-miR-214-5p	MIMAT0004564	KCNQ1OT1	10984
hsa-miR-214-5p	MIMAT0004564	KCNQ1OT1	10984
hsa-miR-214-5p	MIMAT0004564	LINC02547	105376554
hsa-miR-214-5p	MIMAT0004564	NEAT1	283131
hsa-miR-214-5p	MIMAT0004564	NEAT1	283131
hsa-miR-214-5p	MIMAT0004564	PSMA3-AS1	379025
hsa-miR-214-5p	MIMAT0004564	SPINT1-AS1	102724362
hsa-miR-214-5p	MIMAT0004564	SNHG9	735301
hsa-miR-214-5p	MIMAT0004564	LINC00324	284029
hsa-miR-214-5p	MIMAT0004564	TBX2-AS1	103689912
hsa-miR-214-5p	MIMAT0004564	TBX2-AS1	103689912
hsa-miR-214-5p	MIMAT0004564	SNHG20	654434
hsa-miR-214-5p	MIMAT0004564	NORAD	647979
hsa-miR-214-5p	MIMAT0004564	NORAD	647979
hsa-miR-214-5p	MIMAT0004564	SNHG17	388796
hsa-miR-214-5p	MIMAT0004564	LINC01270	284751
hsa-miR-214-5p	MIMAT0004564	LINC00163	727699
hsa-miR-214-5p	MIMAT0004564	TUG1	55000
hsa-miR-214-5p	MIMAT0004564	FTX	100302692
hsa-miR-214-5p	MIMAT0004564	DANT2	642776
hsa-miR-214-5p	MIMAT0004564	LINC00894	100272228
hsa-miR-31-5p	MIMAT0000089	SLFNL1-AS1	100507178
hsa-miR-31-5p	MIMAT0000089	ERICH3-AS1	101927320
hsa-miR-31-5p	MIMAT0000089	GAS5	60674
hsa-miR-31-5p	MIMAT0000089	GAS5	60674
hsa-miR-31-5p	MIMAT0000089	MIR29B2CHG	100128537
hsa-miR-31-5p	MIMAT0000089	LINC01250	101927554
hsa-miR-31-5p	MIMAT0000089	PCBP1-AS1	400960
hsa-miR-31-5p	MIMAT0000089	PCBP1-AS1	400960
hsa-miR-31-5p	MIMAT0000089	STARD7-AS1	285033
hsa-miR-31-5p	MIMAT0000089	LINC01116	375295
hsa-miR-31-5p	MIMAT0000089	LINC00174	285908
hsa-miR-31-5p	MIMAT0000089	LINC00174	285908
hsa-miR-31-5p	MIMAT0000089	MAGI2-AS3	100505881
hsa-miR-31-5p	MIMAT0000089	LINC00689	154822
hsa-miR-31-5p	MIMAT0000089	RBPMS-AS1	100128750
hsa-miR-31-5p	MIMAT0000089	RNF139-AS1	101927612
hsa-miR-31-5p	MIMAT0000089	GPR158-AS1	100128811
hsa-miR-31-5p	MIMAT0000089	ENTPD1-AS1	728558
hsa-miR-31-5p	MIMAT0000089	KCNQ1OT1	10984
hsa-miR-31-5p	MIMAT0000089	NEAT1	283131
hsa-miR-31-5p	MIMAT0000089	MIR4697HG	283174
hsa-miR-31-5p	MIMAT0000089	RASSF8-AS1	100506451
hsa-miR-31-5p	MIMAT0000089	HELLPAR	101101692
hsa-miR-31-5p	MIMAT0000089	LINC00943	100507206
hsa-miR-31-5p	MIMAT0000089	LINC02393	400087
hsa-miR-31-5p	MIMAT0000089	MEG8	79104
hsa-miR-31-5p	MIMAT0000089	MMP25-AS1	100507419
hsa-miR-31-5p	MIMAT0000089	MIR497HG	100506755
hsa-miR-31-5p	MIMAT0000089	TBC1D3P1-DHX40P1	653645
hsa-miR-31-5p	MIMAT0000089	LINC00511	400619
hsa-miR-31-5p	MIMAT0000089	SNHG16	100507246
hsa-miR-31-5p	MIMAT0000089	LINC00667	339290
hsa-miR-31-5p	MIMAT0000089	ZNF561-AS1	284385
hsa-miR-31-5p	MIMAT0000089	ZNF571-AS1	100507433
hsa-miR-31-5p	MIMAT0000089	CBR3-AS1	100506428
hsa-miR-31-5p	MIMAT0000089	DUXAP8	503637
hsa-miR-31-5p	MIMAT0000089	MIF-AS1	284889
hsa-miR-31-5p	MIMAT0000089	TUG1	55000
hsa-miR-31-5p	MIMAT0000089	LINC01278	92249
hsa-miR-31-5p	MIMAT0000089	XIST	7503
hsa-miR-31-5p	MIMAT0000089	XIST	7503

## Sheet: miRNA2circRNA
ID	Accession	Target	TargetID						Target (Duplicates removed)
hsa-let-7a-5p	MIMAT0000062	ACAP3	116983						ACAP3
hsa-let-7a-5p	MIMAT0000062	SLC35E2B	728661						SLC35E2B
hsa-let-7a-5p	MIMAT0000062	ICMT	23463						ICMT
hsa-let-7a-5p	MIMAT0000062	PER3	8863						PER3
hsa-let-7a-5p	MIMAT0000062	UBE4B	10277						UBE4B
hsa-let-7a-5p	MIMAT0000062	TNFRSF1B	7133						TNFRSF1B
hsa-let-7a-5p	MIMAT0000062	VPS13D	55187						VPS13D
hsa-let-7a-5p	MIMAT0000062	DNAJC16	23341						DNAJC16
hsa-let-7a-5p	MIMAT0000062	HSPB7	27129						HSPB7
hsa-let-7a-5p	MIMAT0000062	EPHA2	1969						EPHA2
hsa-let-7a-5p	MIMAT0000062	NBPF1	55672						NBPF1
hsa-let-7a-5p	MIMAT0000062	MFAP2	4237						MFAP2
hsa-let-7a-5p	MIMAT0000062	UBR4	23352						UBR4
hsa-let-7a-5p	MIMAT0000062	CAPZB	832						CAPZB
hsa-let-7a-5p	MIMAT0000062	HSPG2	3339						HSPG2
hsa-let-7a-5p	MIMAT0000062	E2F2	1870						E2F2
hsa-let-7a-5p	MIMAT0000062	E2F2	1870						RCAN3
hsa-let-7a-5p	MIMAT0000062	RCAN3	11123						PAQR7
hsa-let-7a-5p	MIMAT0000062	PAQR7	164091						ZDHHC18
hsa-let-7a-5p	MIMAT0000062	ZDHHC18	84243						SLC9A1
hsa-let-7a-5p	MIMAT0000062	SLC9A1	6548						XKR8
hsa-let-7a-5p	MIMAT0000062	XKR8	55113						EYA3
hsa-let-7a-5p	MIMAT0000062	EYA3	2140						PTAFR
hsa-let-7a-5p	MIMAT0000062	PTAFR	5724						PHACTR4
hsa-let-7a-5p	MIMAT0000062	PHACTR4	65979						PTPRU
hsa-let-7a-5p	MIMAT0000062	PTPRU	10076						LAPTM5
hsa-let-7a-5p	MIMAT0000062	LAPTM5	7805						SDC3
hsa-let-7a-5p	MIMAT0000062	SDC3	9672						KPNA6
hsa-let-7a-5p	MIMAT0000062	KPNA6	23633						TXLNA
hsa-let-7a-5p	MIMAT0000062	TXLNA	200081						MARCKSL1
hsa-let-7a-5p	MIMAT0000062	MARCKSL1	65108						ZBTB8B
hsa-let-7a-5p	MIMAT0000062	ZBTB8B	728116						S100PBP
hsa-let-7a-5p	MIMAT0000062	S100PBP	64766						TMEM54
hsa-let-7a-5p	MIMAT0000062	TMEM54	113452						ZNF362
hsa-let-7a-5p	MIMAT0000062	ZNF362	149076						ZMYM1
hsa-let-7a-5p	MIMAT0000062	ZMYM1	79830						KIAA0319L
hsa-let-7a-5p	MIMAT0000062	KIAA0319L	79932						THRAP3
hsa-let-7a-5p	MIMAT0000062	THRAP3	9967						STK40
hsa-let-7a-5p	MIMAT0000062	STK40	83931						CDCA8
hsa-let-7a-5p	MIMAT0000062	CDCA8	55143						FHL3
hsa-let-7a-5p	MIMAT0000062	FHL3	2275						MACF1
hsa-let-7a-5p	MIMAT0000062	MACF1	23499						PABPC4
hsa-let-7a-5p	MIMAT0000062	PABPC4	8761						SMAP2
hsa-let-7a-5p	MIMAT0000062	SMAP2	64744						TIE1
hsa-let-7a-5p	MIMAT0000062	TIE1	7075						SZT2
hsa-let-7a-5p	MIMAT0000062	SZT2	23334						ST3GAL3
hsa-let-7a-5p	MIMAT0000062	ST3GAL3	6487						PLK3
hsa-let-7a-5p	MIMAT0000062	PLK3	1263						MMACHC
hsa-let-7a-5p	MIMAT0000062	MMACHC	25974						LRRC41
hsa-let-7a-5p	MIMAT0000062	LRRC41	10489						FAF1
hsa-let-7a-5p	MIMAT0000062	FAF1	11124						LRP8
hsa-let-7a-5p	MIMAT0000062	LRP8	7804						LRRC42
hsa-let-7a-5p	MIMAT0000062	LRRC42	115353						DHCR24
hsa-let-7a-5p	MIMAT0000062	DHCR24	1718						USP24
hsa-let-7a-5p	MIMAT0000062	USP24	23358						NFIA
hsa-let-7a-5p	MIMAT0000062	NFIA	4774						DOCK7
hsa-let-7a-5p	MIMAT0000062	DOCK7	85440						ROR1
hsa-let-7a-5p	MIMAT0000062	ROR1	4919						JAK1
hsa-let-7a-5p	MIMAT0000062	JAK1	3716						DEPDC1
hsa-let-7a-5p	MIMAT0000062	DEPDC1	55635						SRSF11
hsa-let-7a-5p	MIMAT0000062	SRSF11	9295						GNG5
hsa-let-7a-5p	MIMAT0000062	SRSF11	9295						ODF2L
hsa-let-7a-5p	MIMAT0000062	GNG5	2787						ZNF644
hsa-let-7a-5p	MIMAT0000062	ODF2L	57489						TGFBR3
hsa-let-7a-5p	MIMAT0000062	ZNF644	84146						SLC30A7
hsa-let-7a-5p	MIMAT0000062	TGFBR3	7049						VAV3
hsa-let-7a-5p	MIMAT0000062	SLC30A7	148867						CELSR2
hsa-let-7a-5p	MIMAT0000062	VAV3	10451						WDR77
hsa-let-7a-5p	MIMAT0000062	CELSR2	1952						MOV10
hsa-let-7a-5p	MIMAT0000062	WDR77	79084						RSBN1
hsa-let-7a-5p	MIMAT0000062	MOV10	4343						SYT6
hsa-let-7a-5p	MIMAT0000062	RSBN1	54665						NRAS
hsa-let-7a-5p	MIMAT0000062	SYT6	148281						CSDE1
hsa-let-7a-5p	MIMAT0000062	SYT6	148281						VANGL1
hsa-let-7a-5p	MIMAT0000062	NRAS	4893						GDAP2
hsa-let-7a-5p	MIMAT0000062	CSDE1	7812						WARS2
hsa-let-7a-5p	MIMAT0000062	VANGL1	81839						ZNF697
hsa-let-7a-5p	MIMAT0000062	GDAP2	54834						NBPF9
hsa-let-7a-5p	MIMAT0000062	WARS2	10352						NBPF10
hsa-let-7a-5p	MIMAT0000062	ZNF697	90874						PDE4DIP
hsa-let-7a-5p	MIMAT0000062	NBPF9	400818						LOC653513
hsa-let-7a-5p	MIMAT0000062	NBPF10	100132406						PEX11B
hsa-let-7a-5p	MIMAT0000062	PDE4DIP	9659						BCL9
hsa-let-7a-5p	MIMAT0000062	LOC653513	653513						PRKAB2
hsa-let-7a-5p	MIMAT0000062	PEX11B	8799						NBPF15
hsa-let-7a-5p	MIMAT0000062	PEX11B	8799						ANP32E
hsa-let-7a-5p	MIMAT0000062	BCL9	607						SETDB1
hsa-let-7a-5p	MIMAT0000062	PRKAB2	5565						CERS2
hsa-let-7a-5p	MIMAT0000062	NBPF15	284565						CHTOP
hsa-let-7a-5p	MIMAT0000062	ANP32E	81611						INTS3
hsa-let-7a-5p	MIMAT0000062	SETDB1	9869						SLC27A3
hsa-let-7a-5p	MIMAT0000062	CERS2	29956						DENND4B
hsa-let-7a-5p	MIMAT0000062	CHTOP	26097						UBAP2L
hsa-let-7a-5p	MIMAT0000062	INTS3	65123						FLAD1
hsa-let-7a-5p	MIMAT0000062	INTS3	65123						THBS3
hsa-let-7a-5p	MIMAT0000062	SLC27A3	11000						FAM189B
hsa-let-7a-5p	MIMAT0000062	SLC27A3	11000						SCAMP3
hsa-let-7a-5p	MIMAT0000062	DENND4B	9909						ASH1L
hsa-let-7a-5p	MIMAT0000062	UBAP2L	9898						UBQLN4
hsa-let-7a-5p	MIMAT0000062	UBAP2L	9898						LMNA
hsa-let-7a-5p	MIMAT0000062	FLAD1	80308						SMG5
hsa-let-7a-5p	MIMAT0000062	FLAD1	80308						MEF2D
hsa-let-7a-5p	MIMAT0000062	THBS3	7059						NES
hsa-let-7a-5p	MIMAT0000062	FAM189B	10712						ARHGEF11
hsa-let-7a-5p	MIMAT0000062	FAM189B	10712						IGSF9
hsa-let-7a-5p	MIMAT0000062	SCAMP3	10067						DCAF8
hsa-let-7a-5p	MIMAT0000062	SCAMP3	10067						PEX19
hsa-let-7a-5p	MIMAT0000062	ASH1L	55870						POU2F1
hsa-let-7a-5p	MIMAT0000062	UBQLN4	56893						SLC19A2
hsa-let-7a-5p	MIMAT0000062	LMNA	4000						PRRC2C
hsa-let-7a-5p	MIMAT0000062	SMG5	23381						KLHL20
hsa-let-7a-5p	MIMAT0000062	MEF2D	4209						DARS2
hsa-let-7a-5p	MIMAT0000062	NES	10763						RC3H1
hsa-let-7a-5p	MIMAT0000062	ARHGEF11	9826						CEP350
hsa-let-7a-5p	MIMAT0000062	IGSF9	57549						XPR1
hsa-let-7a-5p	MIMAT0000062	DCAF8	50717						GLUL
hsa-let-7a-5p	MIMAT0000062	PEX19	5824						HMCN1
hsa-let-7a-5p	MIMAT0000062	POU2F1	5451						NR5A2
hsa-let-7a-5p	MIMAT0000062	SLC19A2	10560						IPO9
hsa-let-7a-5p	MIMAT0000062	PRRC2C	23215						PPP1R12B
hsa-let-7a-5p	MIMAT0000062	KLHL20	27252						KDM5B
hsa-let-7a-5p	MIMAT0000062	DARS2	55157						ADIPOR1
hsa-let-7a-5p	MIMAT0000062	RC3H1	149041						CYB5R1
hsa-let-7a-5p	MIMAT0000062	CEP350	9857						ZC3H11A
hsa-let-7a-5p	MIMAT0000062	XPR1	9213						ETNK2
hsa-let-7a-5p	MIMAT0000062	GLUL	2752						PIK3C2B
hsa-let-7a-5p	MIMAT0000062	HMCN1	83872						MDM4
hsa-let-7a-5p	MIMAT0000062	NR5A2	2494						ELK4
hsa-let-7a-5p	MIMAT0000062	IPO9	55705						SRGAP2
hsa-let-7a-5p	MIMAT0000062	PPP1R12B	4660						IKBKE
hsa-let-7a-5p	MIMAT0000062	KDM5B	10765						YOD1
hsa-let-7a-5p	MIMAT0000062	ADIPOR1	51094						PFKFB2
hsa-let-7a-5p	MIMAT0000062	CYB5R1	51706						CD34
hsa-let-7a-5p	MIMAT0000062	ZC3H11A	9877						HHAT
hsa-let-7a-5p	MIMAT0000062	ETNK2	55224						DTL
hsa-let-7a-5p	MIMAT0000062	PIK3C2B	5287						PTPN14
hsa-let-7a-5p	MIMAT0000062	MDM4	4194						MIA3
hsa-let-7a-5p	MIMAT0000062	ELK4	2005						DISP1
hsa-let-7a-5p	MIMAT0000062	SRGAP2	23380						CNIH4
hsa-let-7a-5p	MIMAT0000062	SRGAP2	23380						LBR
hsa-let-7a-5p	MIMAT0000062	IKBKE	9641						ENAH
hsa-let-7a-5p	MIMAT0000062	YOD1	55432						TMEM63A
hsa-let-7a-5p	MIMAT0000062	PFKFB2	5208						JMJD4
hsa-let-7a-5p	MIMAT0000062	CD34	947						OBSCN
hsa-let-7a-5p	MIMAT0000062	HHAT	55733						ABCB10
hsa-let-7a-5p	MIMAT0000062	HHAT	55733						TAF5L
hsa-let-7a-5p	MIMAT0000062	DTL	51514						SIPA1L2
hsa-let-7a-5p	MIMAT0000062	PTPN14	5784						MTR
hsa-let-7a-5p	MIMAT0000062	MIA3	375056						CHRM3
hsa-let-7a-5p	MIMAT0000062	DISP1	84976						ZNF124
hsa-let-7a-5p	MIMAT0000062	CNIH4	29097						PXDN
hsa-let-7a-5p	MIMAT0000062	LBR	3930						RRM2
hsa-let-7a-5p	MIMAT0000062	LBR	3930						APOB
hsa-let-7a-5p	MIMAT0000062	ENAH	55740						ATAD2B
hsa-let-7a-5p	MIMAT0000062	TMEM63A	9725						ITSN2
hsa-let-7a-5p	MIMAT0000062	JMJD4	65094						ADCY3
hsa-let-7a-5p	MIMAT0000062	OBSCN	84033						DTNB
hsa-let-7a-5p	MIMAT0000062	ABCB10	23456						DPYSL5
hsa-let-7a-5p	MIMAT0000062	TAF5L	27097						PREB
hsa-let-7a-5p	MIMAT0000062	TAF5L	27097						SLC5A6
hsa-let-7a-5p	MIMAT0000062	SIPA1L2	57568						PPM1G
hsa-let-7a-5p	MIMAT0000062	MTR	4548						IFT172
hsa-let-7a-5p	MIMAT0000062	CHRM3	1131						LCLAT1
hsa-let-7a-5p	MIMAT0000062	ZNF124	7678						BIRC6
hsa-let-7a-5p	MIMAT0000062	PXDN	7837						CRIM1
hsa-let-7a-5p	MIMAT0000062	RRM2	6241						STRN
hsa-let-7a-5p	MIMAT0000062	APOB	338						DHX57
hsa-let-7a-5p	MIMAT0000062	ATAD2B	54454						MAP4K3
hsa-let-7a-5p	MIMAT0000062	ITSN2	50618						PRKCE
hsa-let-7a-5p	MIMAT0000062	ADCY3	109						MSH6
hsa-let-7a-5p	MIMAT0000062	DTNB	1838						PSME4
hsa-let-7a-5p	MIMAT0000062	DPYSL5	56896						FANCL
hsa-let-7a-5p	MIMAT0000062	DPYSL5	56896						PEX13
hsa-let-7a-5p	MIMAT0000062	PREB	10113						WDPCP
hsa-let-7a-5p	MIMAT0000062	SLC5A6	8884						UGP2
hsa-let-7a-5p	MIMAT0000062	PPM1G	5496						VPS54
hsa-let-7a-5p	MIMAT0000062	IFT172	26160						SERTAD2
hsa-let-7a-5p	MIMAT0000062	LCLAT1	253558						SLC1A4
hsa-let-7a-5p	MIMAT0000062	BIRC6	57448						AAK1
hsa-let-7a-5p	MIMAT0000062	CRIM1	51232						MXD1
hsa-let-7a-5p	MIMAT0000062	CRIM1	51232						TIA1
hsa-let-7a-5p	MIMAT0000062	STRN	6801						TEX261
hsa-let-7a-5p	MIMAT0000062	DHX57	90957						RAB11FIP5
hsa-let-7a-5p	MIMAT0000062	MAP4K3	8491						ALMS1
hsa-let-7a-5p	MIMAT0000062	PRKCE	5581						DUSP11
hsa-let-7a-5p	MIMAT0000062	MSH6	2956						ACTG2
hsa-let-7a-5p	MIMAT0000062	PSME4	23198						DGUOK
hsa-let-7a-5p	MIMAT0000062	FANCL	55120						TET3
hsa-let-7a-5p	MIMAT0000062	FANCL	55120						SLC4A5
hsa-let-7a-5p	MIMAT0000062	PEX13	5194						TTC31
hsa-let-7a-5p	MIMAT0000062	WDPCP	51057						GGCX
hsa-let-7a-5p	MIMAT0000062	UGP2	7360						C2orf68
hsa-let-7a-5p	MIMAT0000062	VPS54	51542						DUSP2
hsa-let-7a-5p	MIMAT0000062	SERTAD2	9792						SNRNP200
hsa-let-7a-5p	MIMAT0000062	SLC1A4	6509						SEMA4C
hsa-let-7a-5p	MIMAT0000062	SLC1A4	6509						ACTR1B
hsa-let-7a-5p	MIMAT0000062	AAK1	22848						EIF5B
hsa-let-7a-5p	MIMAT0000062	MXD1	4084						IL1R1
hsa-let-7a-5p	MIMAT0000062	TIA1	7072						NCK2
hsa-let-7a-5p	MIMAT0000062	TEX261	113419						RANBP2
hsa-let-7a-5p	MIMAT0000062	RAB11FIP5	26056						RGPD4
hsa-let-7a-5p	MIMAT0000062	ALMS1	7840						SH3RF3
hsa-let-7a-5p	MIMAT0000062	DUSP11	8446						LIMS1
hsa-let-7a-5p	MIMAT0000062	ACTG2	72						EDAR
hsa-let-7a-5p	MIMAT0000062	DGUOK	1716						RGPD6
hsa-let-7a-5p	MIMAT0000062	TET3	200424						RGPD8
hsa-let-7a-5p	MIMAT0000062	SLC4A5	57835						ANAPC1
hsa-let-7a-5p	MIMAT0000062	TTC31	64427						BCL2L11
hsa-let-7a-5p	MIMAT0000062	GGCX	2677						TTL
hsa-let-7a-5p	MIMAT0000062	C2orf68	388969						POLR1B
hsa-let-7a-5p	MIMAT0000062	DUSP2	1844						SLC20A1
hsa-let-7a-5p	MIMAT0000062	SNRNP200	23020						STEAP3
hsa-let-7a-5p	MIMAT0000062	SEMA4C	54910						PTPN4
hsa-let-7a-5p	MIMAT0000062	ACTR1B	10120						RALB
hsa-let-7a-5p	MIMAT0000062	EIF5B	9669						GLI2
hsa-let-7a-5p	MIMAT0000062	IL1R1	3554						CLASP1
hsa-let-7a-5p	MIMAT0000062	NCK2	8440						POLR2D
hsa-let-7a-5p	MIMAT0000062	RANBP2	5903						POTEF
hsa-let-7a-5p	MIMAT0000062	RGPD4	285190						IMP4
hsa-let-7a-5p	MIMAT0000062	SH3RF3	344558						NCKAP5
hsa-let-7a-5p	MIMAT0000062	LIMS1	3987						LRP1B
hsa-let-7a-5p	MIMAT0000062	EDAR	10913						LYPD6
hsa-let-7a-5p	MIMAT0000062	RGPD6	729540						RIF1
hsa-let-7a-5p	MIMAT0000062	RGPD8	727851						PKP4
hsa-let-7a-5p	MIMAT0000062	ANAPC1	64682						RBMS1
hsa-let-7a-5p	MIMAT0000062	BCL2L11	10018						DCAF17
hsa-let-7a-5p	MIMAT0000062	TTL	150465						CHN1
hsa-let-7a-5p	MIMAT0000062	POLR1B	84172						AGPS
hsa-let-7a-5p	MIMAT0000062	SLC20A1	6574						NUP35
hsa-let-7a-5p	MIMAT0000062	STEAP3	55240						ITGAV
hsa-let-7a-5p	MIMAT0000062	PTPN4	5775						COL3A1
hsa-let-7a-5p	MIMAT0000062	RALB	5899						MYO1B
hsa-let-7a-5p	MIMAT0000062	GLI2	2736						BZW1
hsa-let-7a-5p	MIMAT0000062	CLASP1	23332						TMEM237
hsa-let-7a-5p	MIMAT0000062	CLASP1	23332						NBEAL1
hsa-let-7a-5p	MIMAT0000062	POLR2D	5433						RPE
hsa-let-7a-5p	MIMAT0000062	POTEF	728378						CPS1
hsa-let-7a-5p	MIMAT0000062	IMP4	92856						PECR
hsa-let-7a-5p	MIMAT0000062	NCKAP5	344148						SMARCAL1
hsa-let-7a-5p	MIMAT0000062	LRP1B	53353						PNKD
hsa-let-7a-5p	MIMAT0000062	LYPD6	130574						VIL1
hsa-let-7a-5p	MIMAT0000062	LYPD6	130574						ZNF142
hsa-let-7a-5p	MIMAT0000062	RIF1	55183						TTLL4
hsa-let-7a-5p	MIMAT0000062	PKP4	8502						ATG9A
hsa-let-7a-5p	MIMAT0000062	RBMS1	5937						STK16
hsa-let-7a-5p	MIMAT0000062	DCAF17	80067						PTPRN
hsa-let-7a-5p	MIMAT0000062	CHN1	1123						DNPEP
hsa-let-7a-5p	MIMAT0000062	AGPS	8540						GMPPA
hsa-let-7a-5p	MIMAT0000062	NUP35	129401						CUL3
hsa-let-7a-5p	MIMAT0000062	ITGAV	3685						DOCK10
hsa-let-7a-5p	MIMAT0000062	COL3A1	1281						COL4A4
hsa-let-7a-5p	MIMAT0000062	MYO1B	4430						DNER
hsa-let-7a-5p	MIMAT0000062	BZW1	9689						B3GNT7
hsa-let-7a-5p	MIMAT0000062	TMEM237	65062						DIS3L2
hsa-let-7a-5p	MIMAT0000062	NBEAL1	65065						EIF4E2
hsa-let-7a-5p	MIMAT0000062	RPE	6120						PER2
hsa-let-7a-5p	MIMAT0000062	CPS1	1373						HDAC4
hsa-let-7a-5p	MIMAT0000062	PECR	55825						RNPEPL1
hsa-let-7a-5p	MIMAT0000062	SMARCAL1	50485						SNED1
hsa-let-7a-5p	MIMAT0000062	PNKD	25953						HDLBP
hsa-let-7a-5p	MIMAT0000062	VIL1	7429						SUMF1
hsa-let-7a-5p	MIMAT0000062	ZNF142	7701						RAD18
hsa-let-7a-5p	MIMAT0000062	TTLL4	9654						MTMR14
hsa-let-7a-5p	MIMAT0000062	ATG9A	79065						CAMK1
hsa-let-7a-5p	MIMAT0000062	STK16	8576						RPUSD3
hsa-let-7a-5p	MIMAT0000062	PTPRN	5798						ATG7
hsa-let-7a-5p	MIMAT0000062	DNPEP	23549						TAMM41
hsa-let-7a-5p	MIMAT0000062	GMPPA	29926						PPARG
hsa-let-7a-5p	MIMAT0000062	GMPPA	29926						TSEN2
hsa-let-7a-5p	MIMAT0000062	CUL3	8452						BTD
hsa-let-7a-5p	MIMAT0000062	DOCK10	55619						RFTN1
hsa-let-7a-5p	MIMAT0000062	COL4A4	1286						SLC4A7
hsa-let-7a-5p	MIMAT0000062	DNER	92737						OSBPL10
hsa-let-7a-5p	MIMAT0000062	B3GNT7	93010						CMTM6
hsa-let-7a-5p	MIMAT0000062	DIS3L2	129563						TRANK1
hsa-let-7a-5p	MIMAT0000062	EIF4E2	9470						OXSR1
hsa-let-7a-5p	MIMAT0000062	PER2	8864						WDR48
hsa-let-7a-5p	MIMAT0000062	HDAC4	9759						ZNF621
hsa-let-7a-5p	MIMAT0000062	RNPEPL1	57140						TRAK1
hsa-let-7a-5p	MIMAT0000062	SNED1	25992						KIAA1143
hsa-let-7a-5p	MIMAT0000062	HDLBP	3069						CDCP1
hsa-let-7a-5p	MIMAT0000062	SUMF1	285362						NBEAL2
hsa-let-7a-5p	MIMAT0000062	RAD18	56852						SMARCC1
hsa-let-7a-5p	MIMAT0000062	MTMR14	64419						CDC25A
hsa-let-7a-5p	MIMAT0000062	CAMK1	8536						PFKFB4
hsa-let-7a-5p	MIMAT0000062	RPUSD3	285367						SLC26A6
hsa-let-7a-5p	MIMAT0000062	ATG7	10533						CELSR3
hsa-let-7a-5p	MIMAT0000062	TAMM41	132001						PRKAR2A
hsa-let-7a-5p	MIMAT0000062	TAMM41	132001						ARIH2
hsa-let-7a-5p	MIMAT0000062	PPARG	5468						QRICH1
hsa-let-7a-5p	MIMAT0000062	TSEN2	80746						KLHDC8B
hsa-let-7a-5p	MIMAT0000062	BTD	686						USP4
hsa-let-7a-5p	MIMAT0000062	RFTN1	23180						APEH
hsa-let-7a-5p	MIMAT0000062	SLC4A7	9497						RNF123
hsa-let-7a-5p	MIMAT0000062	OSBPL10	114884						GMPPB
hsa-let-7a-5p	MIMAT0000062	CMTM6	54918						UBA7
hsa-let-7a-5p	MIMAT0000062	TRANK1	9881						SEMA3F
hsa-let-7a-5p	MIMAT0000062	OXSR1	9943						TUSC2
hsa-let-7a-5p	MIMAT0000062	WDR48	57599						TMEM115
hsa-let-7a-5p	MIMAT0000062	ZNF621	285268						CACNA2D2
hsa-let-7a-5p	MIMAT0000062	TRAK1	22906						RAD54L2
hsa-let-7a-5p	MIMAT0000062	KIAA1143	57456						PCBP4
hsa-let-7a-5p	MIMAT0000062	KIAA1143	57456						ABHD14B
hsa-let-7a-5p	MIMAT0000062	CDCP1	64866						DUSP7
hsa-let-7a-5p	MIMAT0000062	NBEAL2	23218						NISCH
hsa-let-7a-5p	MIMAT0000062	SMARCC1	6599						STAB1
hsa-let-7a-5p	MIMAT0000062	CDC25A	993						PBRM1
hsa-let-7a-5p	MIMAT0000062	PFKFB4	5210						ITIH3
hsa-let-7a-5p	MIMAT0000062	SLC26A6	65010						SFMBT1
hsa-let-7a-5p	MIMAT0000062	CELSR3	1951						RPP14
hsa-let-7a-5p	MIMAT0000062	PRKAR2A	5576						PTPRG
hsa-let-7a-5p	MIMAT0000062	ARIH2	10425						MAGI1
hsa-let-7a-5p	MIMAT0000062	QRICH1	54870						LRIG1
hsa-let-7a-5p	MIMAT0000062	KLHDC8B	200942						VGLL3
hsa-let-7a-5p	MIMAT0000062	USP4	7375						C3orf38
hsa-let-7a-5p	MIMAT0000062	APEH	327						CPOX
hsa-let-7a-5p	MIMAT0000062	RNF123	63891						ABI3BP
hsa-let-7a-5p	MIMAT0000062	GMPPB	29925						ATP6V1A
hsa-let-7a-5p	MIMAT0000062	UBA7	7318						ZDHHC23
hsa-let-7a-5p	MIMAT0000062	SEMA3F	6405						CD80
hsa-let-7a-5p	MIMAT0000062	TUSC2	11334						FSTL1
hsa-let-7a-5p	MIMAT0000062	TMEM115	11070						CCDC58
hsa-let-7a-5p	MIMAT0000062	CACNA2D2	9254						HEG1
hsa-let-7a-5p	MIMAT0000062	RAD54L2	23132						SLC12A8
hsa-let-7a-5p	MIMAT0000062	PCBP4	57060						ZXDC
hsa-let-7a-5p	MIMAT0000062	ABHD14B	84836						PLXNA1
hsa-let-7a-5p	MIMAT0000062	ABHD14B	84836						MGLL
hsa-let-7a-5p	MIMAT0000062	DUSP7	1849						RUVBL1
hsa-let-7a-5p	MIMAT0000062	NISCH	11188						RPN1
hsa-let-7a-5p	MIMAT0000062	STAB1	23166						ACAD9
hsa-let-7a-5p	MIMAT0000062	PBRM1	55193						IFT122
hsa-let-7a-5p	MIMAT0000062	ITIH3	3699						PLXND1
hsa-let-7a-5p	MIMAT0000062	SFMBT1	51460						CDV3
hsa-let-7a-5p	MIMAT0000062	RPP14	11102						ANAPC13
hsa-let-7a-5p	MIMAT0000062	PTPRG	5793						GK5
hsa-let-7a-5p	MIMAT0000062	MAGI1	9223						ATR
hsa-let-7a-5p	MIMAT0000062	MAGI1	9223						PLOD2
hsa-let-7a-5p	MIMAT0000062	LRIG1	26018						GYG1
hsa-let-7a-5p	MIMAT0000062	LRIG1	26018						KPNA4
hsa-let-7a-5p	MIMAT0000062	VGLL3	389136						PHC3
hsa-let-7a-5p	MIMAT0000062	C3orf38	285237						FNDC3B
hsa-let-7a-5p	MIMAT0000062	CPOX	1371						TBL1XR1
hsa-let-7a-5p	MIMAT0000062	ABI3BP	25890						EIF2B5
hsa-let-7a-5p	MIMAT0000062	ATP6V1A	523						DVL3
hsa-let-7a-5p	MIMAT0000062	ZDHHC23	254887						ALG3
hsa-let-7a-5p	MIMAT0000062	CD80	941						ECE2
hsa-let-7a-5p	MIMAT0000062	FSTL1	11167						MAP3K13
hsa-let-7a-5p	MIMAT0000062	CCDC58	131076						TMEM41A
hsa-let-7a-5p	MIMAT0000062	HEG1	57493						HES1
hsa-let-7a-5p	MIMAT0000062	SLC12A8	84561						ATP13A3
hsa-let-7a-5p	MIMAT0000062	ZXDC	79364						XXYLT1
hsa-let-7a-5p	MIMAT0000062	PLXNA1	5361						SDHAP2
hsa-let-7a-5p	MIMAT0000062	MGLL	11343						TNK2
hsa-let-7a-5p	MIMAT0000062	RUVBL1	8607						SDHAP1
hsa-let-7a-5p	MIMAT0000062	RUVBL1	8607						ZNF718
hsa-let-7a-5p	MIMAT0000062	RPN1	6184						PIGG
hsa-let-7a-5p	MIMAT0000062	ACAD9	28976						FGFRL1
hsa-let-7a-5p	MIMAT0000062	IFT122	55764						LETM1
hsa-let-7a-5p	MIMAT0000062	PLXND1	23129						MFSD10
hsa-let-7a-5p	MIMAT0000062	CDV3	55573						SH3TC1
hsa-let-7a-5p	MIMAT0000062	ANAPC13	25847						RAB28
hsa-let-7a-5p	MIMAT0000062	GK5	256356						PROM1
hsa-let-7a-5p	MIMAT0000062	ATR	545						LDB2
hsa-let-7a-5p	MIMAT0000062	PLOD2	5352						RELL1
hsa-let-7a-5p	MIMAT0000062	GYG1	2992						KLHL5
hsa-let-7a-5p	MIMAT0000062	KPNA4	3840						RFC1
hsa-let-7a-5p	MIMAT0000062	PHC3	80012						PDS5A
hsa-let-7a-5p	MIMAT0000062	FNDC3B	64778						RBM47
hsa-let-7a-5p	MIMAT0000062	TBL1XR1	79718						FRYL
hsa-let-7a-5p	MIMAT0000062	EIF2B5	8893						NUP54
hsa-let-7a-5p	MIMAT0000062	DVL3	1857						FRAS1
hsa-let-7a-5p	MIMAT0000062	ALG3	10195						WDFY3
hsa-let-7a-5p	MIMAT0000062	ALG3	10195						ARHGAP24
hsa-let-7a-5p	MIMAT0000062	ECE2	9718						HERC3
hsa-let-7a-5p	MIMAT0000062	MAP3K13	9175						PDLIM5
hsa-let-7a-5p	MIMAT0000062	TMEM41A	90407						PPP3CA
hsa-let-7a-5p	MIMAT0000062	HES1	3280						ALPK1
hsa-let-7a-5p	MIMAT0000062	ATP13A3	79572						CCNA2
hsa-let-7a-5p	MIMAT0000062	XXYLT1	152002						KIAA1109
hsa-let-7a-5p	MIMAT0000062	SDHAP2	727956						MFSD8
hsa-let-7a-5p	MIMAT0000062	TNK2	10188						MAML3
hsa-let-7a-5p	MIMAT0000062	SDHAP1	255812						INPP4B
hsa-let-7a-5p	MIMAT0000062	ZNF718	255403						GAB1
hsa-let-7a-5p	MIMAT0000062	PIGG	54872						OTUD4
hsa-let-7a-5p	MIMAT0000062	FGFRL1	53834						ARHGAP10
hsa-let-7a-5p	MIMAT0000062	LETM1	3954						LRBA
hsa-let-7a-5p	MIMAT0000062	MFSD10	10227						TRIM2
hsa-let-7a-5p	MIMAT0000062	SH3TC1	54436						MAP9
hsa-let-7a-5p	MIMAT0000062	RAB28	9364						TMEM144
hsa-let-7a-5p	MIMAT0000062	PROM1	8842						NAF1
hsa-let-7a-5p	MIMAT0000062	LDB2	9079						CLCN3
hsa-let-7a-5p	MIMAT0000062	RELL1	768211						SPCS3
hsa-let-7a-5p	MIMAT0000062	KLHL5	51088						VEGFC
hsa-let-7a-5p	MIMAT0000062	RFC1	5981						CASP3
hsa-let-7a-5p	MIMAT0000062	PDS5A	23244						SNX25
hsa-let-7a-5p	MIMAT0000062	RBM47	54502						FAT1
hsa-let-7a-5p	MIMAT0000062	FRYL	285527						SDHA
hsa-let-7a-5p	MIMAT0000062	NUP54	53371						PDCD6
hsa-let-7a-5p	MIMAT0000062	FRAS1	80144						TRIP13
hsa-let-7a-5p	MIMAT0000062	WDFY3	23001						CTNND2
hsa-let-7a-5p	MIMAT0000062	ARHGAP24	83478						SUB1
hsa-let-7a-5p	MIMAT0000062	HERC3	8916						ADAMTS12
hsa-let-7a-5p	MIMAT0000062	HERC3	8916						SKP2
hsa-let-7a-5p	MIMAT0000062	PDLIM5	10611						C5orf51
hsa-let-7a-5p	MIMAT0000062	PPP3CA	5530						HMGCS1
hsa-let-7a-5p	MIMAT0000062	ALPK1	80216						NNT
hsa-let-7a-5p	MIMAT0000062	CCNA2	890						GPX8
hsa-let-7a-5p	MIMAT0000062	KIAA1109	84162						IL6ST
hsa-let-7a-5p	MIMAT0000062	MFSD8	256471						PLK2
hsa-let-7a-5p	MIMAT0000062	MAML3	55534						DEPDC1B
hsa-let-7a-5p	MIMAT0000062	INPP4B	8821						ZSWIM6
hsa-let-7a-5p	MIMAT0000062	GAB1	2549						SREK1IP1
hsa-let-7a-5p	MIMAT0000062	OTUD4	54726						TRIM23
hsa-let-7a-5p	MIMAT0000062	ARHGAP10	79658						GTF2H2C
hsa-let-7a-5p	MIMAT0000062	LRBA	987						SMN2
hsa-let-7a-5p	MIMAT0000062	LRBA	987						GTF2H2B
hsa-let-7a-5p	MIMAT0000062	TRIM2	23321						MAP1B
hsa-let-7a-5p	MIMAT0000062	TRIM2	23321						FCHO2
hsa-let-7a-5p	MIMAT0000062	MAP9	79884						UTP15
hsa-let-7a-5p	MIMAT0000062	TMEM144	55314						ENC1
hsa-let-7a-5p	MIMAT0000062	NAF1	92345						HMGCR
hsa-let-7a-5p	MIMAT0000062	CLCN3	1182						F2R
hsa-let-7a-5p	MIMAT0000062	SPCS3	60559						SERINC5
hsa-let-7a-5p	MIMAT0000062	VEGFC	7424						ATG10
hsa-let-7a-5p	MIMAT0000062	CASP3	836						TMEM167A
hsa-let-7a-5p	MIMAT0000062	SNX25	83891						RHOBTB3
hsa-let-7a-5p	MIMAT0000062	FAT1	2195						CHD1
hsa-let-7a-5p	MIMAT0000062	SDHA	6389						MAN2A1
hsa-let-7a-5p	MIMAT0000062	PDCD6	10016						FEM1C
hsa-let-7a-5p	MIMAT0000062	TRIP13	9319						DMXL1
hsa-let-7a-5p	MIMAT0000062	CTNND2	1501						FBN2
hsa-let-7a-5p	MIMAT0000062	SUB1	10923						FNIP1
hsa-let-7a-5p	MIMAT0000062	ADAMTS12	81792						P4HA2
hsa-let-7a-5p	MIMAT0000062	ADAMTS12	81792						ZCCHC10
hsa-let-7a-5p	MIMAT0000062	SKP2	6502						DDX46
hsa-let-7a-5p	MIMAT0000062	C5orf51	285636						BRD8
hsa-let-7a-5p	MIMAT0000062	HMGCS1	3157						MATR3
hsa-let-7a-5p	MIMAT0000062	NNT	23530						SNHG4
hsa-let-7a-5p	MIMAT0000062	GPX8	493869						TMCO6
hsa-let-7a-5p	MIMAT0000062	IL6ST	3572						WDR55
hsa-let-7a-5p	MIMAT0000062	PLK2	10769						HDAC3
hsa-let-7a-5p	MIMAT0000062	DEPDC1B	55789						RBM27
hsa-let-7a-5p	MIMAT0000062	ZSWIM6	57688						TCERG1
hsa-let-7a-5p	MIMAT0000062	SREK1IP1	285672						SLC26A2
hsa-let-7a-5p	MIMAT0000062	TRIM23	373						HAND1
hsa-let-7a-5p	MIMAT0000062	GTF2H2C	728340						LARP1
hsa-let-7a-5p	MIMAT0000062	GTF2H2C	728340						THG1L
hsa-let-7a-5p	MIMAT0000062	GTF2H2C	728340						CCNJL
hsa-let-7a-5p	MIMAT0000062	GTF2H2C	728340						SLIT3
hsa-let-7a-5p	MIMAT0000062	SMN2	6607						RANBP17
hsa-let-7a-5p	MIMAT0000062	SMN2	6607						STC2
hsa-let-7a-5p	MIMAT0000062	SMN2	6607						FGFR4
hsa-let-7a-5p	MIMAT0000062	GTF2H2B	653238						GRK6
hsa-let-7a-5p	MIMAT0000062	MAP1B	4131						MAML1
hsa-let-7a-5p	MIMAT0000062	FCHO2	115548						TRIM41
hsa-let-7a-5p	MIMAT0000062	UTP15	84135						SERPINB9
hsa-let-7a-5p	MIMAT0000062	ENC1	8507						PSMG4
hsa-let-7a-5p	MIMAT0000062	HMGCR	3156						RREB1
hsa-let-7a-5p	MIMAT0000062	F2R	2149						EDN1
hsa-let-7a-5p	MIMAT0000062	SERINC5	256987						JARID2
hsa-let-7a-5p	MIMAT0000062	SERINC5	256987						NUP153
hsa-let-7a-5p	MIMAT0000062	ATG10	83734						KDM1B
hsa-let-7a-5p	MIMAT0000062	TMEM167A	153339						CDKAL1
hsa-let-7a-5p	MIMAT0000062	RHOBTB3	22836						BTN2A1
hsa-let-7a-5p	MIMAT0000062	CHD1	1105						ABT1
hsa-let-7a-5p	MIMAT0000062	MAN2A1	4124						ITPR3
hsa-let-7a-5p	MIMAT0000062	FEM1C	56929						HMGA1
hsa-let-7a-5p	MIMAT0000062	DMXL1	1657						DEF6
hsa-let-7a-5p	MIMAT0000062	FBN2	2201						CDKN1A
hsa-let-7a-5p	MIMAT0000062	FNIP1	96459						ZFAND3
hsa-let-7a-5p	MIMAT0000062	P4HA2	8974						FOXP4
hsa-let-7a-5p	MIMAT0000062	ZCCHC10	54819						TAF8
hsa-let-7a-5p	MIMAT0000062	DDX46	9879						UBR2
hsa-let-7a-5p	MIMAT0000062	BRD8	10902						ZNF318
hsa-let-7a-5p	MIMAT0000062	MATR3	9782						ABCC10
hsa-let-7a-5p	MIMAT0000062	MATR3	9782						YIPF3
hsa-let-7a-5p	MIMAT0000062	SNHG4	724102						XPO5
hsa-let-7a-5p	MIMAT0000062	SNHG4	724102						VEGFA
hsa-let-7a-5p	MIMAT0000062	TMCO6	55374						SLC29A1
hsa-let-7a-5p	MIMAT0000062	WDR55	54853						DST
hsa-let-7a-5p	MIMAT0000062	HDAC3	8841						TMEM30A
hsa-let-7a-5p	MIMAT0000062	RBM27	54439						PHIP
hsa-let-7a-5p	MIMAT0000062	RBM27	54439						IBTK
hsa-let-7a-5p	MIMAT0000062	TCERG1	10915						AKIRIN2
hsa-let-7a-5p	MIMAT0000062	SLC26A2	1836						CASP8AP2
hsa-let-7a-5p	MIMAT0000062	HAND1	9421						MAP3K7
hsa-let-7a-5p	MIMAT0000062	LARP1	23367						MMS22L
hsa-let-7a-5p	MIMAT0000062	THG1L	54974						ASCC3
hsa-let-7a-5p	MIMAT0000062	CCNJL	79616						HACE1
hsa-let-7a-5p	MIMAT0000062	SLIT3	6586						LIN28B
hsa-let-7a-5p	MIMAT0000062	RANBP17	64901						PREP
hsa-let-7a-5p	MIMAT0000062	STC2	8614						MICAL1
hsa-let-7a-5p	MIMAT0000062	FGFR4	2264						REV3L
hsa-let-7a-5p	MIMAT0000062	GRK6	2870						LAMA4
hsa-let-7a-5p	MIMAT0000062	MAML1	9794						RNF217
hsa-let-7a-5p	MIMAT0000062	MAML1	9794						PTPRK
hsa-let-7a-5p	MIMAT0000062	TRIM41	90933						HBS1L
hsa-let-7a-5p	MIMAT0000062	SERPINB9	5272						MAP3K5
hsa-let-7a-5p	MIMAT0000062	PSMG4	389362						NHSL1
hsa-let-7a-5p	MIMAT0000062	RREB1	6239						HIVEP2
hsa-let-7a-5p	MIMAT0000062	EDN1	1906						UTRN
hsa-let-7a-5p	MIMAT0000062	EDN1	1906						STXBP5
hsa-let-7a-5p	MIMAT0000062	JARID2	3720						LRP11
hsa-let-7a-5p	MIMAT0000062	NUP153	9972						SYNE1
hsa-let-7a-5p	MIMAT0000062	KDM1B	221656						IPCEF1
hsa-let-7a-5p	MIMAT0000062	CDKAL1	54901						SCAF8
hsa-let-7a-5p	MIMAT0000062	BTN2A1	11120						TIAM2
hsa-let-7a-5p	MIMAT0000062	ABT1	29777						SNX9
hsa-let-7a-5p	MIMAT0000062	ITPR3	3710						IGF2R
hsa-let-7a-5p	MIMAT0000062	HMGA1	3159						SLC22A3
hsa-let-7a-5p	MIMAT0000062	DEF6	50619						LINC00473
hsa-let-7a-5p	MIMAT0000062	CDKN1A	1026						FAM120B
hsa-let-7a-5p	MIMAT0000062	ZFAND3	60685						ADAP1
hsa-let-7a-5p	MIMAT0000062	FOXP4	116113						INTS1
hsa-let-7a-5p	MIMAT0000062	TAF8	129685						MAD1L1
hsa-let-7a-5p	MIMAT0000062	UBR2	23304						ACTB
hsa-let-7a-5p	MIMAT0000062	UBR2	23304						RNF216
hsa-let-7a-5p	MIMAT0000062	ZNF318	24149						USP42
hsa-let-7a-5p	MIMAT0000062	ABCC10	89845						DAGLB
hsa-let-7a-5p	MIMAT0000062	YIPF3	25844						BZW2
hsa-let-7a-5p	MIMAT0000062	XPO5	57510						SNX13
hsa-let-7a-5p	MIMAT0000062	VEGFA	7422						MACC1
hsa-let-7a-5p	MIMAT0000062	SLC29A1	2030						IGF2BP3
hsa-let-7a-5p	MIMAT0000062	SLC29A1	2030						NOD1
hsa-let-7a-5p	MIMAT0000062	SLC29A1	2030						AVL9
hsa-let-7a-5p	MIMAT0000062	DST	667						RP9
hsa-let-7a-5p	MIMAT0000062	TMEM30A	55754						BMPER
hsa-let-7a-5p	MIMAT0000062	PHIP	55023						YKT6
hsa-let-7a-5p	MIMAT0000062	IBTK	25998						PPIA
hsa-let-7a-5p	MIMAT0000062	IBTK	25998						TBRG4
hsa-let-7a-5p	MIMAT0000062	AKIRIN2	55122						ZNF107
hsa-let-7a-5p	MIMAT0000062	CASP8AP2	9994						ZNF92
hsa-let-7a-5p	MIMAT0000062	CASP8AP2	9994						CCT6P3
hsa-let-7a-5p	MIMAT0000062	MAP3K7	6885						KCTD7
hsa-let-7a-5p	MIMAT0000062	MAP3K7	6885						TYW1B
hsa-let-7a-5p	MIMAT0000062	MMS22L	253714						STAG3L3
hsa-let-7a-5p	MIMAT0000062	ASCC3	10973						BAZ1B
hsa-let-7a-5p	MIMAT0000062	HACE1	57531						CLIP2
hsa-let-7a-5p	MIMAT0000062	LIN28B	389421						GTF2I
hsa-let-7a-5p	MIMAT0000062	PREP	5550						STX1A
hsa-let-7a-5p	MIMAT0000062	MICAL1	64780						LIMK1
hsa-let-7a-5p	MIMAT0000062	REV3L	5980						POM121C
hsa-let-7a-5p	MIMAT0000062	LAMA4	3910						HIP1
hsa-let-7a-5p	MIMAT0000062	RNF217	154214						TMEM120A
hsa-let-7a-5p	MIMAT0000062	PTPRK	5796						STYXL1
hsa-let-7a-5p	MIMAT0000062	PTPRK	5796						MDH2
hsa-let-7a-5p	MIMAT0000062	HBS1L	10767						DTX2
hsa-let-7a-5p	MIMAT0000062	MAP3K5	4217						RSBN1L
hsa-let-7a-5p	MIMAT0000062	NHSL1	57224						MAGI2
hsa-let-7a-5p	MIMAT0000062	HIVEP2	3097						SEMA3C
hsa-let-7a-5p	MIMAT0000062	UTRN	7402						SLC25A40
hsa-let-7a-5p	MIMAT0000062	STXBP5	134957						CLDN12
hsa-let-7a-5p	MIMAT0000062	LRP11	84918						ANKIB1
hsa-let-7a-5p	MIMAT0000062	SYNE1	23345						PEX1
hsa-let-7a-5p	MIMAT0000062	SYNE1	23345						COL1A2
hsa-let-7a-5p	MIMAT0000062	IPCEF1	26034						SLC25A13
hsa-let-7a-5p	MIMAT0000062	SCAF8	22828						LMTK2
hsa-let-7a-5p	MIMAT0000062	TIAM2	26230						BRI3
hsa-let-7a-5p	MIMAT0000062	SNX9	51429						TRRAP
hsa-let-7a-5p	MIMAT0000062	IGF2R	3482						CPSF4
hsa-let-7a-5p	MIMAT0000062	SLC22A3	6581						PILRB
hsa-let-7a-5p	MIMAT0000062	LINC00473	90632						LRCH4
hsa-let-7a-5p	MIMAT0000062	FAM120B	84498						SLC12A9
hsa-let-7a-5p	MIMAT0000062	FAM120B	84498						CUX1
hsa-let-7a-5p	MIMAT0000062	ADAP1	11033						PRKAR2B
hsa-let-7a-5p	MIMAT0000062	INTS1	26173						HBP1
hsa-let-7a-5p	MIMAT0000062	MAD1L1	8379						LAMB1
hsa-let-7a-5p	MIMAT0000062	MAD1L1	8379						DOCK4
hsa-let-7a-5p	MIMAT0000062	MAD1L1	8379						ST7
hsa-let-7a-5p	MIMAT0000062	ACTB	60						CADPS2
hsa-let-7a-5p	MIMAT0000062	RNF216	54476						RBM28
hsa-let-7a-5p	MIMAT0000062	USP42	84132						CALU
hsa-let-7a-5p	MIMAT0000062	DAGLB	221955						FLNC
hsa-let-7a-5p	MIMAT0000062	BZW2	28969						ATP6V1F
hsa-let-7a-5p	MIMAT0000062	SNX13	23161						TMEM209
hsa-let-7a-5p	MIMAT0000062	MACC1	346389						CPA4
hsa-let-7a-5p	MIMAT0000062	IGF2BP3	10643						CREB3L2
hsa-let-7a-5p	MIMAT0000062	NOD1	10392						TRIM24
hsa-let-7a-5p	MIMAT0000062	AVL9	23080						KIAA1549
hsa-let-7a-5p	MIMAT0000062	RP9	6100						ZC3HAV1
hsa-let-7a-5p	MIMAT0000062	BMPER	168667						UBN2
hsa-let-7a-5p	MIMAT0000062	YKT6	10652						LUC7L2
hsa-let-7a-5p	MIMAT0000062	PPIA	5478						SSBP1
hsa-let-7a-5p	MIMAT0000062	TBRG4	9238						CUL1
hsa-let-7a-5p	MIMAT0000062	ZNF107	51427						EZH2
hsa-let-7a-5p	MIMAT0000062	ZNF92	168374						ZNF783
hsa-let-7a-5p	MIMAT0000062	CCT6P3	643180						FASTK
hsa-let-7a-5p	MIMAT0000062	KCTD7	154881						LMBR1
hsa-let-7a-5p	MIMAT0000062	TYW1B	441250						NOM1
hsa-let-7a-5p	MIMAT0000062	STAG3L3	442578						TNKS
hsa-let-7a-5p	MIMAT0000062	BAZ1B	9031						SLC7A2
hsa-let-7a-5p	MIMAT0000062	CLIP2	7461						HR
hsa-let-7a-5p	MIMAT0000062	GTF2I	2969						POLR3D
hsa-let-7a-5p	MIMAT0000062	STX1A	6804						PPP3CC
hsa-let-7a-5p	MIMAT0000062	LIMK1	3984						BIN3
hsa-let-7a-5p	MIMAT0000062	POM121C	100101267						RHOBTB2
hsa-let-7a-5p	MIMAT0000062	HIP1	3092						DOCK5
hsa-let-7a-5p	MIMAT0000062	TMEM120A	83862						SCARA3
hsa-let-7a-5p	MIMAT0000062	STYXL1	51657						DUSP4
hsa-let-7a-5p	MIMAT0000062	MDH2	4191						RBPMS
hsa-let-7a-5p	MIMAT0000062	DTX2	113878						GSR
hsa-let-7a-5p	MIMAT0000062	DTX2	113878						FUT10
hsa-let-7a-5p	MIMAT0000062	RSBN1L	222194						BRF2
hsa-let-7a-5p	MIMAT0000062	MAGI2	9863						GOLGA7
hsa-let-7a-5p	MIMAT0000062	SEMA3C	10512						RB1CC1
hsa-let-7a-5p	MIMAT0000062	SLC25A40	55972						LYPLA1
hsa-let-7a-5p	MIMAT0000062	CLDN12	9069						CHD7
hsa-let-7a-5p	MIMAT0000062	ANKIB1	54467						ARMC1
hsa-let-7a-5p	MIMAT0000062	PEX1	5189						C8orf44-SGK3
hsa-let-7a-5p	MIMAT0000062	COL1A2	1278						RDH10
hsa-let-7a-5p	MIMAT0000062	SLC25A13	10165						ZFHX4
hsa-let-7a-5p	MIMAT0000062	LMTK2	22853						ZNF704
hsa-let-7a-5p	MIMAT0000062	BRI3	25798						ESRP1
hsa-let-7a-5p	MIMAT0000062	TRRAP	8295						CCNE2
hsa-let-7a-5p	MIMAT0000062	CPSF4	10898						MTDH
hsa-let-7a-5p	MIMAT0000062	PILRB	29990						STK3
hsa-let-7a-5p	MIMAT0000062	LRCH4	4034						GRHL2
hsa-let-7a-5p	MIMAT0000062	SLC12A9	56996						CTHRC1
hsa-let-7a-5p	MIMAT0000062	CUX1	1523						SLC25A32
hsa-let-7a-5p	MIMAT0000062	PRKAR2B	5577						MAL2
hsa-let-7a-5p	MIMAT0000062	PRKAR2B	5577						C8orf76
hsa-let-7a-5p	MIMAT0000062	HBP1	26959						FAM91A1
hsa-let-7a-5p	MIMAT0000062	HBP1	26959						NSMCE2
hsa-let-7a-5p	MIMAT0000062	LAMB1	3912						PVT1
hsa-let-7a-5p	MIMAT0000062	DOCK4	9732						FAM49B
hsa-let-7a-5p	MIMAT0000062	ST7	7982						ASAP1
hsa-let-7a-5p	MIMAT0000062	CADPS2	93664						PHF20L1
hsa-let-7a-5p	MIMAT0000062	RBM28	55131						TRAPPC9
hsa-let-7a-5p	MIMAT0000062	CALU	813						SLC45A4
hsa-let-7a-5p	MIMAT0000062	FLNC	2318						ZC3H3
hsa-let-7a-5p	MIMAT0000062	ATP6V1F	9296						PLEC
hsa-let-7a-5p	MIMAT0000062	TMEM209	84928						CPSF1
hsa-let-7a-5p	MIMAT0000062	CPA4	51200						ARHGAP39
hsa-let-7a-5p	MIMAT0000062	CREB3L2	64764						RFX3
hsa-let-7a-5p	MIMAT0000062	TRIM24	8805						GLIS3
hsa-let-7a-5p	MIMAT0000062	KIAA1549	57670						UHRF2
hsa-let-7a-5p	MIMAT0000062	ZC3HAV1	56829						KDM4C
hsa-let-7a-5p	MIMAT0000062	UBN2	254048						BNC2
hsa-let-7a-5p	MIMAT0000062	LUC7L2	51631						PLIN2
hsa-let-7a-5p	MIMAT0000062	SSBP1	6742						MTAP
hsa-let-7a-5p	MIMAT0000062	SSBP1	6742						SIGMAR1
hsa-let-7a-5p	MIMAT0000062	CUL1	8454						IL11RA
hsa-let-7a-5p	MIMAT0000062	EZH2	2146						ZCCHC7
hsa-let-7a-5p	MIMAT0000062	ZNF783	100289678						KLF9
hsa-let-7a-5p	MIMAT0000062	FASTK	10922						GDA
hsa-let-7a-5p	MIMAT0000062	LMBR1	64327						ZFAND5
hsa-let-7a-5p	MIMAT0000062	NOM1	64434						C9orf40
hsa-let-7a-5p	MIMAT0000062	TNKS	8658						TLE1
hsa-let-7a-5p	MIMAT0000062	TNKS	8658						SECISBP2
hsa-let-7a-5p	MIMAT0000062	SLC7A2	6542						SLC35D2
hsa-let-7a-5p	MIMAT0000062	SLC7A2	6542						ZNF782
hsa-let-7a-5p	MIMAT0000062	HR	55806						TSTD2
hsa-let-7a-5p	MIMAT0000062	POLR3D	661						ERP44
hsa-let-7a-5p	MIMAT0000062	PPP3CC	5533						RNF20
hsa-let-7a-5p	MIMAT0000062	BIN3	55909						SLC44A1
hsa-let-7a-5p	MIMAT0000062	RHOBTB2	23221						FKTN
hsa-let-7a-5p	MIMAT0000062	DOCK5	80005						ZNF462
hsa-let-7a-5p	MIMAT0000062	SCARA3	51435						SNX30
hsa-let-7a-5p	MIMAT0000062	DUSP4	1846						SLC31A1
hsa-let-7a-5p	MIMAT0000062	RBPMS	11030						RGS3
hsa-let-7a-5p	MIMAT0000062	GSR	2936						COL27A1
hsa-let-7a-5p	MIMAT0000062	FUT10	84750						TNC
hsa-let-7a-5p	MIMAT0000062	BRF2	55290						PAPPA
hsa-let-7a-5p	MIMAT0000062	GOLGA7	51125						ASTN2
hsa-let-7a-5p	MIMAT0000062	GOLGA7	51125						PHF19
hsa-let-7a-5p	MIMAT0000062	RB1CC1	9821						TTLL11
hsa-let-7a-5p	MIMAT0000062	RB1CC1	9821						RC3H2
hsa-let-7a-5p	MIMAT0000062	LYPLA1	10434						DENND1A
hsa-let-7a-5p	MIMAT0000062	CHD7	55636						NR6A1
hsa-let-7a-5p	MIMAT0000062	ARMC1	55156						GAPVD1
hsa-let-7a-5p	MIMAT0000062	C8orf44-SGK3	100533105						MAPKAP1
hsa-let-7a-5p	MIMAT0000062	RDH10	157506						ENG
hsa-let-7a-5p	MIMAT0000062	ZFHX4	79776						CIZ1
hsa-let-7a-5p	MIMAT0000062	ZNF704	619279						SLC27A4
hsa-let-7a-5p	MIMAT0000062	ESRP1	54845						PKN3
hsa-let-7a-5p	MIMAT0000062	CCNE2	9134						TBC1D13
hsa-let-7a-5p	MIMAT0000062	MTDH	92140						GPR107
hsa-let-7a-5p	MIMAT0000062	STK3	6788						ASS1
hsa-let-7a-5p	MIMAT0000062	GRHL2	79977						NUP214
hsa-let-7a-5p	MIMAT0000062	CTHRC1	115908						PRRC2B
hsa-let-7a-5p	MIMAT0000062	SLC25A32	81034						RAPGEF1
hsa-let-7a-5p	MIMAT0000062	MAL2	114569						TSC1
hsa-let-7a-5p	MIMAT0000062	C8orf76	84933						QSOX2
hsa-let-7a-5p	MIMAT0000062	FAM91A1	157769						SNAPC4
hsa-let-7a-5p	MIMAT0000062	NSMCE2	286053						PMPCA
hsa-let-7a-5p	MIMAT0000062	PVT1	5820						SEC16A
hsa-let-7a-5p	MIMAT0000062	FAM49B	51571						NOTCH1
hsa-let-7a-5p	MIMAT0000062	ASAP1	50807						SSNA1
hsa-let-7a-5p	MIMAT0000062	PHF20L1	51105						TPRN
hsa-let-7a-5p	MIMAT0000062	TRAPPC9	83696						MRPL41
hsa-let-7a-5p	MIMAT0000062	SLC45A4	57210						EHMT1
hsa-let-7a-5p	MIMAT0000062	ZC3H3	23144						PFKP
hsa-let-7a-5p	MIMAT0000062	ZC3H3	23144						IL15RA
hsa-let-7a-5p	MIMAT0000062	PLEC	5339						PFKFB3
hsa-let-7a-5p	MIMAT0000062	PLEC	5339						SFMBT2
hsa-let-7a-5p	MIMAT0000062	CPSF1	29894						USP6NL
hsa-let-7a-5p	MIMAT0000062	CPSF1	29894						DCLRE1C
hsa-let-7a-5p	MIMAT0000062	ARHGAP39	80728						ARHGAP21
hsa-let-7a-5p	MIMAT0000062	RFX3	5991						PDSS1
hsa-let-7a-5p	MIMAT0000062	GLIS3	169792						ANKRD26
hsa-let-7a-5p	MIMAT0000062	UHRF2	115426						YME1L1
hsa-let-7a-5p	MIMAT0000062	KDM4C	23081						SVIL
hsa-let-7a-5p	MIMAT0000062	KDM4C	23081						ZEB1
hsa-let-7a-5p	MIMAT0000062	BNC2	54796						PARD3
hsa-let-7a-5p	MIMAT0000062	PLIN2	123						CCNY
hsa-let-7a-5p	MIMAT0000062	MTAP	4507						RET
hsa-let-7a-5p	MIMAT0000062	SIGMAR1	10280						ZFAND4
hsa-let-7a-5p	MIMAT0000062	IL11RA	3590						SYT15
hsa-let-7a-5p	MIMAT0000062	ZCCHC7	84186						PARG
hsa-let-7a-5p	MIMAT0000062	KLF9	687						NCOA4
hsa-let-7a-5p	MIMAT0000062	GDA	9615						A1CF
hsa-let-7a-5p	MIMAT0000062	ZFAND5	7763						BICC1
hsa-let-7a-5p	MIMAT0000062	C9orf40	55071						ANK3
hsa-let-7a-5p	MIMAT0000062	TLE1	7088						RHOBTB1
hsa-let-7a-5p	MIMAT0000062	SECISBP2	79048						JMJD1C
hsa-let-7a-5p	MIMAT0000062	SLC35D2	11046						DNA2
hsa-let-7a-5p	MIMAT0000062	SLC35D2	11046						TET1
hsa-let-7a-5p	MIMAT0000062	ZNF782	158431						LRRC20
hsa-let-7a-5p	MIMAT0000062	TSTD2	158427						EIF4EBP2
hsa-let-7a-5p	MIMAT0000062	ERP44	23071						PSAP
hsa-let-7a-5p	MIMAT0000062	RNF20	56254						CHST3
hsa-let-7a-5p	MIMAT0000062	SLC44A1	23446						MCU
hsa-let-7a-5p	MIMAT0000062	FKTN	2218						NDST2
hsa-let-7a-5p	MIMAT0000062	ZNF462	58499						CAMK2G
hsa-let-7a-5p	MIMAT0000062	SNX30	401548						POLR3A
hsa-let-7a-5p	MIMAT0000062	SLC31A1	1317						STAMBPL1
hsa-let-7a-5p	MIMAT0000062	RGS3	5998						ACTA2
hsa-let-7a-5p	MIMAT0000062	RGS3	5998						SLC16A12
hsa-let-7a-5p	MIMAT0000062	COL27A1	85301						IDE
hsa-let-7a-5p	MIMAT0000062	TNC	3371						PLCE1
hsa-let-7a-5p	MIMAT0000062	PAPPA	5069						NOC3L
hsa-let-7a-5p	MIMAT0000062	ASTN2	23245						CYP2C18
hsa-let-7a-5p	MIMAT0000062	PHF19	26147						ZNF518A
hsa-let-7a-5p	MIMAT0000062	PHF19	26147						LCOR
hsa-let-7a-5p	MIMAT0000062	TTLL11	158135						AVPI1
hsa-let-7a-5p	MIMAT0000062	RC3H2	54542						ENTPD7
hsa-let-7a-5p	MIMAT0000062	DENND1A	57706						ABCC2
hsa-let-7a-5p	MIMAT0000062	NR6A1	2649						DNMBP
hsa-let-7a-5p	MIMAT0000062	GAPVD1	26130						SCD
hsa-let-7a-5p	MIMAT0000062	MAPKAP1	79109						SEC31B
hsa-let-7a-5p	MIMAT0000062	MAPKAP1	79109						HIF1AN
hsa-let-7a-5p	MIMAT0000062	ENG	2022						SEMA4G
hsa-let-7a-5p	MIMAT0000062	ENG	2022						DPCD
hsa-let-7a-5p	MIMAT0000062	CIZ1	25792						LDB1
hsa-let-7a-5p	MIMAT0000062	SLC27A4	10999						NFKB2
hsa-let-7a-5p	MIMAT0000062	PKN3	29941						CNNM2
hsa-let-7a-5p	MIMAT0000062	TBC1D13	54662						NT5C2
hsa-let-7a-5p	MIMAT0000062	GPR107	57720						TAF5
hsa-let-7a-5p	MIMAT0000062	ASS1	445						XPNPEP1
hsa-let-7a-5p	MIMAT0000062	NUP214	8021						SHOC2
hsa-let-7a-5p	MIMAT0000062	PRRC2B	84726						GPAM
hsa-let-7a-5p	MIMAT0000062	RAPGEF1	2889						ACSL5
hsa-let-7a-5p	MIMAT0000062	TSC1	7248						FAM160B1
hsa-let-7a-5p	MIMAT0000062	QSOX2	169714						FAM204A
hsa-let-7a-5p	MIMAT0000062	SNAPC4	6621						WDR11
hsa-let-7a-5p	MIMAT0000062	PMPCA	23203						CHST15
hsa-let-7a-5p	MIMAT0000062	SEC16A	9919						LHPP
hsa-let-7a-5p	MIMAT0000062	NOTCH1	4851						ZRANB1
hsa-let-7a-5p	MIMAT0000062	SSNA1	8636						ADAM12
hsa-let-7a-5p	MIMAT0000062	TPRN	286262						ZNF511
hsa-let-7a-5p	MIMAT0000062	MRPL41	64975						INS-IGF2
hsa-let-7a-5p	MIMAT0000062	EHMT1	79813						SLC22A18
hsa-let-7a-5p	MIMAT0000062	PFKP	5214						NUP98
hsa-let-7a-5p	MIMAT0000062	PFKP	5214						PGAP2
hsa-let-7a-5p	MIMAT0000062	IL15RA	3601						RHOG
hsa-let-7a-5p	MIMAT0000062	PFKFB3	5209						HBE1
hsa-let-7a-5p	MIMAT0000062	PFKFB3	5209						RRP8
hsa-let-7a-5p	MIMAT0000062	SFMBT2	57713						ILK
hsa-let-7a-5p	MIMAT0000062	USP6NL	9712						TPP1
hsa-let-7a-5p	MIMAT0000062	DCLRE1C	64421						CTR9
hsa-let-7a-5p	MIMAT0000062	ARHGAP21	57584						EIF4G2
hsa-let-7a-5p	MIMAT0000062	PDSS1	23590						DKK3
hsa-let-7a-5p	MIMAT0000062	ANKRD26	22852						COPB1
hsa-let-7a-5p	MIMAT0000062	YME1L1	10730						SOX6
hsa-let-7a-5p	MIMAT0000062	SVIL	6840						PLEKHA7
hsa-let-7a-5p	MIMAT0000062	ZEB1	6935						NAV2
hsa-let-7a-5p	MIMAT0000062	PARD3	56288						LGR4
hsa-let-7a-5p	MIMAT0000062	PARD3	56288						LDLRAD3
hsa-let-7a-5p	MIMAT0000062	CCNY	219771						TTC17
hsa-let-7a-5p	MIMAT0000062	RET	5979						ACCS
hsa-let-7a-5p	MIMAT0000062	ZFAND4	93550						PHF21A
hsa-let-7a-5p	MIMAT0000062	SYT15	83849						MTCH2
hsa-let-7a-5p	MIMAT0000062	PARG	8505						NUP160
hsa-let-7a-5p	MIMAT0000062	NCOA4	8031						PTPRJ
hsa-let-7a-5p	MIMAT0000062	A1CF	29974						SLC43A3
hsa-let-7a-5p	MIMAT0000062	BICC1	80114						SLC43A1
hsa-let-7a-5p	MIMAT0000062	ANK3	288						SERPING1
hsa-let-7a-5p	MIMAT0000062	RHOBTB1	9886						PATL1
hsa-let-7a-5p	MIMAT0000062	RHOBTB1	9886						SYT7
hsa-let-7a-5p	MIMAT0000062	RHOBTB1	9886						DAGLA
hsa-let-7a-5p	MIMAT0000062	JMJD1C	221037						FADS2
hsa-let-7a-5p	MIMAT0000062	DNA2	1763						FADS3
hsa-let-7a-5p	MIMAT0000062	TET1	80312						B3GAT3
hsa-let-7a-5p	MIMAT0000062	LRRC20	55222						HNRNPUL2-BSCL2
hsa-let-7a-5p	MIMAT0000062	EIF4EBP2	1979						BSCL2
hsa-let-7a-5p	MIMAT0000062	PSAP	5660						TTC9C
hsa-let-7a-5p	MIMAT0000062	CHST3	9469						MAP4K2
hsa-let-7a-5p	MIMAT0000062	MCU	90550						ATG2A
hsa-let-7a-5p	MIMAT0000062	NDST2	8509						ARL2-SNX15
hsa-let-7a-5p	MIMAT0000062	CAMK2G	818						CDCA5
hsa-let-7a-5p	MIMAT0000062	CAMK2G	818						SYVN1
hsa-let-7a-5p	MIMAT0000062	POLR3A	11128						DPF2
hsa-let-7a-5p	MIMAT0000062	STAMBPL1	57559						SCYL1
hsa-let-7a-5p	MIMAT0000062	ACTA2	59						EFEMP2
hsa-let-7a-5p	MIMAT0000062	SLC16A12	387700						PACS1
hsa-let-7a-5p	MIMAT0000062	IDE	3416						DPP3
hsa-let-7a-5p	MIMAT0000062	PLCE1	51196						SPTBN2
hsa-let-7a-5p	MIMAT0000062	NOC3L	64318						PC
hsa-let-7a-5p	MIMAT0000062	CYP2C18	1562						RHOD
hsa-let-7a-5p	MIMAT0000062	ZNF518A	9849						KDM2A
hsa-let-7a-5p	MIMAT0000062	LCOR	84458						PPP1CA
hsa-let-7a-5p	MIMAT0000062	AVPI1	60370						RPS6KB2
hsa-let-7a-5p	MIMAT0000062	ENTPD7	57089						PPP6R3
hsa-let-7a-5p	MIMAT0000062	ABCC2	1244						CPT1A
hsa-let-7a-5p	MIMAT0000062	DNMBP	23268						TPCN2
hsa-let-7a-5p	MIMAT0000062	SCD	6319						PPFIA1
hsa-let-7a-5p	MIMAT0000062	SEC31B	25956						NUMA1
hsa-let-7a-5p	MIMAT0000062	HIF1AN	55662						INPPL1
hsa-let-7a-5p	MIMAT0000062	SEMA4G	57715						PDE2A
hsa-let-7a-5p	MIMAT0000062	DPCD	25911						ARAP1
hsa-let-7a-5p	MIMAT0000062	LDB1	8861						STARD10
hsa-let-7a-5p	MIMAT0000062	NFKB2	4791						PGM2L1
hsa-let-7a-5p	MIMAT0000062	CNNM2	54805						ACER3
hsa-let-7a-5p	MIMAT0000062	NT5C2	22978						PAK1
hsa-let-7a-5p	MIMAT0000062	TAF5	6877						INTS4
hsa-let-7a-5p	MIMAT0000062	XPNPEP1	7511						NDUFC2-KCTD14
hsa-let-7a-5p	MIMAT0000062	SHOC2	8036						ALG8
hsa-let-7a-5p	MIMAT0000062	GPAM	57678						PRSS23
hsa-let-7a-5p	MIMAT0000062	ACSL5	51703						FAT3
hsa-let-7a-5p	MIMAT0000062	FAM160B1	57700						ARHGAP42
hsa-let-7a-5p	MIMAT0000062	FAM160B1	57700						CASP4
hsa-let-7a-5p	MIMAT0000062	FAM204A	63877						GUCY1A2
hsa-let-7a-5p	MIMAT0000062	WDR11	55717						PPP2R1B
hsa-let-7a-5p	MIMAT0000062	CHST15	51363						RBM7
hsa-let-7a-5p	MIMAT0000062	LHPP	64077						DDX6
hsa-let-7a-5p	MIMAT0000062	ZRANB1	54764						DPAGT1
hsa-let-7a-5p	MIMAT0000062	ADAM12	8038						UBASH3B
hsa-let-7a-5p	MIMAT0000062	ZNF511	118472						GRAMD1B
hsa-let-7a-5p	MIMAT0000062	INS-IGF2	723961						CHEK1
hsa-let-7a-5p	MIMAT0000062	INS-IGF2	723961						FOXRED1
hsa-let-7a-5p	MIMAT0000062	SLC22A18	5002						TIRAP
hsa-let-7a-5p	MIMAT0000062	SLC22A18	5002						ARHGAP32
hsa-let-7a-5p	MIMAT0000062	NUP98	4928						ADAMTS8
hsa-let-7a-5p	MIMAT0000062	NUP98	4928						VPS26B
hsa-let-7a-5p	MIMAT0000062	PGAP2	27315						TEAD4
hsa-let-7a-5p	MIMAT0000062	RHOG	391						VWF
hsa-let-7a-5p	MIMAT0000062	HBE1	3046						NCAPD2
hsa-let-7a-5p	MIMAT0000062	RRP8	23378						CHD4
hsa-let-7a-5p	MIMAT0000062	ILK	3611						USP5
hsa-let-7a-5p	MIMAT0000062	TPP1	1200						LPCAT3
hsa-let-7a-5p	MIMAT0000062	CTR9	9646						CLSTN3
hsa-let-7a-5p	MIMAT0000062	EIF4G2	1982						M6PR
hsa-let-7a-5p	MIMAT0000062	EIF4G2	1982						A2M
hsa-let-7a-5p	MIMAT0000062	DKK3	27122						DUSP16
hsa-let-7a-5p	MIMAT0000062	COPB1	1315						GPRC5A
hsa-let-7a-5p	MIMAT0000062	SOX6	55553						CMAS
hsa-let-7a-5p	MIMAT0000062	SOX6	55553						SOX5
hsa-let-7a-5p	MIMAT0000062	PLEKHA7	144100						RASSF8
hsa-let-7a-5p	MIMAT0000062	NAV2	89797						PPFIBP1
hsa-let-7a-5p	MIMAT0000062	LGR4	55366						MRPS35
hsa-let-7a-5p	MIMAT0000062	LDLRAD3	143458						PTHLH
hsa-let-7a-5p	MIMAT0000062	TTC17	55761						CCDC91
hsa-let-7a-5p	MIMAT0000062	ACCS	84680						FAR2
hsa-let-7a-5p	MIMAT0000062	PHF21A	51317						TMTC1
hsa-let-7a-5p	MIMAT0000062	PHF21A	51317						CAPRIN2
hsa-let-7a-5p	MIMAT0000062	MTCH2	23788						DENND5B
hsa-let-7a-5p	MIMAT0000062	MTCH2	23788						PUS7L
hsa-let-7a-5p	MIMAT0000062	NUP160	23279						ARID2
hsa-let-7a-5p	MIMAT0000062	NUP160	23279						SLC38A2
hsa-let-7a-5p	MIMAT0000062	PTPRJ	5795						LMBR1L
hsa-let-7a-5p	MIMAT0000062	SLC43A3	29015						SPATS2
hsa-let-7a-5p	MIMAT0000062	SLC43A1	8501						MCRS1
hsa-let-7a-5p	MIMAT0000062	SERPING1	710						TMBIM6
hsa-let-7a-5p	MIMAT0000062	PATL1	219988						SMARCD1
hsa-let-7a-5p	MIMAT0000062	SYT7	9066						DIP2B
hsa-let-7a-5p	MIMAT0000062	DAGLA	747						TFCP2
hsa-let-7a-5p	MIMAT0000062	FADS2	9415						KRT8
hsa-let-7a-5p	MIMAT0000062	FADS3	3995						MFSD5
hsa-let-7a-5p	MIMAT0000062	B3GAT3	26229						ESPL1
hsa-let-7a-5p	MIMAT0000062	HNRNPUL2-BSCL2	100534595						AAAS
hsa-let-7a-5p	MIMAT0000062	BSCL2	26580						SP1
hsa-let-7a-5p	MIMAT0000062	TTC9C	283237						PRR13
hsa-let-7a-5p	MIMAT0000062	MAP4K2	5871						ATF7
hsa-let-7a-5p	MIMAT0000062	ATG2A	23130						CBX5
hsa-let-7a-5p	MIMAT0000062	ARL2-SNX15	100528018						ITGA5
hsa-let-7a-5p	MIMAT0000062	CDCA5	113130						BLOC1S1
hsa-let-7a-5p	MIMAT0000062	SYVN1	84447						SUOX
hsa-let-7a-5p	MIMAT0000062	DPF2	5977						SMARCC2
hsa-let-7a-5p	MIMAT0000062	SCYL1	57410						ANKRD52
hsa-let-7a-5p	MIMAT0000062	EFEMP2	30008						STAT2
hsa-let-7a-5p	MIMAT0000062	PACS1	55690						NACA
hsa-let-7a-5p	MIMAT0000062	DPP3	10072						LRP1
hsa-let-7a-5p	MIMAT0000062	SPTBN2	6712						R3HDM2
hsa-let-7a-5p	MIMAT0000062	PC	5091						DTX3
hsa-let-7a-5p	MIMAT0000062	RHOD	29984						CDK4
hsa-let-7a-5p	MIMAT0000062	KDM2A	22992						SRGAP1
hsa-let-7a-5p	MIMAT0000062	PPP1CA	5499						MDM2
hsa-let-7a-5p	MIMAT0000062	RPS6KB2	6199						FRS2
hsa-let-7a-5p	MIMAT0000062	PPP6R3	55291						CCT2
hsa-let-7a-5p	MIMAT0000062	PPP6R3	55291						RAB3IP
hsa-let-7a-5p	MIMAT0000062	CPT1A	1374						PTPRB
hsa-let-7a-5p	MIMAT0000062	TPCN2	219931						ZFC3H1
hsa-let-7a-5p	MIMAT0000062	TPCN2	219931						OTOGL
hsa-let-7a-5p	MIMAT0000062	PPFIA1	8500						TMTC3
hsa-let-7a-5p	MIMAT0000062	PPFIA1	8500						ATP2B1
hsa-let-7a-5p	MIMAT0000062	NUMA1	4926						DCN
hsa-let-7a-5p	MIMAT0000062	INPPL1	3636						VEZT
hsa-let-7a-5p	MIMAT0000062	PDE2A	5138						USP44
hsa-let-7a-5p	MIMAT0000062	ARAP1	116985						APAF1
hsa-let-7a-5p	MIMAT0000062	STARD10	10809						UTP20
hsa-let-7a-5p	MIMAT0000062	PGM2L1	283209						SLC41A2
hsa-let-7a-5p	MIMAT0000062	ACER3	55331						APPL2
hsa-let-7a-5p	MIMAT0000062	PAK1	5058						RIC8B
hsa-let-7a-5p	MIMAT0000062	INTS4	92105						PRDM4
hsa-let-7a-5p	MIMAT0000062	NDUFC2-KCTD14	100532726						CORO1C
hsa-let-7a-5p	MIMAT0000062	ALG8	79053						ACACB
hsa-let-7a-5p	MIMAT0000062	PRSS23	11098						ATP2A2
hsa-let-7a-5p	MIMAT0000062	FAT3	120114						MAPKAPK5
hsa-let-7a-5p	MIMAT0000062	FAT3	120114						PTPN11
hsa-let-7a-5p	MIMAT0000062	ARHGAP42	143872						TPCN1
hsa-let-7a-5p	MIMAT0000062	CASP4	837						RBM19
hsa-let-7a-5p	MIMAT0000062	GUCY1A2	2977						MED13L
hsa-let-7a-5p	MIMAT0000062	PPP2R1B	5519						C12orf49
hsa-let-7a-5p	MIMAT0000062	RBM7	10179						HPD
hsa-let-7a-5p	MIMAT0000062	DDX6	1656						SBNO1
hsa-let-7a-5p	MIMAT0000062	DPAGT1	1798						NCOR2
hsa-let-7a-5p	MIMAT0000062	UBASH3B	84959						SFSWAP
hsa-let-7a-5p	MIMAT0000062	GRAMD1B	57476						EP400
hsa-let-7a-5p	MIMAT0000062	CHEK1	1111						FBRSL1
hsa-let-7a-5p	MIMAT0000062	FOXRED1	55572						POLE
hsa-let-7a-5p	MIMAT0000062	TIRAP	114609						XPO4
hsa-let-7a-5p	MIMAT0000062	ARHGAP32	9743						ZDHHC20
hsa-let-7a-5p	MIMAT0000062	ADAMTS8	11095						SACS
hsa-let-7a-5p	MIMAT0000062	VPS26B	112936						ATP8A2
hsa-let-7a-5p	MIMAT0000062	TEAD4	7004						CDK8
hsa-let-7a-5p	MIMAT0000062	VWF	7450						KATNAL1
hsa-let-7a-5p	MIMAT0000062	NCAPD2	9918						USPL1
hsa-let-7a-5p	MIMAT0000062	CHD4	1108						HSPH1
hsa-let-7a-5p	MIMAT0000062	USP5	8078						UFM1
hsa-let-7a-5p	MIMAT0000062	LPCAT3	10162						MRPS31
hsa-let-7a-5p	MIMAT0000062	CLSTN3	9746						DGKH
hsa-let-7a-5p	MIMAT0000062	CLSTN3	9746						LCP1
hsa-let-7a-5p	MIMAT0000062	M6PR	4074						RB1
hsa-let-7a-5p	MIMAT0000062	A2M	2						TRIM13
hsa-let-7a-5p	MIMAT0000062	DUSP16	80824						RNASEH2B
hsa-let-7a-5p	MIMAT0000062	DUSP16	80824						HNRNPA1L2
hsa-let-7a-5p	MIMAT0000062	GPRC5A	9052						DACH1
hsa-let-7a-5p	MIMAT0000062	CMAS	55907						MYCBP2
hsa-let-7a-5p	MIMAT0000062	SOX5	6660						RBM26
hsa-let-7a-5p	MIMAT0000062	RASSF8	11228						NDFIP2
hsa-let-7a-5p	MIMAT0000062	RASSF8	11228						PCCA
hsa-let-7a-5p	MIMAT0000062	PPFIBP1	8496						TMTC4
hsa-let-7a-5p	MIMAT0000062	MRPS35	60488						NALCN
hsa-let-7a-5p	MIMAT0000062	PTHLH	5744						TPP2
hsa-let-7a-5p	MIMAT0000062	PTHLH	5744						BIVM-ERCC5
hsa-let-7a-5p	MIMAT0000062	CCDC91	55297						IRS2
hsa-let-7a-5p	MIMAT0000062	FAR2	55711						COL4A2
hsa-let-7a-5p	MIMAT0000062	TMTC1	83857						ARHGEF7
hsa-let-7a-5p	MIMAT0000062	CAPRIN2	65981						TUBGCP3
hsa-let-7a-5p	MIMAT0000062	DENND5B	160518						LAMP1
hsa-let-7a-5p	MIMAT0000062	PUS7L	83448						OXA1L
hsa-let-7a-5p	MIMAT0000062	ARID2	196528						PRMT5
hsa-let-7a-5p	MIMAT0000062	SLC38A2	54407						RNF31
hsa-let-7a-5p	MIMAT0000062	LMBR1L	55716						IPO4
hsa-let-7a-5p	MIMAT0000062	SPATS2	65244						NYNRIN
hsa-let-7a-5p	MIMAT0000062	MCRS1	10445						PRKD1
hsa-let-7a-5p	MIMAT0000062	TMBIM6	7009						HECTD1
hsa-let-7a-5p	MIMAT0000062	TMBIM6	7009						SNX6
hsa-let-7a-5p	MIMAT0000062	SMARCD1	6602						BAZ1A
hsa-let-7a-5p	MIMAT0000062	DIP2B	57609						PNN
hsa-let-7a-5p	MIMAT0000062	TFCP2	7024						POLE2
hsa-let-7a-5p	MIMAT0000062	KRT8	3856						NEMF
hsa-let-7a-5p	MIMAT0000062	MFSD5	84975						MGAT2
hsa-let-7a-5p	MIMAT0000062	ESPL1	9700						SOS2
hsa-let-7a-5p	MIMAT0000062	AAAS	8086						L2HGDH
hsa-let-7a-5p	MIMAT0000062	SP1	6667						MAP4K5
hsa-let-7a-5p	MIMAT0000062	SP1	6667						GPR137C
hsa-let-7a-5p	MIMAT0000062	SP1	6667						SAMD4A
hsa-let-7a-5p	MIMAT0000062	PRR13	54458						SOCS4
hsa-let-7a-5p	MIMAT0000062	PRR13	54458						NAA30
hsa-let-7a-5p	MIMAT0000062	ATF7	11016						ARID4A
hsa-let-7a-5p	MIMAT0000062	ATF7	11016						SYNE2
hsa-let-7a-5p	MIMAT0000062	CBX5	23468						PLEKHG3
hsa-let-7a-5p	MIMAT0000062	ITGA5	3678						RAB15
hsa-let-7a-5p	MIMAT0000062	BLOC1S1	2647						FUT8
hsa-let-7a-5p	MIMAT0000062	SUOX	6821						GPHN
hsa-let-7a-5p	MIMAT0000062	SMARCC2	6601						ZFYVE26
hsa-let-7a-5p	MIMAT0000062	SMARCC2	6601						SYNJ2BP
hsa-let-7a-5p	MIMAT0000062	ANKRD52	283373						PAPLN
hsa-let-7a-5p	MIMAT0000062	STAT2	6773						ZNF410
hsa-let-7a-5p	MIMAT0000062	NACA	4666						ENTPD5
hsa-let-7a-5p	MIMAT0000062	LRP1	4035						ABCD4
hsa-let-7a-5p	MIMAT0000062	R3HDM2	22864						YLPM1
hsa-let-7a-5p	MIMAT0000062	DTX3	196403						TTLL5
hsa-let-7a-5p	MIMAT0000062	CDK4	1019						POMT2
hsa-let-7a-5p	MIMAT0000062	SRGAP1	57522						ADCK1
hsa-let-7a-5p	MIMAT0000062	MDM2	4193						CEP128
hsa-let-7a-5p	MIMAT0000062	FRS2	10818						SEL1L
hsa-let-7a-5p	MIMAT0000062	FRS2	10818						GALC
hsa-let-7a-5p	MIMAT0000062	CCT2	10576						PTPN21
hsa-let-7a-5p	MIMAT0000062	RAB3IP	117177						TDP1
hsa-let-7a-5p	MIMAT0000062	PTPRB	5787						LGMN
hsa-let-7a-5p	MIMAT0000062	PTPRB	5787						DICER1
hsa-let-7a-5p	MIMAT0000062	ZFC3H1	196441						DYNC1H1
hsa-let-7a-5p	MIMAT0000062	OTOGL	283310						INF2
hsa-let-7a-5p	MIMAT0000062	TMTC3	160418						PACS2
hsa-let-7a-5p	MIMAT0000062	ATP2B1	490						NIPA2
hsa-let-7a-5p	MIMAT0000062	DCN	1634						NIPA1
hsa-let-7a-5p	MIMAT0000062	VEZT	55591						OTUD7A
hsa-let-7a-5p	MIMAT0000062	VEZT	55591						AVEN
hsa-let-7a-5p	MIMAT0000062	USP44	84101						ACTC1
hsa-let-7a-5p	MIMAT0000062	APAF1	317						SPINT1
hsa-let-7a-5p	MIMAT0000062	UTP20	27340						RPAP1
hsa-let-7a-5p	MIMAT0000062	SLC41A2	84102						TYRO3
hsa-let-7a-5p	MIMAT0000062	APPL2	55198						MGA
hsa-let-7a-5p	MIMAT0000062	RIC8B	55188						MAP1A
hsa-let-7a-5p	MIMAT0000062	PRDM4	11108						FBN1
hsa-let-7a-5p	MIMAT0000062	CORO1C	23603						GALK2
hsa-let-7a-5p	MIMAT0000062	ACACB	32						USP8
hsa-let-7a-5p	MIMAT0000062	ATP2A2	488						TRPM7
hsa-let-7a-5p	MIMAT0000062	MAPKAPK5	8550						DMXL2
hsa-let-7a-5p	MIMAT0000062	PTPN11	5781						MAPK6
hsa-let-7a-5p	MIMAT0000062	TPCN1	53373						ARPP19
hsa-let-7a-5p	MIMAT0000062	RBM19	9904						FAM214A
hsa-let-7a-5p	MIMAT0000062	RBM19	9904						NEDD4
hsa-let-7a-5p	MIMAT0000062	MED13L	23389						RFX7
hsa-let-7a-5p	MIMAT0000062	C12orf49	79794						RNF111
hsa-let-7a-5p	MIMAT0000062	HPD	3242						MYO1E
hsa-let-7a-5p	MIMAT0000062	SBNO1	55206						RORA
hsa-let-7a-5p	MIMAT0000062	NCOR2	9612						HERC1
hsa-let-7a-5p	MIMAT0000062	NCOR2	9612						PARP16
hsa-let-7a-5p	MIMAT0000062	SFSWAP	6433						IGDCC3
hsa-let-7a-5p	MIMAT0000062	EP400	57634						DENND4A
hsa-let-7a-5p	MIMAT0000062	FBRSL1	57666						SMAD6
hsa-let-7a-5p	MIMAT0000062	POLE	5426						SMAD3
hsa-let-7a-5p	MIMAT0000062	XPO4	64328						PARP6
hsa-let-7a-5p	MIMAT0000062	ZDHHC20	253832						ARIH1
hsa-let-7a-5p	MIMAT0000062	SACS	26278						ISLR
hsa-let-7a-5p	MIMAT0000062	ATP8A2	51761						SEMA7A
hsa-let-7a-5p	MIMAT0000062	CDK8	1024						ARID3B
hsa-let-7a-5p	MIMAT0000062	KATNAL1	84056						ULK3
hsa-let-7a-5p	MIMAT0000062	USPL1	10208						MPI
hsa-let-7a-5p	MIMAT0000062	HSPH1	10808						SCAMP5
hsa-let-7a-5p	MIMAT0000062	UFM1	51569						SIN3A
hsa-let-7a-5p	MIMAT0000062	MRPS31	10240						TBC1D2B
hsa-let-7a-5p	MIMAT0000062	DGKH	160851						CPEB1
hsa-let-7a-5p	MIMAT0000062	LCP1	3936						AEN
hsa-let-7a-5p	MIMAT0000062	RB1	5925						FANCI
hsa-let-7a-5p	MIMAT0000062	TRIM13	10206						ANPEP
hsa-let-7a-5p	MIMAT0000062	RNASEH2B	79621						CRTC3
hsa-let-7a-5p	MIMAT0000062	HNRNPA1L2	144983						SLCO3A1
hsa-let-7a-5p	MIMAT0000062	DACH1	1602						IGF1R
hsa-let-7a-5p	MIMAT0000062	MYCBP2	23077						LRRC28
hsa-let-7a-5p	MIMAT0000062	RBM26	64062						NME4
hsa-let-7a-5p	MIMAT0000062	NDFIP2	54602						RAB40C
hsa-let-7a-5p	MIMAT0000062	PCCA	5095						CACNA1H
hsa-let-7a-5p	MIMAT0000062	TMTC4	84899						CLCN7
hsa-let-7a-5p	MIMAT0000062	NALCN	259232						TSC2
hsa-let-7a-5p	MIMAT0000062	TPP2	7174						PKD1
hsa-let-7a-5p	MIMAT0000062	BIVM-ERCC5	100533467						CCNF
hsa-let-7a-5p	MIMAT0000062	IRS2	8660						MGRN1
hsa-let-7a-5p	MIMAT0000062	COL4A2	1284						NUBP1
hsa-let-7a-5p	MIMAT0000062	ARHGEF7	8874						RMI2
hsa-let-7a-5p	MIMAT0000062	TUBGCP3	10426						TXNDC11
hsa-let-7a-5p	MIMAT0000062	TUBGCP3	10426						SNX29
hsa-let-7a-5p	MIMAT0000062	LAMP1	3916						ABCC1
hsa-let-7a-5p	MIMAT0000062	OXA1L	5018						NOMO1
hsa-let-7a-5p	MIMAT0000062	PRMT5	10419						ABCC6
hsa-let-7a-5p	MIMAT0000062	RNF31	55072						ITPRIPL2
hsa-let-7a-5p	MIMAT0000062	RNF31	55072						CCP110
hsa-let-7a-5p	MIMAT0000062	IPO4	79711						SLC7A5P2
hsa-let-7a-5p	MIMAT0000062	IPO4	79711						EEF2K
hsa-let-7a-5p	MIMAT0000062	NYNRIN	57523						PLK1
hsa-let-7a-5p	MIMAT0000062	PRKD1	5587						XPO6
hsa-let-7a-5p	MIMAT0000062	HECTD1	25831						EIF3C
hsa-let-7a-5p	MIMAT0000062	SNX6	58533						CLN3
hsa-let-7a-5p	MIMAT0000062	BAZ1A	11177						NUPR1
hsa-let-7a-5p	MIMAT0000062	PNN	5411						SPNS1
hsa-let-7a-5p	MIMAT0000062	POLE2	5427						BOLA2
hsa-let-7a-5p	MIMAT0000062	NEMF	9147						PPP4C
hsa-let-7a-5p	MIMAT0000062	MGAT2	4247						YPEL3
hsa-let-7a-5p	MIMAT0000062	SOS2	6655						CORO1A
hsa-let-7a-5p	MIMAT0000062	L2HGDH	79944						ZNF48
hsa-let-7a-5p	MIMAT0000062	MAP4K5	11183						ITGAL
hsa-let-7a-5p	MIMAT0000062	GPR137C	283554						SRCAP
hsa-let-7a-5p	MIMAT0000062	SAMD4A	23034						ORAI3
hsa-let-7a-5p	MIMAT0000062	SOCS4	122809						SETD1A
hsa-let-7a-5p	MIMAT0000062	NAA30	122830						PRSS8
hsa-let-7a-5p	MIMAT0000062	ARID4A	5926						C16orf58
hsa-let-7a-5p	MIMAT0000062	SYNE2	23224						DNAJA2
hsa-let-7a-5p	MIMAT0000062	PLEKHG3	26030						N4BP1
hsa-let-7a-5p	MIMAT0000062	RAB15	376267						ADCY7
hsa-let-7a-5p	MIMAT0000062	FUT8	2530						ARL2BP
hsa-let-7a-5p	MIMAT0000062	GPHN	10243						CCL22
hsa-let-7a-5p	MIMAT0000062	ZFYVE26	23503						DYNC1LI2
hsa-let-7a-5p	MIMAT0000062	SYNJ2BP	55333						PDP2
hsa-let-7a-5p	MIMAT0000062	PAPLN	89932						E2F4
hsa-let-7a-5p	MIMAT0000062	ZNF410	57862						FHOD1
hsa-let-7a-5p	MIMAT0000062	ENTPD5	957						ATP6V0D1
hsa-let-7a-5p	MIMAT0000062	ABCD4	5826						NFATC3
hsa-let-7a-5p	MIMAT0000062	YLPM1	56252						ESRP2
hsa-let-7a-5p	MIMAT0000062	TTLL5	23093						PLA2G15
hsa-let-7a-5p	MIMAT0000062	POMT2	29954						SLC7A6
hsa-let-7a-5p	MIMAT0000062	ADCK1	57143						COG8
hsa-let-7a-5p	MIMAT0000062	CEP128	145508						NFAT5
hsa-let-7a-5p	MIMAT0000062	SEL1L	6400						PDPR
hsa-let-7a-5p	MIMAT0000062	GALC	2581						DDX19B
hsa-let-7a-5p	MIMAT0000062	PTPN21	11099						PHLPP2
hsa-let-7a-5p	MIMAT0000062	TDP1	55775						IST1
hsa-let-7a-5p	MIMAT0000062	LGMN	5641						ZFHX3
hsa-let-7a-5p	MIMAT0000062	DICER1	23405						RFWD3
hsa-let-7a-5p	MIMAT0000062	DYNC1H1	1778						WDR59
hsa-let-7a-5p	MIMAT0000062	INF2	64423						GAN
hsa-let-7a-5p	MIMAT0000062	PACS2	23241						HSDL1
hsa-let-7a-5p	MIMAT0000062	NIPA2	81614						USP10
hsa-let-7a-5p	MIMAT0000062	NIPA1	123606						CRISPLD2
hsa-let-7a-5p	MIMAT0000062	OTUD7A	161725						GINS2
hsa-let-7a-5p	MIMAT0000062	AVEN	57099						BANP
hsa-let-7a-5p	MIMAT0000062	ACTC1	70						RPL13
hsa-let-7a-5p	MIMAT0000062	SPINT1	6692						AFG3L1P
hsa-let-7a-5p	MIMAT0000062	RPAP1	26015						YWHAE
hsa-let-7a-5p	MIMAT0000062	TYRO3	7301						HIC1
hsa-let-7a-5p	MIMAT0000062	MGA	23269						SMG6
hsa-let-7a-5p	MIMAT0000062	MAP1A	4130						P2RX5-TAX1BP3
hsa-let-7a-5p	MIMAT0000062	FBN1	2200						ATP2A3
hsa-let-7a-5p	MIMAT0000062	GALK2	2585						ZZEF1
hsa-let-7a-5p	MIMAT0000062	USP8	9101						ANKFY1
hsa-let-7a-5p	MIMAT0000062	TRPM7	54822						MINK1
hsa-let-7a-5p	MIMAT0000062	DMXL2	23312						PITPNM3
hsa-let-7a-5p	MIMAT0000062	MAPK6	5597						PLSCR3
hsa-let-7a-5p	MIMAT0000062	ARPP19	10776						CHRNB1
hsa-let-7a-5p	MIMAT0000062	FAM214A	56204						POLR2A
hsa-let-7a-5p	MIMAT0000062	NEDD4	4734						KDM6B
hsa-let-7a-5p	MIMAT0000062	RFX7	64864						CHD3
hsa-let-7a-5p	MIMAT0000062	RNF111	54778						TRAPPC1
hsa-let-7a-5p	MIMAT0000062	MYO1E	4643						PIK3R5
hsa-let-7a-5p	MIMAT0000062	RORA	6095						NTN1
hsa-let-7a-5p	MIMAT0000062	HERC1	8925						GLP2R
hsa-let-7a-5p	MIMAT0000062	PARP16	54956						TMEM220
hsa-let-7a-5p	MIMAT0000062	IGDCC3	9543						MAP2K4
hsa-let-7a-5p	MIMAT0000062	DENND4A	10260						COX10
hsa-let-7a-5p	MIMAT0000062	SMAD6	4091						ZNF286A
hsa-let-7a-5p	MIMAT0000062	SMAD3	4088						NCOR1
hsa-let-7a-5p	MIMAT0000062	SMAD3	4088						TRPV2
hsa-let-7a-5p	MIMAT0000062	PARP6	56965						FLCN
hsa-let-7a-5p	MIMAT0000062	ARIH1	25820						EPN2
hsa-let-7a-5p	MIMAT0000062	ISLR	3671						NLK
hsa-let-7a-5p	MIMAT0000062	ISLR	3671						TNFAIP1
hsa-let-7a-5p	MIMAT0000062	ISLR	3671						UNC119
hsa-let-7a-5p	MIMAT0000062	ISLR	3671						ALDOC
hsa-let-7a-5p	MIMAT0000062	SEMA7A	8482						TLCD1
hsa-let-7a-5p	MIMAT0000062	SEMA7A	8482						TAOK1
hsa-let-7a-5p	MIMAT0000062	ARID3B	10620						GIT1
hsa-let-7a-5p	MIMAT0000062	ULK3	25989						SSH2
hsa-let-7a-5p	MIMAT0000062	MPI	4351						ATAD5
hsa-let-7a-5p	MIMAT0000062	SCAMP5	192683						LRRC37BP1
hsa-let-7a-5p	MIMAT0000062	SIN3A	25942						SUZ12
hsa-let-7a-5p	MIMAT0000062	TBC1D2B	23102						NF1
hsa-let-7a-5p	MIMAT0000062	CPEB1	64506						RAB11FIP4
hsa-let-7a-5p	MIMAT0000062	CPEB1	64506						RFFL
hsa-let-7a-5p	MIMAT0000062	AEN	64782						CCL3
hsa-let-7a-5p	MIMAT0000062	FANCI	55215						MYO19
hsa-let-7a-5p	MIMAT0000062	ANPEP	290						TADA2A
hsa-let-7a-5p	MIMAT0000062	CRTC3	64784						LASP1
hsa-let-7a-5p	MIMAT0000062	SLCO3A1	28232						CDK12
hsa-let-7a-5p	MIMAT0000062	IGF1R	3480						PGAP3
hsa-let-7a-5p	MIMAT0000062	LRRC28	123355						ERBB2
hsa-let-7a-5p	MIMAT0000062	NME4	4833						JUP
hsa-let-7a-5p	MIMAT0000062	RAB40C	57799						ACLY
hsa-let-7a-5p	MIMAT0000062	CACNA1H	8912						KAT2A
hsa-let-7a-5p	MIMAT0000062	CLCN7	1186						STAT3
hsa-let-7a-5p	MIMAT0000062	TSC2	7249						TUBG1
hsa-let-7a-5p	MIMAT0000062	PKD1	5310						EZH1
hsa-let-7a-5p	MIMAT0000062	CCNF	899						VPS25
hsa-let-7a-5p	MIMAT0000062	MGRN1	23295						TMEM106A
hsa-let-7a-5p	MIMAT0000062	NUBP1	4682						ETV4
hsa-let-7a-5p	MIMAT0000062	RMI2	116028						MPP3
hsa-let-7a-5p	MIMAT0000062	TXNDC11	51061						TMEM101
hsa-let-7a-5p	MIMAT0000062	SNX29	92017						ITGA2B
hsa-let-7a-5p	MIMAT0000062	ABCC1	4363						GJC1
hsa-let-7a-5p	MIMAT0000062	ABCC1	4363						PLCD3
hsa-let-7a-5p	MIMAT0000062	NOMO1	23420						WNT3
hsa-let-7a-5p	MIMAT0000062	NOMO1	23420						PNPO
hsa-let-7a-5p	MIMAT0000062	ABCC6	368						SNX11
hsa-let-7a-5p	MIMAT0000062	ABCC6	368						HOXB4
hsa-let-7a-5p	MIMAT0000062	ITPRIPL2	162073						IGF2BP1
hsa-let-7a-5p	MIMAT0000062	ITPRIPL2	162073						ZNF652
hsa-let-7a-5p	MIMAT0000062	CCP110	9738						COL1A1
hsa-let-7a-5p	MIMAT0000062	SLC7A5P2	387254						XYLT2
hsa-let-7a-5p	MIMAT0000062	EEF2K	29904						DGKE
hsa-let-7a-5p	MIMAT0000062	EEF2K	29904						COIL
hsa-let-7a-5p	MIMAT0000062	PLK1	5347						TRIM37
hsa-let-7a-5p	MIMAT0000062	XPO6	23214						RPS6KB1
hsa-let-7a-5p	MIMAT0000062	EIF3C	8663						RNFT1
hsa-let-7a-5p	MIMAT0000062	CLN3	1201						INTS2
hsa-let-7a-5p	MIMAT0000062	CLN3	1201						MED13
hsa-let-7a-5p	MIMAT0000062	NUPR1	26471						MRC2
hsa-let-7a-5p	MIMAT0000062	EIF3C	8663						TANC2
hsa-let-7a-5p	MIMAT0000062	SPNS1	83985						LRRC37A3
hsa-let-7a-5p	MIMAT0000062	SPNS1	83985						PRKCA
hsa-let-7a-5p	MIMAT0000062	BOLA2	552900						HELZ
hsa-let-7a-5p	MIMAT0000062	PPP4C	5531						BPTF
hsa-let-7a-5p	MIMAT0000062	YPEL3	83719						KPNA2
hsa-let-7a-5p	MIMAT0000062	CORO1A	11151						SLC16A6
hsa-let-7a-5p	MIMAT0000062	ZNF48	197407						WIPI1
hsa-let-7a-5p	MIMAT0000062	ITGAL	3683						C17orf80
hsa-let-7a-5p	MIMAT0000062	SRCAP	10847						SLC9A3R1
hsa-let-7a-5p	MIMAT0000062	ORAI3	93129						KCTD2
hsa-let-7a-5p	MIMAT0000062	SETD1A	9739						GGA3
hsa-let-7a-5p	MIMAT0000062	PRSS8	5652						GALK1
hsa-let-7a-5p	MIMAT0000062	C16orf58	64755						MRPL38
hsa-let-7a-5p	MIMAT0000062	DNAJA2	10294						ACOX1
hsa-let-7a-5p	MIMAT0000062	N4BP1	9683						UBE2O
hsa-let-7a-5p	MIMAT0000062	ADCY7	113						MGAT5B
hsa-let-7a-5p	MIMAT0000062	ARL2BP	23568						TNRC6C
hsa-let-7a-5p	MIMAT0000062	CCL22	6367						TMC6
hsa-let-7a-5p	MIMAT0000062	DYNC1LI2	1783						PGS1
hsa-let-7a-5p	MIMAT0000062	PDP2	57546						USP36
hsa-let-7a-5p	MIMAT0000062	E2F4	1874						LGALS3BP
hsa-let-7a-5p	MIMAT0000062	FHOD1	29109						CANT1
hsa-let-7a-5p	MIMAT0000062	ATP6V0D1	9114						RNF213
hsa-let-7a-5p	MIMAT0000062	NFATC3	4775						ACTG1
hsa-let-7a-5p	MIMAT0000062	ESRP2	80004						MRPL12
hsa-let-7a-5p	MIMAT0000062	PLA2G15	23659						PCYT2
hsa-let-7a-5p	MIMAT0000062	SLC7A6	9057						CCDC57
hsa-let-7a-5p	MIMAT0000062	COG8	84342						SLC16A3
hsa-let-7a-5p	MIMAT0000062	NFAT5	10725						CSNK1D
hsa-let-7a-5p	MIMAT0000062	PDPR	55066						RAB31
hsa-let-7a-5p	MIMAT0000062	DDX19B	11269						PIEZO2
hsa-let-7a-5p	MIMAT0000062	PHLPP2	23035						CEP192
hsa-let-7a-5p	MIMAT0000062	IST1	9798						FAM210A
hsa-let-7a-5p	MIMAT0000062	ZFHX3	463						RNMT
hsa-let-7a-5p	MIMAT0000062	RFWD3	55159						RBBP8
hsa-let-7a-5p	MIMAT0000062	WDR59	79726						RIOK3
hsa-let-7a-5p	MIMAT0000062	GAN	8139						TTC39C
hsa-let-7a-5p	MIMAT0000062	HSDL1	83693						TRAPPC8
hsa-let-7a-5p	MIMAT0000062	USP10	9100						MAPRE2
hsa-let-7a-5p	MIMAT0000062	CRISPLD2	83716						FHOD3
hsa-let-7a-5p	MIMAT0000062	GINS2	51659						PIK3C3
hsa-let-7a-5p	MIMAT0000062	BANP	54971						EPG5
hsa-let-7a-5p	MIMAT0000062	BANP	54971						SMAD2
hsa-let-7a-5p	MIMAT0000062	RPL13	6137						LIPG
hsa-let-7a-5p	MIMAT0000062	AFG3L1P	172						CXXC1
hsa-let-7a-5p	MIMAT0000062	YWHAE	7531						ME2
hsa-let-7a-5p	MIMAT0000062	YWHAE	7531						TNFRSF11A
hsa-let-7a-5p	MIMAT0000062	HIC1	3090						ZCCHC2
hsa-let-7a-5p	MIMAT0000062	SMG6	23293						PHLPP1
hsa-let-7a-5p	MIMAT0000062	P2RX5-TAX1BP3	100533970						ZNF407
hsa-let-7a-5p	MIMAT0000062	ATP2A3	489						CTDP1
hsa-let-7a-5p	MIMAT0000062	ZZEF1	23140						CDC34
hsa-let-7a-5p	MIMAT0000062	ANKFY1	51479						SBNO2
hsa-let-7a-5p	MIMAT0000062	MINK1	50488						MIDN
hsa-let-7a-5p	MIMAT0000062	PITPNM3	83394						ATP8B3
hsa-let-7a-5p	MIMAT0000062	PLSCR3	57048						REXO1
hsa-let-7a-5p	MIMAT0000062	PLSCR3	57048						AP3D1
hsa-let-7a-5p	MIMAT0000062	CHRNB1	1140						DOT1L
hsa-let-7a-5p	MIMAT0000062	CHRNB1	1140						NCLN
hsa-let-7a-5p	MIMAT0000062	POLR2A	5430						FZR1
hsa-let-7a-5p	MIMAT0000062	POLR2A	5430						LRG1
hsa-let-7a-5p	MIMAT0000062	KDM6B	23135						PTPRS
hsa-let-7a-5p	MIMAT0000062	CHD3	1107						TNFSF9
hsa-let-7a-5p	MIMAT0000062	TRAPPC1	58485						C3
hsa-let-7a-5p	MIMAT0000062	PIK3R5	23533						TRIP10
hsa-let-7a-5p	MIMAT0000062	NTN1	9423						ZNF557
hsa-let-7a-5p	MIMAT0000062	GLP2R	9340						INSR
hsa-let-7a-5p	MIMAT0000062	TMEM220	388335						CAMSAP3
hsa-let-7a-5p	MIMAT0000062	MAP2K4	6416						MAP2K7
hsa-let-7a-5p	MIMAT0000062	COX10	1352						CERS4
hsa-let-7a-5p	MIMAT0000062	ZNF286A	57335						MYO1F
hsa-let-7a-5p	MIMAT0000062	NCOR1	9611						MUC16
hsa-let-7a-5p	MIMAT0000062	TRPV2	51393						FBXL12
hsa-let-7a-5p	MIMAT0000062	FLCN	201163						P2RY11
hsa-let-7a-5p	MIMAT0000062	EPN2	22905						ICAM1
hsa-let-7a-5p	MIMAT0000062	NLK	51701						SLC44A2
hsa-let-7a-5p	MIMAT0000062	TNFAIP1	7126						CARM1
hsa-let-7a-5p	MIMAT0000062	UNC119	9094						SMARCA4
hsa-let-7a-5p	MIMAT0000062	ALDOC	230						LDLR
hsa-let-7a-5p	MIMAT0000062	TLCD1	116238						SPC24
hsa-let-7a-5p	MIMAT0000062	TAOK1	57551						ZNF700
hsa-let-7a-5p	MIMAT0000062	GIT1	28964						TNPO2
hsa-let-7a-5p	MIMAT0000062	SSH2	85464						TRMT1
hsa-let-7a-5p	MIMAT0000062	ATAD5	79915						PALM3
hsa-let-7a-5p	MIMAT0000062	LRRC37BP1	147172						GIPC1
hsa-let-7a-5p	MIMAT0000062	SUZ12	23512						AP1M1
hsa-let-7a-5p	MIMAT0000062	NF1	4763						MYO9B
hsa-let-7a-5p	MIMAT0000062	RAB11FIP4	84440						ANO8
hsa-let-7a-5p	MIMAT0000062	RFFL	117584						ELL
hsa-let-7a-5p	MIMAT0000062	CCL3	6348						COPE
hsa-let-7a-5p	MIMAT0000062	CCL3	6348						SLC25A42
hsa-let-7a-5p	MIMAT0000062	CCL3	6348						TMEM161A
hsa-let-7a-5p	MIMAT0000062	MYO19	80179						GATAD2A
hsa-let-7a-5p	MIMAT0000062	MYO19	80179						GMIP
hsa-let-7a-5p	MIMAT0000062	MYO19	80179						ZNF792
hsa-let-7a-5p	MIMAT0000062	MYO19	80179						GRAMD1A
hsa-let-7a-5p	MIMAT0000062	TADA2A	6871						TMEM147
hsa-let-7a-5p	MIMAT0000062	TADA2A	6871						PSENEN
hsa-let-7a-5p	MIMAT0000062	TADA2A	6871						WDR62
hsa-let-7a-5p	MIMAT0000062	TADA2A	6871						HNRNPL
hsa-let-7a-5p	MIMAT0000062	LASP1	3927						SARS2
hsa-let-7a-5p	MIMAT0000062	CDK12	51755						FBL
hsa-let-7a-5p	MIMAT0000062	PGAP3	93210						SERTAD1
hsa-let-7a-5p	MIMAT0000062	ERBB2	2064						SHKBP1
hsa-let-7a-5p	MIMAT0000062	JUP	3728						ITPKC
hsa-let-7a-5p	MIMAT0000062	ACLY	47						C19orf54
hsa-let-7a-5p	MIMAT0000062	KAT2A	2648						ARHGEF1
hsa-let-7a-5p	MIMAT0000062	STAT3	6774						POU2F2
hsa-let-7a-5p	MIMAT0000062	TUBG1	7283						LYPD3
hsa-let-7a-5p	MIMAT0000062	EZH1	2145						XRCC1
hsa-let-7a-5p	MIMAT0000062	VPS25	84313						TOMM40
hsa-let-7a-5p	MIMAT0000062	TMEM106A	113277						MARK4
hsa-let-7a-5p	MIMAT0000062	ETV4	2118						ERCC2
hsa-let-7a-5p	MIMAT0000062	MPP3	4356						BBC3
hsa-let-7a-5p	MIMAT0000062	TMEM101	84336						DHX34
hsa-let-7a-5p	MIMAT0000062	ITGA2B	3674						LIG1
hsa-let-7a-5p	MIMAT0000062	GJC1	10052						TMEM143
hsa-let-7a-5p	MIMAT0000062	GJC1	10052						KDELR1
hsa-let-7a-5p	MIMAT0000062	PLCD3	113026						FTL
hsa-let-7a-5p	MIMAT0000062	WNT3	7473						CPT1C
hsa-let-7a-5p	MIMAT0000062	WNT3	7473						MYH14
hsa-let-7a-5p	MIMAT0000062	WNT3	7473						CLEC11A
hsa-let-7a-5p	MIMAT0000062	PNPO	55163						ZNF28
hsa-let-7a-5p	MIMAT0000062	SNX11	29916						MYADM
hsa-let-7a-5p	MIMAT0000062	HOXB4	3214						PRPF31
hsa-let-7a-5p	MIMAT0000062	IGF2BP1	10642						LENG8
hsa-let-7a-5p	MIMAT0000062	ZNF652	22834						NLRP2
hsa-let-7a-5p	MIMAT0000062	COL1A1	1277						PPP6R1
hsa-let-7a-5p	MIMAT0000062	XYLT2	64132						NAT14
hsa-let-7a-5p	MIMAT0000062	DGKE	8526						ZNF579
hsa-let-7a-5p	MIMAT0000062	COIL	8161						FIZ1
hsa-let-7a-5p	MIMAT0000062	TRIM37	4591						ZNF524
hsa-let-7a-5p	MIMAT0000062	RPS6KB1	6198						ZNF784
hsa-let-7a-5p	MIMAT0000062	RNFT1	51136						ZNF581
hsa-let-7a-5p	MIMAT0000062	INTS2	57508						ZNF551
hsa-let-7a-5p	MIMAT0000062	MED13	9969						ZNF586
hsa-let-7a-5p	MIMAT0000062	MRC2	9902						ZNF587
hsa-let-7a-5p	MIMAT0000062	TANC2	26115						ZNF544
hsa-let-7a-5p	MIMAT0000062	LRRC37A3	374819						ZNF8
hsa-let-7a-5p	MIMAT0000062	PRKCA	5578						RBCK1
hsa-let-7a-5p	MIMAT0000062	HELZ	9931						UBOX5
hsa-let-7a-5p	MIMAT0000062	BPTF	2186						CDC25B
hsa-let-7a-5p	MIMAT0000062	BPTF	2186						PLCB1
hsa-let-7a-5p	MIMAT0000062	KPNA2	3838						RRBP1
hsa-let-7a-5p	MIMAT0000062	SLC16A6	9120						SNX5
hsa-let-7a-5p	MIMAT0000062	WIPI1	55062						SEC23B
hsa-let-7a-5p	MIMAT0000062	C17orf80	55028						DTD1
hsa-let-7a-5p	MIMAT0000062	SLC9A3R1	9368						RALGAPA2
hsa-let-7a-5p	MIMAT0000062	KCTD2	23510						XRN2
hsa-let-7a-5p	MIMAT0000062	GGA3	23163						CST3
hsa-let-7a-5p	MIMAT0000062	GALK1	2584						ZNF337
hsa-let-7a-5p	MIMAT0000062	MRPL38	64978						HM13
hsa-let-7a-5p	MIMAT0000062	ACOX1	51						ASXL1
hsa-let-7a-5p	MIMAT0000062	UBE2O	63893						CDK5RAP1
hsa-let-7a-5p	MIMAT0000062	MGAT5B	146664						ZNF341
hsa-let-7a-5p	MIMAT0000062	MGAT5B	146664						EIF2S2
hsa-let-7a-5p	MIMAT0000062	TNRC6C	57690						ITCH
hsa-let-7a-5p	MIMAT0000062	TMC6	11322						PIGU
hsa-let-7a-5p	MIMAT0000062	PGS1	9489						GGT7
hsa-let-7a-5p	MIMAT0000062	USP36	57602						NFS1
hsa-let-7a-5p	MIMAT0000062	LGALS3BP	3959						DLGAP4
hsa-let-7a-5p	MIMAT0000062	CANT1	124583						RPN2
hsa-let-7a-5p	MIMAT0000062	CANT1	124583						CTNNBL1
hsa-let-7a-5p	MIMAT0000062	RNF213	57674						TTI1
hsa-let-7a-5p	MIMAT0000062	ACTG1	71						RALGAPB
hsa-let-7a-5p	MIMAT0000062	ACTG1	71						ZHX3
hsa-let-7a-5p	MIMAT0000062	MRPL12	6182						HNF4A
hsa-let-7a-5p	MIMAT0000062	PCYT2	5833						ADA
hsa-let-7a-5p	MIMAT0000062	CCDC57	284001						CTSA
hsa-let-7a-5p	MIMAT0000062	SLC16A3	9123						SLC35C2
hsa-let-7a-5p	MIMAT0000062	CSNK1D	1453						TP53RK
hsa-let-7a-5p	MIMAT0000062	RAB31	11031						SLC2A10
hsa-let-7a-5p	MIMAT0000062	PIEZO2	63895						ZMYND8
hsa-let-7a-5p	MIMAT0000062	CEP192	55125						PREX1
hsa-let-7a-5p	MIMAT0000062	FAM210A	125228						SLC9A8
hsa-let-7a-5p	MIMAT0000062	RNMT	8731						RNF114
hsa-let-7a-5p	MIMAT0000062	RBBP8	5932						PARD6B
hsa-let-7a-5p	MIMAT0000062	RIOK3	8780						SALL4
hsa-let-7a-5p	MIMAT0000062	TTC39C	125488						AURKA
hsa-let-7a-5p	MIMAT0000062	TRAPPC8	22878						RAB22A
hsa-let-7a-5p	MIMAT0000062	MAPRE2	10982						STX16
hsa-let-7a-5p	MIMAT0000062	MAPRE2	10982						LAMA5
hsa-let-7a-5p	MIMAT0000062	FHOD3	80206						DNAJC5
hsa-let-7a-5p	MIMAT0000062	PIK3C3	5289						USP25
hsa-let-7a-5p	MIMAT0000062	EPG5	57724						BACH1
hsa-let-7a-5p	MIMAT0000062	SMAD2	4087						IFNAR1
hsa-let-7a-5p	MIMAT0000062	LIPG	9388						DONSON
hsa-let-7a-5p	MIMAT0000062	CXXC1	30827						PIGP
hsa-let-7a-5p	MIMAT0000062	ME2	4200						BRWD1
hsa-let-7a-5p	MIMAT0000062	TNFRSF11A	8792						RRP1B
hsa-let-7a-5p	MIMAT0000062	ZCCHC2	54877						TRAPPC10
hsa-let-7a-5p	MIMAT0000062	PHLPP1	23239						PWP2
hsa-let-7a-5p	MIMAT0000062	ZNF407	55628						SLC19A1
hsa-let-7a-5p	MIMAT0000062	CTDP1	9150						MICAL3
hsa-let-7a-5p	MIMAT0000062	CTDP1	9150						HIRA
hsa-let-7a-5p	MIMAT0000062	CDC34	997						ARVCF
hsa-let-7a-5p	MIMAT0000062	SBNO2	22904						PI4KA
hsa-let-7a-5p	MIMAT0000062	SBNO2	22904						HIC2
hsa-let-7a-5p	MIMAT0000062	MIDN	90007						PRAME
hsa-let-7a-5p	MIMAT0000062	ATP8B3	148229						SMARCB1
hsa-let-7a-5p	MIMAT0000062	REXO1	57455						CABIN1
hsa-let-7a-5p	MIMAT0000062	AP3D1	8943						TTC28
hsa-let-7a-5p	MIMAT0000062	AP3D1	8943						THOC5
hsa-let-7a-5p	MIMAT0000062	DOT1L	84444						MTMR3
hsa-let-7a-5p	MIMAT0000062	NCLN	56926						DUSP18
hsa-let-7a-5p	MIMAT0000062	FZR1	51343						EIF4ENIF1
hsa-let-7a-5p	MIMAT0000062	LRG1	116844						SFI1
hsa-let-7a-5p	MIMAT0000062	PTPRS	5802						PISD
hsa-let-7a-5p	MIMAT0000062	TNFSF9	8744						DEPDC5
hsa-let-7a-5p	MIMAT0000062	C3	718						APOL2
hsa-let-7a-5p	MIMAT0000062	TRIP10	9322						FOXRED2
hsa-let-7a-5p	MIMAT0000062	ZNF557	79230						TST
hsa-let-7a-5p	MIMAT0000062	INSR	3643						MFNG
hsa-let-7a-5p	MIMAT0000062	CAMSAP3	57662						TRIOBP
hsa-let-7a-5p	MIMAT0000062	MAP2K7	5609						CSNK1E
hsa-let-7a-5p	MIMAT0000062	CERS4	79603						JOSD1
hsa-let-7a-5p	MIMAT0000062	MYO1F	4542						SYNGR1
hsa-let-7a-5p	MIMAT0000062	MUC16	94025						XPNPEP3
hsa-let-7a-5p	MIMAT0000062	FBXL12	54850						TCF20
hsa-let-7a-5p	MIMAT0000062	P2RY11	5032						CYB5R3
hsa-let-7a-5p	MIMAT0000062	ICAM1	3383						PRR5-ARHGAP8
hsa-let-7a-5p	MIMAT0000062	SLC44A2	57153						KIAA0930
hsa-let-7a-5p	MIMAT0000062	SLC44A2	57153						FAM118A
hsa-let-7a-5p	MIMAT0000062	CARM1	10498						FBLN1
hsa-let-7a-5p	MIMAT0000062	SMARCA4	6597						MIRLET7BHG
hsa-let-7a-5p	MIMAT0000062	SMARCA4	6597						CELSR1
hsa-let-7a-5p	MIMAT0000062	LDLR	3949						TRABD
hsa-let-7a-5p	MIMAT0000062	LDLR	3949						TUBGCP6
hsa-let-7a-5p	MIMAT0000062	SPC24	147841						MAPK11
hsa-let-7a-5p	MIMAT0000062	ZNF700	90592						SBF1
hsa-let-7a-5p	MIMAT0000062	TNPO2	30000						WWC3
hsa-let-7a-5p	MIMAT0000062	TNPO2	30000						CTPS2
hsa-let-7a-5p	MIMAT0000062	TRMT1	55621						RPS6KA3
hsa-let-7a-5p	MIMAT0000062	PALM3	342979						MBTPS2
hsa-let-7a-5p	MIMAT0000062	PALM3	342979						POLA1
hsa-let-7a-5p	MIMAT0000062	GIPC1	10755						DMD
hsa-let-7a-5p	MIMAT0000062	AP1M1	8907						XK
hsa-let-7a-5p	MIMAT0000062	MYO9B	4650						CYBB
hsa-let-7a-5p	MIMAT0000062	ANO8	57719						MED14
hsa-let-7a-5p	MIMAT0000062	ELL	8178						USP9X
hsa-let-7a-5p	MIMAT0000062	COPE	11316						DDX3X
hsa-let-7a-5p	MIMAT0000062	SLC25A42	284439						CASK
hsa-let-7a-5p	MIMAT0000062	TMEM161A	54929						KDM6A
hsa-let-7a-5p	MIMAT0000062	GATAD2A	54815						RBM10
hsa-let-7a-5p	MIMAT0000062	GMIP	51291						USP11
hsa-let-7a-5p	MIMAT0000062	ZNF792	126375						SLC38A5
hsa-let-7a-5p	MIMAT0000062	GRAMD1A	57655						PORCN
hsa-let-7a-5p	MIMAT0000062	TMEM147	10430						TIMM17B
hsa-let-7a-5p	MIMAT0000062	TMEM147	10430						SLC35A2
hsa-let-7a-5p	MIMAT0000062	PSENEN	55851						KDM5C
hsa-let-7a-5p	MIMAT0000062	WDR62	284403						SMC1A
hsa-let-7a-5p	MIMAT0000062	HNRNPL	3191						HUWE1
hsa-let-7a-5p	MIMAT0000062	HNRNPL	3191						PHF8
hsa-let-7a-5p	MIMAT0000062	SARS2	54938						MSN
hsa-let-7a-5p	MIMAT0000062	SARS2	54938						OPHN1
hsa-let-7a-5p	MIMAT0000062	FBL	2091						OGT
hsa-let-7a-5p	MIMAT0000062	FBL	2091						PHKA1
hsa-let-7a-5p	MIMAT0000062	SERTAD1	29950						SLC16A2
hsa-let-7a-5p	MIMAT0000062	SHKBP1	92799						MAGT1
hsa-let-7a-5p	MIMAT0000062	ITPKC	80271						TAF9B
hsa-let-7a-5p	MIMAT0000062	C19orf54	284325						SH3BGRL
hsa-let-7a-5p	MIMAT0000062	ARHGEF1	9138						SRPX2
hsa-let-7a-5p	MIMAT0000062	POU2F2	5452						AMOT
hsa-let-7a-5p	MIMAT0000062	LYPD3	27076						KLHL13
hsa-let-7a-5p	MIMAT0000062	XRCC1	7515						PGRMC1
hsa-let-7a-5p	MIMAT0000062	TOMM40	10452						LAMP2
hsa-let-7a-5p	MIMAT0000062	MARK4	57787						ZDHHC9
hsa-let-7a-5p	MIMAT0000062	ERCC2	2068						UTP14A
hsa-let-7a-5p	MIMAT0000062	BBC3	27113						ELF4
hsa-let-7a-5p	MIMAT0000062	DHX34	9704						ZNF275
hsa-let-7a-5p	MIMAT0000062	LIG1	3978						DUSP9
hsa-let-7a-5p	MIMAT0000062	TMEM143	55260						PLXNB3
hsa-let-7a-5p	MIMAT0000062	KDELR1	10945						HCFC1
hsa-let-7a-5p	MIMAT0000062	FTL	2512						FLNA
hsa-let-7a-5p	MIMAT0000062	CPT1C	126129						PLXNA3
hsa-let-7a-5p	MIMAT0000062	MYH14	79784						MTCP1
hsa-let-7a-5p	MIMAT0000062	CLEC11A	6320						PLCXD1
hsa-let-7a-5p	MIMAT0000062	ZNF28	7576						TTTY15
hsa-let-7a-5p	MIMAT0000062	MYADM	91663						DDX3Y
hsa-let-7a-5p	MIMAT0000062	PRPF31	26121						PRKCZ
hsa-let-7a-5p	MIMAT0000062	PRPF31	26121						SKI
hsa-let-7a-5p	MIMAT0000062	PRPF31	26121						TPRG1L
hsa-let-7a-5p	MIMAT0000062	PRPF31	26121						TP73-AS1
hsa-let-7a-5p	MIMAT0000062	PRPF31	26121						NOL9
hsa-let-7a-5p	MIMAT0000062	PRPF31	26121						RERE
hsa-let-7a-5p	MIMAT0000062	PRPF31	26121						CLSTN1
hsa-let-7a-5p	MIMAT0000062	PRPF31	26121						KIF1B
hsa-let-7a-5p	MIMAT0000062	PRPF31	26121						PLOD1
hsa-let-7a-5p	MIMAT0000062	PRPF31	26121						MFN2
hsa-let-7a-5p	MIMAT0000062	LENG8	114823						DHRS3
hsa-let-7a-5p	MIMAT0000062	LENG8	114823						AKR7A2
hsa-let-7a-5p	MIMAT0000062	LENG8	114823						CAMK2N1
hsa-let-7a-5p	MIMAT0000062	LENG8	114823						EIF4G3
hsa-let-7a-5p	MIMAT0000062	NLRP2	55655						LUZP1
hsa-let-7a-5p	MIMAT0000062	NLRP2	55655						HMGCL
hsa-let-7a-5p	MIMAT0000062	NLRP2	55655						LDLRAP1
hsa-let-7a-5p	MIMAT0000062	NLRP2	55655						RPS6KA1
hsa-let-7a-5p	MIMAT0000062	NLRP2	55655						WASF2
hsa-let-7a-5p	MIMAT0000062	NLRP2	55655						PPP1R8
hsa-let-7a-5p	MIMAT0000062	NLRP2	55655						RPA2
hsa-let-7a-5p	MIMAT0000062	NLRP2	55655						SESN2
hsa-let-7a-5p	MIMAT0000062	NLRP2	55655						GMEB1
hsa-let-7a-5p	MIMAT0000062	NLRP2	55655						EPB41
hsa-let-7a-5p	MIMAT0000062	PPP6R1	22870						PTP4A2
hsa-let-7a-5p	MIMAT0000062	NAT14	57106						ZMYM4
hsa-let-7a-5p	MIMAT0000062	ZNF579	163033						ADPRHL2
hsa-let-7a-5p	MIMAT0000062	FIZ1	84922						MTF1
hsa-let-7a-5p	MIMAT0000062	ZNF524	147807						ZMPSTE24
hsa-let-7a-5p	MIMAT0000062	ZNF784	147808						SCMH1
hsa-let-7a-5p	MIMAT0000062	ZNF581	51545						PPIH
hsa-let-7a-5p	MIMAT0000062	ZNF551	90233						KDM4A
hsa-let-7a-5p	MIMAT0000062	ZNF586	54807						SLC6A9
hsa-let-7a-5p	MIMAT0000062	ZNF587	84914						MAST2
hsa-let-7a-5p	MIMAT0000062	ZNF544	27300						NSUN4
hsa-let-7a-5p	MIMAT0000062	ZNF8	7554						STIL
hsa-let-7a-5p	MIMAT0000062	RBCK1	10616						CMPK1
hsa-let-7a-5p	MIMAT0000062	UBOX5	22888						RNF11
hsa-let-7a-5p	MIMAT0000062	CDC25B	994						RAB3B
hsa-let-7a-5p	MIMAT0000062	PLCB1	23236						ZYG11B
hsa-let-7a-5p	MIMAT0000062	RRBP1	6238						ZYG11A
hsa-let-7a-5p	MIMAT0000062	SNX5	27131						TCEANC2
hsa-let-7a-5p	MIMAT0000062	SEC23B	10483						FGGY
hsa-let-7a-5p	MIMAT0000062	DTD1	92675						LEPROT
hsa-let-7a-5p	MIMAT0000062	RALGAPA2	57186						LEPR
hsa-let-7a-5p	MIMAT0000062	XRN2	22803						SLC35D1
hsa-let-7a-5p	MIMAT0000062	CST3	1471						ANKRD13C
hsa-let-7a-5p	MIMAT0000062	ZNF337	26152						USP33
hsa-let-7a-5p	MIMAT0000062	HM13	81502						SH3GLB1
hsa-let-7a-5p	MIMAT0000062	HM13	81502						PKN2
hsa-let-7a-5p	MIMAT0000062	ASXL1	171023						GBP3
hsa-let-7a-5p	MIMAT0000062	ASXL1	171023						RPAP2
hsa-let-7a-5p	MIMAT0000062	CDK5RAP1	51654						FNBP1L
hsa-let-7a-5p	MIMAT0000062	ZNF341	84905						BCAR3
hsa-let-7a-5p	MIMAT0000062	EIF2S2	8894						DPYD
hsa-let-7a-5p	MIMAT0000062	ITCH	83737						AGL
hsa-let-7a-5p	MIMAT0000062	PIGU	128869						GPSM2
hsa-let-7a-5p	MIMAT0000062	GGT7	2686						LRIF1
hsa-let-7a-5p	MIMAT0000062	NFS1	9054						RAP1A
hsa-let-7a-5p	MIMAT0000062	DLGAP4	22839						RHOC
hsa-let-7a-5p	MIMAT0000062	RPN2	6185						DENND2C
hsa-let-7a-5p	MIMAT0000062	RPN2	6185						BCAS2
hsa-let-7a-5p	MIMAT0000062	CTNNBL1	56259						PTGFRN
hsa-let-7a-5p	MIMAT0000062	TTI1	9675						WDR3
hsa-let-7a-5p	MIMAT0000062	RALGAPB	57148						TXNIP
hsa-let-7a-5p	MIMAT0000062	ZHX3	23051						PIAS3
hsa-let-7a-5p	MIMAT0000062	HNF4A	3172						OTUD7B
hsa-let-7a-5p	MIMAT0000062	ADA	100						RPRD2
hsa-let-7a-5p	MIMAT0000062	CTSA	5476						MCL1
hsa-let-7a-5p	MIMAT0000062	SLC35C2	51006						ENSA
hsa-let-7a-5p	MIMAT0000062	TP53RK	112858						CTSS
hsa-let-7a-5p	MIMAT0000062	SLC2A10	81031						PSMB4
hsa-let-7a-5p	MIMAT0000062	ZMYND8	23613						POGZ
hsa-let-7a-5p	MIMAT0000062	PREX1	57580						SNX27
hsa-let-7a-5p	MIMAT0000062	SLC9A8	23315						TDRKH
hsa-let-7a-5p	MIMAT0000062	RNF114	55905						THEM4
hsa-let-7a-5p	MIMAT0000062	PARD6B	84612						S100A4
hsa-let-7a-5p	MIMAT0000062	SALL4	57167						S100A16
hsa-let-7a-5p	MIMAT0000062	AURKA	6790						CRTC2
hsa-let-7a-5p	MIMAT0000062	RAB22A	57403						ADAR
hsa-let-7a-5p	MIMAT0000062	STX16	8675						RUSC1
hsa-let-7a-5p	MIMAT0000062	LAMA5	3911						YY1AP1
hsa-let-7a-5p	MIMAT0000062	DNAJC5	80331						MRPL24
hsa-let-7a-5p	MIMAT0000062	USP25	29761						COPA
hsa-let-7a-5p	MIMAT0000062	BACH1	571						ALDH9A1
hsa-let-7a-5p	MIMAT0000062	IFNAR1	3454						UCK2
hsa-let-7a-5p	MIMAT0000062	DONSON	29980						ZBTB37
hsa-let-7a-5p	MIMAT0000062	PIGP	51227						RABGAP1L
hsa-let-7a-5p	MIMAT0000062	BRWD1	54014						ABL2
hsa-let-7a-5p	MIMAT0000062	BRWD1	54014						ACBD6
hsa-let-7a-5p	MIMAT0000062	RRP1B	23076						STX6
hsa-let-7a-5p	MIMAT0000062	TRAPPC10	7109						LAMC1
hsa-let-7a-5p	MIMAT0000062	PWP2	5822						SMG7
hsa-let-7a-5p	MIMAT0000062	SLC19A1	6573						RGL1
hsa-let-7a-5p	MIMAT0000062	MICAL3	57553						RNF2
hsa-let-7a-5p	MIMAT0000062	HIRA	7290						TPR
hsa-let-7a-5p	MIMAT0000062	ARVCF	421						DENND1B
hsa-let-7a-5p	MIMAT0000062	PI4KA	5297						KIF14
hsa-let-7a-5p	MIMAT0000062	HIC2	23119						CAMSAP2
hsa-let-7a-5p	MIMAT0000062	PRAME	23532						DSTYK
hsa-let-7a-5p	MIMAT0000062	PRAME	23532						SLC41A1
hsa-let-7a-5p	MIMAT0000062	SMARCB1	6598						RASSF5
hsa-let-7a-5p	MIMAT0000062	SMARCB1	6598						EIF2D
hsa-let-7a-5p	MIMAT0000062	CABIN1	23523						CD46
hsa-let-7a-5p	MIMAT0000062	CABIN1	23523						INTS7
hsa-let-7a-5p	MIMAT0000062	TTC28	23331						CENPF
hsa-let-7a-5p	MIMAT0000062	THOC5	8563						LYPLAL1
hsa-let-7a-5p	MIMAT0000062	MTMR3	8897						RAB3GAP2
hsa-let-7a-5p	MIMAT0000062	DUSP18	150290						FBXO28
hsa-let-7a-5p	MIMAT0000062	EIF4ENIF1	56478						WDR26
hsa-let-7a-5p	MIMAT0000062	EIF4ENIF1	56478						PYCR2
hsa-let-7a-5p	MIMAT0000062	SFI1	9814						PARP1
hsa-let-7a-5p	MIMAT0000062	PISD	23761						ITPKB
hsa-let-7a-5p	MIMAT0000062	DEPDC5	9681						SNAP47
hsa-let-7a-5p	MIMAT0000062	APOL2	23780						TTC13
hsa-let-7a-5p	MIMAT0000062	FOXRED2	80020						TSNAX
hsa-let-7a-5p	MIMAT0000062	TST	7263						RBM34
hsa-let-7a-5p	MIMAT0000062	MFNG	4242						B3GALNT2
hsa-let-7a-5p	MIMAT0000062	TRIOBP	11078						GPR137B
hsa-let-7a-5p	MIMAT0000062	CSNK1E	1454						EDARADD
hsa-let-7a-5p	MIMAT0000062	JOSD1	9929						FMN2
hsa-let-7a-5p	MIMAT0000062	SYNGR1	9145						CEP170
hsa-let-7a-5p	MIMAT0000062	XPNPEP3	63929						AKT3
hsa-let-7a-5p	MIMAT0000062	TCF20	6942						TFB2M
hsa-let-7a-5p	MIMAT0000062	TCF20	6942						AHCTF1
hsa-let-7a-5p	MIMAT0000062	TCF20	6942						MBOAT2
hsa-let-7a-5p	MIMAT0000062	TCF20	6942						ASAP2
hsa-let-7a-5p	MIMAT0000062	TCF20	6942						ITGB1BP1
hsa-let-7a-5p	MIMAT0000062	TCF20	6942						ODC1
hsa-let-7a-5p	MIMAT0000062	TCF20	6942						ROCK2
hsa-let-7a-5p	MIMAT0000062	TCF20	6942						GREB1
hsa-let-7a-5p	MIMAT0000062	CYB5R3	1727						LPIN1
hsa-let-7a-5p	MIMAT0000062	PRR5-ARHGAP8	553158						OSR1
hsa-let-7a-5p	MIMAT0000062	KIAA0930	23313						LAPTM4A
hsa-let-7a-5p	MIMAT0000062	KIAA0930	23313						PUM2
hsa-let-7a-5p	MIMAT0000062	FAM118A	55007						UBXN2A
hsa-let-7a-5p	MIMAT0000062	FBLN1	2192						NCOA1
hsa-let-7a-5p	MIMAT0000062	FBLN1	2192						CENPO
hsa-let-7a-5p	MIMAT0000062	MIRLET7BHG	400931						RAB10
hsa-let-7a-5p	MIMAT0000062	CELSR1	9620						CAD
hsa-let-7a-5p	MIMAT0000062	TRABD	80305						SLC30A3
hsa-let-7a-5p	MIMAT0000062	TUBGCP6	85378						SNX17
hsa-let-7a-5p	MIMAT0000062	MAPK11	5600						NRBP1
hsa-let-7a-5p	MIMAT0000062	SBF1	6305						CLIP4
hsa-let-7a-5p	MIMAT0000062	WWC3	55841						MEMO1
hsa-let-7a-5p	MIMAT0000062	CTPS2	56474						CEBPZ
hsa-let-7a-5p	MIMAT0000062	RPS6KA3	6197						SOS1
hsa-let-7a-5p	MIMAT0000062	MBTPS2	51360						SLC8A1
hsa-let-7a-5p	MIMAT0000062	POLA1	5422						EML4
hsa-let-7a-5p	MIMAT0000062	DMD	1756						MTA3
hsa-let-7a-5p	MIMAT0000062	XK	7504						THADA
hsa-let-7a-5p	MIMAT0000062	CYBB	1536						EPAS1
hsa-let-7a-5p	MIMAT0000062	MED14	9282						PPP1R21
hsa-let-7a-5p	MIMAT0000062	USP9X	8239						SPTBN1
hsa-let-7a-5p	MIMAT0000062	USP9X	8239						AFTPH
hsa-let-7a-5p	MIMAT0000062	DDX3X	1654						ZNF638
hsa-let-7a-5p	MIMAT0000062	CASK	8573						MOB1A
hsa-let-7a-5p	MIMAT0000062	KDM6A	7403						CCDC142
hsa-let-7a-5p	MIMAT0000062	RBM10	8241						MRPL53
hsa-let-7a-5p	MIMAT0000062	USP11	8237						MRPL19
hsa-let-7a-5p	MIMAT0000062	SLC38A5	92745						KCMF1
hsa-let-7a-5p	MIMAT0000062	PORCN	64840						ELMOD3
hsa-let-7a-5p	MIMAT0000062	PORCN	64840						MAT2A
hsa-let-7a-5p	MIMAT0000062	TIMM17B	10245						IMMT
hsa-let-7a-5p	MIMAT0000062	SLC35A2	7355						RMND5A
hsa-let-7a-5p	MIMAT0000062	SLC35A2	7355						EIF2AK3
hsa-let-7a-5p	MIMAT0000062	KDM5C	8242						TMEM131
hsa-let-7a-5p	MIMAT0000062	SMC1A	8243						C2orf15
hsa-let-7a-5p	MIMAT0000062	HUWE1	10075						MRPL30
hsa-let-7a-5p	MIMAT0000062	PHF8	23133						NPAS2
hsa-let-7a-5p	MIMAT0000062	MSN	4478						RNF149
hsa-let-7a-5p	MIMAT0000062	OPHN1	4983						UXS1
hsa-let-7a-5p	MIMAT0000062	OGT	8473						SLC35F5
hsa-let-7a-5p	MIMAT0000062	PHKA1	5255						EPB41L5
hsa-let-7a-5p	MIMAT0000062	SLC16A2	6567						WDR33
hsa-let-7a-5p	MIMAT0000062	MAGT1	84061						UGGT1
hsa-let-7a-5p	MIMAT0000062	TAF9B	51616						MGAT5
hsa-let-7a-5p	MIMAT0000062	SH3BGRL	6451						KYNU
hsa-let-7a-5p	MIMAT0000062	SRPX2	27286						MBD5
hsa-let-7a-5p	MIMAT0000062	AMOT	154796						KIF5C
hsa-let-7a-5p	MIMAT0000062	KLHL13	90293						ARL5A
hsa-let-7a-5p	MIMAT0000062	PGRMC1	10857						ACVR1
hsa-let-7a-5p	MIMAT0000062	LAMP2	3920						TANC1
hsa-let-7a-5p	MIMAT0000062	ZDHHC9	51114						BAZ2B
hsa-let-7a-5p	MIMAT0000062	ZDHHC9	51114						PLA2R1
hsa-let-7a-5p	MIMAT0000062	UTP14A	10813						CSRNP3
hsa-let-7a-5p	MIMAT0000062	ELF4	2000						GALNT3
hsa-let-7a-5p	MIMAT0000062	ZNF275	10838						FASTKD1
hsa-let-7a-5p	MIMAT0000062	DUSP9	1852						TLK1
hsa-let-7a-5p	MIMAT0000062	PLXNB3	5365						CYBRD1
hsa-let-7a-5p	MIMAT0000062	HCFC1	3054						CDCA7
hsa-let-7a-5p	MIMAT0000062	FLNA	2316						NFE2L2
hsa-let-7a-5p	MIMAT0000062	PLXNA3	55558						PLEKHA3
hsa-let-7a-5p	MIMAT0000062	MTCP1	4515						TTN
hsa-let-7a-5p	MIMAT0000062	PLCXD1	55344						NCKAP1
hsa-let-7a-5p	MIMAT0000062	PLCXD1	55344						TFPI
hsa-let-7a-5p	MIMAT0000062	TTTY15	64595						STK17B
hsa-let-7a-5p	MIMAT0000062	DDX3Y	8653						C2orf69
hsa-miR-17-5p	MIMAT0000070	SLC35E2B	728661						CLK1
hsa-miR-17-5p	MIMAT0000070	PRKCZ	5590						FAM117B
hsa-miR-17-5p	MIMAT0000070	SKI	6497						RAPH1
hsa-miR-17-5p	MIMAT0000070	TPRG1L	127262						INO80D
hsa-miR-17-5p	MIMAT0000070	TP73-AS1	57212						IKZF2
hsa-miR-17-5p	MIMAT0000070	ICMT	23463						FN1
hsa-miR-17-5p	MIMAT0000070	NOL9	79707						XRCC5
hsa-miR-17-5p	MIMAT0000070	RERE	473						TNS1
hsa-miR-17-5p	MIMAT0000070	RERE	473						SLC11A1
hsa-miR-17-5p	MIMAT0000070	CLSTN1	22883						USP37
hsa-miR-17-5p	MIMAT0000070	KIF1B	23095						STK11IP
hsa-miR-17-5p	MIMAT0000070	PLOD1	5351						MRPL44
hsa-miR-17-5p	MIMAT0000070	MFN2	9927						SERPINE2
hsa-miR-17-5p	MIMAT0000070	TNFRSF1B	7133						AGFG1
hsa-miR-17-5p	MIMAT0000070	VPS13D	55187						SP140L
hsa-miR-17-5p	MIMAT0000070	DHRS3	9249						GIGYF2
hsa-miR-17-5p	MIMAT0000070	DNAJC16	23341						ARL4C
hsa-miR-17-5p	MIMAT0000070	UBR4	23352						SCLY
hsa-miR-17-5p	MIMAT0000070	AKR7A2	8574						UBE2F-SCLY
hsa-miR-17-5p	MIMAT0000070	CAPZB	832						ASB1
hsa-miR-17-5p	MIMAT0000070	CAMK2N1	55450						NDUFA10
hsa-miR-17-5p	MIMAT0000070	EIF4G3	8672						LMCD1
hsa-miR-17-5p	MIMAT0000070	HSPG2	3339						FANCD2
hsa-miR-17-5p	MIMAT0000070	LUZP1	7798						ANKRD28
hsa-miR-17-5p	MIMAT0000070	E2F2	1870						OXNAD1
hsa-miR-17-5p	MIMAT0000070	E2F2	1870						RAB5A
hsa-miR-17-5p	MIMAT0000070	HMGCL	3155						NKIRAS1
hsa-miR-17-5p	MIMAT0000070	LDLRAP1	26119						CMC1
hsa-miR-17-5p	MIMAT0000070	RPS6KA1	6195						CTDSPL
hsa-miR-17-5p	MIMAT0000070	RPS6KA1	6195						ZDHHC3
hsa-miR-17-5p	MIMAT0000070	WASF2	10163						FYCO1
hsa-miR-17-5p	MIMAT0000070	PPP1R8	5511						SCAP
hsa-miR-17-5p	MIMAT0000070	RPA2	6118						IP6K1
hsa-miR-17-5p	MIMAT0000070	SESN2	83667						RBM6
hsa-miR-17-5p	MIMAT0000070	SESN2	83667						WDR82
hsa-miR-17-5p	MIMAT0000070	GMEB1	10691						TKT
hsa-miR-17-5p	MIMAT0000070	EPB41	2035						KBTBD8
hsa-miR-17-5p	MIMAT0000070	PTP4A2	8073						SUCLG2
hsa-miR-17-5p	MIMAT0000070	KPNA6	23633						ROBO1
hsa-miR-17-5p	MIMAT0000070	TXLNA	200081						DCBLD2
hsa-miR-17-5p	MIMAT0000070	ZBTB8B	728116						PCNP
hsa-miR-17-5p	MIMAT0000070	ZNF362	149076						NFKBIZ
hsa-miR-17-5p	MIMAT0000070	ZMYM1	79830						ZPLD1
hsa-miR-17-5p	MIMAT0000070	ZMYM4	9202						ATG3
hsa-miR-17-5p	MIMAT0000070	KIAA0319L	79932						ZBTB20
hsa-miR-17-5p	MIMAT0000070	ADPRHL2	54936						LRRC58
hsa-miR-17-5p	MIMAT0000070	THRAP3	9967						GOLGB1
hsa-miR-17-5p	MIMAT0000070	MTF1	4520						PARP14
hsa-miR-17-5p	MIMAT0000070	MACF1	23499						PDIA5
hsa-miR-17-5p	MIMAT0000070	ZMPSTE24	10269						SEC61A1
hsa-miR-17-5p	MIMAT0000070	SCMH1	22955						TMCC1
hsa-miR-17-5p	MIMAT0000070	PPIH	10465						DNAJC13
hsa-miR-17-5p	MIMAT0000070	KDM4A	9682						RYK
hsa-miR-17-5p	MIMAT0000070	SLC6A9	6536						STAG1
hsa-miR-17-5p	MIMAT0000070	MMACHC	25974						CEP70
hsa-miR-17-5p	MIMAT0000070	MAST2	23139						RBP1
hsa-miR-17-5p	MIMAT0000070	NSUN4	387338						SLC25A36
hsa-miR-17-5p	MIMAT0000070	STIL	6491						ATP1B3
hsa-miR-17-5p	MIMAT0000070	CMPK1	51727						XRN1
hsa-miR-17-5p	MIMAT0000070	RNF11	26994						PLS1
hsa-miR-17-5p	MIMAT0000070	RAB3B	5865						TRPC1
hsa-miR-17-5p	MIMAT0000070	ZYG11B	79699						PCOLCE2
hsa-miR-17-5p	MIMAT0000070	ZYG11A	440590						U2SURP
hsa-miR-17-5p	MIMAT0000070	TCEANC2	127428						WWTR1
hsa-miR-17-5p	MIMAT0000070	USP24	23358						RNF13
hsa-miR-17-5p	MIMAT0000070	FGGY	55277						PFN2
hsa-miR-17-5p	MIMAT0000070	JAK1	3716						DHX36
hsa-miR-17-5p	MIMAT0000070	LEPROT	54741						NMD3
hsa-miR-17-5p	MIMAT0000070	LEPR	3953						MYNN
hsa-miR-17-5p	MIMAT0000070	SLC35D1	23169						PRKCI
hsa-miR-17-5p	MIMAT0000070	DEPDC1	55635						NCEH1
hsa-miR-17-5p	MIMAT0000070	ANKRD13C	81573						ECT2
hsa-miR-17-5p	MIMAT0000070	USP33	23032						KCNMB2
hsa-miR-17-5p	MIMAT0000070	SH3GLB1	51100						PIK3CA
hsa-miR-17-5p	MIMAT0000070	PKN2	5586						MFN1
hsa-miR-17-5p	MIMAT0000070	GBP3	2635						GNB4
hsa-miR-17-5p	MIMAT0000070	TGFBR3	7049						TTC14
hsa-miR-17-5p	MIMAT0000070	RPAP2	79871						ATP11B
hsa-miR-17-5p	MIMAT0000070	FNBP1L	54874						MCCC1
hsa-miR-17-5p	MIMAT0000070	BCAR3	8412						CAMK2N2
hsa-miR-17-5p	MIMAT0000070	DPYD	1806						ETV5
hsa-miR-17-5p	MIMAT0000070	AGL	178						LSG1
hsa-miR-17-5p	MIMAT0000070	SLC30A7	148867						SENP5
hsa-miR-17-5p	MIMAT0000070	GPSM2	29899						ZNF732
hsa-miR-17-5p	MIMAT0000070	CELSR2	1952						GAK
hsa-miR-17-5p	MIMAT0000070	LRIF1	55791						CTBP1
hsa-miR-17-5p	MIMAT0000070	RAP1A	5906						FAM193A
hsa-miR-17-5p	MIMAT0000070	RHOC	389						ADD1
hsa-miR-17-5p	MIMAT0000070	RHOC	389						WFS1
hsa-miR-17-5p	MIMAT0000070	RSBN1	54665						PPP2R2C
hsa-miR-17-5p	MIMAT0000070	DENND2C	163259						TADA2B
hsa-miR-17-5p	MIMAT0000070	BCAS2	10286						DCAF16
hsa-miR-17-5p	MIMAT0000070	CSDE1	7812						ZCCHC4
hsa-miR-17-5p	MIMAT0000070	VANGL1	81839						TMEM156
hsa-miR-17-5p	MIMAT0000070	PTGFRN	5738						WDR19
hsa-miR-17-5p	MIMAT0000070	WDR3	10885						GNPDA2
hsa-miR-17-5p	MIMAT0000070	ZNF697	90874						ATP10D
hsa-miR-17-5p	MIMAT0000070	NBPF9	400818						DCUN1D4
hsa-miR-17-5p	MIMAT0000070	NBPF10	100132406						RASL11B
hsa-miR-17-5p	MIMAT0000070	LOC653513	653513						SCFD2
hsa-miR-17-5p	MIMAT0000070	PDE4DIP	9659						FIP1L1
hsa-miR-17-5p	MIMAT0000070	TXNIP	10628						KIT
hsa-miR-17-5p	MIMAT0000070	PIAS3	10401						POLR2B
hsa-miR-17-5p	MIMAT0000070	BCL9	607						GRSF1
hsa-miR-17-5p	MIMAT0000070	PRKAB2	5565						MOB1B
hsa-miR-17-5p	MIMAT0000070	NBPF15	284565						MTHFD2L
hsa-miR-17-5p	MIMAT0000070	OTUD7B	56957						AREG
hsa-miR-17-5p	MIMAT0000070	RPRD2	23248						CNOT6L
hsa-miR-17-5p	MIMAT0000070	MCL1	4170						COQ2
hsa-miR-17-5p	MIMAT0000070	ENSA	2029						AFF1
hsa-miR-17-5p	MIMAT0000070	CTSS	1520						PKD2
hsa-miR-17-5p	MIMAT0000070	PSMB4	5692						TET2
hsa-miR-17-5p	MIMAT0000070	POGZ	23126						FGF2
hsa-miR-17-5p	MIMAT0000070	SNX27	81609						SPATA5
hsa-miR-17-5p	MIMAT0000070	TDRKH	11022						ANKRD50
hsa-miR-17-5p	MIMAT0000070	THEM4	117145						FAT4
hsa-miR-17-5p	MIMAT0000070	S100A4	6275						SLC7A11
hsa-miR-17-5p	MIMAT0000070	S100A16	140576						ELMOD2
hsa-miR-17-5p	MIMAT0000070	CHTOP	26097						TBC1D9
hsa-miR-17-5p	MIMAT0000070	CRTC2	200186						MMAA
hsa-miR-17-5p	MIMAT0000070	UBAP2L	9898						ZNF827
hsa-miR-17-5p	MIMAT0000070	ADAR	103						TMEM192
hsa-miR-17-5p	MIMAT0000070	SCAMP3	10067						MSMO1
hsa-miR-17-5p	MIMAT0000070	SCAMP3	10067						DDX60L
hsa-miR-17-5p	MIMAT0000070	RUSC1	23623						SH3RF1
hsa-miR-17-5p	MIMAT0000070	ASH1L	55870						AADAT
hsa-miR-17-5p	MIMAT0000070	YY1AP1	55249						UFSP2
hsa-miR-17-5p	MIMAT0000070	UBQLN4	56893						CCT5
hsa-miR-17-5p	MIMAT0000070	MRPL24	79590						CMBL
hsa-miR-17-5p	MIMAT0000070	DCAF8	50717						TRIO
hsa-miR-17-5p	MIMAT0000070	COPA	1314						ZNF622
hsa-miR-17-5p	MIMAT0000070	ALDH9A1	223						DROSHA
hsa-miR-17-5p	MIMAT0000070	UCK2	7371						DAB2
hsa-miR-17-5p	MIMAT0000070	ZBTB37	84614						PTGER4
hsa-miR-17-5p	MIMAT0000070	RABGAP1L	9910						OXCT1
hsa-miR-17-5p	MIMAT0000070	RABGAP1L	9910						ARL15
hsa-miR-17-5p	MIMAT0000070	ABL2	27						SLC38A9
hsa-miR-17-5p	MIMAT0000070	CEP350	9857						ADAMTS6
hsa-miR-17-5p	MIMAT0000070	ACBD6	84320						NLN
hsa-miR-17-5p	MIMAT0000070	STX6	10228						PIK3R1
hsa-miR-17-5p	MIMAT0000070	LAMC1	3915						CCNB1
hsa-miR-17-5p	MIMAT0000070	SMG7	9887						RAD17
hsa-miR-17-5p	MIMAT0000070	SMG7	9887						FAM169A
hsa-miR-17-5p	MIMAT0000070	RGL1	23179						POC5
hsa-miR-17-5p	MIMAT0000070	RNF2	6045						F2RL1
hsa-miR-17-5p	MIMAT0000070	HMCN1	83872						AP3B1
hsa-miR-17-5p	MIMAT0000070	TPR	7175						JMY
hsa-miR-17-5p	MIMAT0000070	DENND1B	163486						RASGRF2
hsa-miR-17-5p	MIMAT0000070	NR5A2	2494						RPS23
hsa-miR-17-5p	MIMAT0000070	KIF14	9928						VCAN
hsa-miR-17-5p	MIMAT0000070	CAMSAP2	23271						EDIL3
hsa-miR-17-5p	MIMAT0000070	IPO9	55705						RASA1
hsa-miR-17-5p	MIMAT0000070	PPP1R12B	4660						LYSMD3
hsa-miR-17-5p	MIMAT0000070	PPP1R12B	4660						RGMB
hsa-miR-17-5p	MIMAT0000070	ADIPOR1	51094						PPIP5K2
hsa-miR-17-5p	MIMAT0000070	MDM4	4194						REEP5
hsa-miR-17-5p	MIMAT0000070	DSTYK	25778						LYRM7
hsa-miR-17-5p	MIMAT0000070	ELK4	2005						IRF1
hsa-miR-17-5p	MIMAT0000070	SLC41A1	254428						AFF4
hsa-miR-17-5p	MIMAT0000070	SRGAP2	23380						VDAC1
hsa-miR-17-5p	MIMAT0000070	RASSF5	83593						SMAD5
hsa-miR-17-5p	MIMAT0000070	EIF2D	1939						CDC23
hsa-miR-17-5p	MIMAT0000070	YOD1	55432						ETF1
hsa-miR-17-5p	MIMAT0000070	CD46	4179						ANKHD1
hsa-miR-17-5p	MIMAT0000070	INTS7	25896						YIPF5
hsa-miR-17-5p	MIMAT0000070	CENPF	1063						PRELID2
hsa-miR-17-5p	MIMAT0000070	LYPLAL1	127018						GALNT10
hsa-miR-17-5p	MIMAT0000070	RAB3GAP2	25782						CNOT8
hsa-miR-17-5p	MIMAT0000070	FBXO28	23219						RNF145
hsa-miR-17-5p	MIMAT0000070	WDR26	80232						PANK3
hsa-miR-17-5p	MIMAT0000070	PYCR2	29920						NPM1
hsa-miR-17-5p	MIMAT0000070	PARP1	142						FBXW11
hsa-miR-17-5p	MIMAT0000070	ITPKB	3707						ATP6V0E1
hsa-miR-17-5p	MIMAT0000070	SNAP47	116841						CPEB4
hsa-miR-17-5p	MIMAT0000070	OBSCN	84033						SFXN1
hsa-miR-17-5p	MIMAT0000070	TTC13	79573						KIAA1191
hsa-miR-17-5p	MIMAT0000070	TTC13	79573						FAF2
hsa-miR-17-5p	MIMAT0000070	TSNAX	7257						UIMC1
hsa-miR-17-5p	MIMAT0000070	SIPA1L2	57568						NSD1
hsa-miR-17-5p	MIMAT0000070	RBM34	23029						CANX
hsa-miR-17-5p	MIMAT0000070	B3GALNT2	148789						SQSTM1
hsa-miR-17-5p	MIMAT0000070	B3GALNT2	148789						CNOT6
hsa-miR-17-5p	MIMAT0000070	GPR137B	7107						MGAT1
hsa-miR-17-5p	MIMAT0000070	EDARADD	128178						IRF4
hsa-miR-17-5p	MIMAT0000070	CHRM3	1131						NQO2
hsa-miR-17-5p	MIMAT0000070	FMN2	56776						HIVEP1
hsa-miR-17-5p	MIMAT0000070	CEP170	9859						TBC1D7
hsa-miR-17-5p	MIMAT0000070	CEP170	9859						ATXN1
hsa-miR-17-5p	MIMAT0000070	AKT3	10000						FAM8A1
hsa-miR-17-5p	MIMAT0000070	AKT3	10000						KIF13A
hsa-miR-17-5p	MIMAT0000070	TFB2M	64216						C6orf62
hsa-miR-17-5p	MIMAT0000070	AHCTF1	25909						BTN3A1
hsa-miR-17-5p	MIMAT0000070	ZNF124	7678						BTN3A3
hsa-miR-17-5p	MIMAT0000070	PXDN	7837						UHRF1BP1
hsa-miR-17-5p	MIMAT0000070	MBOAT2	129642						ANKS1A
hsa-miR-17-5p	MIMAT0000070	ASAP2	8853						SRPK1
hsa-miR-17-5p	MIMAT0000070	ITGB1BP1	9270						GLO1
hsa-miR-17-5p	MIMAT0000070	RRM2	6241						TOMM6
hsa-miR-17-5p	MIMAT0000070	ODC1	4953						PRICKLE4
hsa-miR-17-5p	MIMAT0000070	ROCK2	9475						RPL7L1
hsa-miR-17-5p	MIMAT0000070	GREB1	9687						PEX6
hsa-miR-17-5p	MIMAT0000070	LPIN1	23175						CUL7
hsa-miR-17-5p	MIMAT0000070	OSR1	130497						POLH
hsa-miR-17-5p	MIMAT0000070	LAPTM4A	9741						C6orf223
hsa-miR-17-5p	MIMAT0000070	PUM2	23369						TNFRSF21
hsa-miR-17-5p	MIMAT0000070	ATAD2B	54454						MCM3
hsa-miR-17-5p	MIMAT0000070	UBXN2A	165324						FBXO9
hsa-miR-17-5p	MIMAT0000070	NCOA1	8648						FAM135A
hsa-miR-17-5p	MIMAT0000070	CENPO	79172						SLC17A5
hsa-miR-17-5p	MIMAT0000070	CENPO	79172						SH3BGRL2
hsa-miR-17-5p	MIMAT0000070	RAB10	10890						RARS2
hsa-miR-17-5p	MIMAT0000070	DPYSL5	56896						UBE2J1
hsa-miR-17-5p	MIMAT0000070	DPYSL5	56896						MDN1
hsa-miR-17-5p	MIMAT0000070	CAD	790						USP45
hsa-miR-17-5p	MIMAT0000070	SLC30A3	7781						ATG5
hsa-miR-17-5p	MIMAT0000070	SNX17	9784						PPIL6
hsa-miR-17-5p	MIMAT0000070	NRBP1	29959						CDK19
hsa-miR-17-5p	MIMAT0000070	CLIP4	79745						FYN
hsa-miR-17-5p	MIMAT0000070	MEMO1	7795						KPNA5
hsa-miR-17-5p	MIMAT0000070	MEMO1	51072						GJA1
hsa-miR-17-5p	MIMAT0000070	BIRC6	57448						SERINC1
hsa-miR-17-5p	MIMAT0000070	CRIM1	51232						NCOA7
hsa-miR-17-5p	MIMAT0000070	CRIM1	51232						ARHGAP18
hsa-miR-17-5p	MIMAT0000070	CEBPZ	10153						ENPP1
hsa-miR-17-5p	MIMAT0000070	SOS1	6654						SGK1
hsa-miR-17-5p	MIMAT0000070	SLC8A1	6546						VTA1
hsa-miR-17-5p	MIMAT0000070	SLC8A1	6546						ARID1B
hsa-miR-17-5p	MIMAT0000070	EML4	27436						DYNLT1
hsa-miR-17-5p	MIMAT0000070	MTA3	57504						TCP1
hsa-miR-17-5p	MIMAT0000070	THADA	63892						MAP3K4
hsa-miR-17-5p	MIMAT0000070	THADA	63892						THBS2
hsa-miR-17-5p	MIMAT0000070	PRKCE	5581						SUN1
hsa-miR-17-5p	MIMAT0000070	EPAS1	2034						SNX8
hsa-miR-17-5p	MIMAT0000070	PPP1R21	129285						ZNF12
hsa-miR-17-5p	MIMAT0000070	SPTBN1	6711						ANKMY2
hsa-miR-17-5p	MIMAT0000070	AFTPH	54812						KLHL7
hsa-miR-17-5p	MIMAT0000070	SERTAD2	9792						TAX1BP1
hsa-miR-17-5p	MIMAT0000070	SLC1A4	6509						LSM5
hsa-miR-17-5p	MIMAT0000070	SLC1A4	6509						HERPUD2
hsa-miR-17-5p	MIMAT0000070	AAK1	22848						EEPD1
hsa-miR-17-5p	MIMAT0000070	MXD1	4084						CDK13
hsa-miR-17-5p	MIMAT0000070	ZNF638	27332						UBE2D4
hsa-miR-17-5p	MIMAT0000070	ZNF638	27332						FIGNL1
hsa-miR-17-5p	MIMAT0000070	RAB11FIP5	26056						EGFR
hsa-miR-17-5p	MIMAT0000070	ALMS1	7840						POM121
hsa-miR-17-5p	MIMAT0000070	TET3	200424						GTF2IRD2P1
hsa-miR-17-5p	MIMAT0000070	MOB1A	55233						EIF4H
hsa-miR-17-5p	MIMAT0000070	CCDC142	84865						HSPB1
hsa-miR-17-5p	MIMAT0000070	MRPL53	116540						SEMA3D
hsa-miR-17-5p	MIMAT0000070	TTC31	64427						ADAM22
hsa-miR-17-5p	MIMAT0000070	MRPL19	9801						CDK14
hsa-miR-17-5p	MIMAT0000070	KCMF1	56888						AKAP9
hsa-miR-17-5p	MIMAT0000070	ELMOD3	84173						CDK6
hsa-miR-17-5p	MIMAT0000070	MAT2A	4144						PON2
hsa-miR-17-5p	MIMAT0000070	IMMT	10989						ARPC1A
hsa-miR-17-5p	MIMAT0000070	RMND5A	64795						ZKSCAN1
hsa-miR-17-5p	MIMAT0000070	EIF2AK3	9451						GIGYF1
hsa-miR-17-5p	MIMAT0000070	DUSP2	1844						EPHB4
hsa-miR-17-5p	MIMAT0000070	TMEM131	23505						SERPINE1
hsa-miR-17-5p	MIMAT0000070	C2orf15	150590						LOC100289561
hsa-miR-17-5p	MIMAT0000070	MRPL30	51263						LOC100630923
hsa-miR-17-5p	MIMAT0000070	EIF5B	9669						SRPK2
hsa-miR-17-5p	MIMAT0000070	NPAS2	4862						RINT1
hsa-miR-17-5p	MIMAT0000070	RNF149	284996						COG5
hsa-miR-17-5p	MIMAT0000070	UXS1	80146						MDFIC
hsa-miR-17-5p	MIMAT0000070	RGPD4	285190						MET
hsa-miR-17-5p	MIMAT0000070	RANBP2	5903						CTTNBP2
hsa-miR-17-5p	MIMAT0000070	EDAR	10913						SND1
hsa-miR-17-5p	MIMAT0000070	LIMS1	3987						HILPDA
hsa-miR-17-5p	MIMAT0000070	LIMS1	3987						TNPO3
hsa-miR-17-5p	MIMAT0000070	SH3RF3	344558						SLC35B4
hsa-miR-17-5p	MIMAT0000070	RGPD8	727851						NUP205
hsa-miR-17-5p	MIMAT0000070	ANAPC1	64682						HIPK2
hsa-miR-17-5p	MIMAT0000070	RGPD6	729540						CASP2
hsa-miR-17-5p	MIMAT0000070	SLC35F5	80255						RBM33
hsa-miR-17-5p	MIMAT0000070	PTPN4	5775						UBE3C
hsa-miR-17-5p	MIMAT0000070	EPB41L5	57669						DNAJB6
hsa-miR-17-5p	MIMAT0000070	WDR33	55339						PTPRN2
hsa-miR-17-5p	MIMAT0000070	UGGT1	56886						ESYT2
hsa-miR-17-5p	MIMAT0000070	NCKAP5	344148						ARHGEF10
hsa-miR-17-5p	MIMAT0000070	MGAT5	4249						MFHAS1
hsa-miR-17-5p	MIMAT0000070	KYNU	8942						MTMR9
hsa-miR-17-5p	MIMAT0000070	MBD5	55777						DLC1
hsa-miR-17-5p	MIMAT0000070	KIF5C	3800						TUSC3
hsa-miR-17-5p	MIMAT0000070	KIF5C	3800						CNOT7
hsa-miR-17-5p	MIMAT0000070	LYPD6	130574						PSD3
hsa-miR-17-5p	MIMAT0000070	RIF1	55183						FAM160B2
hsa-miR-17-5p	MIMAT0000070	RIF1	55183						TNFRSF10B
hsa-miR-17-5p	MIMAT0000070	ARL5A	26225						ENTPD4
hsa-miR-17-5p	MIMAT0000070	ACVR1	90						BNIP3L
hsa-miR-17-5p	MIMAT0000070	PKP4	8502						DPYSL2
hsa-miR-17-5p	MIMAT0000070	TANC1	85461						PBK
hsa-miR-17-5p	MIMAT0000070	TANC1	85461						ZNF395
hsa-miR-17-5p	MIMAT0000070	BAZ2B	29994						HMBOX1
hsa-miR-17-5p	MIMAT0000070	BAZ2B	29994						MAK16
hsa-miR-17-5p	MIMAT0000070	PLA2R1	22925						TACC1
hsa-miR-17-5p	MIMAT0000070	RBMS1	5937						ADAM9
hsa-miR-17-5p	MIMAT0000070	CSRNP3	80034						GINS4
hsa-miR-17-5p	MIMAT0000070	GALNT3	2591						SLC20A2
hsa-miR-17-5p	MIMAT0000070	FASTKD1	79675						RNF170
hsa-miR-17-5p	MIMAT0000070	TLK1	9874						HOOK3
hsa-miR-17-5p	MIMAT0000070	TLK1	9874						PRKDC
hsa-miR-17-5p	MIMAT0000070	CYBRD1	79901						MCM4
hsa-miR-17-5p	MIMAT0000070	CDCA7	83879						PCMTD1
hsa-miR-17-5p	MIMAT0000070	NFE2L2	4780						IMPAD1
hsa-miR-17-5p	MIMAT0000070	PLEKHA3	65977						YTHDF3
hsa-miR-17-5p	MIMAT0000070	TTN	7273						VCPIP1
hsa-miR-17-5p	MIMAT0000070	NCKAP1	10787						ARFGEF1
hsa-miR-17-5p	MIMAT0000070	NUP35	129401						FABP5
hsa-miR-17-5p	MIMAT0000070	TFPI	7035						WWP1
hsa-miR-17-5p	MIMAT0000070	TFPI	7035						TMEM67
hsa-miR-17-5p	MIMAT0000070	STK17B	9262						TP53INP1
hsa-miR-17-5p	MIMAT0000070	C2orf69	205327						FBXO43
hsa-miR-17-5p	MIMAT0000070	CLK1	1195						ZNF706
hsa-miR-17-5p	MIMAT0000070	FAM117B	150864						UBR5
hsa-miR-17-5p	MIMAT0000070	NBEAL1	65065						RIMS2
hsa-miR-17-5p	MIMAT0000070	RAPH1	65059						ZFPM2
hsa-miR-17-5p	MIMAT0000070	INO80D	54891						OXR1
hsa-miR-17-5p	MIMAT0000070	INO80D	54891						HAS2
hsa-miR-17-5p	MIMAT0000070	IKZF2	22807						ATAD2
hsa-miR-17-5p	MIMAT0000070	FN1	2335						MYC
hsa-miR-17-5p	MIMAT0000070	FN1	2335						NDRG1
hsa-miR-17-5p	MIMAT0000070	XRCC5	7520						JRK
hsa-miR-17-5p	MIMAT0000070	TNS1	7145						PUF60
[truncated: 19,488 more rows]

## Sheet: miRNA2sncRNA
ID	Accession	Target	TargetID						Target (Duplicates removed)
hsa-let-7a-5p	MIMAT0000062	SNORD11B	100113392						SNORD11B
hsa-let-7a-5p	MIMAT0000062	SNORD11	692058						SNORD11
hsa-let-7a-5p	MIMAT0000062	RNA5SP221	106480759						RNA5SP221
hsa-let-7a-5p	MIMAT0000062	RN7SKP231	106479198						RN7SKP231
hsa-miR-17-5p	MIMAT0000070	RN7SL296P	106481003						RN7SL296P
hsa-miR-17-5p	MIMAT0000070	RN7SKP296	106481823						RN7SKP296
hsa-miR-17-5p	MIMAT0000070	RNU1-39P	106481953						RNU1-39P
hsa-miR-17-5p	MIMAT0000070	RNU1-148P	106481635						RNU1-148P
hsa-miR-17-5p	MIMAT0000070	RNU2-35P	106480212						RNU2-35P
hsa-miR-17-5p	MIMAT0000070	RN7SL775P	106481859						RN7SL775P
hsa-miR-17-5p	MIMAT0000070	RNU1-109P	106481625						RNU1-109P
hsa-miR-17-5p	MIMAT0000070	SNORA37	677819						SNORA37
hsa-miR-17-5p	MIMAT0000070	RNU1-131P	106480193						RNU1-131P
hsa-miR-199a-3p	MIMAT0000232	RNU4ATAC4P	106479539						RNU4ATAC4P
hsa-miR-199a-3p	MIMAT0000232	SNORA66	26782						SNORA66
hsa-miR-199a-3p	MIMAT0000232	RNY1P13	106480310						RNY1P13
hsa-miR-199a-3p	MIMAT0000232	RNY1P12	106480309						RNY1P12
hsa-miR-199a-3p	MIMAT0000232	RNY3P15	107178919						RNY3P15
hsa-miR-199a-3p	MIMAT0000232	RNU4ATAC18P	106481866						RNU4ATAC18P
hsa-miR-199a-3p	MIMAT0000232	RNY1	6084						RNY1
hsa-miR-199a-3p	MIMAT0000232	RNA5SP270	100873523						RNA5SP270
hsa-miR-199a-3p	MIMAT0000232	RNU4ATAC15P	106479544						RNU4ATAC15P
hsa-miR-199a-3p	MIMAT0000232	RNU4ATAC5P	106481156						RNU4ATAC5P
hsa-miR-199a-3p	MIMAT0000232	RNU4ATAC16P	106481160						RNU4ATAC16P
hsa-miR-199a-3p	MIMAT0000232	RNY1P16	106480312						RNY1P16
hsa-miR-199a-3p	MIMAT0000232	RNY1P7	100873806						RNY1P7
hsa-miR-199a-3p	MIMAT0000232	RNY1P3	100873803						RNY1P3
hsa-miR-199a-3p	MIMAT0000232	RNY1P5	100862667						RNY1P5
hsa-miR-199a-3p	MIMAT0000232	RNY1P2	100862666						RNY1P2
hsa-miR-199a-3p	MIMAT0000232	SNORD114-20	767598						SNORD114-20
hsa-miR-199a-3p	MIMAT0000232	RNY1P9	100874358						RNY1P9
hsa-miR-199a-3p	MIMAT0000232	SCARNA23	677773						SCARNA23
hsa-miR-30b-5p	MIMAT0000420	RNU6-566P	106481903						RNU6-566P
hsa-miR-30b-5p	MIMAT0000420	RNY3P1	106478984						RNY3P1
hsa-miR-30b-5p	MIMAT0000420	RNY3P15	107178919						RNY3P11
hsa-miR-30b-5p	MIMAT0000420	RNY3P11	106481713						RNY3
hsa-miR-30b-5p	MIMAT0000420	RNY3	6085						RNY3P14
hsa-miR-30b-5p	MIMAT0000420	RNY3P14	106480316						RNY3P9
hsa-miR-30b-5p	MIMAT0000420	RNY3P9	100862672						RNY3P2
hsa-miR-30b-5p	MIMAT0000420	RNY3P2	100862668						RNY3P6
hsa-miR-30b-5p	MIMAT0000420	RNY3P6	100873810						SNORA24B
hsa-miR-30b-5p	MIMAT0000420	SNORA24B	109617003						SNORA71B
hsa-miR-30b-5p	MIMAT0000420	SNORA71B	26776						SNORA11
hsa-miR-30b-5p	MIMAT0000420	SNORA11	677799						RNA5SP134
hsa-let-7d-5p	MIMAT0000065	SNORD11B	100113392						RNA5SP165
hsa-let-7d-5p	MIMAT0000065	SNORD11	692058						RNA5SP175
hsa-let-7d-5p	MIMAT0000065	RNA5SP221	106480759						SNORA65
hsa-let-7d-5p	MIMAT0000065	RN7SKP231	106479198						RN7SKP297
hsa-let-7g-5p	MIMAT0000414	SNORD11B	100113392						SCARNA11
hsa-let-7g-5p	MIMAT0000414	SNORD11	692058						RN7SKP71
hsa-let-7g-5p	MIMAT0000414	RNA5SP221	106480759						SCARNA13
hsa-let-7g-5p	MIMAT0000414	RN7SKP231	106479198						SCARNA14
hsa-miR-10a-5p	MIMAT0000253	RNA5SP134	106480756						RNA5SP400
hsa-miR-10a-5p	MIMAT0000253	RNA5SP165	100873430						RNA5SP429
hsa-miR-10a-5p	MIMAT0000253	RNA5SP175	106480758						RN7SL316P
hsa-miR-10a-5p	MIMAT0000253	SNORA65	26783						RN7SL231P
hsa-miR-10a-5p	MIMAT0000253	RN7SKP297	106479227						RNU6-451P
hsa-miR-10a-5p	MIMAT0000253	SCARNA11	677780						SCARNA6
hsa-miR-10a-5p	MIMAT0000253	RN7SKP71	106479126						RN7SL482P
hsa-miR-10a-5p	MIMAT0000253	SCARNA13	677768						RNU4-62P
hsa-miR-10a-5p	MIMAT0000253	SCARNA14	692149						RNU1-70P
hsa-miR-10a-5p	MIMAT0000253	RNA5SP400	100873653						SNORA4
hsa-miR-10a-5p	MIMAT0000253	RNA5SP429	106480767						RN7SKP280
hsa-miR-10a-5p	MIMAT0000253	RN7SL316P	106479337						RN7SL303P
hsa-miR-10a-5p	MIMAT0000253	RN7SL231P	106480984						RN7SL683P
hsa-miR-122-5p	MIMAT0000421	RNU6-451P	106479765						RNU1-77P
hsa-miR-122-5p	MIMAT0000421	SCARNA6	677772						RN7SL583P
hsa-miR-122-5p	MIMAT0000421	RN7SL482P	106480513						RN7SL297P
hsa-miR-122-5p	MIMAT0000421	RNU4-62P	106479586						RN7SKP102
hsa-miR-122-5p	MIMAT0000421	RNU1-70P	107105264						RN7SKP154
hsa-miR-122-5p	MIMAT0000421	SNORA4	619568						SCARNA5
hsa-miR-122-5p	MIMAT0000421	RN7SKP280	106479220						RN7SL110P
hsa-miR-122-5p	MIMAT0000421	RN7SL303P	106481005						SNORD32B
hsa-miR-122-5p	MIMAT0000421	RN7SL683P	106481109						RN7SL8P
hsa-miR-122-5p	MIMAT0000421	RNU1-77P	106480173						RN7SL181P
hsa-miR-148b-3p	MIMAT0000759	RN7SL583P	106481082						RN7SKP78
hsa-miR-148b-3p	MIMAT0000759	RN7SL297P	106479330						SNORA8
hsa-miR-148b-3p	MIMAT0000759	RN7SKP102	106481810						RN7SKP161
hsa-miR-148b-3p	MIMAT0000759	RN7SKP154	106480881						RN7SL737P
hsa-miR-148b-3p	MIMAT0000759	SCARNA5	677775						RN7SL288P
hsa-miR-148b-3p	MIMAT0000759	RN7SL110P	106480371						RN7SL571P
hsa-miR-148b-3p	MIMAT0000759	SNORD32B	692092						RN7SL585P
hsa-miR-148b-3p	MIMAT0000759	RN7SL8P	6034						RN7SL493P
hsa-miR-148b-3p	MIMAT0000759	RN7SL181P	106480492						RN7SL97P
hsa-miR-148b-3p	MIMAT0000759	RN7SKP78	106479129						RN7SL566P
hsa-miR-148b-3p	MIMAT0000759	SNORA8	654320						SNORD17
hsa-miR-148b-3p	MIMAT0000759	RN7SKP161	106479167						RN7SL703P
hsa-miR-148b-3p	MIMAT0000759	RN7SL737P	106481123						RN7SL311P
hsa-miR-148b-3p	MIMAT0000759	RN7SL288P	106481000						RN7SL241P
hsa-miR-148b-3p	MIMAT0000759	RN7SL571P	106479431						SNORA79
hsa-miR-148b-3p	MIMAT0000759	RN7SL585P	106479436						SNORA71A
hsa-miR-148b-3p	MIMAT0000759	RN7SL493P	106479403						RN7SL44P
hsa-miR-148b-3p	MIMAT0000759	RN7SL97P	106479258						RNA5SP143
hsa-miR-148b-3p	MIMAT0000759	RN7SL566P	106481850						SNORD72
hsa-miR-148b-3p	MIMAT0000759	SNORD17	692086						RN7SL720P
hsa-miR-192-5p	MIMAT0000222	RN7SL482P	106480513						RNU4-5P
hsa-miR-192-5p	MIMAT0000222	RN7SL703P	106479479						SNORA2A
hsa-miR-192-5p	MIMAT0000222	RN7SL311P	106481755						SCARNA17
hsa-miR-192-5p	MIMAT0000222	RN7SL241P	106480988						RN7SL91P
hsa-miR-192-5p	MIMAT0000222	SNORA79	677845						SNORA56
hsa-miR-192-5p	MIMAT0000222	SNORA71A	26777						RNU6-1022P
hsa-miR-200b-3p	MIMAT0000318	RN7SL44P	106480934						RN7SKP137
hsa-miR-200b-3p	MIMAT0000318	RNA5SP143	100873410						RNU1-34P
hsa-miR-200b-3p	MIMAT0000318	SNORD72	619564						RNU1-29P
hsa-miR-200b-3p	MIMAT0000318	RN7SL720P	106480528						RNU6-697P
hsa-miR-200b-3p	MIMAT0000318	RNU4-5P	26839						RNU1-21P
hsa-miR-200b-3p	MIMAT0000318	SNORA2A	677793						RNU1-104P
hsa-miR-200b-3p	MIMAT0000318	SCARNA17	677769						RNU5A-6P
hsa-miR-200b-3p	MIMAT0000318	RN7SL91P	106480946						RNA5-8SP7
hsa-miR-200b-3p	MIMAT0000318	SNORA56	677835						RNU1-55P
hsa-miR-205-5p	MIMAT0000266	RNU6-1022P	106480016						RN7SKP237
hsa-miR-205-5p	MIMAT0000266	SNORD11	692058						RN7SKP207
hsa-miR-205-5p	MIMAT0000266	RN7SKP137	106479156						RN7SKP89
hsa-miR-205-5p	MIMAT0000266	RNU1-34P	106481607						RN7SKP187
hsa-miR-205-5p	MIMAT0000266	RNU1-29P	106480154						RN7SKP171
hsa-miR-205-5p	MIMAT0000266	RNU1-148P	106481635						RN7SKP191
hsa-miR-205-5p	MIMAT0000266	RNU6-697P	106479874						RN7SKP15
hsa-miR-205-5p	MIMAT0000266	RNU1-21P	100873862						RN7SL587P
hsa-miR-205-5p	MIMAT0000266	RNU1-104P	106480184						SNORD16
hsa-miR-205-5p	MIMAT0000266	RNU1-109P	106481625						RN7SL608P
hsa-miR-205-5p	MIMAT0000266	RNU5A-6P	100873871						RN7SKP146
hsa-miR-205-5p	MIMAT0000266	RNA5-8SP7	100873573						RN7SKP72
hsa-miR-205-5p	MIMAT0000266	RNU1-55P	106481954						RN7SL39P
hsa-miR-214-3p	MIMAT0000271	RN7SKP237	106479200						RNA5SP451
hsa-miR-214-3p	MIMAT0000271	RN7SKP207	106480897						RN7SL116P
hsa-miR-214-3p	MIMAT0000271	RN7SKP89	106479134						RN7SKP290
hsa-miR-214-3p	MIMAT0000271	RN7SKP187	106480890						SNORA69
hsa-miR-214-3p	MIMAT0000271	RN7SL720P	106480528						SNORA80B
hsa-miR-214-3p	MIMAT0000271	RN7SKP171	106480887						RN7SKP292
hsa-miR-214-3p	MIMAT0000271	RN7SKP191	106480471						SNORA70J
hsa-miR-214-3p	MIMAT0000271	RN7SKP15	106480456						SNORA80D
hsa-miR-214-3p	MIMAT0000271	RN7SL587P	106479437						SNORA72
hsa-miR-214-3p	MIMAT0000271	SNORD16	595097						RNA5SP277
hsa-miR-214-3p	MIMAT0000271	RN7SL608P	106480521						RNU6-598P
hsa-miR-214-3p	MIMAT0000271	RN7SKP146	106479160						RNU6-216P
hsa-miR-214-3p	MIMAT0000271	RN7SKP72	106481748						RN7SKP172
hsa-miR-214-3p	MIMAT0000271	RN7SL39P	106479239						RNU6-208P
hsa-miR-214-3p	MIMAT0000271	RNA5SP451	100873696						SNORA70
hsa-miR-214-3p	MIMAT0000271	RN7SL116P	106480488						RNU5F-1
hsa-miR-214-3p	MIMAT0000271	RN7SKP290	106480480						RN7SL265P
hsa-miR-214-3p	MIMAT0000271	SNORA69	26779						RNA5SP288
hsa-miR-214-5p	MIMAT0004564	SNORA80B	100302743						SNORA30
hsa-miR-214-5p	MIMAT0004564	RN7SKP292	106479225						RN7SL732P
hsa-miR-214-5p	MIMAT0004564	SNORA70J	109616973						RNA5SP513
hsa-miR-214-5p	MIMAT0004564	SNORA80D	109616999
hsa-miR-214-5p	MIMAT0004564	SNORA72	26775
hsa-miR-214-5p	MIMAT0004564	RNA5SP277	100873530
hsa-miR-214-5p	MIMAT0004564	RNU6-598P	106479830
hsa-miR-214-5p	MIMAT0004564	RNU6-216P	106479662
hsa-miR-214-5p	MIMAT0004564	RN7SKP172	106480469
hsa-miR-214-5p	MIMAT0004564	RNU6-208P	106479658
hsa-miR-214-5p	MIMAT0004564	SNORA70	26778
hsa-miR-31-5p	MIMAT0000089	RNU5F-1	26828
hsa-miR-31-5p	MIMAT0000089	RN7SL265P	106479318
hsa-miR-31-5p	MIMAT0000089	RNA5SP288	100873541
hsa-miR-31-5p	MIMAT0000089	RNY1P2	100862666
hsa-miR-31-5p	MIMAT0000089	SNORA30	677813
hsa-miR-31-5p	MIMAT0000089	RN7SL732P	106481122
hsa-miR-31-5p	MIMAT0000089	RNA5SP513	100873564
